# Supplementary material for: Dynamic Profile of the Yak Mammary Transcriptome during the Lactation Cycle
Source: Animals (Basel). 2023 May 22;13(10):1710. doi: 10.3390/ani13101710 (PMC10215676; doi:10.3390/ani13101710)
Supplement: Supplementary file 1 [file animals-13-01710-s001.zip]

Archive with 6 entries (6 files):
- animals-2257037-supplementary figures.pdf
- Supplementary File 1 Final statistically analyzed dataset with annotation.xlsx
- Supplementary File 2 Dynamic Impact Approach results of chromosomes impacted during lactation in yak mammary tissue.xlsx
- Supplementary File 3 Dynamic Impact Approach results of KEGG pathways from differentially expressed genes during lactation in yak mammary tissue.xlsx
- Supplementary File 4 Results of DAVID analysis of differentially expressed genes during lactation in yak mammary tissue.xlsx
- Supplementary File 5 Results of Ingenuity Pathway Analysis of differentially expressed genes during lactation in yak mammary tissue.xlsx
