# Supplementary material for: Dynamic Profile of the Yak Mammary Transcriptome during the Lactation Cycle
Source: Animals (Basel). 2023 May 22;13(10):1710. doi: 10.3390/ani13101710 (PMC10215676; doi:10.3390/ani13101710)
Supplement: Supplementary file 1 [file animals-13-01710-s001.zip › Supplementary File 1 Final statistically analyzed dataset with annotation.xlsx]

## Sheet: All gene expression profile 
			Log2 mean		vs. -30d																vs. previous time point
GeneSymbol	GeneName	EntrezGeneID	signal intensity	FDR	-15	p	1	p	15	p	30	p	60	p	120	p	180	p	240	p	1vs-15	p	15vs1	p	30vs15	p	60vs30	p	120vs60	p	180vs120	p	240vs180	p	RefSeqAccession	GenbankAccession	UniGeneID	EnsemblID	Description	GenomicCoordinates
AR	androgen receptor	280675	4.90238	0.0192736	0.491965	0.148406	0.182804	0.00142956	0.18655	0.00159333	0.18773	0.00164785	0.398087	0.0640765	0.357447	0.0401748	0.364059	0.0435728	0.533713	0.198859	0.371578	0.0476636	1.02049	0.966346	1.00633	0.989537	2.12053	0.126594	0.897912	0.822877	1.0185	0.969592	1.46601	0.429103	NM_001244127	NM_001244127	Bt.37193	ENSBTAT00000030067	Bos taurus androgen receptor (AR), mRNA [NM_001244127]	chrX:88410881-88410822	-	-	-	-	-
C3	complement component 3	280677	11.0774	0.0754394	2.337	0.0601556	1.30646	0.541346	1.60304	0.284592	1.45594	0.392395	1.06895	0.878503	3.15536	0.0132027	2.81285	0.0241618	1.02616	0.952777	0.55903	0.189783	1.22702	0.639674	0.908234	0.825384	0.734199	0.480748	2.95184	0.0188096	0.891449	0.792298	0.364812	0.0275713	NM_001040469	NM_001040469	Bt.19562	ENSBTAT00000022979	Bos taurus complement component 3 (C3), mRNA [NM_001040469]	chr7:19024383-19024939	-	-	-	-	-
C4A	complement component 4A	280678	11.0973	0.529241	1.11936	0.814524	1.09619	0.848433	1.70063	0.27463	1.29151	0.595391	1.3661	0.517797	2.55234	0.0596774	2.10111	0.130758	1.19382	0.712657	0.979304	0.965277	1.5514	0.364501	0.759428	0.567982	1.05776	0.906956	1.86833	0.20044	0.82321	0.685972	0.568183	0.245529	NM_001166485	NM_001166485	Bt.73288	ENSBTAT00000009019	Bos taurus complement component 4A (C4A), mRNA [NM_001166485]	chr23:27175891-27175832	-	-	-	-	-
CS	citrate synthase	280682	11.9302	0.283684	1.13969	0.282655	1.19252	0.151621	1.13751	0.289583	1.20592	0.128269	1.07099	0.569914	1.14288	0.272719	0.887625	0.326426	1.09403	0.457588	1.04635	0.706884	0.953878	0.695181	1.06014	0.628242	0.888111	0.328611	1.06712	0.590322	0.776658	0.0436576	1.23254	0.0911847	NM_001044721	NM_001044721	Bt.106917	ENSBTAT00000005730	Bos taurus citrate synthase (CS), nuclear gene encoding mitochondrial protein, mRNA [NM_001044721]	chr5:57389523-57389582	-	-	-	-	-
F2	coagulation factor II (thrombin)	280685	4.47446	0.910422	1.25005	0.507412	0.791821	0.488315	0.912537	0.784996	0.819327	0.553608	1.05944	0.863301	1.0281	0.934123	0.845023	0.61633	0.857791	0.647941	0.633431	0.18084	1.15245	0.672651	0.897856	0.748159	1.29306	0.4459	0.970422	0.928643	0.821927	0.559886	1.01511	0.96432	NM_173877	NM_173877	Bt.29855	ENSBTAT00000009406	Bos taurus coagulation factor II (thrombin) (F2), mRNA [NM_173877]	chr15:77544840-77544899	-	-	-	-	-
F3	coagulation factor III (thromboplastin, tissue factor)	280686	9.73146	0.401695	0.964006	0.920412	0.805197	0.556129	1.44661	0.318929	1.46548	0.302571	1.14483	0.712726	1.88702	0.0923578	1.50965	0.26734	1.13652	0.727534	0.835261	0.624467	1.79659	0.118959	1.01304	0.971821	0.781199	0.50278	1.6483	0.180771	0.800018	0.544511	0.752834	0.441649	NM_173878	NM_173878	Bt.4106	ENSBTAT00000009341	Bos taurus coagulation factor III (thromboplastin, tissue factor) (F3), mRNA [NM_173878]	chr3:49120841-49120900	-	-	-	-	-
F5	coagulation factor V (proaccelerin, labile factor)	280687	6.00305	0.219599	1.75849	0.0654544	0.935383	0.821709	1.2464	0.459643	0.967132	0.910202	0.822631	0.511686	0.940986	0.837404	0.744931	0.324901	0.950306	0.863447	0.531923	0.0409549	1.3325	0.336988	0.77594	0.395239	0.850588	0.586022	1.14387	0.650705	0.79165	0.433147	1.2757	0.414237	NM_173879	NM_173879	Bt.23666	-	Bos taurus coagulation factor V (proaccelerin, labile factor) (F5), mRNA [NM_173879]	chr16:37966747-37966688	-	-	-	-	-
F9	coagulation factor IX	280688	3.64461	0.42684	0.902994	0.674498	1.01607	0.947608	0.659966	0.0955223	0.952648	0.841535	0.78416	0.3208	0.695043	0.14202	0.768872	0.283949	1.0562	0.821715	1.12522	0.627463	0.64953	0.0841041	1.44348	0.138611	0.823138	0.425173	0.886353	0.619752	1.10622	0.677761	1.37371	0.197784	NM_001103220	NM_001103220	Bt.13106	ENSBTAT00000053637	Bos taurus coagulation factor IX (F9), mRNA [NM_001103220]	chrX:23043892-23043951	-	-	-	-	-
H4	histone H4	280691	9.85106	0.0154399	1.17184	0.744954	2.98521	0.0319187	1.96864	0.172055	2.55514	0.0626822	1.01455	0.976331	0.629073	0.345398	0.527609	0.19648	1.47155	0.430406	2.54747	0.0634738	0.659464	0.395922	1.29792	0.593342	0.397064	0.066566	0.62005	0.330834	0.838709	0.718289	2.78909	0.0431216	NM_173880	NM_173880	Bt.113	ENSBTAT00000044998	Bos taurus histone H4 (H4), mRNA [NM_173880]	chr23:31667006-31667065	-	-	-	-	-
HP	haptoglobin	280692	8.87171	0.697677	0.600436	0.622272	0.320468	0.276218	1.86504	0.54768	2.17845	0.453497	0.759455	0.7901	1.65608	0.626112	0.99944	0.999568	0.936098	0.949031	0.533725	0.544755	5.81975	0.0970718	1.16804	0.8805	0.348622	0.312528	2.18062	0.452927	0.603498	0.625731	0.936622	0.949463	NM_001040470	NM_001040470	Bt.12553	ENSBTAT00000008335	Bos taurus haptoglobin (HP), mRNA [NM_001040470]	chr18:39173571-39173512	-	-	-	-	-
MB	myoglobin	280695	8.16086	0.295597	0.83685	0.424351	0.942831	0.790605	1.07873	0.732601	1.14918	0.531825	1.29144	0.254406	0.814967	0.3597	0.927934	0.735951	1.32671	0.209001	1.12664	0.59148	1.14414	0.544791	1.06531	0.775384	1.12379	0.599356	0.631055	0.045801	1.13862	0.559243	1.42975	0.115359	NM_173881	NM_173881	Bt.107415	ENSBTAT00000007014	Bos taurus myoglobin (MB), mRNA [NM_173881]	chr5:74170573-74170514	-	-	-	-	-
SERPINA1	serpin peptidase inhibitor, clade A (alpha-1 antiproteinase, antitrypsin), member 1	280699	9.65361	0.0302401	0.719832	0.584534	3.06201	0.0707095	3.55249	0.0423737	4.15602	0.0239077	5.42677	0.00848397	2.88714	0.0858368	1.91923	0.282284	1.45157	0.535723	4.25378	0.0219086	1.16018	0.804368	1.16989	0.793651	1.30576	0.656915	0.532018	0.297619	0.664752	0.497707	0.75633	0.642013	NM_173882	NM_173882	Bt.982	ENSBTAT00000004927	Bos taurus serpin peptidase inhibitor, clade A (alpha-1 antiproteinase, antitrypsin), member 1 (SERPINA1), mRNA [NM_173882]	chr21:59579763-59579704	-	-	-	-	-
PPA1	pyrophosphatase (inorganic) 1	280701	13.0068	0.0153993	0.807472	0.583442	3.11337	0.0066687	1.66023	0.199547	2.55462	0.022057	1.52303	0.284678	0.898852	0.784043	0.961235	0.919017	1.30355	0.497321	3.8557	0.00168229	0.533257	0.114617	1.53872	0.273371	0.596186	0.190896	0.590173	0.182629	1.0694	0.863026	1.35612	0.436088	NM_001075118	NM_001075118	Bt.7870	ENSBTAT00000010311	Bos taurus pyrophosphatase (inorganic) 1 (PPA1), mRNA [NM_001075118]	chr28:26576320-26576261	-	-	-	-	-
TF	transferrin	280705	8.36577	0.541082	0.93324	0.903965	0.555441	0.309369	1.46126	0.509497	1.35041	0.600796	0.601007	0.377534	1.42237	0.539828	0.78029	0.665381	0.651295	0.456381	0.595175	0.368605	2.63081	0.100014	0.924142	0.890434	0.445056	0.165348	2.36665	0.140831	0.548583	0.299464	0.834684	0.752542	NM_177484	NM_177484	Bt.5336	ENSBTAT00000009564	Bos taurus transferrin (TF), mRNA [NM_177484]	chr1:136683566-136683507	-	-	-	-	-
TG	thyroglobulin	280706	5.50264	0.0346387	1.23271	0.347786	1.30778	0.231062	2.30279	0.000764135	1.62792	0.034828	1.60611	0.0397266	1.75846	0.0159094	1.35432	0.177483	1.21556	0.380494	1.0609	0.789153	1.76084	0.0156859	0.706934	0.125058	0.986603	0.951318	1.09486	0.682137	0.770171	0.243456	0.897545	0.625436	NM_173883	NM_173883	Bt.88019	-	Bos taurus thyroglobulin (TG), mRNA [NM_173883]	chr14:009281125-009281184	-	-	-	-	-
TH	tyrosine hydroxylase	280707	12.8008	0.00944763	0.812315	0.119116	0.717317	0.0160425	0.894262	0.394133	0.661289	0.00355124	0.866246	0.275768	0.828259	0.156008	0.930083	0.578927	1.14978	0.289118	0.883053	0.343771	1.24668	0.0992844	0.73948	0.027246	1.30994	0.0462435	0.956147	0.730859	1.12294	0.376894	1.23621	0.112201	NM_173884	NM_173884	Bt.64937	ENSBTAT00000038235	Bos taurus tyrosine hydroxylase (TH), mRNA [NM_173884]	chr29:50034050-50034109	-	-	-	-	-
TNK2	tyrosine kinase, non-receptor, 2	280710	8.70541	0.471813	0.909112	0.60498	0.985704	0.937537	0.947315	0.768509	1.0314	0.866402	1.23391	0.258609	1.21763	0.289181	1.2896	0.174074	0.997367	0.988552	1.08425	0.660366	0.961054	0.828905	1.08876	0.644163	1.19634	0.333663	0.98681	0.942394	1.0591	0.754875	0.773396	0.169811	NM_173885	NM_173885	Bt.64988	ENSBTAT00000028482	Bos taurus tyrosine kinase, non-receptor, 2 (TNK2), mRNA [NM_173885]	chr1:71209226-71209167	-	-	-	-	-
ACR	acrosin	280711	7.1716	0.00834151	1.11115	0.559527	0.8898	0.518294	1.17615	0.371187	1.05874	0.751421	1.14162	0.46422	1.69854	0.00631817	1.77303	0.00350334	1.34945	0.104767	0.800793	0.22388	1.32181	0.129723	0.900175	0.560371	1.07828	0.675961	1.48784	0.0347257	1.04385	0.811654	0.761102	0.137829	NM_173886	NM_173886	Bt.45050	ENSBTAT00000013434	Bos taurus acrosin (ACR), mRNA [NM_173886]	chr5:120229046-120229105	-	-	-	-	-
ADA	adenosine deaminase	280712	11.5081	0.0118323	1.22758	0.31227	0.878753	0.521654	1.17385	0.427797	0.707688	0.0941233	0.605842	0.0182875	0.972474	0.889519	0.652461	0.0413994	0.96405	0.855437	0.715842	0.104938	1.33581	0.157611	0.602878	0.017291	0.856086	0.441899	1.60516	0.0250446	0.670929	0.0554158	1.47756	0.0605697	NM_173887	NM_173887	Bt.4303	ENSBTAT00000006947	Bos taurus adenosine deaminase (ADA), mRNA [NM_173887]	chr13:73750542-73750483	-	-	-	-	-
ADM	adrenomedullin	280713	10.9717	0.19289	1.76781	0.12918	2.26527	0.0332094	2.06493	0.0566981	2.80396	0.00874021	2.40085	0.0233878	1.81042	0.114602	1.95933	0.075712	1.28226	0.500088	1.2814	0.501232	0.911561	0.800948	1.3579	0.407716	0.856236	0.672934	0.754074	0.4445	1.08225	0.829574	0.654439	0.254112	NM_173888	NM_173888	Bt.2047	ENSBTAT00000028036	Bos taurus adrenomedullin (ADM), mRNA [NM_173888]	chr15:42911144-42911085	-	-	-	-	-
AHR	aryl hydrocarbon receptor	280714	6.10875	0.0553026	0.953729	0.850717	0.782245	0.333533	0.535477	0.018815	0.575068	0.035378	0.668082	0.117682	0.491011	0.00837783	0.787368	0.346313	0.93921	0.803298	0.820196	0.433653	0.684538	0.140425	1.07394	0.776994	1.16175	0.552692	0.734957	0.227685	1.60356	0.0693262	1.19285	0.485527	NM_001206026	NM_001206026	Bt.13046	ENSBTAT00000010187	Bos taurus aryl hydrocarbon receptor (AHR), mRNA [NM_001206026]	chr4:25834911-25834970	-	-	-	-	-
AK1	adenylate kinase 1	280715	10.3068	0.00513275	0.853003	0.593015	0.956145	0.879862	1.25838	0.441145	1.70419	0.0811946	2.47673	0.00477098	2.20982	0.0120812	2.00716	0.0254353	1.08406	0.785707	1.12092	0.700803	1.3161	0.358463	1.35427	0.311506	1.45332	0.214504	0.892233	0.701097	0.908293	0.745996	0.540096	0.045927	NM_001013582	NM_001013582	Bt.4224	ENSBTAT00000054038	Bos taurus adenylate kinase 1 (AK1), mRNA [NM_001013582]	chr11:98552084-98552025	-	-	-	-	-
AK2	adenylate kinase 2	280716	13.358	0.00906658	0.893893	0.417622	1.02305	0.868413	0.822656	0.163652	0.932962	0.614668	0.674814	0.00771913	0.745301	0.0403116	0.688867	0.0110505	1.09256	0.521368	1.14449	0.330833	0.804123	0.121522	1.13409	0.364012	0.723303	0.025028	1.10445	0.47219	0.92428	0.568103	1.58603	0.00226398	NM_173889	NM_173889	Bt.946	ENSBTAT00000023406	Bos taurus adenylate kinase 2 (AK2), nuclear gene encoding mitochondrial protein, mRNA [NM_173889]	chr2:121509841-121509900	-	-	-	-	-
ALB	albumin	280717	4.32026	0.43217	1.17016	0.796775	1.34878	0.624482	0.602788	0.409612	1.49201	0.513484	0.504942	0.268237	0.501537	0.263638	0.719935	0.591033	0.548627	0.329396	1.15265	0.815882	0.446914	0.19395	2.47518	0.145525	0.338431	0.0844967	0.993256	0.991146	1.43546	0.554673	0.76205	0.656487	NM_180992	NM_180992	Bt.106669	ENSBTAT00000022763	Bos taurus albumin (ALB), mRNA [NM_180992]	chr6:90246425-90246484	-	-	-	-	-
AMH	anti-Mullerian hormone	280718	10.4472	0.0299534	0.921023	0.611126	1.00134	0.993384	1.43072	0.0338264	0.913739	0.577353	1.05269	0.750585	1.30575	0.107153	1.47027	0.0232775	1.07019	0.674775	1.0872	0.605369	1.42881	0.0344416	0.638656	0.00940817	1.15207	0.383955	1.24039	0.189405	1.12599	0.464526	0.72789	0.0575885	NM_173890	NM_173890	Bt.7050	ENSBTAT00000019912	Bos taurus anti-Mullerian hormone (AMH), mRNA [NM_173890]	chr7:22699741-22699800	-	-	-	-	-
AMT	aminomethyltransferase	280719	9.1837	0.00288194	0.69503	0.0834745	0.499861	0.00202453	0.71025	0.102435	0.578126	0.0117278	0.976176	0.905943	0.922898	0.694585	1.21091	0.352395	0.945943	0.785497	0.719193	0.114957	1.42089	0.0940239	0.813976	0.317852	1.68852	0.0154629	0.945422	0.783426	1.31207	0.190588	0.781185	0.232713	NM_177485	NM_177485	Bt.7177	ENSBTAT00000002992	Bos taurus aminomethyltransferase (AMT), nuclear gene encoding mitochondrial protein, mRNA [NM_177485]	chr22:51257702-51257643	-	-	-	-	-
BRB	brain ribonuclease	280720	14.6432	0.583269	1.25058	0.562949	0.775998	0.512176	0.964323	0.924886	0.649886	0.269085	0.691795	0.343166	0.942847	0.878625	0.638374	0.250201	1.13273	0.74659	0.62051	0.222256	1.24269	0.573988	0.67393	0.31061	1.06449	0.871183	1.3629	0.424538	0.677071	0.316233	1.7744	0.144974	NM_173891	NM_173891	Bt.102374	ENSBTAT00000006510	Bos taurus brain ribonuclease (BRB), mRNA [NM_173891]	chr10:26289224-26289283	-	-	-	-	-
APP	amyloid beta (A4) precursor protein	280722	12.2913	0.802551	0.727349	0.510335	0.56714	0.245132	0.613553	0.315165	0.454493	0.110288	0.833462	0.705593	0.867765	0.768528	0.649963	0.37463	0.876753	0.784891	0.779735	0.606311	1.08184	0.870272	0.740756	0.534705	1.83383	0.214828	1.04116	0.933252	0.749008	0.549785	1.34893	0.535751	NM_001076796	NM_001076796	Bt.40062	ENSBTAT00000049004	Bos taurus amyloid beta (A4) precursor protein (APP), mRNA [NM_001076796]	chr1:9920929-9920988	-	-	-	-	-
ASS1	argininosuccinate synthase 1	280726	10.129	0.0783293	0.838573	0.44207	0.989901	0.964446	1.26196	0.311749	1.42417	0.129032	1.64297	0.0367948	1.4568	0.107283	1.52686	0.0718715	1.2857	0.275356	1.18046	0.468543	1.27483	0.291536	1.12854	0.596381	1.15363	0.531814	0.886688	0.598388	1.04809	0.836646	0.842058	0.452775	NM_173892	NM_173892	Bt.1370	ENSBTAT00000027649	Bos taurus argininosuccinate synthase 1 (ASS1), mRNA [NM_173892]	chr11:100843184-100843243	-	-	-	-	-
AVP	arginine vasopressin	280728	10.7498	0.27743	0.999136	0.99279	0.985128	0.875527	1.0923	0.359911	0.910279	0.330141	1.16366	0.12167	1.11569	0.25831	1.07584	0.447234	1.09571	0.343453	0.985979	0.88265	1.10879	0.285635	0.833363	0.065332	1.27835	0.0154463	0.958779	0.660422	0.96428	0.704092	1.01847	0.848266	NM_176854	NM_176854	Bt.49210	ENSBTAT00000010555	Bos taurus arginine vasopressin (AVP), mRNA [NM_176854]	chr13:52565579-52565639	-	-	-	-	-
B2M	beta-2-microglobulin	280729	16.2317	0.00361052	1.02751	0.710854	1.03622	0.627203	1.01905	0.796372	1.0209	0.777415	0.895073	0.137856	0.76131	0.000859445	0.897787	0.148476	0.927909	0.310931	1.00848	0.907994	0.98343	0.819288	1.00181	0.980297	0.876753	0.0808351	0.850556	0.0341966	1.17927	0.0312416	1.03355	0.652306	NM_173893	NM_173893	Bt.64557	-	Bos taurus beta-2-microglobulin (B2M), mRNA [NM_173893]	chr10:104126295-104126354	-	-	-	-	-
BAX	BCL2-associated X protein	280730	8.91432	0.299374	0.87764	0.704558	0.656362	0.227259	1.10271	0.776254	0.755546	0.417792	1.34566	0.391175	1.50243	0.242611	1.23642	0.538489	1.1562	0.673391	0.747872	0.401262	1.68003	0.139628	0.685174	0.276943	1.78104	0.101967	1.1165	0.748764	0.822945	0.571981	0.93512	0.84533	NM_173894	NM_173894	Bt.109788	ENSBTAT00000017739	Bos taurus BCL2-associated X protein (BAX), mRNA [NM_173894]	chr18:55989145-55989204	-	-	-	-	-
BGN	biglycan	280733	10.4207	0.597296	1.40017	0.156906	1.3803	0.174586	1.4455	0.122652	1.30361	0.261319	1.36561	0.188822	1.75778	0.0216934	1.29632	0.271298	1.263	0.321231	0.98581	0.95112	1.04724	0.843111	0.901839	0.658244	1.04756	0.842079	1.28717	0.284287	0.737476	0.198733	0.9743	0.911086	NM_178318	NM_178318	Bt.5351	ENSBTAT00000047242	Bos taurus biglycan (BGN), mRNA [NM_178318]	chrX:39653606-39653665	-	-	-	-	-
BPI	bactericidal/permeability-increasing protein	280734	7.82068	0.000207989	0.705206	0.29873	0.474007	0.031994	0.399516	0.00985228	0.328139	0.00228542	0.309371	0.00145304	0.388935	0.00811864	0.191526	3.2314e-05	1.09161	0.79225	0.672154	0.238645	0.842848	0.608102	0.821341	0.555312	0.942805	0.859471	1.25718	0.493304	0.492437	0.0409933	5.69952	1.60514e-05	NM_173895	NM_173895	Bt.103	ENSBTAT00000018669	Bos taurus bactericidal/permeability-increasing protein (BPI), mRNA [NM_173895]	chr13:67861253-67861312	-	-	-	-	-
BTC	betacellulin	280737	9.43236	0.00895558	1.41945	0.238334	2.27207	0.00891191	1.6145	0.110871	3.05087	0.00070477	2.53303	0.00358741	1.95764	0.0288102	1.78929	0.0555209	1.07044	0.81638	1.60067	0.117111	0.710585	0.249748	1.88967	0.0374782	0.830264	0.52716	0.772845	0.38274	0.914006	0.759152	0.59825	0.0884335	NM_173896	NM_173896	Bt.236	ENSBTAT00000005549	Bos taurus betacellulin (BTC), mRNA [NM_173896]	chr6:91436923-91434859	-	-	-	-	-
CA2	carbonic anhydrase II	280740	11.4582	0.00135596	1.25059	0.467798	2.25232	0.0127477	2.94999	0.00144216	2.08222	0.0229882	1.17124	0.606857	0.807973	0.488518	0.835515	0.558836	1.13406	0.681851	1.80101	0.0634769	1.30976	0.382046	0.70584	0.261443	0.562497	0.0691467	0.689841	0.232117	1.03409	0.912893	1.35732	0.323333	NM_178572	NM_178572	Bt.49731	-	Bos taurus carbonic anhydrase II (CA2), mRNA [NM_178572]	chr14:79372578-79372519	-	-	-	-	-
CA4	carbonic anhydrase IV	280741	8.16751	0.000129835	1.34205	0.728103	12.352	0.00585639	13.6197	0.00440408	35.2289	0.000241218	30.3811	0.000383242	23.9818	0.000798439	14.4902	0.0036694	0.959909	0.961392	9.20384	0.0134889	1.10263	0.907993	2.58661	0.266667	0.862393	0.861004	0.789365	0.779772	0.604216	0.552509	0.0662455	0.00325041	NM_173897	NM_173897	Bt.555	ENSBTAT00000023909	Bos taurus carbonic anhydrase IV (CA4), mRNA [NM_173897]	chr19:13109752-13109693	-	-	-	-	-
CA6	carbonic anhydrase VI	280742	3.20508	0.2317	0.981373	0.936937	1.64031	0.0453512	1.23899	0.370928	1.44405	0.130586	0.985489	0.950952	0.943346	0.806235	0.973325	0.909426	1.09666	0.698231	1.67144	0.0383154	0.755339	0.24398	1.1655	0.520942	0.682449	0.116608	0.957237	0.854126	1.03178	0.895276	1.12671	0.616495	NM_173898	NM_173898	Bt.47	ENSBTAT00000012525	Bos taurus carbonic anhydrase VI (CA6), mRNA [NM_173898]	chr16:45289226-45289165	-	-	-	-	-
CD5	CD5 molecule	280745	8.32316	0.11973	0.750637	0.418857	0.544466	0.0935121	0.578413	0.129021	0.342671	0.00500582	0.474305	0.0422682	0.649104	0.226915	0.74983	0.417138	0.904202	0.775325	0.725339	0.366219	1.06235	0.863821	0.592433	0.145863	1.38414	0.36043	1.36854	0.377157	1.15518	0.682897	1.20588	0.596419	NM_173899	NM_173899	Bt.58903	ENSBTAT00000018258	Bos taurus CD5 molecule (CD5), mRNA [NM_173899]	chr29:38026344-38026403	-	-	-	-	-
CD9	CD9 molecule	280746	14.8497	0.00953282	1.08175	0.321653	1.06188	0.44713	1.27411	0.0044561	1.18808	0.0356912	1.24269	0.00966685	1.17539	0.0477765	1.14671	0.0901806	0.942748	0.455265	0.981627	0.813417	1.19987	0.0270896	0.932474	0.37696	1.04597	0.568331	0.945838	0.480414	0.9756	0.753317	0.822136	0.0183096	NM_173900	NM_173900	Bt.2573	-	Bos taurus CD9 molecule (CD9), mRNA [NM_173900]	chr5:104505598-104505539	-	-	-	-	-
CEL	carboxyl ester lipase (bile salt-stimulated lipase)	280748	5.46354	0.0941814	0.847873	0.546227	1.17995	0.54515	1.27634	0.374285	2.20243	0.00706006	1.27785	0.372009	1.28506	0.361309	1.4638	0.169895	1.47609	0.161054	1.39166	0.231756	1.08169	0.773393	1.72558	0.0536749	0.580202	0.0541597	1.00564	0.983529	1.13909	0.633482	1.00839	0.975528	NM_001013583	NM_001013583	Bt.13160	ENSBTAT00000032655	Bos taurus carboxyl ester lipase (bile salt-stimulated lipase) (CEL), mRNA [NM_001013583]	chr11:103110141-103110200	-	-	-	-	-
CGA	glycoprotein hormones, alpha polypeptide	280749	3.8685	0.247984	1.21579	0.517552	1.24379	0.470407	0.7926	0.44218	1.31313	0.368779	1.45988	0.215216	1.45497	0.219207	1.86981	0.0454759	1.07121	0.819136	1.02303	0.939637	0.637246	0.142372	1.65673	0.102024	1.11176	0.724921	0.996638	0.991064	1.28512	0.407319	0.572899	0.0727551	NM_173901	NM_173901	Bt.304	ENSBTAT00000021481	Bos taurus glycoprotein hormones, alpha polypeptide (CGA), mRNA [NM_173901]	chr9:63694772-63694831	-	-	-	-	-
CLU	clusterin	280750	15.6555	0.19636	1.39087	0.275121	0.725718	0.288621	0.789685	0.432171	0.613733	0.111066	0.770904	0.387344	1.2323	0.486575	0.91378	0.763035	0.933732	0.818591	0.521773	0.0370595	1.08814	0.777565	0.777187	0.402116	1.25609	0.447981	1.59851	0.125069	0.741526	0.321575	1.02183	0.942373	NM_173902	NM_173902	Bt.12504	ENSBTAT00000007324	Bos taurus clusterin (CLU), mRNA [NM_173902]	chr8:11061213-11061272	-	-	-	-	-
CNP	2',3'-cyclic nucleotide 3' phosphodiesterase	280752	11.549	0.00957319	1.21315	0.213417	0.77847	0.110354	0.8025	0.158362	0.699957	0.0263732	0.766012	0.0902586	1.03186	0.837606	0.933251	0.652157	1.15837	0.340756	0.641691	0.0070045	1.03087	0.842501	0.87222	0.375087	1.09437	0.556785	1.34705	0.0600076	0.904438	0.51314	1.24122	0.16564	NM_180993	NM_180993	Bt.5517	ENSBTAT00000036420	Bos taurus 2',3'-cyclic nucleotide 3' phosphodiesterase (CNP), mRNA [NM_180993]	chr19:42780011-42780070	-	-	-	-	-
CPE	carboxypeptidase E	280753	9.97073	0.735356	0.889809	0.820561	0.652323	0.409428	0.552957	0.255493	0.460692	0.140338	0.667293	0.434434	0.509228	0.196892	0.48496	0.167423	0.880507	0.804739	0.733104	0.547602	0.847673	0.748276	0.833143	0.723032	1.44846	0.473642	0.763126	0.600233	0.952344	0.924388	1.81563	0.252413	NM_173903	NM_173903	Bt.73670	ENSBTAT00000021955	Bos taurus carboxypeptidase E (CPE), mRNA [NM_173903]	chr17:697252-697311	-	-	-	-	-
CRH	corticotropin releasing hormone	280755	5.20706	0.620182	0.645975	0.153076	0.745089	0.330783	1.00289	0.99232	1.04294	0.888483	0.94083	0.838831	0.93132	0.812476	0.910984	0.756012	1.21289	0.521345	1.15343	0.634688	1.346	0.32615	1.03993	0.896089	0.902096	0.731353	0.989892	0.972964	0.978164	0.94129	1.33141	0.343888	NM_001013400	NM_001013400	Bt.37342	ENSBTAT00000047063	Bos taurus corticotropin releasing hormone (CRH), mRNA [NM_001013400]	chr14:32213766-32213707	-	-	-	-	-
CRX	cone-rod homeobox	280756	7.04548	0.537001	1.04825	0.784741	1.07382	0.679991	1.14245	0.442402	0.855951	0.370646	1.12887	0.484023	1.29061	0.147167	1.00191	0.991159	1.12552	0.494711	1.02439	0.888824	1.06392	0.719604	0.749221	0.102794	1.31885	0.117096	1.14327	0.43998	0.77631	0.150098	1.12337	0.501646	NM_173904	NM_173904	Bt.283	ENSBTAT00000028232	Bos taurus cone-rod homeobox (CRX), mRNA [NM_173904]	chr18:55157367-55157426	-	-	-	-	-
DBH	dopamine beta-hydroxylase (dopamine beta-monooxygenase)	280758	5.83745	0.563259	0.835336	0.298597	0.869054	0.415543	0.896656	0.525809	0.839178	0.310835	0.890448	0.500008	0.897679	0.530108	0.800325	0.200638	1.15483	0.403826	1.04036	0.817367	1.03176	0.855182	0.935897	0.699299	1.0611	0.72945	1.00812	0.962338	0.891549	0.504545	1.44295	0.0400459	NM_180995	NM_180995	Bt.4481	ENSBTAT00000005924	Bos taurus dopamine beta-hydroxylase (dopamine beta-monooxygenase) (DBH), mRNA [NM_180995]	chr11:104572542-104572601	-	-	-	-	-
DBT	dihydrolipoamide branched chain transacylase E2	280759	9.30362	0.011928	1.44933	0.28447	2.8171	0.00521767	1.58543	0.186388	1.9838	0.0541111	1.27101	0.486316	0.643658	0.205852	0.983212	0.960615	1.24546	0.523651	1.94373	0.061152	0.562789	0.102436	1.25127	0.514962	0.640694	0.201287	0.506416	0.0556382	1.52754	0.22328	1.26673	0.492411	NM_173905	NM_173905	Bt.107201	ENSBTAT00000008292	Bos taurus dihydrolipoamide branched chain transacylase E2 (DBT), nuclear gene encoding mitochondrial protein, mRNA [NM_173905]	chr3:43230097-43230156	-	-	-	-	-
DCN	decorin	280760	14.9172	0.972758	0.917399	0.797763	0.779817	0.46189	0.801191	0.511531	0.707095	0.30758	0.732704	0.358942	0.755383	0.407258	0.769851	0.439311	0.93056	0.830586	0.85003	0.6297	1.02741	0.935907	0.882555	0.710583	1.03622	0.915743	1.03095	0.927766	1.01915	0.955003	1.20875	0.574034	NM_173906	NM_173906	Bt.23178	ENSBTAT00000004562	Bos taurus decorin (DCN), mRNA [NM_173906]	chr5:21085395-21085336	-	-	-	-	-
DCT	dopachrome tautomerase (dopachrome delta-isomerase, tyrosine-related protein 2)	280761	3.05593	0.571563	1.04134	0.526876	1.0652	0.32646	1.08573	0.204181	1.13023	0.0635211	1.10598	0.122789	1.10286	0.133154	1.13071	0.0626637	1.04835	0.461379	1.02291	0.722672	1.01928	0.764793	1.04098	0.530369	0.978552	0.734122	0.997179	0.964662	1.02525	0.696211	0.927162	0.241912	NM_001012666	NM_001012666	Bt.93330	ENSBTAT00000034881	Bos taurus dopachrome tautomerase (dopachrome delta-isomerase, tyrosine-related protein 2) (DCT), mRNA [NM_001012666]	chr12:69503026-69502967	-	-	-	-	-
DDC	dopa decarboxylase (aromatic L-amino acid decarboxylase)	280762	6.24251	0.15605	1.28384	0.684153	0.439615	0.187661	0.798416	0.713882	0.798853	0.714546	1.38403	0.597114	3.09012	0.0746092	1.39917	0.584969	0.689465	0.545698	0.342421	0.089403	1.81617	0.334905	1.00055	0.999287	1.73252	0.373839	2.2327	0.197537	0.452787	0.203481	0.492768	0.254505	NM_173907	NM_173907	Bt.115	-	Bos taurus dopa decarboxylase (aromatic L-amino acid decarboxylase) (DDC), mRNA [NM_173907]	chr4:005352619-005352560	-	-	-	-	-
DDO	D-aspartate oxidase	280763	9.56103	0.132201	2.46494	0.0958714	4.49773	0.00787279	2.19662	0.14382	3.83581	0.0160811	2.06601	0.176381	1.55574	0.404995	1.2576	0.664275	1.68894	0.324708	1.82468	0.259846	0.488384	0.181597	1.74623	0.295453	0.53861	0.246681	0.753019	0.591529	0.80836	0.686976	1.34298	0.577023	NM_173908	NM_173908	Bt.25930	ENSBTAT00000013892	Bos taurus D-aspartate oxidase (DDO), mRNA [NM_173908]	chr9:40293500-40293559	-	-	-	-	-
DES	desmin	280765	12.5208	0.912083	1.24115	0.642562	0.907711	0.83494	0.881682	0.786468	0.985204	0.974399	1.06085	0.89883	1.74224	0.238415	1.03742	0.936961	1.0615	0.897776	0.731345	0.50248	0.971325	0.950058	1.11741	0.811207	1.07678	0.873501	1.64232	0.290793	0.595452	0.270101	1.02321	0.960604	NM_001081575	NM_001081575	Bt.6141	ENSBTAT00000007041	Bos taurus desmin (DES), mRNA [NM_001081575]	chr2:108082024-108082083	-	-	-	-	-
ELN	elastin]	280781	8.73953	0.0974211	1.198	0.452202	0.67851	0.113365	0.740936	0.216486	0.600571	0.0406994	0.824514	0.422355	0.703163	0.148845	0.609371	0.0463092	0.908449	0.688316	0.566369	0.0237728	1.092	0.713023	0.810558	0.383035	1.37288	0.192215	0.852821	0.50713	0.866614	0.550537	1.4908	0.103589	-	BC149367	Bt.5361	ENSBTAT00000057593	elastin [Source:HGNC Symbol;Acc:3327] [ENSBTAT00000057593]	chr25:33788129-33788070	-	-	-	-	-
EPO	erythropoietin	280784	4.39667	0.146418	0.660131	0.298401	1.15184	0.720885	1.66236	0.205518	2.0984	0.0694688	1.07823	0.848893	0.877055	0.74018	0.836729	0.652574	0.856239	0.694935	1.74487	0.166846	1.44322	0.357203	1.2623	0.556889	0.513833	0.100851	0.813423	0.60224	0.954021	0.905199	1.02332	0.95349	NM_173909	NM_173909	Bt.525	ENSBTAT00000004450	Bos taurus erythropoietin (EPO), mRNA [NM_173909]	chr25:36409596-36409537	-	-	-	-	-
KERA	keratocan	280785	8.14549	0.650123	0.625976	0.321792	0.387297	0.0510961	0.475821	0.121389	0.681799	0.416404	0.474847	0.120412	0.44894	0.096092	0.563277	0.226938	0.641547	0.347357	0.618709	0.310109	1.22857	0.660823	1.43289	0.445009	0.696461	0.442449	0.945442	0.904647	1.25468	0.628803	1.13895	0.781282	NM_173910	NM_173910	Bt.5391	ENSBTAT00000019066	Bos taurus keratocan (KERA), mRNA [NM_173910]	chr5:20995446-20995387	-	-	-	-	-
F10	coagulation factor X	280787	7.87258	0.556049	0.899528	0.305849	0.881583	0.224845	1.02722	0.793171	0.865954	0.16756	1.00698	0.945808	0.975738	0.810444	0.966266	0.737678	1.02786	0.788451	0.98005	0.843968	1.16519	0.143565	0.843011	0.104034	1.16286	0.148683	0.968973	0.758327	0.990293	0.924076	1.06375	0.547395	NM_001080213	NM_001080213	Bt.13151	ENSBTAT00000021789	Bos taurus coagulation factor X (F10), mRNA [NM_001080213]	chr12:90529984-90530043	-	-	-	-	-
F12	coagulation factor XII (Hageman factor)	280789	6.10658	0.0222398	1.99185	0.0313667	1.86895	0.0490193	1.34577	0.335765	2.79362	0.00223041	1.40585	0.270888	2.1967	0.0152225	2.03224	0.0271381	0.994902	0.986661	0.938299	0.835051	0.720069	0.288076	2.07585	0.0232377	0.503236	0.0319032	1.56254	0.152519	0.925133	0.799203	0.489559	0.0261479	NM_001075119	NM_001075119	Bt.89433	ENSBTAT00000025122	Bos taurus coagulation factor XII (Hageman factor) (F12), mRNA [NM_001075119]	chr7:40258344-40258285	-	-	-	-	-
FGG	fibrinogen gamma chain	280792	12.6375	0.0586226	2.00447	0.270977	3.05448	0.0825185	2.84308	0.102992	5.59152	0.00988712	5.02748	0.0147685	2.47483	0.154737	1.84954	0.329083	0.799654	0.720549	1.52383	0.501689	0.930791	0.908538	1.96671	0.283998	0.899126	0.864776	0.492261	0.262091	0.747341	0.641522	0.432352	0.186691	NM_173911	NM_173911	Bt.107063	ENSBTAT00000049554	Bos taurus fibrinogen gamma chain (FGG), mRNA [NM_173911]	chr17:2830134-2830193	-	-	-	-	-
FN1	fibronectin 1	280794	10.5657	0.25419	1.75685	0.271193	0.920839	0.870583	1.09807	0.853385	0.677252	0.443888	0.733535	0.541804	0.930983	0.887646	0.394035	0.07455	1.18412	0.7387	0.524143	0.208841	1.19247	0.728283	0.616766	0.343866	1.0831	0.874688	1.26917	0.638364	0.423247	0.0982024	3.00511	0.037298	NM_001163778	NM_001163778	Bt.23418	ENSBTAT00000010925	Bos taurus fibronectin 1 (FN1), mRNA [NM_001163778]	chr2:103881495-103881436	-	-	-	-	-
FOS	FBJ murine osteosarcoma viral oncogene homolog	280795	10.4414	0.0858957	1.70166	0.385634	3.75522	0.0372051	4.87235	0.0142156	1.75915	0.357092	1.06311	0.919868	2.52606	0.136103	2.90879	0.0880749	0.912805	0.880795	2.2068	0.200368	1.29749	0.669088	0.361048	0.102805	0.604329	0.410773	2.37611	0.16277	1.15151	0.816681	0.31381	0.0654142	NM_182786	NM_182786	Bt.52605	ENSBTAT00000005660	Bos taurus FBJ murine osteosarcoma viral oncogene homolog (FOS), mRNA [NM_182786]	chr10:86887064-86887123	-	-	-	-	-
FUS	fused in sarcoma	280796	13.6277	0.168412	0.77893	0.315109	0.472731	0.00494765	0.689	0.138765	0.704172	0.162365	0.944587	0.817014	0.85106	0.514274	0.774489	0.304382	0.832834	0.459985	0.606898	0.0508499	1.45749	0.134552	1.02202	0.929519	1.34141	0.239329	0.900987	0.672532	0.910029	0.702225	1.07533	0.768224	NM_173912	NM_173912	Bt.2474	ENSBTAT00000007571	Bos taurus fused in sarcoma (FUS), mRNA [NM_173912]	chr25:27533909-27533968	-	-	-	-	-
GAA	glucosidase, alpha; acid	280798	7.23934	0.56692	1.04509	0.866714	1.39232	0.214646	1.5254	0.116712	1.07487	0.783604	1.10615	0.701381	1.58318	0.0892098	1.15252	0.590012	1.29329	0.332053	1.33225	0.280353	1.09558	0.728543	0.704649	0.190146	1.0291	0.913069	1.43125	0.179966	0.727983	0.233375	1.12214	0.661515	NM_173913	NM_173913	Bt.52221	ENSBTAT00000021325	Bos taurus glucosidase, alpha; acid (GAA), mRNA [NM_173913]	chr19:53101024-53100965	-	-	-	-	-
GAL	galanin prepropeptide	280799	7.72627	0.0285538	0.957868	0.752227	0.937049	0.633877	0.889365	0.392769	0.696168	0.01249	0.723855	0.0241167	0.814336	0.140017	0.708689	0.0169376	1.03932	0.777256	0.978265	0.871869	0.949113	0.701815	0.78277	0.0810415	1.03977	0.77481	1.125	0.390644	0.870265	0.312513	1.46654	0.00869752	NM_173914	NM_173914	Bt.176	ENSBTAT00000012362	Bos taurus galanin prepropeptide (GAL), mRNA [NM_173914]	chr29:46765523-46765582	-	-	-	-	-
GAST	gastrin	280800	3.38529	0.686424	1.81136	0.0892465	1.61888	0.164178	1.88165	0.0715727	1.29176	0.453612	1.32617	0.409159	1.73989	0.11185	1.45924	0.27167	1.43243	0.295352	0.893739	0.74116	1.16232	0.658567	0.686505	0.273873	1.02663	0.938335	1.31197	0.427024	0.838695	0.605559	0.981626	0.956469	NM_173915	NM_173915	Bt.312	ENSBTAT00000023489	Bos taurus gastrin (GAST), mRNA [NM_173915]	chr19:42565382-42567163	-	-	-	-	-
GAT	glycine-N-acyltransferase-like	280801	12.0026	0.386215	0.540313	0.151387	1.58178	0.280964	1.05923	0.89117	1.15283	0.735475	1.32131	0.509373	0.892688	0.787327	0.856646	0.713242	1.26373	0.578898	2.92753	0.015925	0.669644	0.344472	1.08836	0.840463	1.14615	0.745881	0.675609	0.355065	0.959625	0.921927	1.47521	0.359113	NM_177486	NM_177486	Bt.4835	-	Bos taurus glycine-N-acyltransferase-like (GAT), mRNA [NM_177486]	chr15:83472412-83472353	-	-	-	-	-
GCG	glucagon	280802	8.05758	0.115084	0.580561	0.120825	1.02398	0.944813	1.29331	0.454862	1.46016	0.274383	1.34983	0.38435	0.899482	0.757161	0.677094	0.260527	0.724252	0.350051	1.76377	0.106173	1.26303	0.497051	1.12901	0.723288	0.924438	0.818536	0.666369	0.24199	0.752761	0.409809	1.06965	0.844117	NM_173916	NM_173916	Bt.410	ENSBTAT00000000972	Bos taurus glucagon (GCG), mRNA [NM_173916]	chr2:34408262-34408321	-	-	-	-	-
GH1	growth hormone 1	280804	4.25674	0.115686	0.967529	0.876072	0.882045	0.554474	0.854418	0.459609	0.828525	0.377712	0.860707	0.480581	0.704259	0.10639	0.952992	0.820106	1.46811	0.0784612	0.911647	0.662622	0.968679	0.880497	0.969695	0.884404	1.03884	0.857144	0.818233	0.347339	1.35318	0.160969	1.54053	0.0493902	NM_180996	NM_180996	Bt.28019	ENSBTAT00000022885	Bos taurus growth hormone 1 (GH1), mRNA [NM_180996]	chr19:48769300-48769241	-	-	-	-	-
GHR	growth hormone receptor	280805	5.71801	0.295637	0.845154	0.329267	1.04527	0.79563	1.03816	0.82656	1.13712	0.454443	1.11644	0.520776	0.981627	0.913573	1.38452	0.0655459	1.15411	0.404691	1.23678	0.220322	0.993197	0.968127	1.09532	0.595102	0.98182	0.914484	0.879244	0.453761	1.41044	0.0524679	0.833581	0.291933	NM_176608	NM_176608	Bt.79147	ENSBTAT00000036771	Bos taurus growth hormone receptor (GHR), mRNA [NM_176608]	chr20:31890857-31890798	-	-	-	-	-
GPI	glucose-6-phosphate isomerase	280808	12.2407	0.0539825	0.961526	0.833294	1.42802	0.0645195	1.53207	0.0289909	1.54107	0.0270412	1.29535	0.172674	0.979961	0.913496	1.02232	0.905714	1.26592	0.212643	1.48516	0.0416405	1.07286	0.706205	1.00588	0.974909	0.840548	0.355236	0.756524	0.142619	1.04322	0.820431	1.23828	0.257344	NM_001040471	NM_001040471	Bt.49587	ENSBTAT00000008386	Bos taurus glucose-6-phosphate isomerase (GPI), mRNA [NM_001040471]	chr18:45007567-45007626	-	-	-	-	-
GYG1	glycogenin 1	280812	12.1472	5.55673e-05	1.10162	0.542489	0.828333	0.240582	0.761265	0.0938065	0.689955	0.0256998	0.491976	0.000118995	0.624114	0.00580718	0.495286	0.000133183	0.980102	0.899004	0.751923	0.0805978	0.919033	0.594862	0.906327	0.535997	0.713055	0.0404809	1.26859	0.141333	0.793583	0.152422	1.97886	0.0001866	NM_001045867	NM_001045867	Bt.7804	-	Bos taurus glycogenin 1 (GYG1), mRNA [NM_001045867]	chr1:120089958-120089899	-	-	-	-	-
HBB	hemoglobin, beta	280813	10.1808	0.361791	0.962307	0.966336	1.1956	0.844482	0.574952	0.544655	1.44323	0.687411	0.909202	0.916732	0.167076	0.0578745	0.336919	0.238474	0.572644	0.541756	1.24243	0.811641	0.480891	0.424184	2.51017	0.316792	0.629979	0.612647	0.183761	0.0715369	2.01656	0.443653	1.69965	0.561422	NM_173917	NM_173917	Bt.23726	ENSBTAT00000045694	Bos taurus hemoglobin, beta (HBB), mRNA [NM_173917]	chr15:49023036-49023095	-	-	-	-	-
HCK	hemopoietic cell kinase	280814	8.35277	0.0304238	1.11638	0.665398	0.719667	0.202614	1.18069	0.515058	0.643309	0.0914352	0.566339	0.0325023	0.664855	0.1169	0.561068	0.0299839	0.900697	0.681122	0.644645	0.0928872	1.6406	0.0599433	0.544859	0.0231962	0.880352	0.616865	1.17395	0.529522	0.843896	0.505998	1.60532	0.0712696	NM_001037141	NM_001037141	Bt.44996	ENSBTAT00000037322	Bos taurus hemopoietic cell kinase (HCK), transcript variant 2, mRNA [NM_001037141]	chr13:62128786-62129286	-	-	-	-	-
NPC2	Niemann-Pick disease, type C2	280815	14.6813	0.000956695	1.06966	0.631018	1.38845	0.0255928	1.71094	0.000648217	1.74562	0.000444859	1.61392	0.00190864	1.2963	0.0723936	1.41369	0.019138	1.03252	0.81915	1.29803	0.0710267	1.23226	0.143815	1.02027	0.885966	0.924556	0.576168	0.803197	0.125843	1.09056	0.536994	0.730373	0.0319198	NM_173918	NM_173918	Bt.23268	ENSBTAT00000029271	Bos taurus Niemann-Pick disease, type C2 (NPC2), mRNA [NM_173918]	chr10:86170718-86170659	-	-	-	-	-
CFH	complement factor H	280816	10.4917	0.330187	1.72766	0.261779	1.50891	0.395968	1.28557	0.602632	0.958117	0.92916	0.839632	0.716791	0.547395	0.21737	0.660123	0.391525	1.0581	0.90659	0.873387	0.778636	0.851985	0.739506	0.745284	0.542725	0.876336	0.784001	0.651947	0.377676	1.20594	0.697614	1.60288	0.331368	NM_001033936	NM_001033936	Bt.68530	ENSBTAT00000029340	Bos taurus complement factor H (CFH), nuclear gene encoding mitochondrial protein, mRNA [NM_001033936]	chr16:6122462-6122521	-	-	-	-	-
HK1	hexokinase 1	280817	13.4992	0.211798	0.904066	0.610694	0.69697	0.0765461	0.85154	0.419042	0.742298	0.139942	0.825463	0.336104	1.23339	0.293682	0.946921	0.782704	0.937313	0.743463	0.770928	0.195322	1.22177	0.315535	0.871712	0.489219	1.11204	0.592029	1.49417	0.0504092	0.767742	0.188532	0.989853	0.95884	NM_001012668	NM_001012668	Bt.500	ENSBTAT00000047248	Bos taurus hexokinase 1 (HK1), nuclear gene encoding mitochondrial protein, mRNA [NM_001012668]	chr28:25924965-25925024	-	-	-	-	-
HRG	histidine-rich glycoprotein	280820	3.80216	0.418471	1.36675	0.286159	1.35324	0.301414	1.0101	0.972324	0.976571	0.934775	1.35906	0.294749	0.722423	0.267443	1.04605	0.876516	1.18426	0.560638	0.990122	0.972661	0.746429	0.317432	0.966806	0.907238	1.39167	0.259823	0.531559	0.0367071	1.44797	0.208347	1.13212	0.668913	NM_173919	NM_173919	Bt.107250	ENSBTAT00000001667	Bos taurus histidine-rich glycoprotein (HRG), mRNA [NM_173919]	chr1:81127404-81127345	-	-	-	-	-
IGJ	immunoglobulin J polypeptide, linker protein for immunoglobulin alpha and mu polypeptides	280821	12.6128	0.230346	0.719588	0.477225	0.785661	0.601515	1.49596	0.385496	0.906829	0.831953	0.720545	0.478989	1.15842	0.749812	2.31603	0.0771447	0.851153	0.726782	1.09182	0.848825	1.90407	0.170012	0.606187	0.282696	0.794576	0.618542	1.6077	0.307666	1.9993	0.141022	0.367506	0.0374073	NM_175773	NM_175773	Bt.107027	ENSBTAT00000024666	Bos taurus immunoglobulin J polypeptide, linker protein for immunoglobulin alpha and mu polypeptides (IGJ), mRNA [NM_175773]	chr6:87759528-87759469	-	-	-	-	-
IL2	interleukin 2	280822	3.32791	0.554772	0.819948	0.37618	0.825244	0.391626	1.05476	0.810816	1.11881	0.614913	0.941736	0.787555	1.00639	0.977181	0.967173	0.880834	0.706566	0.127274	1.00646	0.976928	1.27812	0.275899	1.06072	0.791292	0.841732	0.441588	1.06865	0.765686	0.961035	0.858337	0.730548	0.166351	NM_180997	NM_180997	Bt.341	ENSBTAT00000027819	Bos taurus interleukin 2 (IL2), mRNA [NM_180997]	chr17:35622551-35622610	-	-	-	-	-
IL3	interleukin 3 (colony-stimulating factor, multiple)	280823	2.91445	0.158979	1.06687	0.297722	0.95234	0.43002	1.00222	0.971174	0.929322	0.239709	0.900694	0.0978986	0.922924	0.199439	0.962824	0.539405	1.02737	0.661268	0.892647	0.0736311	1.05238	0.409594	0.927259	0.226136	0.969195	0.611829	1.02468	0.692234	1.04323	0.49335	1.06703	0.29661	NM_173920	NM_173920	Bt.538	ENSBTAT00000002774	Bos taurus interleukin 3 (colony-stimulating factor, multiple) (IL3), mRNA [NM_173920]	chr7:23709540-23709481	-	-	-	-	-
IL4	interleukin 4	280824	4.06849	0.00091575	0.655534	0.162561	0.342111	0.00115785	0.252607	7.80853e-05	0.33903	0.00106992	0.293321	0.000297598	0.269343	0.00013883	0.406911	0.00508936	0.547909	0.0508316	0.521881	0.0358699	0.738379	0.311442	1.34212	0.325814	0.865179	0.626212	0.918252	0.773908	1.51075	0.172063	1.34651	0.320575	NM_173921	NM_173921	Bt.423	ENSBTAT00000021215	Bos taurus interleukin 4 (IL4), mRNA [NM_173921]	chr7:22993327-22993268	-	-	-	-	-
IL5	interleukin 5 (colony-stimulating factor, eosinophil)	280825	3.72755	0.903004	0.851364	0.688174	1.07977	0.848015	0.949259	0.89652	1.10077	0.810572	0.858745	0.704043	0.755284	0.48533	1.26547	0.55777	1.27272	0.548318	1.26828	0.554083	0.87913	0.747851	1.1596	0.711823	0.780135	0.536634	0.87952	0.748688	1.67549	0.204461	1.00573	0.988612	NM_173922	NM_173922	Bt.5	ENSBTAT00000044228	Bos taurus interleukin 5 (colony-stimulating factor, eosinophil) (IL5), mRNA [NM_173922]	chr7:23186705-23186764	-	-	-	-	-
IL6	interleukin 6 (interferon, beta 2)	280826	4.69787	0.187776	1.66736	0.457785	2.56159	0.177302	5.19357	0.0223849	4.40305	0.0380853	1.20167	0.788639	2.12924	0.275382	1.42658	0.604855	1.0787	0.911923	1.53632	0.532227	2.02748	0.306996	0.847789	0.80957	0.272918	0.0666424	1.7719	0.406709	0.669994	0.559989	0.756146	0.68364	NM_173923	NM_173923	Bt.3686	ENSBTAT00000019865	Bos taurus interleukin 6 (interferon, beta 2) (IL6), mRNA [NM_173923]	chr4:31582501-31582560	-	-	-	-	-
IL7	interleukin 7	280827	7.84103	0.000462749	0.51925	0.101635	0.315024	0.00602198	0.335274	0.00886978	0.222863	0.000628924	0.255034	0.00154318	0.109738	5.11126e-06	0.256607	0.00160696	0.566346	0.152961	0.606691	0.207022	1.06428	0.873082	0.664721	0.299995	1.14435	0.729766	0.430288	0.0382138	2.33836	0.0369377	2.20705	0.0505914	-	BC142466	Bt.12751	-	Bos taurus interleukin 7, mRNA (cDNA clone MGC:152606 IMAGE:8433556), complete cds. [BC142466]	chr14:44097674-44097615	-	-	-	-	-
IL8	interleukin 8	280828	6.56165	0.0191771	1.59339	0.355836	1.91036	0.202943	3.32926	0.0224725	1.13044	0.806534	0.510081	0.186011	0.595736	0.305558	1.00229	0.996352	0.714606	0.503716	1.19893	0.717242	1.74274	0.272596	0.339546	0.0385513	0.451225	0.120407	1.16792	0.756595	1.68244	0.30347	0.712974	0.500842	NM_173925	NM_173925	Bt.49740	ENSBTAT00000026275	Bos taurus interleukin 8 (IL8), mRNA [NM_173925]	chr6:90563357-90563416	-	-	-	-	-
INS	insulin	280829	4.21521	0.00414673	1.01911	0.895805	0.710195	0.0243396	1.11503	0.453625	0.952892	0.738694	0.862728	0.311705	1.12303	0.424869	1.46769	0.0125904	1.06874	0.646133	0.69688	0.0180872	1.57003	0.00406481	0.85459	0.282295	0.905378	0.493485	1.30172	0.0768589	1.3069	0.0727718	0.72818	0.0356365	-	M54979	Bt.453	-	Bovine preproinsulin mRNA, complete cds. [M54979]	chr29:50037181-50037242	-	-	-	-	-
IVL	involucrin	280830	10.4384	0.00226563	0.663235	0.0169149	0.717363	0.0490364	0.583301	0.00247547	0.50551	0.000249851	0.673517	0.0210037	0.601931	0.00402628	0.679862	0.0239245	1.0256	0.876332	1.08161	0.629809	0.813118	0.20973	0.866637	0.381692	1.33235	0.0861306	0.893713	0.490995	1.12947	0.45591	1.50854	0.0167911	NM_001105320	NM_001105320	Bt.103315	ENSBTAT00000023700	Bos taurus involucrin (IVL), mRNA [NM_001105320]	chr3:17883393-17883334	-	-	-	-	-
JUN	jun proto-oncogene	280831	13.1862	0.630424	1.321	0.279629	1.23883	0.40336	1.16812	0.543006	0.903653	0.691082	0.968833	0.901021	1.34643	0.248751	1.31781	0.28372	0.982894	0.94596	0.937804	0.800953	0.942919	0.817486	0.773596	0.317965	1.07213	0.784537	1.38975	0.203189	0.978745	0.932741	0.745851	0.255372	NM_001077827	NM_001077827	Bt.11159	ENSBTAT00000005279	Bos taurus jun proto-oncogene (JUN), mRNA [NM_001077827]	chr3:87842322-87842381	-	-	-	-	-
KIT	v-kit Hardy-Zuckerman 4 feline sarcoma viral oncogene homolog	280832	10.4021	0.00421876	0.342003	0.0176025	0.211986	0.00111453	0.237094	0.00218395	0.132577	6.13133e-05	0.244784	0.0026396	0.209363	0.00103344	0.26053	0.00380837	0.499895	0.113398	0.619837	0.268701	1.11844	0.793472	0.559175	0.181303	1.84636	0.159294	0.855294	0.71484	1.2444	0.609741	1.91876	0.135674	NM_001166484	NM_001166484	Bt.91791	ENSBTAT00000003498	Bos taurus v-kit Hardy-Zuckerman 4 feline sarcoma viral oncogene homolog (KIT), mRNA [NM_001166484]	chr6:71917057-71917116	-	-	-	-	-
KNG1	kininogen 1	280833	4.82291	0.0298275	12.1833	0.00261814	1.77218	0.452959	4.8267	0.0459783	1.25829	0.762089	1.45139	0.624033	1.36295	0.683481	1.18534	0.822654	0.868306	0.852311	0.14546	0.0163769	2.72359	0.193738	0.260695	0.0851061	1.15346	0.850702	0.939064	0.933922	0.869687	0.853952	0.732537	0.681951	NM_175774	NM_175774	Bt.4210	ENSBTAT00000006755	Bos taurus kininogen 1 (KNG1), transcript variant I, mRNA [NM_175774]	chr1:81099503-81099446	-	-	-	-	-
EVC2	Ellis van Creveld syndrome 2	280834	6.34422	0.394859	0.843917	0.560854	0.738317	0.30194	0.828844	0.520315	0.614517	0.102934	0.893258	0.698342	1.15037	0.630814	0.873153	0.641636	1.231	0.477042	0.87487	0.646448	1.12261	0.691316	0.741414	0.308523	1.45359	0.205528	1.28784	0.387888	0.759019	0.34728	1.40984	0.243887	NM_173927	NM_173927	Bt.76014	ENSBTAT00000005613	Bos taurus Ellis van Creveld syndrome 2 (EVC2), mRNA [NM_173927]	chr6:105451606-105451665	-	-	-	-	-
LEP	leptin	280836	6.03818	0.390792	1.76873	0.264652	1.45465	0.460439	1.7598	0.268815	2.63734	0.0634745	1.06785	0.896586	1.07694	0.883327	0.941787	0.905477	0.870056	0.782988	0.822422	0.699085	1.20978	0.70649	1.49866	0.425952	0.404897	0.082283	1.00851	0.986606	0.874499	0.79073	0.923835	0.875377	NM_173928	NM_173928	Bt.1939	ENSBTAT00000019853	Bos taurus leptin (LEP), mRNA [NM_173928]	chr4:93264000-93264059	-	-	-	-	-
PAEP	progestagen-associated endometrial protein	280838	17.4985	0.275416	0.952991	0.915264	1.74162	0.226798	1.13954	0.773004	1.75262	0.221719	1.82201	0.192283	0.848368	0.716642	0.636083	0.322037	1.07593	0.871548	1.82753	0.190122	0.654298	0.352604	1.53801	0.345625	1.03959	0.931622	0.465623	0.100027	0.749773	0.526113	1.69149	0.251517	NM_173929	NM_173929	Bt.385	ENSBTAT00000019538	Bos taurus progestagen-associated endometrial protein (PAEP), mRNA [NM_173929]	chr11:103304696-103304755	-	-	-	-	-
LHB	luteinizing hormone beta polypeptide	280839	7.87602	0.0789651	1.04121	0.755681	0.888846	0.367308	1.25391	0.0898661	0.991688	0.948678	1.07573	0.574625	1.16151	0.25428	1.27344	0.0710645	1.28973	0.058264	0.853666	0.228997	1.41072	0.0126369	0.790875	0.079243	1.08475	0.531997	1.07974	0.555401	1.09637	0.480121	1.01279	0.921953	NM_173930	NM_173930	Bt.12926	ENSBTAT00000057054	Bos taurus luteinizing hormone beta polypeptide (LHB), mRNA [NM_173930]	chr18:56026848-56026541	-	-	-	-	-
LIF	leukemia inhibitory factor (cholinergic differentiation factor)	280840	4.51423	0.164264	0.965096	0.737538	0.916933	0.415882	0.987067	0.902182	0.878134	0.226435	1.13665	0.232993	1.1461	0.204998	1.10183	0.363726	1.06946	0.527636	0.950095	0.629588	1.07649	0.488499	0.88964	0.275115	1.29439	0.0208675	1.00831	0.937709	0.961373	0.710284	0.97062	0.778429	NM_173931	NM_173931	Bt.493	ENSBTAT00000009761	Bos taurus leukemia inhibitory factor (cholinergic differentiation factor) (LIF), mRNA [NM_173931]	chr17:71413915-71413856	-	-	-	-	-
LOX	lysyl oxidase	280841	9.38143	0.984768	1.45432	0.5592	1.20711	0.768574	1.16729	0.808876	0.935184	0.916508	1.50457	0.524386	1.48159	0.540014	0.879377	0.840674	0.998142	0.997678	0.830014	0.770856	0.967017	0.958151	0.801157	0.729003	1.60885	0.459305	0.984727	0.980788	0.593536	0.417417	1.13506	0.842948	NM_173932	NM_173932	Bt.98817	ENSBTAT00000017275	Bos taurus lysyl oxidase (LOX), mRNA [NM_173932]	chr7:33097440-33100995	-	-	-	-	-
LPL	lipoprotein lipase	280843	11.6949	0.00366758	1.82295	0.563864	40.7198	0.0012894	12.0369	0.0227172	44.2544	0.00104764	30.3161	0.00266764	3.07022	0.284816	3.96909	0.191183	2.48513	0.383603	22.3373	0.00555943	0.295604	0.246158	3.67655	0.216205	0.685042	0.715645	0.101274	0.0346609	1.29277	0.804549	0.626121	0.65229	NM_001075120	NM_001075120	Bt.5387	ENSBTAT00000017086	Bos taurus lipoprotein lipase (LPL), mRNA [NM_001075120]	chr8:67510727-67510786	-	-	-	-	-
LPO	lactoperoxidase	280844	11.4286	0.00109377	42.093	0.0219166	723.4	0.000218378	281.696	0.00108084	1183.58	9.38152e-05	921.814	0.000144127	101.598	0.00571577	56.0403	0.01434	7.56884	0.198486	17.1857	0.0751052	0.389406	0.543971	4.2016	0.357955	0.778837	0.871807	0.110215	0.16244	0.551589	0.701254	0.135061	0.203255	NM_173933	NM_173933	Bt.4784	ENSBTAT00000016986	Bos taurus lactoperoxidase (LPO), mRNA [NM_173933]	chr19:9471396-9471455	-	-	-	-	-
LTA	lymphotoxin alpha (TNF superfamily, member 1)	280845	5.11031	0.0134238	2.60571	0.0198255	1.79057	0.143058	1.00314	0.993569	1.08719	0.830116	0.652353	0.278245	1.81389	0.134741	0.841239	0.657717	2.29037	0.0411854	0.687171	0.339692	0.560238	0.145136	1.08378	0.836398	0.600038	0.196983	2.78054	0.0134904	0.463775	0.0569927	2.72261	0.0153011	NM_001013401	NM_001013401	Bt.37345	ENSBTAT00000000018	Bos taurus lymphotoxin alpha (TNF superfamily, member 1) (LTA), mRNA [NM_001013401]	chr23:27538860-27538801	-	-	-	-	-
LTF	lactotransferrin	280846	13.7029	0.745988	2.91088	0.180063	1.88149	0.422482	2.51612	0.244903	1.60994	0.544539	1.94314	0.399515	2.53435	0.241327	3.47484	0.120368	1.03487	0.96509	0.646366	0.578466	1.3373	0.710867	0.639851	0.569733	1.20696	0.810256	1.30426	0.734718	1.3711	0.68737	0.297817	0.130438	NM_180998	NM_180998	Bt.44264	ENSBTAT00000001704	Bos taurus lactotransferrin (LTF), mRNA [NM_180998]	chr22:53555982-53556041	-	-	-	-	-
LUM	lumican	280847	13.7862	0.719406	1.1106	0.810815	0.799086	0.609501	0.763527	0.539378	0.606576	0.259636	0.59881	0.247857	0.541369	0.169063	0.629736	0.296202	0.877137	0.764902	0.719509	0.454767	0.9555	0.917232	0.794439	0.60028	0.987197	0.976528	0.904075	0.817992	1.16323	0.73023	1.39286	0.451823	NM_173934	NM_173934	Bt.2452	ENSBTAT00000002279	Bos taurus lumican (LUM), mRNA [NM_173934]	chr5:21037751-21037692	-	-	-	-	-
LYZ2	lysozyme C-2	280849	9.55479	0.0204161	1.82867	0.252669	1.1007	0.853914	2.00968	0.187774	0.465595	0.150471	0.513496	0.207789	0.369754	0.0648191	0.480793	0.16768	0.724187	0.53711	0.601911	0.334225	1.82582	0.253866	0.231676	0.00877382	1.10288	0.850935	0.720072	0.53	1.3003	0.61506	1.50624	0.434429	NM_180999	NM_180999	Bt.29367	ENSBTAT00000007924	Bos taurus lysozyme C-2 (LYZ2), mRNA [NM_180999]	chr5:44573045-44572986	-	-	-	-	-
CD46	CD46 molecule, complement regulatory protein	280851	11.4305	0.00654035	1.42755	0.291746	2.59463	0.00782379	2.08027	0.0357831	3.38665	0.00105262	3.44922	0.000912967	2.04633	0.0397858	2.00636	0.0451126	1.13208	0.710658	1.81754	0.0824725	0.80176	0.51003	1.62798	0.152674	1.01847	0.956287	0.593274	0.126573	0.980466	0.952896	0.564246	0.0954866	NM_183080	NM_183080	Bt.53657	ENSBTAT00000007107	Bos taurus CD46 molecule, complement regulatory protein (CD46), transcript variant 2, mRNA [NM_183080]	chr16:77491586-77485470	-	-	-	-	-
MDK	midkine (neurite growth-promoting factor 2)	280852	12.5348	0.0160859	0.647022	0.216441	0.440182	0.0245273	0.546529	0.0905298	0.294076	0.0014548	0.409342	0.0152161	0.739447	0.3878	0.615257	0.169427	1.08092	0.822648	0.68032	0.272604	1.2416	0.534388	0.538079	0.0829509	1.39196	0.344752	1.80643	0.097199	0.832051	0.597185	1.75685	0.113118	NM_173935	NM_173935	Bt.21528	ENSBTAT00000010178	Bos taurus midkine (neurite growth-promoting factor 2) (MDK), mRNA [NM_173935]	chr15:77250882-77251630	-	-	-	-	-
MET	met proto-oncogene (hepatocyte growth factor receptor)	280855	7.20342	0.0560366	2.84445	0.00613768	1.71887	0.134246	1.35846	0.389964	1.10563	0.776711	0.877752	0.712815	1.44777	0.300686	1.06081	0.867519	0.926706	0.829719	0.604287	0.162515	0.790323	0.507787	0.813883	0.561783	0.793895	0.515884	1.64941	0.165175	0.732718	0.382926	0.873586	0.702854	NM_001012999	NM_001012999	Bt.13084	ENSBTAT00000008102	Bos taurus met proto-oncogene (hepatocyte growth factor receptor) (MET), mRNA [NM_001012999]	chr4:51912711-51912652	-	-	-	-	-
MIA	melanoma inhibitory activity	280857	13.7977	0.0293917	0.837993	0.447729	0.647532	0.0692242	0.67811	0.102195	0.469618	0.00283913	0.547932	0.0143717	0.50213	0.00582947	0.74756	0.215719	0.893622	0.627858	0.772718	0.271054	1.04722	0.842073	0.69254	0.121175	1.16676	0.50708	0.916408	0.706491	1.48878	0.0944802	1.19539	0.443365	NM_173936	NM_173936	Bt.4267	ENSBTAT00000011964	Bos taurus melanoma inhibitory activity (MIA), mRNA [NM_173936]	chr18:50314023-50314082	-	-	-	-	-
MIF	macrophage migration inhibitory factor (glycosylation-inhibiting factor)	280858	13.4716	0.106947	0.732884	0.0705322	0.70042	0.0401087	0.742208	0.0820032	0.680521	0.0274993	0.799491	0.186115	1.04301	0.800275	0.877409	0.434552	0.944882	0.733552	0.955703	0.785508	1.05966	0.727898	0.916887	0.602929	1.17482	0.337188	1.3046	0.118686	0.841225	0.303705	1.0769	0.656701	NM_001033608	NM_001033608	Bt.15528	ENSBTAT00000009699	Bos taurus macrophage migration inhibitory factor (glycosylation-inhibiting factor) (MIF), mRNA [NM_001033608]	chr17:73274015-73274074	-	-	-	-	-
MIP	major intrinsic protein of lens fiber	280859	3.27449	0.00738138	1.01982	0.881288	1.5807	0.00162076	1.2133	0.149327	1.61973	0.00100362	1.28079	0.0683223	1.27026	0.0774542	1.26205	0.0853407	1.08175	0.551101	1.54998	0.00237281	0.767574	0.0524022	1.33498	0.0353307	0.790745	0.0827831	0.991773	0.949862	0.993538	0.960641	0.857141	0.246839	NM_173937	NM_173937	Bt.4516	ENSBTAT00000013360	Bos taurus major intrinsic protein of lens fiber (MIP), mRNA [NM_173937]	chr5:57267627-57267686	-	-	-	-	-
MLN	motilin	280860	4.58181	0.31635	0.905277	0.836791	2.07809	0.138268	1.9621	0.170616	2.21169	0.109021	2.40342	0.0782261	1.20099	0.704872	1.72867	0.262873	1.09949	0.844344	2.29553	0.0941644	0.944185	0.905336	1.12721	0.804269	1.08669	0.863341	0.4997	0.158883	1.43937	0.453205	0.636031	0.352791	NM_173938	NM_173938	Bt.35	ENSBTAT00000020661	Bos taurus motilin (MLN), mRNA [NM_173938]	chr23:7865188-7865129	-	-	-	-	-
MOG	myelin oligodendrocyte glycoprotein	280863	5.02369	0.072855	1.30281	0.180555	0.714304	0.091895	0.804637	0.268493	0.686787	0.0614871	0.843364	0.383629	0.989122	0.955061	0.865276	0.458344	0.991831	0.966292	0.54828	0.00433034	1.12646	0.540988	0.853536	0.417525	1.22798	0.295178	1.17283	0.414476	0.874792	0.492675	1.14626	0.483955	NM_001013584	NM_001013584	Bt.49871	ENSBTAT00000045079	Bos taurus myelin oligodendrocyte glycoprotein (MOG), mRNA [NM_001013584]	chr23:28740253-28740194	-	-	-	-	-
PRG4	proteoglycan 4	280867	6.42016	0.35318	2.01875	0.237331	1.63936	0.402465	1.96226	0.256313	2.41892	0.140354	2.05358	0.22641	1.16939	0.789713	0.734288	0.599368	0.809773	0.719299	0.812065	0.722895	1.19697	0.759345	1.23272	0.721559	0.848967	0.780223	0.569438	0.341183	0.627925	0.430247	1.1028	0.867499	NM_001206633	NM_001206633	Bt.62170	ENSBTAT00000064366	Bos taurus proteoglycan 4 (PRG4), mRNA [NM_001206633]	chr16:68877086-68877647	-	-	-	-	-
MTTP	microsomal triglyceride transfer protein	280868	8.68829	0.851298	0.839424	0.357169	0.897015	0.56554	1.0254	0.894161	0.96921	0.868278	1.06628	0.733839	0.853393	0.403609	0.929896	0.700256	0.825942	0.31521	1.06861	0.725173	1.14313	0.480128	0.945199	0.765174	1.10015	0.613534	0.800347	0.243757	1.08965	0.649484	0.888209	0.531046	NM_001101834	NM_001101834	Bt.64166	ENSBTAT00000015850	Bos taurus microsomal triglyceride transfer protein (MTTP), mRNA [NM_001101834]	chr6:26377240-26377181	-	-	-	-	-
MTR	5-methyltetrahydrofolate-homocysteine methyltransferase	280869	7.13885	0.321751	0.694333	0.0747598	0.788054	0.236349	0.731786	0.124123	0.779786	0.216795	0.838771	0.379117	0.897511	0.586807	0.969285	0.875078	1.10166	0.626334	1.13498	0.524972	0.928599	0.709227	1.06559	0.749034	1.07564	0.713565	1.07003	0.733254	1.07997	0.698589	1.13657	0.520441	NM_001030298	NM_001030298	Bt.47673	ENSBTAT00000016262	Bos taurus 5-methyltetrahydrofolate-homocysteine methyltransferase (MTR), mRNA [NM_001030298]	chr28:9594320-9594379	-	-	-	-	-
MUT	methylmalonyl CoA mutase	280871	10.7703	0.0096325	1.19887	0.464025	1.75112	0.0300343	1.45851	0.134108	1.48251	0.118769	1.20154	0.458616	0.608312	0.0520058	0.902998	0.679317	1.06662	0.79365	1.46064	0.132676	0.832902	0.46048	1.01646	0.947178	0.810477	0.397111	0.506275	0.00977237	1.48443	0.11762	1.1812	0.501048	NM_173939	NM_173939	Bt.54866	ENSBTAT00000018963	Bos taurus methylmalonyl CoA mutase (MUT), nuclear gene encoding mitochondrial protein, mRNA [NM_173939]	chr23:21938852-21938793	-	-	-	-	-
MX1	myxovirus (influenza virus) resistance 1, interferon-inducible protein p78 (mouse)	280872	8.97739	0.00122942	1.60965	0.110626	0.755572	0.339732	0.816475	0.487948	0.374963	0.00216922	0.556775	0.0525092	1.26419	0.423324	0.780426	0.397507	1.15443	0.62245	0.4694	0.0143561	1.0806	0.790051	0.459246	0.0120377	1.48488	0.181859	2.27056	0.00854664	0.617331	0.10619	1.47923	0.185967	NM_173940	NM_173940	Bt.4675	ENSBTAT00000043742	Bos taurus myxovirus (influenza virus) resistance 1, interferon-inducible protein p78 (mouse) (MX1), mRNA [NM_173940]	chr1:143204603-143204662	-	-	-	-	-
MX2	myxovirus (influenza virus) resistance 2 (mouse)	280873	7.47435	0.00915408	2.18574	0.0874764	1.16115	0.737079	1.02748	0.95137	0.379815	0.0370248	0.454472	0.0849582	0.84829	0.711672	0.441858	0.0749958	1.12534	0.790666	0.53124	0.162781	0.884883	0.783391	0.369655	0.0324343	1.19656	0.686929	1.86654	0.168264	0.520881	0.150563	2.54684	0.043442	NM_173941	NM_173941	Bt.8143	ENSBTAT00000011146	Bos taurus myxovirus (influenza virus) resistance 2 (mouse) (MX2), mRNA [NM_173941]	chr1:143154986-143155045	-	-	-	-	-
CPSF4	cleavage and polyadenylation specific factor 4, 30kDa	280875	9.36155	0.17039	0.818777	0.2606	0.840885	0.328052	1.00335	0.984814	1.28709	0.158573	1.16412	0.390081	1.09508	0.605782	1.22406	0.255455	1.09384	0.610289	1.027	0.879382	1.1932	0.318986	1.28279	0.163947	0.90446	0.568507	0.940698	0.727943	1.11778	0.527497	0.893614	0.523312	NM_173942	NM_173942	Bt.55595	ENSBTAT00000002701	Bos taurus cleavage and polyadenylation specific factor 4, 30kDa (CPSF4), mRNA [NM_173942]	chr25:37500765-37500707	-	-	-	-	-
NF1	neurofibromin 1	280877	8.22367	0.0319001	0.892191	0.497978	0.948846	0.754247	1.09789	0.578461	1.46622	0.0293803	1.39561	0.0551263	1.47347	0.0275305	1.21526	0.250812	1.10739	0.544171	1.0635	0.713689	1.15708	0.387424	1.33549	0.093173	0.951841	0.768536	1.05579	0.74622	0.82476	0.256283	0.91124	0.580257	NM_001122728	NM_001122728	Bt.105987	ENSBTAT00000063140	Bos taurus neurofibromin 1 (NF1), mRNA [NM_001122728]	chr19:19134852-19134793	-	-	-	-	-
NNT	nicotinamide nucleotide transhydrogenase	280878	8.46127	0.0435957	1.18229	0.367513	1.22873	0.269566	1.30796	0.153478	0.973875	0.88584	0.790377	0.208963	0.836664	0.337715	0.742287	0.114706	1.03874	0.836696	1.03928	0.8345	1.06448	0.734934	0.744577	0.118325	0.81158	0.263288	1.05856	0.75775	0.887199	0.517894	1.39938	0.0771701	NM_173943	NM_173943	Bt.5120	ENSBTAT00000015769	Bos taurus nicotinamide nucleotide transhydrogenase (NNT), nuclear gene encoding mitochondrial protein, mRNA [NM_173943]	chr20:31171794-31171735	-	-	-	-	-
NPB	neuropeptide B	280880	5.94928	0.518371	0.973382	0.917155	1.09724	0.720824	1.41151	0.191282	1.13424	0.627979	1.33112	0.275687	1.57061	0.0906116	1.48334	0.136878	1.14485	0.602907	1.12724	0.64489	1.28642	0.335865	0.803563	0.402316	1.17359	0.53862	1.17991	0.525171	0.944437	0.825619	0.771806	0.322567	NM_173944	NM_173944	Bt.12289	ENSBTAT00000018455	Bos taurus neuropeptide B (NPB), mRNA [NM_173944]	chr19:51601584-51601525	-	-	-	-	-
NTS	neurotensin	280881	4.53988	0.168507	2.85485	0.165295	5.31773	0.0314583	3.18835	0.126658	3.81387	0.0800182	4.31058	0.0573994	2.83888	0.167483	1.23942	0.772504	0.901716	0.88911	1.8627	0.404957	0.59957	0.492474	1.19619	0.809288	1.13024	0.868953	0.658584	0.574612	0.436587	0.269652	0.727532	0.668632	NM_173945	NM_173945	Bt.440	ENSBTAT00000006980	Bos taurus neurotensin (NTS), mRNA [NM_173945]	chr5:15621172-15621231	-	-	-	-	-
OGN	osteoglycin	280884	12.1209	0.547746	0.602067	0.333913	0.542006	0.245389	0.532922	0.232943	0.48831	0.176049	0.518624	0.213922	0.31495	0.0337393	0.398852	0.0861856	0.793163	0.656678	0.900241	0.839993	0.98324	0.974086	0.916288	0.8666	1.06208	0.907857	0.60728	0.342045	1.2664	0.650545	1.98862	0.193799	NM_173946	NM_173946	Bt.5341	ENSBTAT00000015694	Bos taurus osteoglycin (OGN), mRNA [NM_173946]	chr8:85468575-85468634	-	-	-	-	-
OMD	osteomodulin	280885	7.01007	0.220244	0.94025	0.859978	1.90014	0.0748067	1.30317	0.450733	1.59626	0.187927	2.0022	0.0552126	1.21522	0.577813	1.23095	0.553131	0.889185	0.73686	2.02089	0.0522503	0.68583	0.285492	1.2249	0.56252	1.2543	0.518091	0.606941	0.160731	1.01295	0.970605	0.722354	0.355625	NM_173947	NM_173947	Bt.114	ENSBTAT00000015704	Bos taurus osteomodulin (OMD), mRNA [NM_173947]	chr8:85477095-85477036	-	-	-	-	-
OTC	ornithine carbamoyltransferase	280887	3.10504	0.533712	1.05605	0.520762	1.12417	0.174209	1.05385	0.536699	1.10573	0.241078	1.11237	0.214939	1.00945	0.911502	1.08749	0.32599	0.952785	0.568689	1.0645	0.462291	0.937449	0.447659	1.04923	0.571158	1.006	0.94359	0.907471	0.257027	1.07731	0.382202	0.876131	0.126571	NM_177487	NM_177487	Bt.4269	ENSBTAT00000001947	Bos taurus ornithine carbamoyltransferase (OTC), nuclear gene encoding mitochondrial protein, mRNA [NM_177487]	chrX:110319074-110319015	-	-	-	-	-
OXT	oxytocin, prepropeptide	280888	8.76408	0.183019	0.903382	0.462733	0.959982	0.766867	1.08241	0.56631	1.01229	0.92926	1.30565	0.0612617	1.22112	0.154814	1.18969	0.213902	1.09711	0.502586	1.06265	0.659443	1.12753	0.386665	0.935225	0.627363	1.28979	0.0732728	0.935259	0.627552	0.97426	0.849782	0.922186	0.557479	NM_176855	NM_176855	Bt.183	ENSBTAT00000010554	Bos taurus oxytocin, prepropeptide (OXT), mRNA [NM_176855]	chr13:52575370-52575311	-	-	-	-	-
PAM	peptidylglycine alpha-amidating monooxygenase	280890	11.5044	0.330145	1.3334	0.33084	0.846284	0.570351	0.87275	0.64314	0.666614	0.174319	0.799902	0.448851	1.28164	0.400566	0.813051	0.48232	1.01121	0.969654	0.634683	0.129509	1.03127	0.916351	0.763809	0.361962	1.19995	0.535619	1.60225	0.11655	0.634382	0.129127	1.24373	0.459275	NM_173948	NM_173948	Bt.12303	ENSBTAT00000016445	Bos taurus peptidylglycine alpha-amidating monooxygenase (PAM), mRNA [NM_173948]	chr7:104501670-104501729	-	-	-	-	-
PDP1	pyruvate dehyrogenase phosphatase catalytic subunit 1	280891	6.89426	0.00963703	1.85443	0.0254072	2.23375	0.00477397	1.14936	0.597443	1.45082	0.164876	1.47065	0.150566	0.758272	0.297687	0.994701	0.983877	1.18409	0.522062	1.20455	0.481144	0.514544	0.0169525	1.26228	0.379239	1.01366	0.958837	0.515605	0.0172609	1.3118	0.306866	1.1904	0.509171	-	L18966	Bt.3889	ENSBTAT00000000233	[Pyruvate dehydrogenase [acetyl-transferring]]-phosphatase 1, mitochondrial [Source:UniProtKB/Swiss-Prot;Acc:P35816] [ENSBTAT00000000233]	chr14:72681019-72678655	-	-	-	-	-
PGF	placental growth factor	280894	7.77115	0.336603	1.51255	0.122728	1.2951	0.327972	1.21557	0.458416	1.416	0.191512	1.81293	0.0301517	1.82921	0.0279644	1.65781	0.062192	1.25202	0.394122	0.856232	0.55473	0.938598	0.808901	1.16488	0.56133	1.28032	0.349504	1.00898	0.97277	0.906299	0.707521	0.755224	0.289021	NM_173950	NM_173950	Bt.53682	ENSBTAT00000018196	Bos taurus placental growth factor (PGF), mRNA [NM_173950]	chr10:086595762-086595704	-	-	-	-	-
PGR	progesterone receptor	280895	9.23417	0.461708	1.92656	0.0740821	1.96709	0.0658766	1.36573	0.384444	1.8475	0.093305	1.64817	0.168018	1.27021	0.503205	1.20315	0.604084	1.15428	0.687166	1.02104	0.95333	0.694287	0.309923	1.35276	0.398961	0.892112	0.748502	0.77068	0.466327	0.947198	0.87882	0.959385	0.90722	NM_001205356	NM_001205356	Bt.13036	ENSBTAT00000010545	Bos taurus progesterone receptor (PGR), mRNA [NM_001205356]	-	-	-	-	-	-
PLG	plasminogen	280897	4.19782	0.0703663	1.26435	0.232812	1.01944	0.920911	0.768829	0.182672	0.908399	0.621023	0.807856	0.276623	0.728986	0.111753	0.66259	0.0416024	0.844885	0.388052	0.80629	0.272377	0.754172	0.153731	1.18154	0.392901	0.889319	0.54655	0.902372	0.597166	0.90892	0.623098	1.27512	0.216812	NM_173951	NM_173951	Bt.306	ENSBTAT00000001674	Bos taurus plasminogen (PLG), mRNA [NM_173951]	chr9:98016676-98016617	-	-	-	-	-
PPY	pancreatic polypeptide	280900	6.49793	0.705864	0.858082	0.288879	0.978877	0.881116	0.969659	0.829159	1.07274	0.623547	1.15666	0.312714	0.987156	0.927837	1.03609	0.803916	1.05307	0.71745	1.14077	0.36007	0.990583	0.947148	1.10631	0.481165	1.07823	0.598687	0.853453	0.272549	1.04957	0.734893	1.01639	0.909327	NM_173952	NM_173952	Bt.98647	-	Bos taurus pancreatic polypeptide (PPY), mRNA [NM_173952]	chr19:44437324-44437263	-	-	-	-	-
PRL	prolactin	280901	6.3173	0.008975	0.991639	0.97614	0.778401	0.375861	0.762946	0.339459	0.744255	0.297856	0.426191	0.00500243	0.564903	0.0501765	0.346306	0.000760691	0.71849	0.245175	0.784964	0.391833	0.980144	0.943047	0.975502	0.929599	0.572642	0.0554893	1.32547	0.320212	0.613036	0.0902015	2.07473	0.0143375	NM_173953	NM_173953	Bt.7197	ENSBTAT00000020313	Bos taurus prolactin (PRL), mRNA [NM_173953]	chr23:35105289-35105231	-	-	-	-	-
PTH	parathyroid hormone	280903	3.42504	0.228818	0.691374	0.429283	0.951525	0.914742	2.33259	0.0768305	0.980713	0.966527	1.77766	0.22187	0.89553	0.812169	0.907304	0.834038	1.48708	0.395865	1.37628	0.493313	2.45143	0.0619617	0.420439	0.0706701	1.81262	0.207064	0.503769	0.147841	1.01315	0.977546	1.63901	0.292283	NM_173954	NM_173954	Bt.95	ENSBTAT00000025399	Bos taurus parathyroid hormone (PTH), mRNA [NM_173954]	chr15:39730601-39730660	-	-	-	-	-
PTN	pleiotrophin	280904	12.9969	0.865795	0.819759	0.629333	0.690274	0.370694	0.603258	0.225302	0.600322	0.220982	0.826781	0.644051	0.605203	0.228187	0.714743	0.416687	0.957256	0.915328	0.842045	0.676118	0.873941	0.743187	0.995132	0.990523	1.37723	0.438621	0.732	0.45016	1.181	0.686	1.3393	0.479168	NM_173955	NM_173955	Bt.4844	ENSBTAT00000002983	Bos taurus pleiotrophin (PTN), mRNA [NM_173955]	chr4:101711482-101708884	-	-	-	-	-
PYY2	seminalplasmin	280905	10.1573	0.00932373	1.14423	0.289378	1.04757	0.712119	1.18349	0.18791	1.18609	0.182409	1.4617	0.00525405	1.5701	0.00124744	1.50788	0.00283558	1.20864	0.14029	0.915526	0.484931	1.12975	0.336447	1.0022	0.986065	1.23237	0.105487	1.07416	0.570682	0.960374	0.748089	0.801547	0.0874869	NM_173956	NM_173956	Bt.324	ENSBTAT00000065967	Bos taurus seminalplasmin (PYY2), mRNA [NM_173956]	chr19:44456948-44456888	-	-	-	-	-
PRPH2	peripherin 2 (retinal degeneration, slow)	280907	3.19056	0.0390307	0.991681	0.963734	0.943732	0.752826	0.935111	0.715336	0.935017	0.714929	0.958141	0.816053	0.873626	0.464464	1.63599	0.0119005	0.793656	0.215331	0.951649	0.787498	0.990864	0.96016	0.999899	0.999563	1.02473	0.894231	0.911793	0.616101	1.87264	0.00194221	0.485124	0.000500723	NM_001166487	NM_001166487	Bt.12752	ENSBTAT00000007836	Bos taurus peripherin 2 (retinal degeneration, slow) (PRPH2), mRNA [NM_001166487]	chr23:16376336-16376277	-	-	-	-	-
REN	renin	280909	6.56998	0.458118	1.1779	0.233019	1.02761	0.840622	1.02221	0.871159	0.999945	0.999674	1.16338	0.26938	1.12577	0.385073	1.32385	0.0463452	1.14117	0.333772	0.872408	0.318073	0.994741	0.968931	0.978223	0.870837	1.16345	0.269209	0.967667	0.808284	1.17596	0.237635	0.86201	0.278267	NM_001206509	NM_001206509	Bt.17940	-	Bos taurus renin (REN), mRNA [NM_001206509]	chr16:1752791-1752732	-	-	-	-	-
RGN	regucalcin (senescence marker protein-30)	280910	8.41514	0.419442	0.762621	0.421482	0.66215	0.225137	0.69331	0.279735	0.687857	0.269734	1.04443	0.896774	1.06801	0.844335	1.30031	0.43583	0.987285	0.969529	0.868256	0.673769	1.04706	0.890835	0.992135	0.981193	1.51838	0.219315	1.02258	0.94685	1.2175	0.5582	0.75927	0.414074	NM_173957	NM_173957	Bt.502	ENSBTAT00000065105	Bos taurus regucalcin (senescence marker protein-30) (RGN), mRNA [NM_173957]	chrX:90747231-90747290	-	-	-	-	-
RGR	retinal G protein coupled receptor	280911	7.11141	0.721528	1.21358	0.556947	1.2051	0.571231	1.57226	0.176011	1.08788	0.797721	1.13788	0.694553	0.865901	0.661695	1.49901	0.224466	1.28776	0.443904	0.993012	0.982966	1.30468	0.421032	0.691921	0.26792	1.04596	0.891197	0.760978	0.408738	1.73115	0.103584	0.859078	0.644429	NM_175775	NM_175775	Bt.567	ENSBTAT00000020822	Bos taurus retinal G protein coupled receptor (RGR), mRNA [NM_175775]	chr28:039542122-039542180	-	-	-	-	-
RP1	retinitis pigmentosa 1 (autosomal dominant)	280916	3.11373	0.270212	0.924112	0.211917	0.975264	0.68793	1.00052	0.993279	1.03333	0.599413	1.10872	0.106222	1.02358	0.708571	0.994392	0.928029	0.966041	0.580096	1.05535	0.390303	1.0259	0.68177	1.03279	0.605235	1.07295	0.263933	0.923208	0.206479	0.971487	0.642904	0.97149	0.642935	NM_173958	NM_173958	Bt.11214	ENSBTAT00000014879	Bos taurus retinitis pigmentosa 1 (autosomal dominant) (RP1), mRNA [NM_173958]	chr14:23999198-23999257	-	-	-	-	-
SAG	S-antigen; retina and pineal gland (arrestin)	280922	4.98069	0.675791	1.01064	0.976472	0.817254	0.575119	1.61889	0.187048	1.39233	0.360401	1.06121	0.868556	1.32511	0.435614	1.03241	0.929187	0.977972	0.950518	0.808649	0.555368	1.98089	0.0655447	0.860052	0.674982	0.762187	0.451799	1.24867	0.537599	0.779115	0.488843	0.947268	0.880055	NM_181000	NM_181000	Bt.32317	ENSBTAT00000065854	Bos taurus S-antigen; retina and pineal gland (arrestin) (SAG), mRNA [NM_181000]	chr3:113655662-113660330	-	-	-	-	-
SCD	stearoyl-CoA desaturase (delta-9-desaturase)	280924	14.2942	0.0174164	0.989529	0.988669	6.51107	0.0169477	3.21735	0.12354	9.70244	0.0046718	8.90466	0.00621047	2.96247	0.151079	1.88784	0.394642	1.42949	0.630527	6.57997	0.0164016	0.494136	0.345775	3.01566	0.144755	0.917776	0.907853	0.332687	0.145899	0.637253	0.544691	0.757205	0.707872	NM_173959	NM_173959	Bt.65021	-	Bos taurus stearoyl-CoA desaturase (delta-9-desaturase) (SCD), mRNA [NM_173959]	chr26:21138126-21138067	-	-	-	-	-
RNASE1	ribonuclease, RNase A family, 1 (pancreatic)	280930	11.2739	0.000970981	2.18434	0.0153758	1.94343	0.0364056	2.0783	0.0223601	0.959455	0.891736	0.680168	0.211905	0.903625	0.739169	0.721824	0.288984	1.72019	0.0832871	0.889709	0.701122	1.0694	0.825422	0.461654	0.0163878	0.70891	0.263697	1.32853	0.354193	0.79881	0.462388	2.38312	0.00780037	NM_181810	NM_181810	Bt.22955	ENSBTAT00000036229	Bos taurus ribonuclease, RNase A family, 1 (pancreatic) (RNASE1), mRNA [NM_181810]	chr10:26256884-26256943	-	-	-	-	-
SRY	sex determining region Y	280931	3.43947	0.0850675	0.639126	0.21344	0.692814	0.30536	0.625798	0.193303	0.77412	0.47223	0.809343	0.551928	1.43808	0.31014	0.729832	0.377779	1.65688	0.162193	1.084	0.820028	0.903269	0.774218	1.23701	0.549752	1.0455	0.900088	1.77685	0.113523	0.507503	0.0642867	2.27022	0.0274941	NM_001014385	NM_001014385	Bt.90486	ENSBTAT00000062957	Bos taurus sex determining region Y (SRY), mRNA [NM_001014385]	chr13:5424733-5424674	-	-	-	-	-
SST	somatostatin	280932	4.02942	0.461446	1.70897	0.236302	2.21798	0.0831581	0.974587	0.954007	1.90987	0.155263	1.52998	0.344898	1.76138	0.211635	1.06461	0.88845	1.11411	0.808804	1.29784	0.560426	0.439403	0.0742081	1.95968	0.140099	0.801091	0.620079	1.15124	0.752557	0.604421	0.265094	1.04649	0.918912	NM_173960	NM_173960	Bt.49664	ENSBTAT00000023020	Bos taurus somatostatin (SST), mRNA [NM_173960]	chr1:80251561-80251620	-	-	-	-	-
ST7	suppression of tumorigenicity 7	280933	10.5758	0.0040528	0.972387	0.895536	1.66498	0.023134	1.54169	0.0506231	2.12002	0.00146714	1.86855	0.00649039	1.74557	0.0139148	1.67601	0.0215731	1.04647	0.831365	1.71226	0.0171576	0.92595	0.718575	1.37513	0.143535	0.881386	0.555103	0.934183	0.749735	0.96015	0.848799	0.624384	0.0345993	NM_173961	NM_173961	Bt.6033	ENSBTAT00000014243	Bos taurus suppression of tumorigenicity 7 (ST7), mRNA [NM_173961]	chr4:51490650-51480109	-	-	-	-	-
SULT1E1	sulfotransferase family 1E, estrogen-preferring, member 1	280934	3.90079	0.0123957	1.00357	0.979082	1.08443	0.551815	0.918444	0.532387	0.750596	0.0424687	0.788257	0.0885122	0.807184	0.1232	0.635523	0.00235127	0.821556	0.155736	1.08057	0.5693	0.846941	0.227642	0.817248	0.145387	1.05017	0.718693	1.02401	0.861268	0.787333	0.0870386	1.29273	0.0672745	NM_177488	NM_177488	Bt.300	ENSBTAT00000015862	Bos taurus sulfotransferase family 1E, estrogen-preferring, member 1 (SULT1E1), mRNA [NM_177488]	chr6:87036416-87036357	-	-	-	-	-
SV2A	synaptic vesicle glycoprotein 2A	280936	9.27572	0.0901623	0.917889	0.484243	1.1216	0.350625	1.01425	0.90758	1.2472	0.078823	1.27287	0.0562562	1.24424	0.0818994	1.26003	0.0666574	1.09959	0.43878	1.22193	0.108927	0.904292	0.412293	1.22967	0.0987538	1.02059	0.867271	0.977507	0.852005	1.01269	0.917617	0.87267	0.269603	-	BC123478	Bt.22009	-	Bos taurus cDNA clone IMAGE:8282558, containing frame-shift errors. [BC123478]	chr3:20756342-20756401	-	-	-	-	-
SYP	synaptophysin	280937	5.83221	0.639281	0.986599	0.960938	0.901804	0.707878	1.01551	0.955444	0.890115	0.673135	1.14057	0.63376	1.46687	0.172079	1.28118	0.372119	0.946529	0.841932	0.914053	0.744494	1.12609	0.666966	0.876521	0.633083	1.28138	0.371823	1.28608	0.364908	0.873409	0.623983	0.738796	0.277329	NM_173963	NM_173963	Bt.674	ENSBTAT00000021428	Bos taurus synaptophysin (SYP), mRNA [NM_173963]	chrX:92308707-92308648	-	-	-	-	-
TEK	TEK tyrosine kinase, endothelial	280939	10.7535	0.0154472	1.01518	0.940976	1.3103	0.191532	1.26757	0.250067	1.48855	0.0591317	1.45081	0.07626	1.75432	0.00977188	1.89577	0.00385177	0.949893	0.80067	1.29071	0.216666	0.967389	0.870599	1.17433	0.432448	0.974649	0.899592	1.2092	0.354586	1.08063	0.703527	0.50106	0.00203635	NM_173964	NM_173964	Bt.4390	ENSBTAT00000026836	Bos taurus TEK tyrosine kinase, endothelial (TEK), mRNA [NM_173964]	chr8:17040396-17040337	-	-	-	-	-
TIE1	tyrosine kinase with immunoglobulin-like and EGF-like domains 1	280941	10.3649	0.221428	1.18422	0.534823	0.716457	0.225902	0.875443	0.62484	0.762305	0.321956	1.17628	0.551076	1.36054	0.262497	1.27754	0.370567	1.13883	0.63269	0.605004	0.0728842	1.22191	0.462616	0.870765	0.611031	1.54306	0.118689	1.15665	0.592854	0.938992	0.816676	0.891428	0.672487	NM_173965	NM_173965	Bt.4698	ENSBTAT00000004917	Bos taurus tyrosine kinase with immunoglobulin-like and EGF-like domains 1 (TIE1), mRNA [NM_173965]	chr3:103278261-103278202	-	-	-	-	-
TNF	tumor necrosis factor	280943	8.45598	0.0262968	0.681331	0.240089	0.452352	0.0197	0.637573	0.170318	0.308011	0.00104709	0.460807	0.0224406	0.557411	0.0785563	0.636814	0.16923	0.955867	0.888616	0.663925	0.210686	1.40946	0.292077	0.4831	0.0310934	1.49607	0.218069	1.20964	0.556086	1.14245	0.679889	1.50101	0.214433	NM_173966	NM_173966	Bt.12756	ENSBTAT00000035815	Bos taurus tumor necrosis factor (TNF), mRNA [NM_173966]	chr23:27534805-27534746	-	-	-	-	-
TST	thiosulfate sulfurtransferase (rhodanese)	280946	13.4785	0.0210793	0.998912	0.996008	0.550202	0.0101858	0.756888	0.207721	0.478029	0.00206307	0.634934	0.0449365	0.755492	0.204815	0.739771	0.173896	0.91051	0.667236	0.550801	0.0103078	1.37566	0.151065	0.631571	0.0426717	1.32823	0.199449	1.18988	0.427314	0.979191	0.92304	1.2308	0.344284	NM_177489	NM_177489	Bt.51597	ENSBTAT00000043317	Bos taurus thiosulfate sulfurtransferase (rhodanese) (TST), nuclear gene encoding mitochondrial protein, mRNA [NM_177489]	chr5:075810577-075810521	-	-	-	-	-
TTR	transthyretin	280948	12.9636	0.00287788	0.994715	0.992749	0.772369	0.658426	0.500334	0.241371	0.193747	0.00862728	0.226093	0.0161091	0.154034	0.0032796	0.156497	0.00351095	0.916541	0.881226	0.776473	0.664978	0.647791	0.458953	0.387236	0.112526	1.16695	0.791332	0.681287	0.512245	1.01599	0.978303	5.85661	0.00508978	NM_173967	NM_173967	Bt.207	ENSBTAT00000014585	Bos taurus transthyretin (TTR), mRNA [NM_173967]	chr24:25854814-25854755	-	-	-	-	-
TXN	thioredoxin	280950	14.7865	0.560232	1.05971	0.666398	1.03433	0.801643	1.09502	0.500953	1.03739	0.784746	0.820936	0.149973	0.960305	0.763135	0.916076	0.515643	0.987386	0.924691	0.976053	0.8568	1.05867	0.671664	0.947367	0.687674	0.79135	0.0902767	1.16977	0.249089	0.953942	0.725798	1.07784	0.577836	NM_173968	NM_173968	Bt.231	ENSBTAT00000044356	Bos taurus thioredoxin (TXN), mRNA [NM_173968]	chr8:101484967-101484908	-	-	-	-	-
TYR	tyrosinase (oculocutaneous albinism IA)	280951	5.52545	0.0352732	0.921171	0.820151	0.590113	0.152172	0.506849	0.0685082	0.56586	0.12335	0.727286	0.381282	0.365161	0.00912985	0.322075	0.00389872	0.880047	0.723673	0.640612	0.224036	0.858901	0.674023	1.11643	0.760499	1.28527	0.488935	0.502088	0.0649878	0.882008	0.728284	2.73243	0.00926567	NM_181001	NM_181001	Bt.9028	ENSBTAT00000015679	Bos taurus tyrosinase (oculocutaneous albinism IA) (TYR), mRNA [NM_181001]	chr29:6352231-6352172	-	-	-	-	-
KDM6A	lysine (K)-specific demethylase 6A	280952	7.51214	0.0889464	1.01549	0.921361	1.4428	0.0250646	1.05131	0.748115	1.24001	0.174704	1.07296	0.6516	0.905307	0.524376	1.36274	0.0552031	1.0661	0.681396	1.4208	0.0311869	0.728656	0.0502418	1.1795	0.294065	0.865282	0.356559	0.843747	0.280516	1.50528	0.013438	0.782322	0.123396	NM_001206575	NM_001206575	Bt.24510	-	Bos taurus lysine (K)-specific demethylase 6A (KDM6A), mRNA [NM_001206575]	chrX:104047493-104047434	-	-	-	-	-
VIM	vimentin	280955	15.9134	0.445933	1.15483	0.519502	0.830521	0.407264	0.842475	0.443854	0.736865	0.177804	0.766286	0.238115	0.992757	0.973948	0.795003	0.307633	1.04878	0.830649	0.719174	0.146882	1.01439	0.948808	0.874643	0.548742	1.03993	0.860415	1.29554	0.250833	0.800803	0.322909	1.31921	0.220062	NM_173969	NM_173969	Bt.11149	ENSBTAT00000024572	Bos taurus vimentin (VIM), mRNA [NM_173969]	chr13:31952674-31952733	-	-	-	-	-
VIP	vasoactive intestinal peptide	280956	3.1749	0.0654261	0.779584	0.014728	0.887285	0.220613	0.80089	0.0278409	0.841927	0.0825577	0.889878	0.231758	0.799742	0.0269348	0.864607	0.13889	0.7046	0.00108905	1.13815	0.1861	0.90263	0.292186	1.05124	0.604407	1.05695	0.566011	0.898709	0.272605	1.08111	0.420517	0.814937	0.0412438	NM_173970	NM_173970	Bt.11212	ENSBTAT00000017827	Bos taurus vasoactive intestinal peptide (VIP), mRNA [NM_173970]	chr9:90897160-90897219	-	-	-	-	-
VIT	vitrin	280957	6.65498	2.53342e-08	1.08788	0.805748	0.439897	0.022716	0.206764	8.54187e-05	0.205358	8.10031e-05	0.0944872	2.21299e-07	0.125507	1.82345e-06	0.122621	1.52983e-06	0.8499	0.635441	0.404363	0.0128964	0.470029	0.0348539	0.993199	0.984094	0.460109	0.0304205	1.32829	0.410017	0.977009	0.945828	6.9311	5.26818e-06	NM_173971	NM_173971	Bt.9421	ENSBTAT00000034836	Bos taurus vitrin (VIT), mRNA [NM_173971]	chr11:19302419-19302478	-	-	-	-	-
VWF	von Willebrand factor	280958	9.57846	0.129333	1.09215	0.578596	0.852564	0.318156	1.07361	0.654141	0.790878	0.146445	0.918264	0.591005	1.31056	0.0962845	0.9726	0.860662	0.975856	0.877274	0.780625	0.12615	1.25928	0.153301	0.736651	0.0620261	1.16107	0.349403	1.42721	0.0317634	0.742126	0.0681897	1.00335	0.983148	NM_001205308	NM_001205308	Bt.35003	ENSBTAT00000016273	Bos taurus von Willebrand factor (VWF), mRNA [NM_001205308]	chr5:104727114-104727173	-	-	-	-	-
XDH	xanthine dehydrogenase	280960	15.8007	0.104479	1.10372	0.746797	1.97542	0.0330845	1.50529	0.187937	2.13325	0.0188537	1.83297	0.0556692	1.15196	0.643856	1.17262	0.602983	1.05194	0.868336	1.78978	0.065299	0.76201	0.37707	1.41717	0.259477	0.859237	0.620145	0.628468	0.136696	1.01793	0.95358	0.897083	0.72241	NM_173972	NM_173972	Bt.5403	ENSBTAT00000016620	Bos taurus xanthine dehydrogenase (XDH), mRNA [NM_173972]	chr11:14176394-14176335	-	-	-	-	-
ZFX	zinc finger protein, X-linked	280961	9.57573	0.175623	1.06488	0.688125	1.15258	0.367615	0.999064	0.995223	1.2077	0.233967	1.1494	0.376879	0.806409	0.176541	1.21403	0.22162	0.909694	0.546416	1.08236	0.613654	0.866805	0.364516	1.20883	0.231718	0.951722	0.751894	0.701593	0.0305112	1.50548	0.0137953	0.749317	0.0737561	NM_177490	NM_177490	Bt.364	ENSBTAT00000010165	Bos taurus zinc finger protein, X-linked (ZFX), mRNA [NM_177490]	chrX:126146150-126146091	-	-	-	-	-
ZFY	zinc finger protein, Y-linked	280962	8.58604	0.0117351	1.30025	0.177849	1.6752	0.011453	1.44983	0.0608961	1.84041	0.00345543	1.4696	0.0526384	1.16693	0.422839	1.75006	0.00661902	0.947974	0.780301	1.28837	0.192952	0.865464	0.45281	1.2694	0.219477	0.798519	0.246028	0.794049	0.234748	1.4997	0.042126	0.541683	0.00331844	NM_177491	NM_177491	Bt.364	-	Bos taurus zinc finger protein, Y-linked (ZFY), mRNA [NM_177491]	chrX:126149033-126148975	-	-	-	-	-
ZP2	zona pellucida glycoprotein 2 (sperm receptor)	280963	4.01406	0.00472078	0.981768	0.951406	0.399929	0.00503534	0.362078	0.00220547	0.417156	0.00708773	0.41898	0.00734054	0.395725	0.00461807	0.503895	0.03027	0.773616	0.398538	0.407356	0.00584926	0.905357	0.742181	1.15211	0.63979	1.00437	0.988471	0.944497	0.850039	1.27335	0.426369	1.53527	0.163609	NM_173973	NM_173973	Bt.7208	ENSBTAT00000015289	Bos taurus zona pellucida glycoprotein 2 (sperm receptor) (ZP2), mRNA [NM_173973]	chr25:19228447-19228388	-	-	-	-	-
ZP3	zona pellucida glycoprotein 3 (sperm receptor)	280964	9.49435	0.136987	0.915743	0.506648	0.79372	0.0889168	0.996565	0.979201	0.756094	0.0420218	0.873366	0.309813	0.950748	0.702348	0.955184	0.728578	1.12365	0.380646	0.866749	0.283977	1.25556	0.0935113	0.7587	0.044413	1.1551	0.2801	1.0886	0.52173	1.00467	0.971863	1.17637	0.225102	NM_173974	NM_173974	Bt.511	ENSBTAT00000019756	Bos taurus zona pellucida glycoprotein 3 (sperm receptor) (ZP3), mRNA [NM_173974]	chr25:34968313-34968372	-	-	-	-	-
ZP4	zona pellucida glycoprotein 4	280965	3.39901	0.605185	1.10947	0.820831	0.547011	0.195535	0.52446	0.167123	0.610431	0.287007	0.799207	0.625721	0.571954	0.229571	0.994618	0.990609	0.768591	0.567148	0.493039	0.131489	0.958774	0.926838	1.16392	0.740833	1.30925	0.558026	0.715652	0.46784	1.73898	0.233977	0.77275	0.575072	NM_173975	NM_173975	Bt.7207	ENSBTAT00000036982	Bos taurus zona pellucida glycoprotein 4 (ZP4), mRNA [NM_173975]	chr28:10664195-10664136	-	-	-	-	-
TPPP	tubulin polymerization promoting protein	280968	9.85755	0.0244225	1.07411	0.586186	0.959632	0.753244	1.06102	0.651683	0.996874	0.980923	1.1062	0.443467	1.43484	0.00989373	1.44423	0.00878159	1.0524	0.696961	0.893421	0.392842	1.10565	0.445684	0.939542	0.634654	1.10967	0.42962	1.29708	0.0554359	1.00655	0.96025	0.72869	0.0218149	NM_173976	NM_173976	Bt.42	-	Bos taurus tubulin polymerization promoting protein (TPPP), mRNA [NM_173976]	chr20:71564604-71564545	-	-	-	-	-
ABAT	4-aminobutyrate aminotransferase	280969	6.96299	0.469837	0.870749	0.631236	0.808511	0.462378	0.730823	0.281207	0.600864	0.0855168	0.842234	0.552019	0.597553	0.0823635	0.699344	0.22065	1.04222	0.885742	0.928524	0.796713	0.903912	0.725793	0.822175	0.498068	1.4017	0.246709	0.709486	0.239262	1.17035	0.585636	1.49027	0.173313	NM_001081581	NM_001081581	Bt.104290	ENSBTAT00000005280	Bos taurus 4-aminobutyrate aminotransferase (ABAT), nuclear gene encoding mitochondrial protein, mRNA [NM_001081581]	chr25:7689150-7689209	-	-	-	-	-
ACO2	aconitase 2, mitochondrial	280976	13.3859	0.371987	0.80393	0.166195	1.04643	0.769416	0.94427	0.711211	1.14212	0.393672	1.14957	0.371282	1.1227	0.456767	1.11426	0.486355	1.00905	0.953546	1.30164	0.0971951	0.902376	0.508439	1.20952	0.225453	1.00652	0.966475	0.976629	0.878515	0.99248	0.961078	0.905583	0.52307	NM_173977	NM_173977	Bt.5210	ENSBTAT00000008431	Bos taurus aconitase 2, mitochondrial (ACO2), nuclear gene encoding mitochondrial protein, mRNA [NM_173977]	chr5:113138096-113138155	-	-	-	-	-
ACP1	acid phosphatase 1, soluble	280977	11.8669	0.72689	0.900638	0.342963	0.937815	0.558559	0.923586	0.469677	0.941215	0.580802	0.918251	0.438281	0.943267	0.594394	0.803218	0.0535309	0.977061	0.832056	1.04128	0.711902	0.984827	0.888859	1.01909	0.862804	0.975602	0.821432	1.02724	0.806009	0.851528	0.149975	1.21643	0.0821422	NM_173978	NM_173978	Bt.9965	ENSBTAT00000050657	Bos taurus acid phosphatase 1, soluble (ACP1), mRNA [NM_173978]	chrUn_GJ058425:47650-47709	-	-	-	-	-
ACTB	actin, beta	280979	16.5428	0.512693	1.08691	0.497842	0.993658	0.958546	1.01067	0.930892	0.948174	0.664271	0.916671	0.479307	1.21869	0.114853	1.04563	0.715791	1.04108	0.74246	0.914203	0.46593	1.01712	0.889701	0.938162	0.602943	0.966776	0.782648	1.32947	0.0267019	0.857995	0.217649	0.99565	0.971587	NM_173979	NM_173979	Bt.14186	ENSBTAT00000036888	Bos taurus actin, beta (ACTB), mRNA [NM_173979]	chr25:39346800-39346859	-	-	-	-	-
PLIN2	perilipin 2	280981	15.7316	0.206485	1.11712	0.784991	1.44462	0.368314	1.0727	0.862679	1.39664	0.413275	1.01365	0.973334	0.612879	0.233963	0.536501	0.133286	1.31556	0.500872	1.29317	0.527828	0.74255	0.465406	1.30198	0.517082	0.725781	0.432253	0.604625	0.221616	0.875378	0.743084	2.45212	0.0344315	NM_173980	NM_173980	Bt.2568	ENSBTAT00000031470	Bos taurus perilipin 2 (PLIN2), mRNA [NM_173980]	chr8:25137238-25137297	-	-	-	-	-
ACAN	aggrecan	280985	4.2694	0.00866865	1.18066	0.57947	0.479863	0.0199056	0.532182	0.0426934	0.617136	0.114972	0.873551	0.651594	1.13157	0.679608	0.677541	0.199862	1.4355	0.232833	0.406435	0.00531896	1.10903	0.729387	1.15963	0.620962	1.41549	0.250984	1.29537	0.389859	0.598762	0.0949446	2.1187	0.0175375	NM_173981	NM_173981	Bt.4953	ENSBTAT00000021514	Bos taurus aggrecan (ACAN), mRNA [NM_173981]	chr21:20851594-20851653	-	-	-	-	-
AGER	advanced glycosylation end product-specific receptor	280986	8.19674	0.024481	0.974353	0.864103	0.90997	0.535693	0.908255	0.527629	0.869175	0.359496	1.12741	0.432194	1.19656	0.243311	1.47404	0.0158472	1.23642	0.169853	0.933922	0.653013	0.998115	0.990082	0.956972	0.772142	1.2971	0.0953881	1.06134	0.695291	1.2319	0.177081	0.838798	0.252823	NM_173982	NM_173982	Bt.103300	ENSBTAT00000019179	Bos taurus advanced glycosylation end product-specific receptor (AGER), mRNA [NM_173982]	chr23:27011872-27011931	-	-	-	-	-
AGRP	agouti related protein homolog (mouse)	280987	5.11517	0.0171106	0.955058	0.789422	0.82672	0.274392	0.960139	0.813218	0.642334	0.0152765	0.923741	0.645473	0.833921	0.296366	1.04829	0.784178	1.38739	0.065749	0.865623	0.404854	1.16138	0.388039	0.669001	0.0261543	1.4381	0.0426492	0.902766	0.553543	1.25706	0.19108	1.32348	0.112125	NM_173983	NM_173983	Bt.91	ENSBTAT00000019347	Bos taurus agouti related protein homolog (mouse) (AGRP), mRNA [NM_173983]	chr18:35205977-35205918	-	-	-	-	-
AHSG	alpha-2-HS-glycoprotein	280988	3.57223	0.696792	1.44444	0.204644	1.22414	0.48062	1.13349	0.661172	1.16063	0.602601	0.962486	0.89342	1.01517	0.95793	0.832629	0.522594	0.925373	0.78592	0.847486	0.563236	0.925947	0.787588	1.02395	0.933913	0.829279	0.513557	1.05473	0.851903	0.82019	0.4893	1.11139	0.711667	NM_173984	NM_173984	Bt.23250	ENSBTAT00000000673	Bos taurus alpha-2-HS-glycoprotein (AHSG), mRNA [NM_173984]	chr1:81202218-81202159	-	-	-	-	-
AIF1	allograft inflammatory factor 1	280989	13.8148	0.0338059	0.928153	0.665646	0.793517	0.186817	0.880581	0.462628	0.75276	0.107943	0.558561	0.002113	0.627283	0.0111238	0.678124	0.0312653	0.864512	0.40117	0.854942	0.366665	1.10972	0.546944	0.854844	0.36632	0.742017	0.0920662	1.12304	0.502358	1.08105	0.651553	1.27486	0.166468	NM_173985	NM_173985	Bt.49700	ENSBTAT00000027388	Bos taurus allograft inflammatory factor 1 (AIF1), mRNA [NM_173985]	chr23:27503242-27503183	-	-	-	-	-
AKT1	v-akt murine thymoma viral oncogene homolog 1	280991	13.3454	0.853873	0.940303	0.708534	1.02294	0.890324	0.892289	0.490285	0.887639	0.470804	1.0452	0.78819	1.07492	0.660986	1.01634	0.921481	1.12003	0.492602	1.08788	0.609388	0.872282	0.409109	0.994788	0.97465	1.1775	0.32497	1.02844	0.864633	0.945503	0.733544	1.10202	0.556014	NM_173986	NM_173986	Bt.4843	ENSBTAT00000023461	Bos taurus v-akt murine thymoma viral oncogene homolog 1 (AKT1), mRNA [NM_173986]	chr21:70879056-70878626	-	-	-	-	-
ALPI	alkaline phosphatase, intestinal	280993	6.50603	0.16123	1.11279	0.635564	1.61492	0.0410006	1.26423	0.302462	1.75746	0.0178142	1.83267	0.0115439	1.32439	0.218641	1.31781	0.226683	1.32617	0.216505	1.45124	0.106724	0.782842	0.28204	1.39015	0.151414	1.04279	0.852314	0.722656	0.156966	0.995029	0.98233	1.00635	0.977554	-	AF052226	Bt.106	-	Bos taurus intestinal alkaline phosphatase III mRNA, complete cds. [AF052226]	chr2:120848932-120848991	-	-	-	-	-
ALPL	alkaline phosphatase, liver/bone/kidney	280994	8.09538	0.046239	0.785846	0.523779	0.716134	0.378815	0.621627	0.213643	0.998732	0.99731	1.18658	0.650218	1.76803	0.138568	2.02306	0.0700491	0.763987	0.476798	0.91129	0.805235	0.868032	0.707381	1.60664	0.214832	1.18809	0.647808	1.49002	0.294724	1.14425	0.720766	0.377639	0.014792	NM_176858	NM_176858	Bt.13670	ENSBTAT00000011783	Bos taurus alkaline phosphatase, liver/bone/kidney (ALPL), mRNA [NM_176858]	chr2:131791669-131791644	-	-	-	-	-
AMBN	ameloblastin (enamel matrix protein)	280995	5.50651	0.000942108	1.09973	0.827473	1.31195	0.534979	0.695411	0.407897	0.265136	0.00491984	0.173945	0.000411658	0.542845	0.169011	0.452569	0.0778421	0.806731	0.623116	1.19298	0.686155	0.530059	0.15358	0.381265	0.0343908	0.656061	0.338009	3.12078	0.0139894	0.833699	0.677065	1.78256	0.19229	NM_173988	NM_173988	Bt.223	ENSBTAT00000053975	Bos taurus ameloblastin (enamel matrix protein) (AMBN), mRNA [NM_173988]	chr6:87705645-87705704	-	-	-	-	-
AMBP	alpha-1-microglobulin/bikunin precursor	280996	5.96695	0.976808	1.10814	0.586301	1.19112	0.356592	1.12747	0.525305	1.10484	0.597151	1.20581	0.324475	1.07643	0.695875	0.998697	0.994471	1.08423	0.667857	1.07488	0.701518	0.946563	0.770547	0.979931	0.914198	1.09138	0.642776	0.892706	0.547749	0.927784	0.690782	1.08565	0.662849	NM_173989	NM_173989	Bt.39060	ENSBTAT00000020817	Bos taurus alpha-1-microglobulin/bikunin precursor (AMBP), mRNA [NM_173989]	chr8:105007257-105006351	-	-	-	-	-
AMD1	adenosylmethionine decarboxylase 1	280997	11.0296	0.00199741	0.697265	0.0210419	1.21174	0.202216	1.07907	0.608559	1.33317	0.0609464	0.840701	0.24789	0.819062	0.185615	0.76521	0.079845	0.896447	0.463133	1.73785	0.000863692	0.890511	0.4367	1.23549	0.161662	0.630601	0.00417622	0.974261	0.86038	0.934252	0.647001	1.1715	0.290808	NM_173990	NM_173990	Bt.22574	ENSBTAT00000004338	Bos taurus adenosylmethionine decarboxylase 1 (AMD1), mRNA [NM_173990]	chr9:39903615-39903556	-	-	-	-	-
AOC3	amine oxidase, copper containing 3 (vascular adhesion protein 1)	281002	9.59879	0.451592	1.17379	0.564925	0.644558	0.122165	0.87501	0.631182	0.723363	0.249379	0.839966	0.531294	1.10028	0.730869	1.03094	0.912573	0.935738	0.810939	0.549128	0.0384492	1.35753	0.27627	0.826691	0.494785	1.1612	0.591244	1.30991	0.335062	0.936982	0.814646	0.907655	0.727285	NM_181002	NM_181002	Bt.105260	ENSBTAT00000042831	Bos taurus amine oxidase, copper containing 3 (vascular adhesion protein 1) (AOC3), mRNA [NM_181002]	chr19:43520166-43520225	-	-	-	-	-
APOE	apolipoprotein E	281004	15.2021	0.323721	1.1489	0.629155	0.880691	0.658357	0.947563	0.851068	0.542952	0.0410338	0.725354	0.2686	0.838547	0.540686	0.960085	0.887069	1.02108	0.942	0.766553	0.357895	1.07593	0.798687	0.572999	0.0607455	1.33594	0.317256	1.15605	0.613974	1.14494	0.63767	1.06354	0.829997	-	BC134729	Bt.34980	-	Bos taurus apolipoprotein E, mRNA (cDNA clone MGC:157255 IMAGE:8199348), complete cds. [BC134729]	chr18:053042740-053042792	-	-	-	-	-
APOH	apolipoprotein H (beta-2-glycoprotein I)	281006	3.43239	0.15748	1.04126	0.837604	1.34625	0.140005	0.993106	0.972015	1.34821	0.138163	1.18151	0.400885	0.888303	0.549469	1.03724	0.852927	0.789967	0.238247	1.29291	0.199888	0.737682	0.131392	1.35756	0.129643	0.87636	0.505159	0.751834	0.156152	1.16767	0.43456	0.761602	0.175014	NM_173992	NM_173992	Bt.5044	ENSBTAT00000002492	Bos taurus apolipoprotein H (beta-2-glycoprotein I) (APOH), mRNA [NM_173992]	chr19:63230333-63230274	-	-	-	-	-
AQP4	aquaporin 4	281008	5.10659	0.0210398	0.530577	0.00213899	0.494838	0.000820819	0.506377	0.00112927	0.568379	0.00535976	0.549269	0.00340877	0.557976	0.00420181	0.554934	0.00390797	0.710935	0.0779481	0.93264	0.710599	1.02332	0.902264	1.12244	0.539772	0.966377	0.855452	1.01585	0.933218	0.994549	0.976766	1.28112	0.194226	NM_181003	NM_181003	Bt.5456	ENSBTAT00000025341	Bos taurus aquaporin 4 (AQP4), mRNA [NM_181003]	chr24:30377189-30377248	-	-	-	-	-
ARNT	aryl hydrocarbon receptor nuclear translocator	281010	7.002	0.506424	1.43995	0.100844	1.4764	0.0806359	1.63145	0.0308082	1.5196	0.0617468	1.33589	0.188257	1.39163	0.135175	1.30616	0.223788	1.18375	0.438345	1.02532	0.908018	1.10502	0.645123	0.93144	0.742993	0.87911	0.552909	1.04172	0.85023	0.938587	0.769778	0.906278	0.649913	NM_173993	NM_173993	Bt.87256	ENSBTAT00000028023	Bos taurus aryl hydrocarbon receptor nuclear translocator (ARNT), mRNA [NM_173993]	chr3:19988379-19988629	-	-	-	-	-
ARR3	arrestin 3, retinal (X-arrestin)	281011	3.19311	0.0628964	1.52924	0.00538226	1.11768	0.43351	1.25418	0.11743	1.16369	0.288314	1.37319	0.0319065	1.09812	0.509194	1.1259	0.404205	1.4851	0.00891054	0.730868	0.0337388	1.12213	0.417456	0.927852	0.596872	1.18003	0.247236	0.799686	0.122047	1.0253	0.859603	1.31903	0.0583994	NM_173994	NM_173994	Bt.494	ENSBTAT00000017088	Bos taurus arrestin 3, retinal (X-arrestin) (ARR3), mRNA [NM_173994]	chrX:85459039-85458980	-	-	-	-	-
ASMT	acetylserotonin O-methyltransferase	281013	5.19406	0.184175	1.00335	0.978271	1.27925	0.0532292	1.1041	0.422799	1.13749	0.299128	1.1512	0.257416	0.932742	0.571821	0.945266	0.647263	0.967745	0.789562	1.27498	0.0563125	0.863082	0.236814	1.03025	0.808328	1.01205	0.922311	0.810238	0.0954032	1.01343	0.913499	1.02378	0.848233	NM_177493	NM_177493	Bt.3930	-	Bos taurus acetylserotonin O-methyltransferase (ASMT), mRNA [NM_177493]	chrUn_GJ059670:19191-19250	-	-	-	-	-
ATRN	attractin	281017	5.27241	0.613368	0.955065	0.737256	0.863891	0.290452	0.890817	0.401593	0.83213	0.186965	0.90142	0.450884	0.956733	0.746857	0.845951	0.228293	1.08083	0.571379	0.904536	0.465916	1.03117	0.822673	0.934119	0.619433	1.08327	0.56033	1.06136	0.664113	0.884209	0.372397	1.27765	0.0823443	NM_173995	NM_173995	Bt.12296	ENSBTAT00000039853	Bos taurus attractin (ATRN), mRNA [NM_173995]	chr13:52003168-52003109	-	-	-	-	-
BCAN	brevican	281019	5.42257	0.107483	0.836579	0.276698	0.667883	0.0185012	0.862392	0.365073	0.718581	0.0497798	0.876743	0.420171	0.920861	0.612007	0.678165	0.0229137	1.00036	0.998208	0.798351	0.17265	1.29123	0.12358	0.833242	0.266329	1.2201	0.226511	1.05032	0.762254	0.736447	0.0679264	1.47511	0.022798	NM_173996	NM_173996	Bt.5430	ENSBTAT00000020965	Bos taurus brevican (BCAN), transcript variant 1, mRNA [NM_173996]	chr3:14223644-14223585	-	-	-	-	-
BCL2	B-cell CLL/lymphoma 2	281020	10.8413	0.0998886	0.517501	0.0882365	0.38302	0.0158755	0.47255	0.054291	0.343632	0.00801497	0.481152	0.0599318	0.717951	0.381083	0.72504	0.395159	0.837479	0.637391	0.740134	0.42574	1.23375	0.577009	0.727186	0.399457	1.4002	0.373685	1.49215	0.291723	1.00987	0.979122	1.15508	0.701401	NM_001166486	NM_001166486	Bt.48090	ENSBTAT00000025701	Bos taurus B-cell CLL/lymphoma 2 (BCL2), nuclear gene encoding mitochondrial protein, mRNA [NM_001166486]	chr24:61914380-61914321	-	-	-	-	-
ARFGEF1	ADP-ribosylation factor guanine nucleotide-exchange factor 1 (brefeldin A-inhibited)	281022	10.2478	0.0171733	1.21317	0.319504	1.42256	0.0755639	1.12199	0.550726	1.40832	0.0837719	1.39549	0.0918942	0.758661	0.15886	1.03224	0.868922	0.823089	0.315956	1.17259	0.41065	0.788712	0.223669	1.2552	0.243355	0.990888	0.962022	0.543652	0.00360248	1.36061	0.117906	0.797381	0.245121	NM_173997	NM_173997	Bt.4549	ENSBTAT00000019553	Bos taurus ADP-ribosylation factor guanine nucleotide-exchange factor 1 (brefeldin A-inhibited) (ARFGEF1), mRNA [NM_173997]	chr14:33344659-33344600	-	-	-	-	-
AP3D1	adaptor-related protein complex 3, delta 1 subunit	281023	12.0362	0.975432	1.16938	0.436135	1.27075	0.236741	1.17853	0.413922	1.17094	0.432298	1.13291	0.533685	1.21491	0.334199	1.07841	0.705882	1.10223	0.626856	1.08669	0.677775	0.927424	0.70641	0.993559	0.974192	0.967527	0.868764	1.07237	0.726786	0.887648	0.552113	1.02209	0.912923	NM_173998	NM_173998	Bt.8223	ENSBTAT00000011906	Bos taurus adaptor-related protein complex 3, delta 1 subunit (AP3D1), mRNA [NM_173998]	chr7:22743703-22743762	-	-	-	-	-
BTF3	basic transcription factor 3	281031	14.9256	0.0264397	0.985442	0.832016	0.831214	0.0120201	0.863044	0.0408915	0.819059	0.00721903	0.800624	0.0031992	0.926573	0.275405	0.90533	0.158199	0.918685	0.226399	0.843494	0.0196598	1.03829	0.587679	0.949035	0.451614	0.977492	0.742104	1.15731	0.0424176	0.977074	0.737445	1.01475	0.832256	NM_001025314	NM_001025314	Bt.4213	ENSBTAT00000036839	Bos taurus basic transcription factor 3 (BTF3), mRNA [NM_001025314]	chr20:8040948-8039810	-	-	-	-	-
BTG1	B-cell translocation gene 1, anti-proliferative	281032	13.4334	0.0800886	1.13569	0.565502	0.784237	0.276369	0.817693	0.365635	0.592592	0.0242002	0.604382	0.0295105	0.658967	0.0675022	0.753811	0.207424	0.88747	0.589616	0.690537	0.102234	1.04266	0.849917	0.724712	0.152769	1.0199	0.928873	1.09031	0.695647	1.14393	0.543783	1.17731	0.461902	NM_173999	NM_173999	Bt.4725	ENSBTAT00000027091	Bos taurus B-cell translocation gene 1, anti-proliferative (BTG1), mRNA [NM_173999]	chr5:22085993-22085961	-	-	-	-	-
TSPO	translocator protein (18kDa)	281033	13.9856	0.0709439	1.53864	0.0631063	0.901326	0.643588	1.26834	0.293957	0.883606	0.581881	1.0922	0.694288	1.70556	0.0235633	1.29722	0.251605	1.07753	0.739198	0.585793	0.0233529	1.40719	0.135841	0.696665	0.115446	1.23608	0.348359	1.56158	0.0551202	0.760579	0.228542	0.830651	0.410722	NM_175776	NM_175776	Bt.49341	ENSBTAT00000024060	Bos taurus translocator protein (18kDa) (TSPO), mRNA [NM_175776]	chr5:114608545-114608604	-	-	-	-	-
SERPING1	serpin peptidase inhibitor, clade G (C1 inhibitor), member 1	281035	12.3488	0.169077	1.1115	0.73159	0.788763	0.443414	0.914758	0.772425	0.570029	0.0766939	0.557347	0.0662617	0.694498	0.242588	0.569067	0.0758644	1.00394	0.989814	0.709641	0.270867	1.15974	0.630982	0.623147	0.132926	0.977752	0.941736	1.24608	0.476977	0.819394	0.519269	1.76418	0.0739639	NM_174821	NM_174821	Bt.22969	ENSBTAT00000021638	Bos taurus serpin peptidase inhibitor, clade G (C1 inhibitor), member 1 (SERPING1), mRNA [NM_174821]	chr15:82172070-82172129	-	-	-	-	-
CALR	calreticulin	281036	15.406	0.874179	0.860526	0.289557	0.946082	0.693195	0.99755	0.98605	1.10806	0.46679	0.979602	0.883219	0.952292	0.727782	0.994961	0.971273	0.998224	0.989891	1.09942	0.501122	1.0544	0.706089	1.11078	0.45632	0.884069	0.383269	0.972121	0.840316	1.04481	0.754904	1.00328	0.981377	NM_174000	NM_174000	Bt.30105	ENSBTAT00000020111	Bos taurus calreticulin (CALR), mRNA [NM_174000]	chr7:13732043-13731984	-	-	-	-	-
CATHL3	cathelicidin antimicrobial peptide	281037	4.63484	0.0623115	0.567974	0.241979	1.00194	0.996766	2.22237	0.102943	0.845239	0.724791	0.767982	0.581089	1.22477	0.671333	0.377804	0.0495264	0.734909	0.520148	1.76405	0.240416	2.21808	0.103737	0.380332	0.050994	0.908597	0.840797	1.59479	0.332289	0.308469	0.0195322	1.94521	0.170881	NM_174001	NM_174001	Bt.527	ENSBTAT00000034610	Bos taurus cathelicidin antimicrobial peptide (CATHL3), mRNA [NM_174001]	chr22:52167458-52167399	-	-	-	-	-
CASR	calcium-sensing receptor	281038	3.34486	0.263275	0.76639	0.165449	0.678579	0.0475534	0.99798	0.991427	0.738447	0.115946	0.751745	0.13795	0.718295	0.0876601	0.700917	0.0677592	0.924567	0.67743	0.885422	0.519644	1.47069	0.0486377	0.739942	0.118283	1.01801	0.924461	0.955502	0.809021	0.975807	0.896493	1.31908	0.149457	NM_174002	NM_174002	Bt.5121	ENSBTAT00000005042	Bos taurus calcium-sensing receptor (CASR), mRNA [NM_174002]	chr1:67344587-67344646	-	-	-	-	-
CAST	calpastatin	281039	12.377	0.231969	1.29237	0.284277	0.782902	0.3064	0.827999	0.428346	0.73391	0.198743	0.923172	0.736007	1.27404	0.31138	1.02604	0.913572	0.911785	0.697017	0.605788	0.0422229	1.0576	0.813174	0.886366	0.611439	1.25788	0.337071	1.38006	0.181428	0.805347	0.364575	0.888643	0.619	NM_001030318	NM_001030318	Bt.4738	ENSBTAT00000037077	Bos taurus calpastatin (CAST), transcript variant 1, mRNA [NM_001030318]	chr7:98573264-98578296	-	-	-	-	-
CAV1	caveolin 1, caveolae protein, 22kDa	281040	12.9246	0.238019	1.49381	0.0799367	1.1945	0.426962	0.983022	0.938614	1.04759	0.834443	0.854671	0.482133	0.865947	0.519118	0.907594	0.663369	0.855278	0.484097	0.799632	0.319294	0.822957	0.384374	1.06568	0.774967	0.815846	0.363877	1.01319	0.952992	1.04809	0.832753	0.942357	0.789595	NM_174004	NM_174004	Bt.106571	ENSBTAT00000023751	Bos taurus caveolin 1, caveolae protein, 22kDa (CAV1), mRNA [NM_174004]	chr4:52173238-52173179	-	-	-	-	-
CCIN	calicin	281041	5.14962	0.320158	1.36806	0.562036	1.32307	0.604248	3.51666	0.0262666	1.48285	0.466913	0.770921	0.62992	1.54574	0.421805	1.86504	0.25337	1.53739	0.42753	0.967116	0.950511	2.65795	0.0784422	0.421665	0.117665	0.51989	0.23122	2.00506	0.203746	1.20657	0.727729	0.824321	0.720219	NM_174005	NM_174005	Bt.45	ENSBTAT00000028915	Bos taurus calicin (CCIN), mRNA [NM_174005]	chr8:60823544-60823602	-	-	-	-	-
CCL2	chemokine (C-C motif) ligand 2	281043	11.6807	0.620005	1.30232	0.595326	1.3249	0.571742	2.69864	0.0537125	1.27868	0.620968	1.05474	0.914442	1.70799	0.285819	1.22735	0.680069	1.06044	0.905819	1.01734	0.972352	2.03686	0.159517	0.473824	0.140463	0.824863	0.698278	1.61935	0.3355	0.718594	0.507051	0.86401	0.768394	NM_174006	NM_174006	Bt.2408	ENSBTAT00000013146	Bos taurus chemokine (C-C motif) ligand 2 (CCL2), mRNA [NM_174006]	chr19:16233098-16233039	-	-	-	-	-
CCL8	chemokine (C-C motif) ligand 8	281044	10.0177	0.0557329	0.584397	0.143551	0.781071	0.493964	0.702439	0.330478	0.646966	0.232417	0.391745	0.0141258	0.515465	0.0741512	0.361894	0.00837711	1.08433	0.821951	1.33654	0.422747	0.899329	0.768119	0.921027	0.819126	0.605511	0.170801	1.31582	0.447865	0.702073	0.329777	2.99625	0.00483651	NM_174007	NM_174007	Bt.154	ENSBTAT00000018757	Bos taurus chemokine (C-C motif) ligand 8 (CCL8), mRNA [NM_174007]	chr19:16137784-16137725	-	-	-	-	-
CCT8	chaperonin containing TCP1, subunit 8 (theta)	281047	13.1407	0.113524	0.912018	0.578432	1.08592	0.618731	1.03241	0.846978	1.10077	0.562478	0.928677	0.654917	0.691261	0.0327159	0.760951	0.107083	0.905406	0.548982	1.19068	0.296051	0.950725	0.759959	1.06622	0.698418	0.843658	0.308464	0.74435	0.0828445	1.10082	0.562323	1.18984	0.297975	NM_001033609	NM_001033609	Bt.49440	ENSBTAT00000018917	Bos taurus chaperonin containing TCP1, subunit 8 (theta) (CCT8), mRNA [NM_001033609]	chr1:6489115-6489174	-	-	-	-	-
CD14	CD14 molecule	281048	12.7407	0.000127208	4.48122	0.00533719	12.5685	2.39365e-05	10.3114	6.89143e-05	14.5729	1.08946e-05	8.60927	0.000180648	5.42285	0.00204307	5.51715	0.00187029	1.94164	0.190176	2.8047	0.0464823	0.820421	0.691475	1.41327	0.489347	0.590774	0.295757	0.629885	0.357333	1.01739	0.972383	0.351927	0.0439819	-	BC148880	Bt.4285	ENSBTAT00000020009	monocyte differentiation antigen CD14 precursor [Source:RefSeq peptide;Acc:NP_776433] [ENSBTAT00000020009]	chr7:53446175-53446116	-	-	-	-	-
CD28	CD28 molecule	281050	3.90113	0.264976	1.1606	0.524222	1.16324	0.517964	1.56791	0.0621412	1.05578	0.815845	1.07712	0.750036	1.02576	0.913065	0.97624	0.917789	0.765165	0.256544	1.00227	0.992218	1.34788	0.207076	0.673366	0.0984349	1.02021	0.931557	0.952321	0.833955	0.951724	0.831855	0.783788	0.300726	-	AY064487	Bt.48	-	Bos taurus CD28 isoform 2 (CD28) mRNA, complete cds. [AY064487]	chr2:92325195-92351945	-	-	-	-	-
CD34	CD34 molecule	281051	10.0025	0.603274	0.956868	0.901305	0.702748	0.325611	0.623502	0.191286	0.59776	0.15587	0.996415	0.991938	0.98659	0.969705	1.02057	0.954322	0.988028	0.97297	0.734424	0.388672	0.887235	0.736709	0.958714	0.905596	1.66691	0.158666	0.99014	0.977762	1.03444	0.924114	0.968113	0.927367	NM_174009	NM_174009	Bt.4571	-	Bos taurus CD34 molecule (CD34), mRNA [NM_174009]	chr16:77390378-77390437	-	-	-	-	-
CD36	CD36 molecule (thrombospondin receptor)	281052	14.4115	0.0139713	1.72325	0.245709	3.51417	0.0108956	2.5478	0.0515428	4.33915	0.00358305	2.91702	0.027471	0.990327	0.983237	1.3484	0.519891	1.1012	0.835007	2.03927	0.13202	0.725008	0.48904	1.7031	0.255797	0.672255	0.394056	0.3395	0.0262182	1.36158	0.506523	0.816668	0.662153	NM_174010	NM_174010	Bt.43948	ENSBTAT00000023750	Bos taurus CD36 molecule (thrombospondin receptor) (CD36), mRNA [NM_174010]	chr4:40581649-40581590	-	-	-	-	-
CD3D	CD3d molecule, delta (CD3-TCR complex)	281053	10.5685	0.0299054	0.759282	0.255574	0.584098	0.0317569	0.575192	0.0275663	0.441527	0.00192431	0.508492	0.00835281	0.568314	0.0246451	0.787054	0.32138	0.876048	0.581161	0.769277	0.278288	0.984751	0.948772	0.767617	0.274438	1.15167	0.556231	1.11765	0.642585	1.38489	0.180983	1.11307	0.654844	-	X53269	Bt.88072	-	B.taurus CD3 delta mRNA. [X53269]	chr15:29458716-29458656	-	-	-	-	-
CD3E	CD3e molecule, epsilon (CD3-TCR complex)	281054	10.4807	0.0312041	0.707502	0.210544	0.522038	0.0232533	0.509376	0.0189522	0.412562	0.00292264	0.562591	0.0424482	0.756299	0.309588	0.944582	0.834119	0.849214	0.549489	0.737861	0.26966	0.975746	0.928111	0.809937	0.441206	1.36365	0.260296	1.34431	0.282357	1.24895	0.416979	0.899036	0.696139	NM_174011	NM_174011	Bt.49707	ENSBTAT00000020859	Bos taurus CD3e molecule, epsilon (CD3-TCR complex) (CD3E), mRNA [NM_174011]	chr15:29452117-29452176	-	-	-	-	-
CD3G	CD3g molecule, gamma (CD3-TCR complex)	281055	10.3719	0.119238	0.718775	0.303488	0.628907	0.1524	0.526057	0.051428	0.456962	0.0195209	0.468706	0.0233911	0.353528	0.00277549	0.618747	0.139058	0.638367	0.165515	0.874971	0.674603	0.836461	0.575094	0.868655	0.658108	1.0257	0.936319	0.754264	0.378184	1.7502	0.0868784	1.03171	0.921704	NM_001040472	NM_001040472	Bt.13934	-	Bos taurus CD3g molecule, gamma (CD3-TCR complex) (CD3G), mRNA [NM_001040472]	chr15:29469689-29473567	-	-	-	-	-
CD247	CD247 molecule	281056	11.9303	0.10601	0.715749	0.151385	0.625432	0.0481002	0.65503	0.0728003	0.512431	0.00656957	0.616581	0.0421583	0.704542	0.133738	0.890166	0.611404	0.927798	0.743106	0.873814	0.556181	1.04732	0.839645	0.782303	0.287801	1.20325	0.420889	1.14266	0.560641	1.26347	0.310806	1.04227	0.856201	NM_174012	NM_174012	Bt.4763	ENSBTAT00000016878	Bos taurus CD247 molecule (CD247), mRNA [NM_174012]	chr3:1314897-1314956	-	-	-	-	-
CD44	CD44 molecule (Indian blood group)	281057	14.1124	0.121127	1.32054	0.416804	0.623355	0.17257	0.877325	0.700877	0.495958	0.0474344	0.563562	0.100726	0.90329	0.765166	0.603428	0.145923	0.901268	0.760158	0.472046	0.0347822	1.40742	0.319822	0.565307	0.102481	1.13631	0.707593	1.60282	0.173336	0.668034	0.242038	1.49358	0.244595	NM_174013	NM_174013	Bt.5494	ENSBTAT00000053073	Bos taurus CD44 molecule (Indian blood group) (CD44), mRNA [NM_174013]	chr15:66532368-66540881	-	-	-	-	-
CD69	CD69 molecule	281058	9.11906	0.0975951	0.797714	0.480538	0.835319	0.573667	0.80284	0.492947	0.569801	0.0865803	0.498081	0.0363452	0.521992	0.0496865	1.27961	0.441975	0.680946	0.234572	1.04714	0.885142	0.961118	0.90102	0.709732	0.287535	0.874132	0.673597	1.04801	0.8831	2.45139	0.00866815	0.532153	0.0563311	NM_174014	NM_174014	Bt.8544	ENSBTAT00000002767	Bos taurus CD69 molecule (CD69), mRNA [NM_174014]	chr5:100747577-100747636	-	-	-	-	-
CD8A	CD8a molecule	281060	8.51195	0.082051	0.812535	0.602067	0.566853	0.160867	0.461382	0.0599769	0.302519	0.00534725	0.391089	0.0245579	0.381512	0.0213375	0.46409	0.0618088	0.745484	0.46185	0.697635	0.368327	0.813936	0.605067	0.655681	0.29303	1.29277	0.519519	0.975513	0.950216	1.21645	0.622516	1.60633	0.239013	NM_174015	NM_174015	Bt.50	ENSBTAT00000028175	Bos taurus CD8a molecule (CD8A), mRNA [NM_174015]	chr11:47995245-47995304	-	-	-	-	-
CDK1	cyclin-dependent kinase 1	281061	7.07053	0.000320606	0.745926	0.322708	1.04894	0.870752	0.589446	0.0806608	0.502015	0.0255132	0.455184	0.0118572	0.332091	0.000807154	0.306887	0.000398849	1.12866	0.680652	1.40622	0.251677	0.561946	0.0581532	0.851673	0.585557	0.906713	0.73898	0.729575	0.288187	0.924105	0.78819	3.67778	0.000133818	NM_174016	NM_174016	Bt.91771	ENSBTAT00000013337	Bos taurus cyclin-dependent kinase 1 (CDK1), mRNA [NM_174016]	chr28:16633693-16633752	-	-	-	-	-
CDH2	cadherin 2, type 1, N-cadherin (neuronal)	281062	5.54027	0.000141928	1.09627	0.738031	1.13169	0.652853	1.14127	0.631018	1.86877	0.0297559	2.88596	0.000611488	2.20738	0.00728381	3.55072	8.28236e-05	1.06355	0.822502	1.03232	0.907769	1.00846	0.97552	1.63745	0.0812826	1.54431	0.122051	0.76487	0.333263	1.60856	0.0922216	0.29953	0.000150479	NM_001166492	NM_001166492	Bt.4417	ENSBTAT00000028238	Bos taurus cadherin 2, type 1, N-cadherin (neuronal) (CDH2), mRNA [NM_001166492]	chr24:29241039-29241098	-	-	-	-	-
CDH3	cadherin 3, type 1, P-cadherin (placental)	281063	6.09733	9.12655e-05	1.01002	0.956069	0.801319	0.22773	0.590755	0.00688461	0.52409	0.00130619	0.517299	0.00108416	0.657178	0.0271637	0.828466	0.30357	1.34686	0.108775	0.793368	0.208062	0.737229	0.101014	0.887153	0.51011	0.987041	0.94256	1.2704	0.19349	1.26064	0.207771	1.62572	0.0117539	NM_001244605	NM_001244605	Bt.3948	ENSBTAT00000045591	Bos taurus cadherin 3, type 1, P-cadherin (placental) (CDH3), mRNA [NM_001244605]	chr18:36136852-36136911	-	-	-	-	-
CDK5	cyclin-dependent kinase 5	281066	11.1019	0.854268	1.23277	0.212945	0.978466	0.895347	1.1571	0.381459	1.1222	0.488017	1.07617	0.65793	1.02663	0.873834	1.04248	0.801603	1.19152	0.294814	0.793712	0.170492	1.18256	0.315666	0.96984	0.853219	0.958981	0.800296	0.953968	0.775974	1.01544	0.926228	1.14297	0.422281	NM_174017	NM_174017	Bt.51	ENSBTAT00000010212	Bos taurus cyclin-dependent kinase 5 (CDK5), mRNA [NM_174017]	chr4:114432171-114431079	-	-	-	-	-
CFTR	cystic fibrosis transmembrane conductance regulator (ATP-binding cassette sub-family C, member 7)	281067	7.6923	0.831061	1.61666	0.394824	0.870822	0.805207	1.78149	0.307872	0.814942	0.715408	1.27459	0.665698	1.10789	0.855017	1.40676	0.544071	0.892183	0.838786	0.538655	0.275322	2.04575	0.208677	0.45745	0.170786	1.56403	0.427768	0.869208	0.802651	1.26977	0.670597	0.634212	0.419545	NM_174018	NM_174018	Bt.111372	ENSBTAT00000053450	Bos taurus cystic fibrosis transmembrane conductance regulator (ATP-binding cassette sub-family C, member 7) (CFTR), mRNA [NM_174018]	chr4:51035881-51035822	-	-	-	-	-
CGN1	conglutinin	281068	5.78948	0.00147997	1.14844	0.708547	2.71176	0.0113869	2.23648	0.0370842	3.9446	0.000903501	4.13996	0.000642359	3.39123	0.00258167	2.47722	0.0200907	1.15547	0.696354	2.36125	0.0268906	0.824735	0.603229	1.76375	0.13338	1.04953	0.896004	0.819146	0.590576	0.730476	0.398972	0.466441	0.0473077	NM_175699	NM_175699	Bt.4169	ENSBTAT00000018649	Bos taurus conglutinin (CGN1), mRNA [NM_175699]	chr28:35602603-35602662	-	-	-	-	-
CHAD	chondroadherin	281069	7.62839	0.0021348	1.01721	0.904844	1.00159	0.991097	0.977267	0.87206	1.18601	0.238487	1.75905	0.000476375	1.40774	0.0228947	1.35502	0.0411623	1.01211	0.932825	0.984644	0.913686	0.975711	0.863287	1.2136	0.182675	1.48316	0.00979994	0.800289	0.127222	0.962547	0.789308	0.746931	0.0491893	NM_174019	NM_174019	Bt.91648	ENSBTAT00000028386	Bos taurus chondroadherin (CHAD), mRNA [NM_174019]	chr19:36881057-36881116	-	-	-	-	-
CHGA	chromogranin A (parathyroid secretory protein 1)	281070	8.2689	0.105834	1.28668	0.271929	1.29055	0.266401	1.36442	0.178226	0.943994	0.799462	0.993359	0.976557	0.890114	0.608583	0.771474	0.258458	1.43856	0.117465	1.003	0.989449	1.05725	0.806162	0.691863	0.112993	1.05229	0.822207	0.896064	0.62915	0.866714	0.529692	1.86469	0.0101083	NM_181005	NM_181005	Bt.49630	ENSBTAT00000012973	Bos taurus chromogranin A (parathyroid secretory protein 1) (CHGA), mRNA [NM_181005]	chr21:58173687-58175896	-	-	-	-	-
CHGB	chromogranin B (secretogranin 1)	281071	4.37282	0.103504	1.14581	0.22995	1.25304	0.0519303	1.28844	0.0304665	1.23114	0.0716508	1.41727	0.00408727	1.09639	0.413457	1.20858	0.0989886	1.05643	0.624162	1.09358	0.426415	1.02825	0.803299	0.955521	0.684478	1.15119	0.214761	0.773593	0.0285622	1.10233	0.386944	0.874109	0.235198	NM_181006	NM_181006	Bt.5448	ENSBTAT00000015645	Bos taurus chromogranin B (secretogranin 1) (CHGB), mRNA [NM_181006]	chr13:48449776-48449835	-	-	-	-	-
LYST	lysosomal trafficking regulator	281072	7.09808	0.0148535	1.38882	0.189674	1.78291	0.0254468	1.54365	0.0867493	1.95916	0.0105219	1.20673	0.44792	0.888982	0.633455	1.10996	0.672339	0.838265	0.47588	1.28376	0.315141	0.865803	0.559703	1.26918	0.337368	0.615942	0.0575618	0.736687	0.221338	1.24857	0.371025	0.755224	0.260143	NM_174020	NM_174020	Bt.4767	ENSBTAT00000022355	Bos taurus lysosomal trafficking regulator (LYST), mRNA [NM_174020]	chr28:8424379-8424320	-	-	-	-	-
CHUK	conserved helix-loop-helix ubiquitous kinase	281073	10.3683	0.0101278	0.941894	0.569954	1.00775	0.941411	0.993349	0.949342	1.0769	0.482727	1.06195	0.568392	0.883703	0.24543	1.24196	0.0472629	0.770392	0.0187576	1.06992	0.521631	0.985709	0.891022	1.08411	0.444592	0.986119	0.894148	0.832151	0.0891323	1.4054	0.0030243	0.620304	9.97365e-05	NM_174021	NM_174021	Bt.63925	ENSBTAT00000009985	Bos taurus conserved helix-loop-helix ubiquitous kinase (CHUK), mRNA [NM_174021]	chr26:20966186-20966127	-	-	-	-	-
CLTA	clathrin, light chain A	281078	15.3222	0.0120994	1.13318	0.0795212	0.926526	0.275509	0.951059	0.470441	0.867984	0.0488818	0.839065	0.0165944	0.920287	0.236216	0.914742	0.204761	0.941255	0.384956	0.81763	0.00683173	1.02648	0.705946	0.91265	0.193721	0.966683	0.625025	1.0968	0.189074	0.993974	0.930374	1.02898	0.680047	-	X04851	Bt.1617	ENSBTAT00000055956	Clathrin light chain A [Source:UniProtKB/Swiss-Prot;Acc:P04973] [ENSBTAT00000055956]	chr8:60861545-60866792	-	-	-	-	-
CLTC	clathrin, heavy chain (Hc)	281080	12.0524	0.0639012	1.02538	0.880194	1.39727	0.0525566	1.35452	0.0768022	1.37247	0.0655442	1.12472	0.481714	0.938387	0.702482	0.884514	0.462787	1.06586	0.701623	1.36268	0.0714701	0.969404	0.85178	1.01325	0.936884	0.819486	0.237545	0.834331	0.281422	0.942589	0.722437	1.20503	0.267704	NM_174023	NM_174023	Bt.44506	-	Bos taurus clathrin, heavy chain (Hc) (CLTC), mRNA [NM_174023]	chr19:10889502-10889561	-	-	-	-	-
COMP	cartilage oligomeric matrix protein	281088	7.03775	0.345494	2.11995	0.0446775	1.05228	0.88732	1.6169	0.188921	1.02905	0.936519	1.15148	0.695302	1.31903	0.443891	0.87715	0.715815	1.11195	0.768097	0.496371	0.0599982	1.53656	0.238647	0.636438	0.215774	1.11897	0.754806	1.14551	0.70597	0.664997	0.262435	1.26769	0.511271	NM_001166517	NM_001166517	Bt.3034	ENSBTAT00000006074	Bos taurus cartilage oligomeric matrix protein (COMP), mRNA [NM_001166517]	chr7:4361022-4361721	-	-	-	-	-
COX4I1	cytochrome c oxidase subunit IV isoform 1	281090	15.1851	0.018153	1.02706	0.750352	0.88224	0.143335	0.90702	0.250459	0.872244	0.111736	0.895885	0.196947	1.1031	0.24794	1.09454	0.28655	1.09921	0.264961	0.858999	0.0786506	1.02809	0.74131	0.961659	0.641624	1.0271	0.749928	1.2313	0.0188079	0.992239	0.925945	1.00426	0.959514	NM_001001439	NM_001001439	Bt.16025	ENSBTAT00000053881	Bos taurus cytochrome c oxidase subunit IV isoform 1 (COX4I1), nuclear gene encoding mitochondrial protein, mRNA [NM_001001439]	chr18:011807284-011807342	-	-	-	-	-
COX8A	cytochrome c oxidase subunit VIIIA (ubiquitous)	281091	11.7004	0.636549	0.914635	0.376695	1.01775	0.860581	1.04784	0.641524	1.03655	0.720398	1.08723	0.406903	1.10078	0.34206	1.12494	0.246098	1.05314	0.60616	1.11274	0.291474	1.02956	0.771333	0.989222	0.91386	1.0489	0.634398	1.01246	0.901652	1.02195	0.828466	0.936175	0.512042	NM_174024	NM_174024	Bt.4637	ENSBTAT00000006474	Bos taurus cytochrome c oxidase subunit VIIIA (ubiquitous) (COX8A), nuclear gene encoding mitochondrial protein, mRNA [NM_174024]	chr29:042876633-042876691	-	-	-	-	-
CROT	carnitine O-octanoyltransferase	281092	9.0684	0.00980577	0.725972	0.261758	0.434888	0.00614582	0.431567	0.00574998	0.304896	0.000241005	0.483656	0.0151124	0.613424	0.0918225	0.688953	0.193566	0.704972	0.221606	0.599042	0.0778985	0.992365	0.978307	0.706486	0.224372	1.5863	0.110407	1.26831	0.402301	1.12313	0.68085	1.02325	0.935007	NM_177494	NM_177494	Bt.65661	-	Bos taurus carnitine O-octanoyltransferase (CROT), mRNA [NM_177494]	chr4:33197254-33197195	-	-	-	-	-
CRYZ	crystallin, zeta (quinone reductase)	281093	11.5263	0.000150748	0.713356	0.0648531	1.13572	0.474043	1.0218	0.902983	0.917868	0.628795	0.779089	0.166082	0.432871	6.05367e-05	0.564691	0.00309393	0.879619	0.470609	1.59208	0.0133874	0.899692	0.551483	0.898288	0.54566	0.848802	0.358018	0.555612	0.00245485	1.30453	0.141232	1.5577	0.0178222	NM_174025	NM_174025	Bt.87297	ENSBTAT00000043686	Bos taurus crystallin, zeta (quinone reductase) (CRYZ), mRNA [NM_174025]	chr3:70275366-70275425	-	-	-	-	-
CSF1	colony stimulating factor 1 (macrophage)	281094	8.85701	0.108262	1.28488	0.202934	1.57026	0.0265762	1.16947	0.422035	1.15661	0.455173	1.43704	0.070058	1.81533	0.00453863	1.2821	0.206742	1.56592	0.0274339	1.22211	0.305546	0.744761	0.136724	0.989002	0.954486	1.24246	0.268279	1.26325	0.234269	0.70626	0.0815352	1.22137	0.306979	NM_174026	NM_174026	Bt.366	ENSBTAT00000000353	Bos taurus colony stimulating factor 1 (macrophage) (CSF1), mRNA [NM_174026]	chr3:33608256-33608197	-	-	-	-	-
CSF2	colony stimulating factor 2 (granulocyte-macrophage)	281095	4.67854	0.190874	0.940262	0.853612	0.630403	0.174571	0.765774	0.426778	0.532442	0.0676736	0.55644	0.087891	0.613794	0.151794	0.570384	0.101359	1.17159	0.635869	0.670454	0.237351	1.21474	0.561259	0.6953	0.281656	1.04507	0.894926	1.10307	0.768982	0.929276	0.826117	2.05404	0.038714	NM_174027	NM_174027	Bt.509	ENSBTAT00000002054	Bos taurus colony stimulating factor 2 (granulocyte-macrophage) (CSF2), mRNA [NM_174027]	chr7:23694373-23694314	-	-	-	-	-
CSF3	colony stimulating factor 3 (granulocyte)	281096	8.08187	0.337078	0.471898	0.1611	0.489825	0.182126	0.364096	0.0632278	0.334259	0.0451307	0.807631	0.684874	0.318569	0.0371258	0.412189	0.100625	0.66783	0.44504	1.03799	0.943452	0.743319	0.573707	0.918051	0.87081	2.41618	0.102123	0.394448	0.085636	1.29388	0.624821	1.6202	0.362494	NM_174028	NM_174028	Bt.4660	ENSBTAT00000028610	Bos taurus colony stimulating factor 3 (granulocyte) (CSF3), mRNA [NM_174028]	chr19:40983634-40983693	-	-	-	-	-
CSH2	chorionic somatomammotropin hormone 2	281097	3.81721	0.139011	0.923691	0.603474	1.13575	0.406805	1.06928	0.660915	0.900279	0.492685	0.880789	0.408101	0.806987	0.167354	0.71805	0.0373898	0.871604	0.371038	1.22958	0.182722	0.941474	0.692791	0.841949	0.26486	0.978351	0.885841	0.91621	0.56712	0.889791	0.44621	1.21385	0.210574	NM_181007	NM_181007	Bt.430	ENSBTAT00000035519	Bos taurus chorionic somatomammotropin hormone 2 (CSH2), transcript variant 1, mRNA [NM_181007]	chr23:35072025-35072083	-	-	-	-	-
CSN2	casein beta	281099	17.5781	0.263366	1.14748	0.857515	2.78346	0.188874	1.79915	0.445827	2.96648	0.163709	2.69362	0.20297	0.755684	0.714931	0.508806	0.381295	1.18739	0.822657	2.42572	0.253408	0.646371	0.570096	1.64882	0.515599	0.908018	0.89977	0.280546	0.105875	0.673305	0.606505	2.33369	0.274204	NM_181008	NM_181008	Bt.53272	ENSBTAT00000003409	Bos taurus casein beta (CSN2), mRNA [NM_181008]	chr6:87180572-87179783	-	-	-	-	-
CST3	cystatin C	281102	15.512	0.636037	0.807657	0.294909	0.707172	0.0948097	0.759077	0.179534	0.736886	0.138636	0.685061	0.069587	0.818997	0.326907	0.723173	0.116913	0.903577	0.616151	0.875584	0.511984	1.0734	0.725859	0.970766	0.883113	0.929669	0.718105	1.19551	0.37973	0.882998	0.538916	1.24946	0.275271	NM_174029	NM_174029	Bt.1855	ENSBTAT00000000790	Bos taurus cystatin C (CST3), mRNA [NM_174029]	chr13:42562230-42562171	-	-	-	-	-
CTGF	connective tissue growth factor	281103	11.9975	0.245502	2.42721	0.046527	1.72044	0.212186	2.04229	0.104302	2.41708	0.0474924	1.57505	0.294047	1.59206	0.283029	1.88305	0.14776	0.883635	0.772876	0.708812	0.424543	1.18707	0.689314	1.18352	0.694459	0.651635	0.321996	1.0108	0.979999	1.18278	0.695533	0.469257	0.0861878	NM_174030	NM_174030	Bt.5240	ENSBTAT00000008357	Bos taurus connective tissue growth factor (CTGF), mRNA [NM_174030]	chr9:70873313-70873255	-	-	-	-	-
CTSB	cathepsin B	281105	13.1747	0.393839	1.76856	0.0305956	1.1862	0.499447	1.61276	0.0662898	1.24224	0.392201	1.3272	0.266542	1.37229	0.215524	1.57453	0.080167	1.12813	0.632707	0.670712	0.121223	1.3596	0.228901	0.77026	0.304721	1.06839	0.792818	1.03397	0.894423	1.14737	0.586036	0.716488	0.192714	NM_174031	NM_174031	Bt.393	ENSBTAT00000036795	Bos taurus cathepsin B (CTSB), mRNA [NM_174031]	chr8:7423242-7423301	-	-	-	-	-
CTSL2	cathepsin L2	281108	12.209	0.448792	1.89889	0.106383	0.981414	0.961342	1.26082	0.550703	0.829882	0.630739	0.857573	0.691836	1.31875	0.476896	0.851833	0.679143	0.928436	0.847916	0.516835	0.0970199	1.2847	0.519166	0.658207	0.285293	1.03337	0.932423	1.53777	0.271902	0.645941	0.264665	1.08993	0.824024	NM_174032	NM_174032	Bt.3987	ENSBTAT00000036427	Bos taurus cathepsin L2 (CTSL2), mRNA [NM_174032]	chr8:84976445-84976387	-	-	-	-	-
CYB5A	cytochrome b5 type A (microsomal)	281110	13.1771	0.0483768	0.793305	0.047091	0.635494	0.000379498	0.705801	0.00421948	0.750122	0.0155901	0.774349	0.0295946	0.752482	0.0166332	0.787869	0.0413561	0.778189	0.0326004	0.801071	0.0564253	1.11063	0.353519	1.0628	0.588158	1.0323	0.777008	0.971762	0.79852	1.04703	0.682464	0.987714	0.912232	NM_174033	NM_174033	Bt.65097	-	Bos taurus cytochrome b5 type A (microsomal) (CYB5A), mRNA [NM_174033]	chr24:4448855-4448914	-	-	-	-	-
CYBA	cytochrome b-245, alpha polypeptide	281111	13.0343	0.149204	1.01684	0.956641	0.52486	0.0438343	0.792189	0.450735	0.49433	0.0287339	0.600494	0.10567	0.639748	0.154051	0.620191	0.128458	0.953495	0.876822	0.516167	0.0390357	1.50933	0.18767	0.624005	0.133214	1.21476	0.528099	1.06537	0.836738	0.96943	0.919498	1.53742	0.16931	NM_174034	NM_174034	Bt.4140	ENSBTAT00000005080	Bos taurus cytochrome b-245, alpha polypeptide (CYBA), mRNA [NM_174034]	chr18:13931218-13931159	-	-	-	-	-
CYBB	cytochrome b-245, beta polypeptide	281112	11.607	0.112678	1.14205	0.658738	0.833221	0.544748	0.93293	0.817189	0.509383	0.0318297	0.543649	0.0506083	0.595553	0.0931389	0.632744	0.135799	0.772749	0.393814	0.729582	0.298695	1.11967	0.706896	0.546003	0.0521485	1.06727	0.828373	1.09547	0.761507	1.06245	0.840135	1.22127	0.507304	NM_174035	NM_174035	Bt.4558	ENSBTAT00000026580	Bos taurus cytochrome b-245, beta polypeptide (CYBB), mRNA [NM_174035]	chrX:111079599-111079540	-	-	-	-	-
DHX9	DEAH (Asp-Glu-Ala-His) box polypeptide 9	281115	12.1655	0.309409	0.784686	0.011868	0.832099	0.0504391	0.860893	0.106575	0.835475	0.0553519	0.918798	0.353238	0.844608	0.0706805	0.838624	0.0602883	0.903021	0.265276	1.06042	0.518335	1.0346	0.70725	0.970476	0.740687	1.09973	0.298426	0.919253	0.356014	0.992915	0.937356	1.07679	0.416455	NM_174036	NM_174036	Bt.5544	ENSBTAT00000026409	Bos taurus DEAH (Asp-Glu-Ala-His) box polypeptide 9 (DHX9), mRNA [NM_174036]	chr16:65420697-65420756	-	-	-	-	-
DLK1	delta-like 1 homolog (Drosophila)	281117	13.2273	0.00195476	0.584033	0.150035	0.323014	0.00443245	0.371458	0.0111917	0.30979	0.0033338	0.282293	0.00175131	0.230508	0.000414825	0.258343	0.000937429	0.857439	0.674898	0.553075	0.114434	1.14997	0.703062	0.833984	0.620786	0.911238	0.799681	0.816557	0.580973	1.12076	0.755698	3.31899	0.00275382	NM_174037	NM_174037	Bt.5223	ENSBTAT00000056239	Bos taurus delta-like 1 homolog (Drosophila) (DLK1), mRNA [NM_174037]	chr21:67282981-67283040	-	-	-	-	-
DMP1	dentin matrix acidic phosphoprotein 1	281118	8.9393	0.236462	1.77786	0.444413	1.12084	0.878826	2.18646	0.300785	0.758722	0.712421	2.30527	0.269965	2.90894	0.161508	6.00763	0.0228343	1.60847	0.526844	0.630445	0.538955	1.95074	0.375432	0.347009	0.165086	3.03835	0.145718	1.26187	0.75609	2.06523	0.336705	0.267737	0.0870486	NM_174038	NM_174038	Bt.61485	ENSBTAT00000025468	Bos taurus dentin matrix acidic phosphoprotein 1 (DMP1), mRNA [NM_174038]	chr6:104320714-104320773	-	-	-	-	-
DNMT1	DNA (cytosine-5-)-methyltransferase 1	281119	10.1529	0.000406871	0.643226	0.0120359	0.508353	0.000325383	0.560978	0.001546	0.497531	0.000230417	0.646164	0.0128436	0.884747	0.460365	0.803691	0.192698	0.968181	0.844675	0.790317	0.1618	1.10352	0.551852	0.886899	0.469219	1.29874	0.121784	1.36923	0.0655111	0.908385	0.561594	1.20467	0.264896	NM_182651	NM_182651	Bt.48560	ENSBTAT00000003549	Bos taurus DNA (cytosine-5-)-methyltransferase 1 (DNMT1), mRNA [NM_182651]	chr7:15913664-15913605	-	-	-	-	-
DNTT	deoxynucleotidyltransferase, terminal	281120	3.95304	0.903401	1.2447	0.402182	1.07919	0.769179	1.15828	0.572437	0.854187	0.545067	0.906266	0.704873	1.05005	0.850758	1.02124	0.935443	1.10673	0.696378	0.867032	0.583547	1.07328	0.785361	0.737462	0.246788	1.06097	0.819687	1.15866	0.571583	0.972562	0.914629	1.08371	0.756939	NM_177495	NM_177495	Bt.329	ENSBTAT00000052753	Bos taurus deoxynucleotidyltransferase, terminal (DNTT), mRNA [NM_177495]	chr26:017540708-017540767	-	-	-	-	-
DPP4	dipeptidyl-peptidase 4	281122	8.05319	0.552142	0.902483	0.718585	0.869605	0.624024	0.787624	0.404395	0.603038	0.0841964	0.59967	0.0810077	0.675722	0.175834	0.689495	0.198347	0.875616	0.641148	0.963569	0.896186	0.905726	0.728001	0.765643	0.351814	0.994415	0.984288	1.12682	0.675106	1.02038	0.943434	1.26994	0.403944	NM_174039	NM_174039	Bt.8282	-	Bos taurus dipeptidyl-peptidase 4 (DPP4), mRNA [NM_174039]	chr2:034571756-034571815	-	-	-	-	-
DPP6	dipeptidyl-peptidase 6	281123	3.56888	0.606665	1.04058	0.857098	1.09931	0.668702	1.04421	0.844759	0.910941	0.673307	0.97689	0.915697	0.992962	0.974488	0.900239	0.634925	1.43701	0.109465	1.05643	0.803808	0.949881	0.816001	0.872372	0.537937	1.0724	0.751872	1.01645	0.941104	0.90662	0.657749	1.59625	0.042114	NM_174040	NM_174040	Bt.87382	ENSBTAT00000029251	Bos taurus dipeptidyl-peptidase 6 (DPP6), mRNA [NM_174040]	chr4:117801005-117803833	-	-	-	-	-
DPYD	dihydropyrimidine dehydrogenase	281124	11.0858	0.411605	1.11236	0.571929	1.31109	0.157348	1.11335	0.568745	1.33164	0.135725	1.28426	0.190269	0.973863	0.887873	1.10464	0.597195	0.911678	0.623287	1.17865	0.384977	0.84918	0.387515	1.19607	0.344663	0.964416	0.847071	0.758309	0.148971	1.13428	0.504146	0.82532	0.311535	NM_174041	NM_174041	Bt.2424	ENSBTAT00000007139	Bos taurus dihydropyrimidine dehydrogenase (DPYD), mRNA [NM_174041]	chr3:46487010-46487069	-	-	-	-	-
DRD1	dopamine receptor D1	281125	6.12536	0.00168522	0.232442	0.00793929	0.14564	0.000792755	0.177755	0.00216184	0.103245	0.000134699	0.119597	0.000288464	0.0978328	0.000101837	0.165224	0.00150049	0.439238	0.116923	0.626566	0.365214	1.22051	0.697647	0.580825	0.294001	1.15839	0.774234	0.818019	0.695346	1.68884	0.311097	2.65844	0.0649376	NM_174042	NM_174042	Bt.9029	ENSBTAT00000062955	Bos taurus dopamine receptor D1 (DRD1), mRNA [NM_174042]	chr10:5655614-5655673	-	-	-	-	-
DRD2	dopamine receptor D2	281126	7.56941	0.182443	0.879558	0.724935	1.54014	0.242122	1.58034	0.215911	1.9102	0.0845052	2.52021	0.0165702	1.40695	0.352719	1.7956	0.11682	1.46481	0.299794	1.75104	0.132607	1.0261	0.943624	1.20873	0.603742	1.31934	0.449348	0.558266	0.118267	1.27624	0.504983	0.815781	0.577365	NM_174043	NM_174043	Bt.4300	-	Bos taurus dopamine receptor D2 (DRD2), mRNA [NM_174043]	chr15:024303257-024303202	-	-	-	-	-
DSC1	desmocollin 1	281127	3.66684	0.694627	1.15063	0.657777	0.650831	0.181877	0.935957	0.834233	1.01865	0.953392	0.74701	0.360139	0.811471	0.510515	0.935564	0.833197	0.7395	0.344013	0.565632	0.0803336	1.43809	0.256452	1.08835	0.788986	0.733334	0.33103	1.08629	0.793593	1.15292	0.653248	0.790432	0.459332	NM_174044	NM_174044	Bt.160	ENSBTAT00000026483	Bos taurus desmocollin 1 (DSC1), mRNA [NM_174044]	chr24:26320815-26320874	-	-	-	-	-
DSC2	desmocollin 2	281128	10.3525	0.204949	2.01966	0.017033	1.05108	0.858002	1.26062	0.408502	1.07207	0.802671	1.30926	0.337354	1.57977	0.109202	1.53324	0.133176	1.04869	0.864416	0.520423	0.0255582	1.19936	0.515423	0.850437	0.561824	1.22124	0.474923	1.20661	0.501701	0.970543	0.914464	0.683971	0.180009	-	M81190	Bt.4107	-	Bos taurus type 2 desmocollin I and II mRNA, complete cds. [M81190]	chr24:26377483-26377542	-	-	-	-	-
DSC3	desmocollin 3	281129	7.46731	0.0206779	0.937345	0.813645	0.651316	0.126685	0.752921	0.305899	0.700923	0.202395	0.606405	0.0770968	0.390107	0.00186156	0.423731	0.00398436	0.814839	0.457863	0.694852	0.191908	1.156	0.598206	0.930938	0.794337	0.865152	0.598496	0.643312	0.116573	1.08619	0.763335	1.92301	0.0235259	NM_001178103	NM_001178103	Bt.116	ENSBTAT00000048309	Bos taurus desmocollin 3 (DSC3), mRNA [NM_001178103]	chr24:26447971-26448029	-	-	-	-	-
DSG1	desmoglein 1	281131	3.518	0.540156	0.911856	0.719417	0.751766	0.27172	0.690522	0.156991	0.736233	0.239012	0.779977	0.337099	0.846208	0.51681	0.666915	0.122969	1.09506	0.723665	0.824435	0.4542	0.918533	0.740723	1.0662	0.802812	1.05942	0.822071	1.08491	0.750952	0.788123	0.357335	1.64198	0.0618421	NM_174045	NM_174045	Bt.161	ENSBTAT00000018382	Bos taurus desmoglein 1 (DSG1), mRNA [NM_174045]	chr24:26089574-26089515	-	-	-	-	-
ECE1	endothelin converting enzyme 1	281133	11.6245	0.00194805	1.23993	0.235645	0.819432	0.271188	0.99588	0.981584	0.886754	0.503441	1.14994	0.437416	1.92743	0.00100879	1.41128	0.0627061	1.01424	0.93699	0.660871	0.0273538	1.21533	0.281017	0.890423	0.518089	1.29679	0.154328	1.67612	0.00722468	0.732209	0.0902578	0.718664	0.0735241	NM_181009	NM_181009	Bt.4378	ENSBTAT00000037770	Bos taurus endothelin converting enzyme 1 (ECE1), mRNA [NM_181009]	chr2:132057294-132058030	-	-	-	-	-
ECE2	endothelin converting enzyme 2	281134	9.81533	0.0152929	0.766049	0.0578233	0.944376	0.673437	1.02195	0.872793	1.07644	0.587974	1.22971	0.135657	1.36125	0.0299479	1.14789	0.313789	1.12599	0.38491	1.23279	0.131187	1.08214	0.561644	1.05332	0.701991	1.14239	0.330609	1.10697	0.45592	0.843259	0.215451	0.980927	0.887062	NM_177956	NM_177956	Bt.4840	ENSBTAT00000045385	Bos taurus endothelin converting enzyme 2 (ECE2), transcript variant 2a-2, mRNA [NM_177956]	chr1:083507456-083507399	-	-	-	-	-
S1PR1	sphingosine-1-phosphate receptor 1	281135	10.839	0.0704541	1.38135	0.0884576	1.24252	0.244894	1.25469	0.224904	1.4434	0.0548349	1.30292	0.159078	1.53822	0.0261081	1.58693	0.017808	0.905116	0.589558	0.899501	0.566684	1.0098	0.957814	1.1504	0.449577	0.90267	0.579557	1.1806	0.371361	1.03166	0.865699	0.570358	0.00489243	NM_001013585	NM_001013585	Bt.26265	ENSBTAT00000007861	Bos taurus sphingosine-1-phosphate receptor 1 (S1PR1), mRNA [NM_001013585]	chr3:42185284-42185225	-	-	-	-	-
LPAR1	lysophosphatidic acid receptor 1	281136	8.28054	0.0217622	0.883493	0.472822	1.33864	0.0982214	1.2935	0.142236	1.73989	0.00313341	1.2304	0.233661	0.988988	0.948575	1.27273	0.167997	1.14414	0.435586	1.51517	0.0216506	0.966279	0.841691	1.3451	0.0930761	0.707172	0.0519021	0.803793	0.21031	1.2869	0.150004	0.898965	0.536514	-	BC120114	Bt.123	-	Bos taurus cDNA clone IMAGE:8272944, containing frame-shift errors. [BC120114]	chr8:102051061-102051002	-	-	-	-	-
EDN1	endothelin 1	281137	8.93519	0.00558668	2.99437	0.000926873	2.4538	0.00510753	2.50428	0.00430887	2.00896	0.0251012	1.88826	0.0396728	1.86657	0.0431117	1.37235	0.290658	0.984778	0.958712	0.819473	0.503471	1.02057	0.945213	0.80221	0.459385	0.93992	0.834417	0.988517	0.968905	0.735226	0.304224	0.717583	0.268423	NM_181010	NM_181010	Bt.59529	ENSBTAT00000010649	Bos taurus endothelin 1 (EDN1), mRNA [NM_181010]	chr23:44010602-44010543	-	-	-	-	-
EEF2	eukaryotic translation elongation factor 2	281138	14.2729	0.335449	0.973642	0.86439	0.768278	0.100679	0.810189	0.185781	0.833857	0.251347	0.979283	0.893509	0.974057	0.866534	0.903644	0.518697	1.12262	0.461827	0.789077	0.138197	1.05455	0.734372	1.02921	0.853937	1.1744	0.308808	0.994664	0.972702	0.927711	0.632073	1.24233	0.173012	NM_001075121	NM_001075121	Bt.39668	ENSBTAT00000005581	Bos taurus eukaryotic translation elongation factor 2 (EEF2), mRNA [NM_001075121]	chr7:021261249-021261308	-	-	-	-	-
CELA1	chymotrypsin-like elastase family, member 1	281139	6.19059	0.119387	1.68215	0.0603383	0.933012	0.795509	1.35154	0.265684	0.982678	0.947893	1.06517	0.81342	1.40061	0.214554	1.87114	0.0257359	1.06901	0.803013	0.554656	0.0349334	1.44858	0.173526	0.727081	0.239616	1.08395	0.763236	1.31492	0.310738	1.33594	0.284107	0.571316	0.0442863	NM_174048	NM_174048	Bt.4522	ENSBTAT00000011718	Bos taurus chymotrypsin-like elastase family, member 1 (CELA1), mRNA [NM_174048]	chr5:28636939-28636998	-	-	-	-	-
ENO1	enolase 1, (alpha)	281141	14.6321	0.748115	1.1408	0.472979	1.06438	0.732934	1.26512	0.204998	1.11481	0.553128	0.983581	0.927778	1.00121	0.994734	0.89715	0.553693	1.11598	0.54935	0.933012	0.704593	1.1886	0.348297	0.881195	0.490632	0.882282	0.494829	1.01792	0.922537	0.896069	0.549329	1.24392	0.238446	NM_174049	NM_174049	Bt.22783	ENSBTAT00000017839	Bos taurus enolase 1, (alpha) (ENO1), mRNA [NM_174049]	chr16:45410656-45410715	-	-	-	-	-
ENSA	endosulfine alpha	281142	10.5303	0.050949	0.786868	0.116932	0.964494	0.808677	0.985134	0.920055	1.25696	0.133875	1.32576	0.0675223	1.13162	0.410427	1.1659	0.308574	1.12894	0.419332	1.22574	0.18021	1.0214	0.887183	1.27593	0.111255	1.05473	0.721344	0.853563	0.293878	1.0303	0.841531	0.968299	0.829156	-	BC112682	Bt.29968	ENSBTAT00000009379	alpha-endosulfine [Source:RefSeq peptide;Acc:NP_776475] [ENSBTAT00000009379]	chr3:20145467-20145526	-	-	-	-	-
EPOR	erythropoietin receptor	281144	5.08066	0.2166	1.13832	0.481765	1.07836	0.681107	1.53296	0.0264618	1.56954	0.0198082	1.4016	0.0742758	1.29301	0.16877	1.37812	0.0890246	1.34041	0.118626	0.947324	0.767989	1.42157	0.0636036	1.02386	0.897648	0.893002	0.53844	0.922523	0.660534	1.06582	0.728292	0.972642	0.879723	NM_001205601	NM_001205601	Bt.13150	-	Bos taurus erythropoietin receptor (EPOR), mRNA [NM_001205601]	chr7:16998304-16998245	-	-	-	-	-
ESR2	estrogen receptor 2 (ER beta)	281146	4.21223	0.00776573	0.754415	0.0326342	1.31944	0.0353333	1.23719	0.100162	1.2161	0.129184	1.04975	0.700517	1.13352	0.324691	1.12442	0.356212	1.02161	0.865367	1.74896	0.000134142	0.937662	0.610503	0.982957	0.891542	0.863207	0.249366	1.0798	0.543904	0.991973	0.949018	0.908562	0.449349	-	Y18017	Bt.541	-	Bos taurus mRNA for estrogen receptor beta. [Y18017]	chr10:76707747-76707688	-	-	-	-	-
ETS2	v-ets erythroblastosis virus E26 oncogene homolog 2 (avian)	281148	10.1298	0.0324338	1.24346	0.230384	1.11945	0.530314	1.80599	0.00259947	1.3642	0.0918412	1.29323	0.159194	1.69084	0.00648752	1.54439	0.0213564	1.10661	0.572921	0.90027	0.558844	1.61328	0.0121634	0.755374	0.125921	0.94798	0.765716	1.30745	0.142859	0.913391	0.613918	0.716531	0.071542	NM_001080214	NM_001080214	Bt.5774	-	Bos taurus v-ets erythroblastosis virus E26 oncogene homolog 2 (avian) (ETS2), mRNA [NM_001080214]	chr1:152891827-152891886	-	-	-	-	-
EXT2	exostosin 2	281151	12.7841	0.0438199	0.886327	0.541337	0.621144	0.02171	0.753818	0.15916	0.602084	0.0151028	0.699551	0.0783373	1.02719	0.891619	0.874321	0.49699	1.04668	0.816813	0.700807	0.0797587	1.2136	0.329889	0.798713	0.259486	1.16188	0.448475	1.46835	0.0595567	0.851179	0.416048	1.19713	0.364551	NM_177496	NM_177496	Bt.5113	ENSBTAT00000026177	Bos taurus exostosin 2 (EXT2), mRNA [NM_177496]	chr15:75265610-75265669	-	-	-	-	-
FASN	fatty acid synthase	281152	13.7493	0.375301	0.542443	0.192721	1.30708	0.563268	0.829228	0.68559	1.62267	0.299644	1.51181	0.374495	0.933717	0.881967	0.799422	0.628631	1.10571	0.827825	2.40962	0.0655485	0.634413	0.328965	1.95685	0.154186	0.931681	0.878241	0.617614	0.301783	0.856172	0.736957	1.38313	0.484554	NM_001012669	NM_001012669	Bt.30099	ENSBTAT00000021260	Bos taurus fatty acid synthase (FASN), mRNA [NM_001012669]	chr19:51402169-51402228	-	-	-	-	-
FATE1	fetal and adult testis expressed 1	281153	5.89509	0.596467	1.03184	0.890381	1.2399	0.348455	1.16116	0.512845	0.948438	0.815989	0.971314	0.898159	0.915139	0.696951	0.74925	0.211209	0.954154	0.836544	1.20164	0.422101	0.936496	0.773101	0.816799	0.377125	1.02412	0.916526	0.942166	0.793449	0.818728	0.382628	1.27348	0.292919	NM_174052	NM_174052	Bt.5914	ENSBTAT00000008963	Bos taurus fetal and adult testis expressed 1 (FATE1), mRNA [NM_174052]	chrX:34429902-34429961	-	-	-	-	-
FBN1	fibrillin 1	281154	12.1812	0.267442	0.977207	0.968886	0.553759	0.322053	0.602488	0.39472	0.422526	0.153185	0.46344	0.200469	0.411732	0.141688	0.225804	0.0173529	0.830376	0.75341	0.566676	0.34094	1.088	0.88657	0.701302	0.549744	1.09683	0.875781	0.888426	0.841436	0.548426	0.314344	3.67741	0.0350503	NM_174053	NM_174053	Bt.107024	ENSBTAT00000002944	Bos taurus fibrillin 1 (FBN1), mRNA [NM_174053]	chr10:62141899-62141958	-	-	-	-	-
FDPS	farnesyl diphosphate synthase	281156	13.4927	0.00902094	0.819878	0.46974	1.53294	0.126667	1.80208	0.0388898	2.44653	0.00278057	1.87735	0.0280596	1.56967	0.107841	1.56047	0.112283	1.0273	0.921497	1.86972	0.0289992	1.17557	0.555338	1.35762	0.269061	0.767353	0.336993	0.836107	0.514287	0.994138	0.982839	0.658331	0.134628	NM_177497	NM_177497	Bt.23182	ENSBTAT00000014472	Bos taurus farnesyl diphosphate synthase (FDPS), mRNA [NM_177497]	chr3:15366119-15366060	-	-	-	-	-
FDX1	ferredoxin 1	281157	12.3651	1.6924e-05	0.934004	0.642637	1.75809	0.000641484	1.17858	0.268853	1.20417	0.212699	0.820173	0.184535	0.668426	0.010221	0.717726	0.0310261	1.03774	0.800913	1.88232	0.0001881	0.670377	0.0107148	1.02171	0.883712	0.681108	0.0138226	0.814982	0.171337	1.07376	0.628703	1.44588	0.0176021	NM_181011	NM_181011	Bt.1573	ENSBTAT00000015660	Bos taurus ferredoxin 1 (FDX1), nuclear gene encoding mitochondrial protein, mRNA [NM_181011]	chr15:20807170-20807229	-	-	-	-	-
FECH	ferrochelatase	281158	8.33153	0.0166022	1.01414	0.924602	0.969902	0.836819	1.02308	0.877778	0.894111	0.45297	0.644597	0.00605047	1.10716	0.494471	0.774272	0.0934356	1.11834	0.453278	0.956381	0.763849	1.05483	0.719284	0.873943	0.367463	0.720937	0.0348119	1.7176	0.00106805	0.699332	0.0221024	1.44438	0.0189496	NM_174054	NM_174054	Bt.88608	ENSBTAT00000008384	Bos taurus ferrochelatase (FECH), nuclear gene encoding mitochondrial protein, mRNA [NM_174054]	chr24:57298620-57298561	-	-	-	-	-
FGF1	fibroblast growth factor 1 (acidic)	281160	6.41961	0.34575	1.45935	0.396993	0.657218	0.347717	0.982502	0.968225	1.10074	0.828598	0.805833	0.626943	1.82377	0.182696	1.70458	0.235254	1.039	0.931202	0.450349	0.0806979	1.49494	0.36803	1.12034	0.797742	0.732082	0.48369	2.26321	0.0741175	0.934649	0.878809	0.609534	0.269654	NM_174055	NM_174055	Bt.5038	-	Bos taurus fibroblast growth factor 1 (acidic) (FGF1), mRNA [NM_174055]	chr7:55505953-55505894	-	-	-	-	-
FGF2	fibroblast growth factor 2 (basic)	281161	9.55953	0.0335504	1.41122	0.12898	0.825824	0.391631	1.01759	0.937353	0.72495	0.155133	0.678991	0.0897793	0.638994	0.0517837	0.752399	0.206695	0.793093	0.301013	0.585183	0.0218691	1.23221	0.350595	0.712422	0.13479	0.936604	0.767956	0.941094	0.784439	1.17747	0.463721	1.05409	0.812375	NM_174056	NM_174056	Bt.66957	ENSBTAT00000007477	Bos taurus fibroblast growth factor 2 (basic) (FGF2), mRNA [NM_174056]	chr17:35204152-35204093	-	-	-	-	-
FLNA	filamin A, alpha	281165	10.89	0.00728878	0.946125	0.818355	0.702218	0.150668	0.734043	0.206639	0.639694	0.0725832	0.959511	0.863879	1.79183	0.0216727	1.19835	0.455268	1.10805	0.670861	0.742204	0.222839	1.04532	0.854137	0.871467	0.569347	1.49995	0.101389	1.86744	0.0146221	0.668783	0.103926	0.924651	0.745405	NM_001206514	NM_001206514	Bt.45158	ENSBTAT00000030194	Bos taurus filamin A, alpha (FLNA), mRNA [NM_001206514]	chrX:40311183-40311124	-	-	-	-	-
FMO3	flavin containing monooxygenase 3	281167	6.64738	0.199102	0.342413	0.0429722	0.822571	0.701257	0.732276	0.541433	1.19051	0.731897	1.29604	0.610921	0.706106	0.495647	1.40733	0.503409	0.633979	0.373756	2.40227	0.093626	0.890229	0.819188	1.62577	0.343392	1.08864	0.867362	0.544816	0.238676	1.99309	0.182533	0.450483	0.125393	-	BC102683	Bt.12519	ENSBTAT00000027198	Dimethylaniline monooxygenase [N-oxide-forming] 3 [Source:UniProtKB/Swiss-Prot;Acc:Q8HYJ9] [ENSBTAT00000027198]	chr16:39532578-39532637	-	-	-	-	-
FMOD	fibromodulin	281168	13.6117	0.806837	1.15476	0.675605	0.829321	0.586692	0.914651	0.795073	0.850406	0.637609	0.977814	0.947888	1.42098	0.310925	1.24843	0.519714	1.02645	0.939383	0.718178	0.339183	1.10289	0.775578	0.92976	0.832048	1.14982	0.684705	1.45322	0.281668	0.878569	0.706448	0.822193	0.569659	NM_174058	NM_174058	Bt.36593	ENSBTAT00000019854	Bos taurus fibromodulin (FMOD), mRNA [NM_174058]	chr16:935056-935115	-	-	-	-	-
FNTA	farnesyltransferase, CAAX box, alpha	281169	12.6724	0.0902295	1.10899	0.268407	0.934633	0.466503	0.940736	0.510096	0.956513	0.630995	0.843462	0.0740956	0.828044	0.0492763	0.919963	0.370161	0.861234	0.114512	0.842776	0.0728072	1.00653	0.943814	1.01677	0.85713	0.881809	0.180866	0.981721	0.841737	1.11101	0.260297	0.936161	0.47724	NM_177498	NM_177498	Bt.407	ENSBTAT00000004159	Bos taurus farnesyltransferase, CAAX box, alpha (FNTA), mRNA [NM_177498]	chr27:37415302-37415361	-	-	-	-	-
FRZB	frizzled-related protein	281170	4.05264	0.292053	0.803789	0.382704	0.843959	0.496489	0.590828	0.0419864	0.937441	0.794899	0.898077	0.665694	1.14878	0.577667	1.06526	0.799196	1.02953	0.906722	1.04998	0.844381	0.700066	0.15913	1.58666	0.0718453	0.95801	0.862903	1.27915	0.326103	0.927295	0.761381	0.966462	0.890767	NM_174059	NM_174059	Bt.121	ENSBTAT00000014572	Bos taurus frizzled-related protein (FRZB), mRNA [NM_174059]	chr2:13761700-13761759	-	-	-	-	-
FSHB	follicle stimulating hormone, beta polypeptide	281171	4.36433	0.645679	1.09821	0.672485	1.48789	0.081318	1.25053	0.316952	1.01296	0.953586	1.30829	0.231019	1.04537	0.84108	1.05725	0.801424	1.17907	0.458895	1.35484	0.17752	0.840469	0.434823	0.810026	0.345103	1.29155	0.253527	0.799037	0.315292	1.01136	0.959271	1.11523	0.622834	NM_174060	NM_174060	Bt.406	ENSBTAT00000014462	Bos taurus follicle stimulating hormone, beta polypeptide (FSHB), mRNA [NM_174060]	chr15:61767049-61767108	-	-	-	-	-
FSHR	follicle stimulating hormone receptor]	281172	3.39189	0.210154	1.0968	0.540779	1.13531	0.402396	1.24595	0.152218	0.893739	0.457861	0.968777	0.83315	0.875671	0.381317	0.847856	0.278383	1.02715	0.858784	1.03511	0.818764	1.09746	0.538184	0.717316	0.0347146	1.08396	0.593238	0.903894	0.50388	0.968235	0.830255	1.21147	0.209508	-	BT025383	Bt.4919	ENSBTAT00000045992	follicle-stimulating hormone receptor precursor [Source:RefSeq peptide;Acc:NP_776486] [ENSBTAT00000045992]	chr11:31129601-31129542	-	-	-	-	-
FTH1	ferritin, heavy polypeptide 1	281173	16.5919	0.64899	0.983402	0.893599	0.870477	0.273208	0.911614	0.461895	0.807179	0.0957513	0.825573	0.134011	0.941992	0.633663	0.958339	0.734053	0.946287	0.659616	0.885169	0.334022	1.04726	0.712439	0.88544	0.335214	1.02279	0.857124	1.14102	0.296859	1.01735	0.890643	0.987424	0.919433	NM_174062	NM_174062	Bt.5321	ENSBTAT00000014853	Bos taurus ferritin, heavy polypeptide 1 (FTH1), mRNA [NM_174062]	chr29:41172639-41172580	-	-	-	-	-
FUT1	fucosyltransferase 1 (galactoside 2-alpha-L-fucosyltransferase, H blood group)	281174	6.04434	0.0135496	1.59391	0.0832684	0.745736	0.267289	0.904075	0.69995	0.735729	0.246409	1.1207	0.663335	0.699436	0.178946	0.626182	0.0820766	1.38533	0.219069	0.467864	0.00689665	1.21233	0.463549	0.813792	0.433126	1.52325	0.115989	0.624107	0.0800521	0.895267	0.672532	2.21234	0.004992	-	BT026162	Bt.16029	ENSBTAT00000031820	galactoside 2-alpha-L-fucosyltransferase 1 [Source:RefSeq peptide;Acc:NP_803465] [ENSBTAT00000031820]	chr18:55830022-55829963	-	-	-	-	-
FUT2	fucosyltransferase 2 (secretor status included)	281175	7.26872	0.072739	0.854301	0.510697	1.15963	0.535973	1.53273	0.0821105	0.758064	0.251406	1.36163	0.20256	1.28677	0.295421	1.46417	0.118441	1.23964	0.371292	1.3574	0.207004	1.32174	0.248149	0.494584	0.00616226	1.7962	0.0199369	0.945019	0.812593	1.13787	0.589041	0.846648	0.487058	NM_177500	NM_177500	Bt.21655	ENSBTAT00000028720	Bos taurus fucosyltransferase 2 (secretor status included) (FUT2), mRNA [NM_177500]	chr18:55787589-55787648	-	-	-	-	-
FUT8	fucosyltransferase 8 (alpha (1,6) fucosyltransferase)	281177	8.22385	0.162726	1.08328	0.68284	0.763127	0.174432	0.916926	0.657874	0.678111	0.0553363	0.690457	0.0668099	0.7117	0.0907589	0.836851	0.366036	0.973222	0.889578	0.704458	0.0819624	1.20154	0.351675	0.739548	0.131232	1.01821	0.926463	1.03077	0.876825	1.17585	0.410367	1.16296	0.442555	NM_177501	NM_177501	Bt.270	ENSBTAT00000026406	Bos taurus fucosyltransferase 8 (alpha (1,6) fucosyltransferase) (FUT8), mRNA [NM_177501]	chr10:78164448-78164507	-	-	-	-	-
G6PD	glucose-6-phosphate dehydrogenase	281179	8.07418	0.871007	1.00324	0.988304	0.900051	0.634364	1.09643	0.677413	1.13512	0.567445	1.09621	0.678073	1.28637	0.260279	1.13542	0.566634	1.18387	0.447435	0.897141	0.624026	1.21819	0.375358	1.03528	0.875312	0.965726	0.874597	1.17347	0.471288	0.882654	0.573272	1.04267	0.850026	NM_001244135	NM_001244135	Bt.65227	ENSBTAT00000025996	Bos taurus glucose-6-phosphate dehydrogenase (G6PD), mRNA [NM_001244135]	chrX:40486782-40486723	-	-	-	-	-
GAPDH	glyceraldehyde-3-phosphate dehydrogenase	281181	15.5036	0.609443	1.09038	0.571232	0.839822	0.257786	1.03758	0.808768	0.853519	0.303471	0.86764	0.355344	1.02892	0.851571	0.953164	0.753067	1.00333	0.982613	0.770212	0.0954102	1.23547	0.172898	0.822609	0.206953	1.01654	0.914224	1.18589	0.268788	0.926371	0.616478	1.05263	0.736627	NM_001034034	NM_001034034	Bt.87389	-	Bos taurus glyceraldehyde-3-phosphate dehydrogenase (GAPDH), mRNA [NM_001034034]	chr5:104237789-104237730	-	-	-	-	-
GART	phosphoribosylglycinamide formyltransferase, phosphoribosylglycinamide synthetase, phosphoribosylaminoimidazole synthetase	281183	10.7836	0.319407	0.705073	0.0108195	0.825402	0.1437	0.906609	0.448023	0.896181	0.396962	0.865616	0.267179	0.770401	0.0506428	0.847104	0.203744	0.873622	0.298186	1.17066	0.226759	1.09839	0.467511	0.988498	0.928265	0.965895	0.787267	0.890003	0.368278	1.09956	0.462495	1.0313	0.810527	NM_001040473	NM_001040473	Bt.11270	ENSBTAT00000012108	Bos taurus phosphoribosylglycinamide formyltransferase, phosphoribosylglycinamide synthetase, phosphoribosylaminoimidazole synthetase (GART), mRNA [NM_001040473]	chr1:1276680-1277227	-	-	-	-	-
ASZ1	ankyrin repeat, SAM and basic leucine zipper domain containing 1	281184	3.4271	0.596798	1.13439	0.743839	2.21198	0.0476119	1.25303	0.559753	1.48222	0.31216	1.15252	0.713057	1.17862	0.670417	1.00436	0.990999	1.18549	0.659519	1.94992	0.0921004	0.566476	0.14866	1.1829	0.663608	0.777565	0.515717	1.02265	0.953678	0.852149	0.678616	1.18035	0.667663	NM_174063	NM_174063	Bt.9563	ENSBTAT00000000194	Bos taurus ankyrin repeat, SAM and basic leucine zipper domain containing 1 (ASZ1), mRNA [NM_174063]	chr4:51370158-51370217	-	-	-	-	-
MSTN	myostatin	281187	6.81687	1.6423e-07	0.558201	0.180992	1.92513	0.134623	0.833972	0.67213	0.868562	0.742367	0.169905	0.000294008	0.108302	1.79708e-05	0.095187	8.10068e-06	1.1205	0.790617	3.4488	0.00716999	0.433204	0.0593163	1.04148	0.924399	0.195616	0.00069866	0.637429	0.298136	0.878902	0.763289	11.7716	4.03316e-06	NM_001001525	NM_001001525	Bt.605	ENSBTAT00000015674	Bos taurus myostatin (MSTN), mRNA [NM_001001525]	chr2:6218620-6218679	-	-	-	-	-
GDI1	GDP dissociation inhibitor 1	281188	10.3638	1.33879e-07	1.17735	0.10392	1.55156	0.00011562	1.57442	7.76561e-05	1.88928	5.88061e-07	1.95396	2.46966e-07	1.89578	5.37906e-07	2.06962	5.80203e-08	1.28242	0.0163535	1.31784	0.00847781	1.01473	0.881158	1.19999	0.071115	1.03424	0.731018	0.970223	0.757499	1.0917	0.37344	0.619639	3.96086e-05	NM_174064	NM_174064	Bt.2235	ENSBTAT00000016093	Bos taurus GDP dissociation inhibitor 1 (GDI1), mRNA [NM_174064]	chrX:40416814-40416873	-	-	-	-	-
GFAP	glial fibrillary acidic protein	281189	6.11088	0.023942	0.888351	0.530635	0.83738	0.349503	1.12729	0.525729	1.02647	0.889526	1.56284	0.0240319	1.40274	0.0808274	1.33379	0.134169	1.35574	0.114377	0.942623	0.753619	1.34621	0.12261	0.910569	0.619248	1.52254	0.0326818	0.897553	0.566765	0.950849	0.788866	1.01645	0.930854	NM_174065	NM_174065	Bt.21127	ENSBTAT00000017997	Bos taurus glial fibrillary acidic protein (GFAP), mRNA [NM_174065]	chr19:45241408-45241349	-	-	-	-	-
GGCX	gamma-glutamyl carboxylase	281190	12.3912	0.0191076	1.1379	0.504848	1.61411	0.0188035	1.69812	0.0101746	1.92872	0.00198748	1.24901	0.255023	1.02435	0.900741	1.30312	0.177547	1.2079	0.3319	1.4185	0.0787506	1.05205	0.792638	1.1358	0.510913	0.647583	0.0314405	0.820131	0.30883	1.27214	0.218868	0.926928	0.694452	-	BC153832	Bt.392	ENSBTAT00000027811	Vitamin K-dependent gamma-carboxylase [Source:UniProtKB/Swiss-Prot;Acc:Q07175] [ENSBTAT00000027811]	chr11:49296118-49296177	-	-	-	-	-
GHRH	growth hormone releasing hormone	281191	7.42125	0.26585	0.774677	0.108933	0.924429	0.613697	1.06524	0.68448	0.869418	0.37125	0.970613	0.847722	0.932298	0.652296	1.03137	0.842365	1.20617	0.233851	1.19331	0.260969	1.15232	0.365068	0.816171	0.198086	1.11639	0.480416	0.960525	0.795476	1.10627	0.517149	1.16948	0.318064	NM_178325	NM_178325	Bt.45045	ENSBTAT00000016891	Bos taurus growth hormone releasing hormone (GHRH), mRNA [NM_178325]	chr13:066865470-066865415	-	-	-	-	-
GHRL	ghrelin/obestatin prepropeptide	281192	4.89659	0.547008	1.06124	0.680616	1.02182	0.881035	1.06935	0.642581	1.06275	0.673434	1.01896	0.896376	1.23475	0.151767	1.20876	0.195809	1.29182	0.0846055	0.962847	0.792983	1.04652	0.752703	0.993834	0.965782	0.958789	0.77054	1.21178	0.190177	0.978949	0.882703	1.06872	0.645496	NM_174067	NM_174067	Bt.8142	ENSBTAT00000044304	Bos taurus ghrelin/obestatin prepropeptide (GHRL), mRNA [NM_174067]	chr22:54945598-54945539	-	-	-	-	-
GJA1	gap junction protein, alpha 1, 43kDa	281193	12.1022	0.454301	0.795543	0.583937	0.620887	0.258396	0.793721	0.580196	0.694756	0.38534	0.611187	0.243387	0.450341	0.0640741	0.393599	0.0324026	0.757277	0.506216	0.780457	0.553061	1.27837	0.556713	0.875314	0.74937	0.879716	0.758493	0.73683	0.465672	0.874002	0.746648	1.92398	0.124719	NM_174068	NM_174068	Bt.15972	ENSBTAT00000002398	Bos taurus gap junction protein, alpha 1, 43kDa (GJA1), mRNA [NM_174068]	chr9:30127886-30127827	-	-	-	-	-
GJB1	gap junction protein, beta 1, 32kDa	281194	9.38218	0.123972	0.402765	0.0234645	0.454184	0.0466054	0.393717	0.0205095	0.486905	0.0678656	0.723788	0.399908	0.713865	0.380374	0.738237	0.428968	0.941544	0.874527	1.12766	0.752949	0.866867	0.708308	1.23669	0.578632	1.48651	0.303583	0.98629	0.971124	1.03414	0.929857	1.2754	0.525193	NM_174069	NM_174069	Bt.516	ENSBTAT00000027331	Bos taurus gap junction protein, beta 1, 32kDa (GJB1), mRNA [NM_174069]	chrX:84716005-84715946	-	-	-	-	-
GLCE	glucuronic acid epimerase	281195	7.43009	0.155886	1.3411	0.31953	1.07378	0.807504	0.997488	0.993127	1.01389	0.962324	0.609476	0.0987843	0.711126	0.249155	0.649174	0.14723	0.782261	0.403552	0.800669	0.448986	0.928954	0.800851	1.01644	0.955461	0.601127	0.0902091	1.16678	0.598295	0.912881	0.755132	1.20501	0.524663	NM_174070	NM_174070	Bt.601	ENSBTAT00000001844	Bos taurus glucuronic acid epimerase (GLCE), mRNA [NM_174070]	chr10:16117386-16117445	-	-	-	-	-
GLG1	golgi glycoprotein 1	281196	11.5001	0.00273119	0.856918	0.35343	0.7338	0.0694277	0.719147	0.0541089	0.561732	0.00157977	0.791399	0.164193	1.14738	0.407878	1.11123	0.524331	1.00586	0.971774	0.856324	0.351309	0.980031	0.902715	0.781109	0.142699	1.40885	0.0458435	1.44981	0.0315575	0.968497	0.846232	0.90517	0.547377	NM_001244140	NM_001244140	Bt.64707	ENSBTAT00000002972	Bos taurus golgi glycoprotein 1 (GLG1), mRNA [NM_001244140]	chr18:1967707-1967648	-	-	-	-	-
GLRB	glycine receptor, beta	281198	6.50972	5.68367e-05	1.06423	0.625454	0.829281	0.149472	0.631434	0.00116522	0.727662	0.0181167	0.579399	0.000197508	0.586646	0.00025589	0.592569	0.000315318	0.87699	0.307206	0.779229	0.0584695	0.761423	0.0399508	1.1524	0.270643	0.796246	0.0822109	1.01251	0.922175	1.0101	0.937078	1.47998	0.00449825	NM_174071	NM_174071	Bt.5975	-	Bos taurus glycine receptor, beta (GLRB), mRNA [NM_174071]	chr17:42998921-42998862	-	-	-	-	-
GLUL	glutamate-ammonia ligase	281199	11.5714	0.696533	1.18327	0.592806	0.781711	0.435317	1.24753	0.483046	1.01081	0.972656	0.999597	0.998976	0.814182	0.514161	0.730898	0.32246	1.02836	0.928983	0.660635	0.193847	1.5959	0.144659	0.810251	0.504387	0.988903	0.971633	0.81451	0.514978	0.897709	0.731234	1.40699	0.282018	NM_001040474	NM_001040474	Bt.106825	ENSBTAT00000038488	Bos taurus glutamate-ammonia ligase (GLUL), mRNA [NM_001040474]	chr16:64948400-64948341	-	-	-	-	-
GNB1	guanine nucleotide binding protein (G protein), beta polypeptide 1	281201	12.7253	0.195682	1.15727	0.169453	0.867431	0.180544	1.06431	0.551664	0.97574	0.814026	1.0258	0.807264	1.1682	0.144587	1.07392	0.49629	1.02384	0.821478	0.749551	0.00976392	1.22697	0.0584968	0.916778	0.408165	1.0513	0.632375	1.13882	0.219657	0.919293	0.422912	0.953365	0.647854	NM_175777	NM_175777	Bt.57702	ENSBTAT00000045065	Bos taurus guanine nucleotide binding protein (G protein), beta polypeptide 1 (GNB1), mRNA [NM_175777]	chr16:52184036-52184095	-	-	-	-	-
GNB2	guanine nucleotide binding protein (G protein), beta polypeptide 2	281202	13.9851	0.0184274	1.04251	0.673315	0.873527	0.177847	0.962721	0.700341	0.894306	0.262983	0.969673	0.754946	1.30347	0.0116405	1.08044	0.435264	1.03498	0.727528	0.837908	0.0816729	1.10211	0.328514	0.928935	0.457006	1.08428	0.414792	1.34424	0.00548018	0.828895	0.0656317	0.957927	0.663379	NM_001097561	NM_001097561	Bt.2055	ENSBTAT00000008508	Bos taurus guanine nucleotide binding protein (G protein), beta polypeptide 2 (GNB2), mRNA [NM_001097561]	chr25:36446353-36446294	-	-	-	-	-
GNG2	guanine nucleotide binding protein (G protein), gamma 2	281203	11.8181	0.786572	1.47929	0.245315	0.961983	0.907239	1.17651	0.625816	0.955652	0.891532	0.834423	0.587336	1.30603	0.424993	1.16211	0.652119	1.0291	0.931274	0.6503	0.202885	1.22301	0.546413	0.812276	0.533429	0.873145	0.683849	1.56519	0.185507	0.889799	0.725852	0.885548	0.715116	NM_174072	NM_174072	Bt.90717	ENSBTAT00000003959	Bos taurus guanine nucleotide binding protein (G protein), gamma 2 (GNG2), mRNA [NM_174072]	chr10:44842026-44842085	-	-	-	-	-
GNG3	guanine nucleotide binding protein (G protein), gamma 3	281204	7.28051	0.000408262	0.835049	0.299809	1.14434	0.43593	1.28342	0.155071	1.68935	0.00488282	1.77646	0.00234759	1.54707	0.0166051	1.95583	0.000553052	1.24089	0.216518	1.37039	0.0758431	1.12154	0.506775	1.31629	0.118867	1.05157	0.770263	0.870871	0.424476	1.26422	0.180578	0.634454	0.012907	NM_174073	NM_174073	Bt.5464	ENSBTAT00000003257	Bos taurus guanine nucleotide binding protein (G protein), gamma 3 (GNG3), mRNA [NM_174073]	chr29:41724593-41724652	-	-	-	-	-
GOT1	glutamic-oxaloacetic transaminase 1, soluble (aspartate aminotransferase 1)	281206	10.2637	0.0226376	1.11376	0.609067	1.71018	0.0159639	1.73003	0.0140521	2.07913	0.00162986	1.19062	0.409517	1.23955	0.311672	1.15645	0.491147	1.25352	0.287612	1.53551	0.049506	1.0116	0.956216	1.20179	0.385249	0.572651	0.0126633	1.0411	0.848046	0.932954	0.741472	1.08394	0.701704	NM_177502	NM_177502	Bt.17296	ENSBTAT00000015873	Bos taurus glutamic-oxaloacetic transaminase 1, soluble (aspartate aminotransferase 1) (GOT1), mRNA [NM_177502]	chr26:20285766-20285707	-	-	-	-	-
NPBWR1	neuropeptides B/W receptor 1	281207	9.18172	0.0638686	0.849898	0.327455	1.04111	0.806675	1.11804	0.499583	1.03696	0.825482	1.29621	0.123462	1.34689	0.0791496	1.47095	0.0256121	1.18331	0.311171	1.22498	0.224147	1.07389	0.665365	0.927482	0.647934	1.25001	0.182603	1.0391	0.815778	1.09211	0.593309	0.804454	0.19337	NM_174074	NM_174074	Bt.12288	ENSBTAT00000021510	Bos taurus neuropeptides B/W receptor 1 (NPBWR1), mRNA [NM_174074]	chr14:23264703-23264762	-	-	-	-	-
NPBWR2	neuropeptides B/W receptor 2	281208	8.68258	0.0315884	1.11062	0.778781	2.19185	0.0434644	2.4126	0.0248138	2.71607	0.01196	3.31499	0.00325209	1.95131	0.0821398	2.78307	0.0102462	1.47761	0.300605	1.97353	0.0773732	1.10071	0.797227	1.12579	0.75113	1.22051	0.594422	0.588632	0.163608	1.42626	0.345656	0.530927	0.0986812	NM_174075	NM_174075	Bt.12287	-	Bos taurus neuropeptides B/W receptor 2 (NPBWR2), mRNA [NM_174075]	-	-	-	-	-	-
GPX1	glutathione peroxidase 1	281209	14.0542	0.136952	1.63623	0.124821	0.892779	0.717809	1.21572	0.534694	0.83908	0.576802	1.09698	0.767935	1.90087	0.0486397	1.67035	0.110457	1.23948	0.495326	0.545633	0.0618764	1.36172	0.329123	0.690194	0.243122	1.30737	0.395846	1.73282	0.0883279	0.87873	0.680505	0.742048	0.345394	NM_174076	NM_174076	Bt.4317	-	Bos taurus glutathione peroxidase 1 (GPX1), mRNA [NM_174076]	chr22:51326145-51326204	-	-	-	-	-
GPX3	glutathione peroxidase 3 (plasma)	281210	8.40957	0.544661	0.523413	0.342435	0.736352	0.651345	0.837432	0.793081	1.04691	0.945927	1.45198	0.582239	2.31758	0.220457	1.53602	0.527051	0.859985	0.823488	1.40683	0.614433	1.13727	0.849117	1.25014	0.741429	1.38692	0.629222	1.59615	0.491074	0.662769	0.544267	0.559878	0.394174	NM_174077	NM_174077	Bt.12916	ENSBTAT00000060554	Bos taurus glutathione peroxidase 3 (plasma) (GPX3), mRNA [NM_174077]	chr7:64294689-64294748	-	-	-	-	-
GRO1	chemokine (C-X-C motif) ligand 1 (melanoma growth stimulating activity, alpha)	281212	7.05091	9.41625e-05	1.27621	0.672781	5.09502	0.00842079	9.77617	0.000477938	9.67534	0.000501071	9.42752	0.000563917	8.19405	0.00106353	8.08384	0.00113025	0.932331	0.903274	3.99231	0.0225972	1.91877	0.264134	0.989686	0.985651	0.974386	0.964099	0.869163	0.807926	0.98655	0.981259	0.115333	0.000824277	NM_175700	NM_175700	Bt.611	ENSBTAT00000022366	Bos taurus chemokine (C-X-C motif) ligand 1 (melanoma growth stimulating activity, alpha) (GRO1), mRNA [NM_175700]	chr6:90824548-90824607	-	-	-	-	-
CXCL2	chemokine (C-X-C motif) ligand 2	281214	3.87658	0.0307784	1.58319	0.509382	2.21274	0.257999	10.7983	0.00185997	2.91626	0.131223	1.75467	0.420365	2.60185	0.175615	4.74256	0.0319875	0.835882	0.796116	1.39764	0.629989	4.88006	0.0292191	0.270067	0.0677565	0.601686	0.466081	1.48281	0.571143	1.82276	0.390016	0.176251	0.0179164	NM_174299	NM_174299	Bt.610	ENSBTAT00000039536	Bos taurus chemokine (C-X-C motif) ligand 2 (CXCL2), mRNA [NM_174299]	chr6:90697435-90697494	-	-	-	-	-
GUCY1A3	guanylate cyclase 1, soluble, alpha 3	281216	10.0723	0.970606	0.937855	0.808205	1.10046	0.717404	1.04475	0.868408	0.9916	0.974527	1.18941	0.513189	0.988969	0.966506	1.1508	0.595944	0.884334	0.642405	1.17338	0.546428	0.949374	0.844144	0.949126	0.843372	1.19948	0.493096	0.831479	0.486859	1.16364	0.567417	0.768452	0.32339	NM_175778	NM_175778	Bt.4480	ENSBTAT00000019398	Bos taurus guanylate cyclase 1, soluble, alpha 3 (GUCY1A3), mRNA [NM_175778]	chr17:44600574-44600515	-	-	-	-	-
GUK1	guanylate kinase 1	281217	12.9285	0.00933967	0.901709	0.366082	0.759193	0.0213723	0.803795	0.0630772	0.789085	0.0450207	0.857514	0.183431	1.17087	0.172604	0.945312	0.621247	1.05788	0.621064	0.841949	0.138215	1.05875	0.61603	0.981699	0.870825	1.08672	0.466273	1.36542	0.010239	0.807361	0.0682503	1.11908	0.326366	NM_174078	NM_174078	Bt.4287	ENSBTAT00000036545	Bos taurus guanylate kinase 1 (GUK1), transcript variant 2, mRNA [NM_174078]	chr7:2895729-2895670	-	-	-	-	-
HAS2	hyaluronan synthase 2]	281220	7.25288	0.0355733	1.27683	0.313411	1.03004	0.901867	1.20899	0.431883	1.67848	0.0386387	0.783208	0.313457	0.706711	0.15621	0.874904	0.5788	0.90581	0.680712	0.806717	0.374548	1.17373	0.50634	1.38833	0.179292	0.466618	0.00355232	0.902328	0.669049	1.23799	0.377381	1.03533	0.885016	-	AB017804	Bt.63577	ENSBTAT00000026503	hyaluronan synthase 2 [Source:RefSeq peptide;Acc:NP_776504] [ENSBTAT00000026503]	chr14:19732646-19732705	-	-	-	-	-
HCRT	hypocretin (orexin) neuropeptide precursor	281222	11.4741	0.261691	0.792378	0.222573	0.881918	0.505787	1.03259	0.8646	0.808394	0.263793	0.961875	0.836285	0.721112	0.0909342	1.04369	0.820166	1.15003	0.459605	1.113	0.570301	1.17085	0.404744	0.78288	0.200202	1.18986	0.359172	0.749694	0.133971	1.44734	0.0577689	1.10189	0.606767	NM_001166520	NM_001166520	Bt.13040	ENSBTAT00000000875	Bos taurus hypocretin (orexin) neuropeptide precursor (HCRT), mRNA [NM_001166520]	chr19:42942270-42941370	-	-	-	-	-
UBE2K	ubiquitin-conjugating enzyme E2K	281225	12.2964	0.0469987	1.12096	0.466267	1.43618	0.0270078	1.46643	0.0199977	1.57115	0.00705361	1.45215	0.0230495	1.36977	0.0519195	1.31009	0.0921017	1.01892	0.904327	1.28121	0.120664	1.02106	0.893688	1.07141	0.658809	0.924259	0.614323	0.943269	0.708349	0.956434	0.77529	0.777747	0.115673	NM_174080	NM_174080	Bt.65293	ENSBTAT00000026871	Bos taurus ubiquitin-conjugating enzyme E2K (UBE2K), mRNA [NM_174080]	chr6:60496029-60496088	-	-	-	-	-
MOCOS	molybdenum cofactor sulfurase	281226	10.7378	0.0122742	1.84974	0.0347997	0.948062	0.848327	1.32813	0.313541	0.803623	0.435641	0.63702	0.114492	0.998807	0.996585	0.598343	0.0742439	1.01006	0.971354	0.512538	0.0227937	1.40089	0.233086	0.605079	0.0803837	0.792685	0.407777	1.56794	0.115409	0.599058	0.0748786	1.6881	0.0691006	NM_174081	NM_174081	Bt.64749	ENSBTAT00000048768	Bos taurus molybdenum cofactor sulfurase (MOCOS), mRNA [NM_174081]	chr24:21198258-21198199	-	-	-	-	-
HMMR	hyaluronan-mediated motility receptor (RHAMM)	281227	6.93582	4.57124e-05	0.687991	0.137095	0.874093	0.58564	0.536986	0.0170006	0.363672	0.000317795	0.34338	0.000171288	0.341978	0.000163888	0.356776	0.000258705	0.960215	0.869015	1.2705	0.335102	0.614336	0.0562253	0.677245	0.121987	0.944204	0.815648	0.995916	0.986734	1.04327	0.863382	2.69136	0.000399995	NM_001206621	NM_001206621	Bt.12993	ENSBTAT00000019652	Bos taurus hyaluronan-mediated motility receptor (RHAMM) (HMMR), mRNA [NM_001206621]	chr7:77302334-77302393	-	-	-	-	-
HPRT1	hypoxanthine phosphoribosyltransferase 1	281229	10.7353	0.00346456	1.118	0.498921	0.905573	0.547277	0.964958	0.828121	0.868146	0.392636	0.746301	0.0836468	0.56717	0.00175994	0.611293	0.00553515	0.942366	0.71809	0.809992	0.206516	1.06558	0.699341	0.899672	0.521392	0.859649	0.361044	0.759975	0.1035	1.07779	0.648917	1.54159	0.0131896	NM_001034035	NM_001034035	Bt.49238	ENSBTAT00000019547	Bos taurus hypoxanthine phosphoribosyltransferase 1 (HPRT1), mRNA [NM_001034035]	chrX:18146227-18149764	-	-	-	-	-
HPSE	heparanase	281230	7.40933	0.000111982	1.89545	0.199368	2.13386	0.130653	3.04897	0.0300154	6.48725	0.00069151	9.4917	8.87286e-05	3.21347	0.0236521	3.75135	0.0114187	0.552563	0.232817	1.12578	0.809146	1.42885	0.46894	2.12769	0.132065	1.46313	0.440249	0.338556	0.034577	1.16738	0.752475	0.147297	0.000542386	NM_174082	NM_174082	Bt.8127	ENSBTAT00000007550	Bos taurus heparanase (HPSE), mRNA [NM_174082]	chr6:99846900-99846841	-	-	-	-	-
HRH1	histamine receptor H1	281231	5.41298	0.00805363	1.03153	0.864401	1.09995	0.601083	1.12497	0.518679	1.40273	0.0713472	1.29082	0.167988	1.67589	0.00808529	1.52779	0.0263844	0.787157	0.195182	1.06633	0.724094	1.02275	0.901506	1.2469	0.231214	0.920225	0.647985	1.29831	0.158909	0.911628	0.611553	0.515227	0.00106212	NM_174083	NM_174083	Bt.4110	-	Bos taurus histamine receptor H1 (HRH1), mRNA [NM_174083]	chr22:55932730-55932789	-	-	-	-	-
IBSP	integrin-binding sialoprotein	281233	3.27752	0.682615	1.43129	0.518773	1.05622	0.921283	0.979019	0.969439	1.11581	0.843104	1.24014	0.69779	1.08222	0.886501	1.7662	0.308979	2.62806	0.089731	0.737952	0.584076	0.926908	0.89094	1.13973	0.81329	1.11143	0.848673	0.872655	0.805704	1.63202	0.379764	1.48798	0.474933	NM_174084	NM_174084	Bt.45044	ENSBTAT00000000595	Bos taurus integrin-binding sialoprotein (IBSP), mRNA [NM_174084]	chr6:38309703-38309644	-	-	-	-	-
IDH1	isocitrate dehydrogenase 1 (NADP+), soluble	281235	13.6993	0.00112729	1.41899	0.311282	2.87259	0.00446505	2.2444	0.0246428	3.55652	0.000911128	2.28881	0.021664	0.91099	0.785417	0.99508	0.988499	1.04671	0.893871	2.02439	0.0474295	0.781317	0.472994	1.58462	0.186015	0.643555	0.204819	0.398018	0.0115341	1.09231	0.796498	1.05189	0.88249	NM_181012	NM_181012	Bt.13324	ENSBTAT00000027348	Bos taurus isocitrate dehydrogenase 1 (NADP+), soluble (IDH1), mRNA [NM_181012]	chr2:96941758-96941699	-	-	-	-	-
IFNAC	IFN-alpha C	281236	3.84281	0.507819	0.741019	0.338777	0.926773	0.806648	0.87087	0.65676	1.3781	0.30668	0.892113	0.713503	0.68889	0.236535	0.892105	0.713481	0.716459	0.288271	1.25067	0.473555	0.93968	0.841264	1.58244	0.147682	0.647351	0.169267	0.7722	0.408283	1.29499	0.408299	0.803111	0.482253	NM_174085	NM_174085	Bt.104914	ENSBTAT00000054467	Bos taurus IFN-alpha C (IFNAC), mRNA [NM_174085]	chr8:22954793-22954852	-	-	-	-	-
IFNG	interferon, gamma	281237	5.41676	0.000126846	0.524013	0.0652068	0.430141	0.0184987	0.24986	0.000332619	0.162504	1.14214e-05	0.19675	5.10877e-05	0.229742	0.000172575	0.284236	0.00090208	0.626086	0.174792	0.820858	0.561507	0.580881	0.117659	0.650378	0.211261	1.21074	0.573733	1.16769	0.648002	1.23719	0.531522	2.2027	0.026498	NM_174086	NM_174086	Bt.188	ENSBTAT00000016634	Bos taurus interferon, gamma (IFNG), mRNA [NM_174086]	chr5:45834860-45834919	-	-	-	-	-
IGF1	insulin-like growth factor 1 (somatomedin C)	281239	8.77622	0.055798	1.12502	0.736391	0.542126	0.0887289	0.840101	0.619004	0.519598	0.0698234	0.437103	0.0243775	0.526114	0.0749748	0.492039	0.050751	0.996476	0.991941	0.481883	0.044773	1.54964	0.217019	0.618495	0.176982	0.841233	0.621702	1.20364	0.59693	0.935233	0.848135	2.0252	0.0518302	NM_001077828	NM_001077828	Bt.12750	ENSBTAT00000014713	Bos taurus insulin-like growth factor 1 (somatomedin C) (IGF1), mRNA [NM_001077828]	chr5:66532960-66532901	-	-	-	-	-
IGF2	insulin-like growth factor 2 (somatomedin A)	281240	11.184	0.0372505	0.80662	0.286258	0.584656	0.0115153	0.62591	0.0252965	0.579205	0.0103008	0.74935	0.155778	0.794366	0.254086	0.746485	0.150569	1.08562	0.680674	0.724822	0.115078	1.07056	0.732542	0.925379	0.697594	1.29376	0.203398	1.06007	0.769913	0.939724	0.755297	1.45431	0.0689452	NM_174087	NM_174087	Bt.106739	ENSBTAT00000044139	Bos taurus insulin-like growth factor 2 (somatomedin A) (IGF2), mRNA [NM_174087]	chr29:50062554-50062613	-	-	-	-	-
IL10	interleukin 10	281246	7.08497	0.0336869	1.02933	0.932806	0.633184	0.190026	1.29493	0.453447	0.519795	0.0650233	0.420211	0.016908	0.571035	0.111006	0.491894	0.0466371	0.686147	0.277519	0.615141	0.164399	2.04512	0.0449572	0.401406	0.0123896	0.808418	0.536593	1.35892	0.374753	0.861408	0.664058	1.39491	0.33608	NM_174088	NM_174088	Bt.4723	ENSBTAT00000008793	Bos taurus interleukin 10 (IL10), mRNA [NM_174088]	chr16:4402557-4402498	-	-	-	-	-
IL13	interleukin 13	281247	4.01943	0.000589872	0.673939	0.0141688	0.524221	0.000211632	0.502128	9.94322e-05	0.54575	0.000427155	0.56362	0.000746129	0.528751	0.000246013	0.641597	0.00652864	0.868451	0.355854	0.777846	0.106064	0.957855	0.7764	1.08688	0.583481	1.03274	0.831644	0.938133	0.673869	1.21342	0.208671	1.35358	0.0540655	NM_174089	NM_174089	Bt.12928	ENSBTAT00000021212	Bos taurus interleukin 13 (IL13), mRNA [NM_174089]	chr7:23018637-23018578	-	-	-	-	-
IL15	interleukin 15	281248	8.3526	7.76008e-08	0.716468	0.132227	0.511076	0.00430116	0.311797	1.0869e-05	0.30485	8.26038e-06	0.247467	6.79263e-07	0.18961	3.24759e-08	0.243125	5.51814e-07	0.681888	0.0859769	0.713326	0.127422	0.61008	0.0295142	0.977721	0.917156	0.811766	0.33994	0.766202	0.225544	1.28224	0.257036	2.80468	5.62471e-05	NM_174090	NM_174090	Bt.522	ENSBTAT00000024226	Bos taurus interleukin 15 (IL15), mRNA [NM_174090]	chr17:16351513-16348015	-	-	-	-	-
IL18	interleukin 18 (interferon-gamma-inducing factor)	281249	11.1641	0.350319	1.10257	0.824334	0.817518	0.647445	0.536953	0.165221	0.585829	0.230491	0.481926	0.105697	0.616971	0.2776	0.422177	0.058378	0.836379	0.684946	0.741466	0.498229	0.656809	0.343295	1.09102	0.842996	0.82264	0.657626	1.28022	0.575396	0.684275	0.391608	1.98111	0.128548	NM_174091	NM_174091	Bt.234	ENSBTAT00000065052	Bos taurus interleukin 18 (interferon-gamma-inducing factor) (IL18), mRNA [NM_174091]	chr15:22800616-22800557	-	-	-	-	-
IL1A	interleukin 1, alpha	281250	4.44201	0.452902	1.08764	0.827833	1.06407	0.872258	1.20175	0.634833	0.673316	0.310527	0.542835	0.122241	0.69942	0.358475	0.710874	0.380385	0.764065	0.487886	0.978326	0.954745	1.1294	0.752876	0.560278	0.141886	0.806211	0.578069	1.28846	0.51333	1.01638	0.966442	1.07482	0.851802	NM_174092	NM_174092	Bt.191	ENSBTAT00000013665	Bos taurus interleukin 1, alpha (IL1A), mRNA [NM_174092]	chr11:46349512-46349453	-	-	-	-	-
IL1B	interleukin 1, beta	281251	9.49127	0.317776	0.909224	0.830744	1.58706	0.30433	2.36916	0.0612014	1.71182	0.233581	1.06153	0.893283	1.09961	0.831108	0.855711	0.726541	0.964374	0.935036	1.74551	0.217523	1.49279	0.371712	0.722542	0.467539	0.620118	0.28827	1.03587	0.936877	0.778195	0.574263	1.12699	0.788357	NM_174093	NM_174093	Bt.4856	ENSBTAT00000001745	Bos taurus interleukin 1, beta (IL1B), mRNA [NM_174093]	chr11:46410728-46410666	-	-	-	-	-
INHA	inhibin, alpha	281254	9.36799	0.289072	1.16829	0.310067	1.34762	0.0577146	1.24368	0.158601	0.997321	0.98589	1.13079	0.420707	1.22906	0.181545	1.27114	0.122388	1.41401	0.029364	1.1535	0.350607	0.922873	0.597699	0.801911	0.153734	1.13382	0.41077	1.0869	0.583846	1.03424	0.824443	1.1124	0.484618	NM_174094	NM_174094	Bt.36723	ENSBTAT00000013154	Bos taurus inhibin, alpha (INHA), mRNA [NM_174094]	chr2:108229751-108229810	-	-	-	-	-
F11R	F11 receptor	281258	12.3278	0.11248	1.47721	0.0452564	1.34957	0.118096	1.545	0.0269204	1.81675	0.0034423	1.33947	0.12716	1.32879	0.137444	1.21081	0.311861	1.1071	0.587969	0.913598	0.630172	1.14481	0.472413	1.17589	0.390327	0.737289	0.112381	0.992023	0.965885	0.911214	0.62036	0.914347	0.633264	NM_174095	NM_174095	Bt.34094	ENSBTAT00000023725	Bos taurus F11 receptor (F11R), mRNA [NM_174095]	chr3:8508003-8508062	-	-	-	-	-
DNAJC12	DnaJ (Hsp40) homolog, subfamily C, member 12	281259	13.9731	0.00103399	1.95042	0.380955	19.273	0.000538285	7.91634	0.0104574	26.457	0.000178104	19.4704	0.00051959	4.39275	0.0590581	5.27945	0.0353819	1.9957	0.365062	9.88145	0.00514283	0.410747	0.24593	3.34208	0.11954	0.735925	0.68582	0.225611	0.0576365	1.20186	0.808139	0.378012	0.205729	NM_174096	NM_174096	Bt.4680	ENSBTAT00000052518	Bos taurus DnaJ (Hsp40) homolog, subfamily C, member 12 (DNAJC12), mRNA [NM_174096]	chr28:24397611-24397552	-	-	-	-	-
KRT5	keratin 5	281268	14.3229	0.229912	1.73666	0.11369	0.913913	0.791583	0.844389	0.62013	0.636993	0.192628	1.05237	0.880837	0.958813	0.901686	1.20677	0.582006	1.32346	0.413442	0.526247	0.0680512	0.923927	0.816303	0.754383	0.410806	1.65209	0.148542	0.9111	0.78463	1.25861	0.501169	1.0967	0.786428	NM_001008663	NM_001008663	Bt.13162	ENSBTAT00000009478	Bos taurus keratin 5 (KRT5), mRNA [NM_001008663]	chr5:27544988-27545276	-	-	-	-	-
KRT8	keratin 8	281269	13.7224	0.310818	1.68931	0.121266	0.805312	0.514077	0.937148	0.844326	0.693583	0.273847	0.778134	0.450317	0.989053	0.973428	1.11234	0.74756	1.08105	0.813657	0.476709	0.0322015	1.16371	0.647057	0.740099	0.366262	1.12191	0.728082	1.27106	0.470229	1.12465	0.722548	0.97187	0.931197	NM_001033610	NM_001033610	Bt.23608	ENSBTAT00000001108	Bos taurus keratin 8 (KRT8), mRNA [NM_001033610]	chr5:27221065-27221124	-	-	-	-	-
HOPX	HOP homeobox	281270	8.68483	0.000395999	0.815853	0.272603	0.683224	0.045801	0.623774	0.0152096	0.463539	0.000254342	0.468523	0.000296797	0.430991	8.85559e-05	0.453215	0.000183632	0.73166	0.0972063	0.837435	0.337544	0.912986	0.620332	0.74312	0.114096	1.01075	0.95348	0.919892	0.649435	1.05157	0.784033	1.61438	0.0139194	NM_174097	NM_174097	Bt.9549	ENSBTAT00000003013	Bos taurus HOP homeobox (HOPX), mRNA [NM_174097]	chr6:73639551-73639492	-	-	-	-	-
LDHA	lactate dehydrogenase A	281274	12.2314	0.800639	1.35659	0.438726	0.919597	0.83056	1.08283	0.839013	0.86163	0.704069	0.712601	0.390262	0.83296	0.641353	0.702891	0.371644	0.887479	0.760673	0.677872	0.325313	1.1775	0.676965	0.795723	0.560786	0.827038	0.628449	1.1689	0.690648	0.843847	0.665133	1.26261	0.552844	NM_174099	NM_174099	Bt.3809	ENSBTAT00000011447	Bos taurus lactate dehydrogenase A (LDHA), mRNA [NM_174099]	chr29:26544058-26543999	-	-	-	-	-
LDHB	lactate dehydrogenase B	281275	12.7089	0.0580556	1.06335	0.636032	1.35434	0.0258083	1.32379	0.0379661	1.44462	0.00810374	1.27788	0.067022	1.10492	0.443674	1.18127	0.205428	1.00681	0.958214	1.27366	0.070555	0.97744	0.860182	1.09128	0.5019	0.88458	0.347806	0.86465	0.267229	1.0691	0.606813	0.852308	0.223925	NM_174100	NM_174100	Bt.7736	ENSBTAT00000026118	Bos taurus lactate dehydrogenase B (LDHB), mRNA [NM_174100]	chr5:88981134-88981193	-	-	-	-	-
LDLR	low density lipoprotein receptor	281276	7.6564	0.00146623	0.769505	0.123203	1.10459	0.550465	1.21365	0.249677	1.67135	0.0043611	1.24573	0.1931	1.64058	0.00574783	1.49955	0.0206949	1.1675	0.354993	1.43546	0.0370559	1.09873	0.571858	1.37713	0.0625709	0.745342	0.0855773	1.31697	0.106081	0.914036	0.589315	0.778567	0.140076	NM_001166530	NM_001166530	Bt.3562	ENSBTAT00000016342	Bos taurus low density lipoprotein receptor (LDLR), mRNA [NM_001166530]	chr7:16802250-16802309	-	-	-	-	-
LPHN2	latrophilin 2	281278	7.59845	0.593257	1.08888	0.721488	1.15533	0.546491	1.38157	0.183084	1.39531	0.170494	1.5814	0.063383	1.20263	0.441963	1.38707	0.177944	1.09082	0.715926	1.06102	0.804044	1.19583	0.455957	1.00994	0.966928	1.13337	0.600732	0.760481	0.257118	1.15337	0.551181	0.786422	0.318643	-	BC146094	Bt.23209	ENSBTAT00000016334	latrophilin-2 precursor [Source:RefSeq peptide;Acc:NP_851356] [ENSBTAT00000016334]	chr3:62643439-62643380	-	-	-	-	-
LGMN	legumain	281281	12.0215	0.0847677	1.57085	0.147148	1.64467	0.111762	2.66024	0.00328994	2.14926	0.0177523	1.70855	0.0880749	2.20123	0.0148144	1.9291	0.0390099	1.22004	0.516268	1.047	0.880389	1.61749	0.123683	0.807918	0.486612	0.794948	0.454497	1.28836	0.409469	0.876374	0.665971	0.632441	0.141601	NM_174101	NM_174101	Bt.8947	ENSBTAT00000065983	Bos taurus legumain (LGMN), mRNA [NM_174101]	chr21:57965499-57965440	-	-	-	-	-
LIM2	lens intrinsic membrane protein 2, 19kDa	281282	3.55863	0.327619	0.774568	0.368779	0.777531	0.375868	0.589113	0.069338	0.747083	0.306091	0.825096	0.497305	0.984919	0.957024	0.650309	0.135481	1.17464	0.569342	1.00383	0.989198	0.757671	0.329563	1.26815	0.402759	1.10442	0.724976	1.1937	0.531633	0.660267	0.149234	1.80628	0.0440001	NM_174102	NM_174102	Bt.431	ENSBTAT00000004191	Bos taurus lens intrinsic membrane protein 2, 19kDa (LIM2), mRNA [NM_174102]	chr18:57819542-57819483	-	-	-	-	-
LIPF	lipase, gastric	281283	3.19973	0.00047443	1.05103	0.537028	1.20827	0.0250686	1.17248	0.0560688	1.33458	0.00122869	1.31921	0.00178023	1.39242	0.00030844	1.30151	0.00273042	0.990129	0.901728	1.1496	0.0915336	0.970383	0.708588	1.13825	0.115696	0.988485	0.885381	1.05549	0.503264	0.934712	0.403844	0.760755	0.00199561	NM_174103	NM_174103	Bt.503	-	Bos taurus lipase, gastric (LIPF), mRNA [NM_174103]	chr26:10474326-10474267	-	-	-	-	-
LRAT	lecithin retinol acyltransferase (phosphatidylcholine--retinol O-acyltransferase)	281285	8.42251	0.0237864	0.712042	0.585682	3.25943	0.0658728	1.85757	0.323472	5.00734	0.0145643	3.24489	0.0668374	0.89914	0.864152	0.961501	0.949611	0.855945	0.802403	4.57759	0.0203055	0.569905	0.369194	2.69564	0.119132	0.648027	0.487034	0.277094	0.0469707	1.06936	0.91405	0.890218	0.851559	NM_177503	NM_177503	Bt.8135	-	Bos taurus lecithin retinol acyltransferase (phosphatidylcholine--retinol O-acyltransferase) (LRAT), mRNA [NM_177503]	chr17:2650606-2650547	-	-	-	-	-
LYZ1	lysozyme 1	281287	5.63249	0.706377	1.00515	0.994762	0.606527	0.524323	2.98145	0.170391	0.95213	0.949997	0.858909	0.845886	0.958344	0.956621	1.10888	0.894902	1.64469	0.526346	0.60342	0.520105	4.91562	0.0500299	0.319351	0.152673	0.902092	0.895216	1.11577	0.888645	1.15708	0.852085	1.4832	0.61516	NM_001077829	NM_001077829	Bt.67194	ENSBTAT00000015846	Bos taurus lysozyme 1 (LYZ1), mRNA [NM_001077829]	chr5:44351976-44351917	-	-	-	-	-
LYZ3	lysozyme 3	281289	3.23586	0.644068	0.748625	0.310482	0.902945	0.718234	0.821248	0.487935	0.733349	0.277992	0.908155	0.733454	0.637966	0.120398	0.629883	0.110698	0.642845	0.126524	1.20614	0.508992	0.909522	0.737451	0.892969	0.689181	1.23837	0.451834	0.702486	0.218279	0.98733	0.964011	1.02058	0.942537	NM_174104	NM_174104	Bt.80498	ENSBTAT00000027399	Bos taurus lysozyme 3 (LYZ3), mRNA [NM_174104]	chr5:44631639-44631580	-	-	-	-	-
M6PR	mannose-6-phosphate receptor (cation dependent)	281291	11.9898	0.963051	1.12831	0.591637	0.938076	0.775909	1.04829	0.833616	0.939643	0.7816	0.864834	0.519231	0.873038	0.546552	1.00105	0.996268	0.958538	0.850367	0.831402	0.413655	1.11749	0.621408	0.89636	0.626633	0.920386	0.711958	1.00949	0.966439	1.14663	0.543478	0.957533	0.846707	NM_175779	NM_175779	Bt.5032	ENSBTAT00000024233	Bos taurus mannose-6-phosphate receptor (cation dependent) (M6PR), mRNA [NM_175779]	chr5:101452151-101452210	-	-	-	-	-
MAOA	monoamine oxidase A	281293	8.65469	0.00837548	0.780208	0.473644	0.446742	0.0260423	0.38372	0.00938404	0.387391	0.0100238	0.30877	0.00196594	0.309388	0.00199527	0.354384	0.00535996	0.775477	0.462986	0.572594	0.114435	0.85893	0.659638	1.00957	0.977959	0.79705	0.512182	1.002	0.995369	1.14543	0.694022	2.18824	0.030125	NM_181014	NM_181014	Bt.91572	ENSBTAT00000021570	Bos taurus monoamine oxidase A (MAOA), nuclear gene encoding mitochondrial protein, mRNA [NM_181014]	chrX:105380415-105380356	-	-	-	-	-
MAP2	microtubule-associated protein 2	281294	6.73096	0.00195599	0.813804	0.256731	0.631282	0.0155687	0.459364	0.000174211	0.499303	0.000594366	0.517317	0.000995194	0.728354	0.0861128	0.724563	0.0813484	0.818671	0.270414	0.775717	0.164797	0.727669	0.0852371	1.08694	0.642803	1.03608	0.843431	1.40795	0.0651677	0.994796	0.976795	1.12988	0.497968	NM_001205807	NM_001205807	Bt.23889	ENSBTAT00000024134	Bos taurus microtubule-associated protein 2 (MAP2), mRNA [NM_001205807]	chr2:97987691-97987971	-	-	-	-	-
MAP4	microtubule-associated protein 4	281295	7.37968	0.0880583	1.00816	0.970357	0.688973	0.0971906	0.764612	0.226186	0.691302	0.100098	0.819777	0.367117	1.30533	0.229444	0.948655	0.809551	1.07784	0.731936	0.6834	0.0904833	1.10978	0.63444	0.904121	0.645407	1.18585	0.43821	1.5923	0.0411709	0.726752	0.152446	1.13618	0.560466	NM_174105	NM_174105	Bt.4250	ENSBTAT00000021045	Bos taurus microtubule-associated protein 4 (MAP4), mRNA [NM_174105]	chr22:52460053-52460112	-	-	-	-	-
MAPT	microtubule-associated protein tau	281296	7.66667	4.23869e-09	1.00039	0.998977	0.17164	4.22373e-06	0.188288	9.32699e-06	0.103457	6.50842e-08	0.103302	6.43135e-08	0.207164	2.12529e-05	0.124385	2.86561e-07	0.69165	0.236271	0.171573	4.20959e-06	1.09699	0.763228	0.549463	0.0596928	0.998497	0.996092	2.00543	0.0305106	0.600415	0.105429	5.56058	6.29114e-06	-	M26158	Bt.34217	ENSBTAT00000065483	Microtubule-associated protein tau [Source:UniProtKB/Swiss-Prot;Acc:P29172] [ENSBTAT00000065483]	chr19:46617441-46617500	-	-	-	-	-
MBL2	mannose-binding lectin (protein C) 2, soluble	281297	8.17257	0.0126779	1.11463	0.452842	1.51944	0.00685024	1.08765	0.560262	1.13742	0.374176	1.35283	0.0435249	0.999171	0.995397	0.819178	0.173144	1.06019	0.684835	1.36318	0.0388715	0.71582	0.0267861	1.04576	0.755867	1.18939	0.234166	0.738576	0.0429952	0.819858	0.174874	1.29421	0.0817101	NM_174107	NM_174107	Bt.360	ENSBTAT00000009270	Bos taurus mannose-binding lectin (protein C) 2, soluble (MBL2), mRNA [NM_174107]	chr26:6348432-6348491	-	-	-	-	-
MC1R	melanocortin 1 receptor (alpha melanocyte stimulating hormone receptor)	281298	3.84082	0.0254924	0.732168	0.105118	0.56658	0.00509177	1.07821	0.688349	0.8085	0.262647	0.691878	0.0579234	0.733515	0.107083	0.792321	0.221054	1.06649	0.731581	0.773839	0.179046	1.90301	0.00185488	0.749855	0.133103	0.855755	0.409096	1.06018	0.755444	1.08017	0.681259	1.34603	0.121565	NM_174108	NM_174108	Bt.553	ENSBTAT00000032494	Bos taurus melanocortin 1 receptor (alpha melanocyte stimulating hormone receptor) (MC1R), mRNA [NM_174108]	chr18:14758164-14758223	-	-	-	-	-
MC2R	melanocortin 2 receptor (adrenocorticotropic hormone)	281299	3.28915	0.248391	1.76548	0.0642817	1.89123	0.0396485	1.58434	0.129819	1.45557	0.213153	1.73466	0.0724273	1.22696	0.492975	1.24143	0.468769	0.978888	0.942723	1.07123	0.816871	0.837728	0.552402	0.918727	0.775485	1.19174	0.556088	0.707321	0.249772	1.01179	0.968515	0.788518	0.426541	NM_174109	NM_174109	Bt.3956	ENSBTAT00000014661	Bos taurus melanocortin 2 receptor (adrenocorticotropic hormone) (MC2R), mRNA [NM_174109]	chr24:44006326-44006267	-	-	-	-	-
MC4R	melanocortin 4 receptor	281300	3.30314	0.533714	1.22123	0.608039	2.21099	0.0494512	1.74935	0.158284	1.65897	0.20003	1.14034	0.735734	1.13736	0.7408	1.55083	0.264761	1.22943	0.596147	1.81046	0.135198	0.791206	0.548223	0.948339	0.891469	0.687378	0.339143	0.997385	0.994625	1.36354	0.427847	0.792752	0.551541	NM_174110	NM_174110	Bt.5561	ENSBTAT00000026223	Bos taurus melanocortin 4 receptor (MC4R), mRNA [NM_174110]	chr24:59670210-59670151	-	-	-	-	-
MCAM	melanoma cell adhesion molecule	281301	11.9883	0.866602	0.976307	0.941766	0.838237	0.591898	1.00491	0.988083	0.910555	0.775452	1.02943	0.929599	1.48459	0.235118	0.959408	0.899549	1.02423	0.941848	0.85858	0.642956	1.19884	0.581706	0.906102	0.764063	1.13055	0.708907	1.44216	0.270349	0.646244	0.190912	1.06757	0.842165	NM_001110062	NM_001110062	Bt.76525	ENSBTAT00000047015	Bos taurus melanoma cell adhesion molecule (MCAM), mRNA [NM_001110062]	chr15:30414609-30414550	-	-	-	-	-
MCM3	minichromosome maintenance complex component 3	281302	8.73037	0.000231878	0.742596	0.297336	0.425483	0.0051726	0.493524	0.0180807	0.259201	5.37215e-05	0.305968	0.000255875	0.4353	0.00630547	0.394891	0.00267502	0.978746	0.939393	0.572966	0.0571984	1.15992	0.600515	0.525204	0.0296645	1.18043	0.558451	1.4227	0.218914	0.90717	0.730519	2.47852	0.00323979	NM_001013586	NM_001013586	Bt.8503	ENSBTAT00000014194	Bos taurus minichromosome maintenance complex component 3 (MCM3), mRNA [NM_001013586]	chr23:24439010-24438951	-	-	-	-	-
MDH2	malate dehydrogenase 2, NAD (mitochondrial)	281306	12.1366	0.0914869	0.775955	0.0139906	0.892126	0.246361	0.853821	0.112659	0.939555	0.522791	0.873645	0.17232	0.89186	0.24516	0.876629	0.183015	1.08207	0.419923	1.14971	0.159162	0.957063	0.652189	1.10041	0.329308	0.92985	0.456629	1.02085	0.831912	0.982922	0.859345	1.23436	0.0379031	NM_001013587	NM_001013587	Bt.7915	ENSBTAT00000012454	Bos taurus malate dehydrogenase 2, NAD (mitochondrial) (MDH2), nuclear gene encoding mitochondrial protein, mRNA [NM_001013587]	chr25:34778043-34778102	-	-	-	-	-
MMP1	matrix metallopeptidase 1 (interstitial collagenase)	281308	7.85941	0.822542	1.30391	0.297742	1.01581	0.95038	1.20455	0.462822	0.870719	0.584083	0.955391	0.856423	1.12016	0.653334	1.00479	0.984868	1.18691	0.498699	0.779054	0.326643	1.1858	0.501027	0.722859	0.205173	1.09724	0.713196	1.17246	0.52963	0.897011	0.666995	1.18124	0.510655	NM_174112	NM_174112	Bt.3417	-	Bos taurus matrix metallopeptidase 1 (interstitial collagenase) (MMP1), mRNA [NM_174112]	chr15:6141229-6141287	-	-	-	-	-
MMP3	matrix metallopeptidase 3 (stromelysin 1, progelatinase)	281309	5.11892	0.157482	0.7357	0.28718	1.43311	0.213965	1.34716	0.301144	1.31275	0.344235	1.28424	0.383926	1.54852	0.133688	1.45401	0.196641	0.878523	0.650391	1.94795	0.0260459	0.940025	0.828386	0.974457	0.927713	0.978283	0.938636	1.20579	0.513467	0.938967	0.825314	0.604207	0.0861672	NM_001206637	NM_001206637	Bt.18504	-	Bos taurus matrix metallopeptidase 3 (stromelysin 1, progelatinase) (MMP3), mRNA [NM_001206637]	chr15:6029288-6029347	-	-	-	-	-
MSR1	macrophage scavenger receptor 1	281311	11.2889	0.0168021	1.18312	0.424991	0.946413	0.792732	1.31286	0.200967	0.681823	0.0763207	0.788605	0.262753	0.616133	0.0275914	0.72458	0.132559	0.863559	0.4858	0.799931	0.291814	1.3872	0.126773	0.519341	0.00400341	1.15661	0.489332	0.781295	0.24495	1.17601	0.441568	1.19181	0.405383	NM_174113	NM_174113	Bt.4482	ENSBTAT00000003755	Bos taurus macrophage scavenger receptor 1 (MSR1), transcript variant 2, mRNA [NM_174113]	chr27:20018049-20018108	-	-	-	-	-
MSRA	methionine sulfoxide reductase A	281312	11.3111	0.755578	0.877185	0.585603	1.217	0.415528	0.938091	0.789853	1.08815	0.724759	0.970728	0.901352	0.868935	0.559028	0.781101	0.307526	1.02714	0.911024	1.38739	0.179505	0.770822	0.282842	1.15996	0.537292	0.892089	0.634465	0.895137	0.644576	0.898918	0.657168	1.315	0.259126	NM_174114	NM_174114	Bt.4655	ENSBTAT00000028825	Bos taurus methionine sulfoxide reductase A (MSRA), mRNA [NM_174114]	chr8:8635610-8635551	-	-	-	-	-
MUC1	mucin 1, cell surface associated	281333	12.5519	0.132539	2.38806	0.249244	5.6572	0.0268777	4.74452	0.0448372	7.10643	0.0133706	6.36382	0.0188313	3.26865	0.120904	1.66864	0.494304	1.71701	0.470757	2.36895	0.253529	0.838669	0.813579	1.49782	0.589031	0.895502	0.882359	0.51363	0.3753	0.510499	0.371002	1.02899	0.969432	NM_174115	NM_174115	Bt.9561	-	Bos taurus mucin 1, cell surface associated (MUC1), mRNA [NM_174115]	chr3:15486885-15486944	-	-	-	-	-
MYF5	myogenic factor 5	281335	5.25715	0.0416718	0.99937	0.998147	1.5937	0.0944863	1.268	0.384654	1.45175	0.176861	1.63571	0.078368	0.977538	0.933222	2.4085	0.00300723	1.47912	0.156884	1.5947	0.0940653	0.795638	0.402336	1.14491	0.618525	1.12672	0.660486	0.597623	0.0662901	2.46384	0.00243345	0.614126	0.0809861	NM_174116	NM_174116	Bt.102	ENSBTAT00000038612	Bos taurus myogenic factor 5 (MYF5), mRNA [NM_174116]	chr5:10342443-10342502	-	-	-	-	-
MYF6	myogenic factor 6 (herculin)	281336	5.50166	0.0693266	0.892523	0.506833	1.12955	0.477268	1.04747	0.78583	1.00788	0.963292	1.0474	0.786148	1.43549	0.0419295	1.51968	0.0200753	1.04441	0.799025	1.26557	0.175073	0.927336	0.658875	0.962203	0.821365	1.03921	0.821687	1.37053	0.073403	1.05864	0.738558	0.687259	0.0353583	NM_181811	NM_181811	Bt.22973	ENSBTAT00000018607	Bos taurus myogenic factor 6 (herculin) (MYF6), mRNA [NM_181811]	chr5:10331772-10331831	-	-	-	-	-
MYH1	myosin, heavy chain 1, skeletal muscle, adult	281337	5.2467	0.0402747	1.66334	0.0222328	1.14062	0.534943	0.789411	0.268737	0.857426	0.468822	0.865983	0.497732	1.07437	0.734456	0.810866	0.325586	0.937534	0.760325	0.68574	0.0830088	0.692088	0.0903665	1.08616	0.69606	1.00998	0.962507	1.24064	0.312247	0.754734	0.190302	1.15621	0.494009	NM_174117	NM_174117	Bt.12300	ENSBTAT00000009327	Bos taurus myosin, heavy chain 1, skeletal muscle, adult (MYH1), mRNA [NM_174117]	chr19:30110848-30110789	-	-	-	-	-
MYH3	myosin, heavy chain 3, skeletal muscle, embryonic	281338	4.95449	0.458449	0.951406	0.87745	1.45285	0.253541	1.28909	0.434478	1.54595	0.184943	1.35316	0.35313	1.14364	0.678245	0.769522	0.420235	1.03326	0.919312	1.52706	0.197234	0.887284	0.711543	1.19926	0.57489	0.875292	0.680538	0.84516	0.603411	0.672872	0.226588	1.34273	0.365377	NM_001101835	NM_001101835	Bt.91205	ENSBTAT00000001120	Bos taurus myosin, heavy chain 3, skeletal muscle, embryonic (MYH3), mRNA [NM_001101835]	chr19:30230239-30230180	-	-	-	-	-
MYH8	myosin, heavy chain 8, skeletal muscle, perinatal	281339	5.94696	0.603161	1.45707	0.148068	1.33916	0.257963	1.28309	0.332653	1.00692	0.978412	1.13748	0.614249	1.11125	0.679562	0.871973	0.592054	1.11068	0.681027	0.919077	0.74091	0.958126	0.866784	0.784766	0.345968	1.12966	0.633257	0.976938	0.927084	0.784681	0.345757	1.27375	0.346759	NM_001206174	NM_001206174	Bt.74518	ENSBTAT00000061119	Bos taurus myosin, heavy chain 8, skeletal muscle, perinatal (MYH8), mRNA [NM_001206174]	chr19:30046919-30046860	-	-	-	-	-
MYL6	myosin, light chain 6, alkali, smooth muscle and non-muscle	281341	15.8791	0.0406835	1.27665	0.0240931	1.04688	0.656865	1.11962	0.277885	1.14615	0.192474	0.990068	0.922753	1.33351	0.00901251	1.10309	0.344692	0.962938	0.714041	0.82002	0.0625117	1.06948	0.515745	1.0237	0.820071	0.863819	0.162948	1.34688	0.00713278	0.827213	0.0741509	0.872944	0.19414	NM_175780	NM_175780	Bt.2847	ENSBTAT00000014304	Bos taurus myosin, light chain 6, alkali, smooth muscle and non-muscle (MYL6), mRNA [NM_175780]	chr5:57486114-57486055	-	-	-	-	-
MYOC	myocilin, trabecular meshwork inducible glucocorticoid response	281342	10.1205	0.709419	0.573746	0.287962	1.37767	0.537015	1.01066	0.983639	1.33846	0.574074	1.47315	0.456174	0.799227	0.66528	1.12346	0.821956	1.17342	0.757324	2.40119	0.0991129	0.7336	0.550476	1.32435	0.588	1.10063	0.852941	0.54253	0.243243	1.40568	0.511954	1.04447	0.932946	NM_174118	NM_174118	Bt.4703	ENSBTAT00000027111	Bos taurus myocilin, trabecular meshwork inducible glucocorticoid response (MYOC), mRNA [NM_174118]	chr16:39957214-39957155	-	-	-	-	-
MYOG	myogenin (myogenic factor 4)	281343	7.74664	0.131386	0.917599	0.772354	1.51307	0.171049	1.37073	0.293592	1.95118	0.0315978	2.11743	0.0170187	1.30143	0.378686	1.2674	0.427809	1.19969	0.541373	1.64894	0.101061	0.905928	0.739682	1.42346	0.240864	1.08521	0.783235	0.614626	0.110049	0.973857	0.928936	0.946569	0.853371	NM_001111325	NM_001111325	Bt.13079	ENSBTAT00000007923	Bos taurus myogenin (myogenic factor 4) (MYOG), mRNA [NM_001111325]	chr16:597046-596987	-	-	-	-	-
NCF1	neutrophil cytosolic factor 1	281345	11.8351	0.526136	1.12973	0.678781	1.04225	0.8881	1.41774	0.241538	0.688167	0.21076	0.924728	0.790283	1.11404	0.713793	1.12804	0.682509	1.13698	0.663015	0.922566	0.784172	1.36026	0.3005	0.485398	0.0198791	1.34375	0.3197	1.20472	0.5281	1.01256	0.966131	1.00793	0.978577	NM_174119	NM_174119	Bt.142	ENSBTAT00000004279	Bos taurus neutrophil cytosolic factor 1 (NCF1), mRNA [NM_174119]	chr25:33267582-33267523	-	-	-	-	-
NCF2	neutrophil cytosolic factor 2	281346	10.2423	0.249974	1.51411	0.201164	0.973944	0.934117	1.29082	0.426938	0.6583	0.197749	0.743001	0.356291	0.858383	0.633283	0.791926	0.467388	0.914788	0.780491	0.643245	0.174842	1.32536	0.381336	0.509984	0.0429188	1.12867	0.705072	1.15529	0.651901	0.922578	0.800902	1.15514	0.652189	NM_174120	NM_174120	Bt.143	-	Bos taurus neutrophil cytosolic factor 2 (NCF2), mRNA [NM_174120]	chr16:66081300-66081230	-	-	-	-	-
NEF3	neurofilament, medium polypeptide	281347	9.98055	0.00258931	0.419885	0.380269	0.0972218	0.0240071	0.127637	0.0439691	0.0204029	0.000465325	0.0849219	0.0175573	0.0197349	0.000425591	0.0468978	0.00411243	0.53859	0.530017	0.231544	0.144442	1.31285	0.781704	0.159851	0.0705445	4.16224	0.154433	0.232388	0.145403	2.37639	0.381454	11.4843	0.0186148	NM_001244145	NM_001244145	Bt.51690	ENSBTAT00000036581	Bos taurus neurofilament, medium polypeptide (NEF3), mRNA [NM_001244145]	chr8:73152784-73152843	-	-	-	-	-
NEFL	neurofilament, light polypeptide	281348	4.97971	0.0345597	0.3561	0.0192637	0.300334	0.00737321	0.472553	0.0816093	0.326388	0.0118712	0.57917	0.198335	0.403453	0.0374	0.237421	0.0018102	0.773023	0.539199	0.843397	0.683964	1.57343	0.283347	0.690691	0.379298	1.77448	0.177489	0.696605	0.390215	0.588472	0.211328	3.25592	0.00839171	NM_174121	NM_174121	Bt.89013	ENSBTAT00000029264	Bos taurus neurofilament, light polypeptide (NEFL), mRNA [NM_174121]	chr8:73180301-73180242	-	-	-	-	-
NEU3	sialidase 3 (membrane sialidase)	281349	6.14765	0.623504	0.922283	0.775863	0.845044	0.554546	1.10519	0.724972	1.29261	0.369794	1.28186	0.385335	1.13457	0.657188	1.27801	0.391035	0.836616	0.531392	0.916252	0.758262	1.30784	0.3487	1.16959	0.582256	0.991683	0.976533	0.885094	0.667831	1.12643	0.675518	0.654624	0.143976	NM_174122	NM_174122	Bt.477	ENSBTAT00000036738	Bos taurus sialidase 3 (membrane sialidase) (NEU3), mRNA [NM_174122]	chr15:55043534-55043593	-	-	-	-	-
NGF	nerve growth factor (beta polypeptide)	281350	7.2682	0.000347293	1.05999	0.803033	1.42563	0.137201	1.48324	0.100129	2.00491	0.00577548	2.57871	0.000364439	2.64154	0.000277523	2.42987	0.000711379	1.17509	0.491476	1.34494	0.211265	1.04041	0.865281	1.35171	0.203873	1.2862	0.286341	1.02436	0.917877	0.91987	0.720836	0.483603	0.00416547	NM_001099362	NM_001099362	Bt.12757	ENSBTAT00000009796	Bos taurus nerve growth factor (beta polypeptide) (NGF), mRNA [NM_001099362]	chr3:28125179-28125238	-	-	-	-	-
NMT1	N-myristoyltransferase 1	281351	11.7719	0.607816	1.36221	0.0896845	1.16202	0.399591	1.25229	0.210788	1.1614	0.401244	0.960482	0.81992	1.21082	0.285278	1.07281	0.691817	1.07349	0.689197	0.853043	0.372989	1.07768	0.673117	0.927422	0.670931	0.827002	0.28861	1.26064	0.19803	0.886019	0.496184	1.00063	0.997151	NM_177504	NM_177504	Bt.88362	ENSBTAT00000007950	Bos taurus N-myristoyltransferase 1 (NMT1), mRNA [NM_177504]	chr19:45405141-45405200	-	-	-	-	-
NPFF	neuropeptide FF-amide peptide precursor	281354	7.99968	6.38371e-05	0.945691	0.630563	0.853457	0.179026	1.01209	0.917354	1.00971	0.933517	1.15042	0.23293	1.30647	0.0278631	1.75959	4.12514e-05	1.20378	0.118081	0.902469	0.379312	1.18588	0.14936	0.997645	0.983763	1.13936	0.265875	1.13564	0.277768	1.34683	0.015355	0.684125	0.00275519	NM_174123	NM_174123	Bt.220	-	Bos taurus neuropeptide FF-amide peptide precursor (NPFF), mRNA [NM_174123]	-	-	-	-	-	-
NPPA	natriuretic peptide A	281355	6.271	0.34027	0.941062	0.776748	1.28891	0.242091	0.822715	0.365809	0.883424	0.563833	1.25603	0.29217	0.894207	0.602379	0.872816	0.526739	1.10753	0.634015	1.36963	0.149958	0.638303	0.043961	1.07379	0.739706	1.42178	0.108985	0.71193	0.121123	0.976078	0.909951	1.26892	0.271562	NM_174124	NM_174124	Bt.29967	ENSBTAT00000008819	Bos taurus natriuretic peptide A (NPPA), mRNA [NM_174124]	chr16:042712628-042712680	-	-	-	-	-
NPPC	natriuretic peptide C	281356	6.99695	0.267385	0.84171	0.451751	0.688543	0.11007	0.752965	0.2196	0.788051	0.300672	0.73532	0.184558	0.718316	0.154436	0.503635	0.00533605	0.813105	0.367432	0.818028	0.381359	1.09356	0.694935	1.0466	0.841547	0.933087	0.761244	0.976876	0.91818	0.701132	0.127559	1.61447	0.0433921	NM_174125	NM_174125	Bt.4102	ENSBTAT00000063429	Bos taurus natriuretic peptide C (NPPC), mRNA [NM_174125]	chr2:120396408-120396349	-	-	-	-	-
NPR2	natriuretic peptide receptor B/guanylate cyclase B (atrionatriuretic peptide receptor B)	281357	8.75678	0.735267	0.939723	0.870054	0.737384	0.425536	0.636414	0.240629	0.669687	0.296465	0.867486	0.708667	1.08428	0.831427	1.10468	0.793439	1.06641	0.865645	0.784682	0.524985	0.86307	0.698739	1.05228	0.893317	1.29536	0.497726	1.24991	0.558443	1.01881	0.960875	0.965363	0.926082	NM_174126	NM_174126	Bt.5447	ENSBTAT00000065432	Bos taurus natriuretic peptide receptor B/guanylate cyclase B (atrionatriuretic peptide receptor B) (NPR2), mRNA [NM_174126]	chr8:060385887-060385946	-	-	-	-	-
NPR3	natriuretic peptide receptor C/guanylate cyclase C (atrionatriuretic peptide receptor C)	281358	3.01874	0.525796	1.17177	0.161407	1.04661	0.682084	1.21961	0.0826298	1.03942	0.727963	1.02162	0.847273	0.981654	0.867586	1.13115	0.272695	1.07627	0.509793	0.893185	0.313787	1.1653	0.175991	0.852255	0.157991	0.982875	0.876393	0.960878	0.719605	1.15229	0.208757	0.95148	0.654815	NM_174127	NM_174127	Bt.376	ENSBTAT00000036705	Bos taurus natriuretic peptide receptor C/guanylate cyclase C (atrionatriuretic peptide receptor C) (NPR3), mRNA [NM_174127]	chr20:41032519-41016601	-	-	-	-	-
DHRS4	dehydrogenase/reductase (SDR family) member 4	281360	10.4803	0.0736719	1.59279	0.0146148	1.10539	0.578094	1.18868	0.340219	1.23947	0.238397	1.41906	0.0599163	1.02042	0.910389	0.899217	0.555571	1.02847	0.875834	0.693995	0.0502449	1.07535	0.686366	1.04273	0.815897	1.14489	0.453731	0.719086	0.075179	0.881219	0.483538	1.14374	0.457066	NM_174822	NM_174822	Bt.11194	ENSBTAT00000023493	Bos taurus dehydrogenase/reductase (SDR family) member 4 (DHRS4), mRNA [NM_174822]	chr10:20922350-20922291	-	-	-	-	-
NRG1	neuregulin 1	281361	7.59343	0.0387292	1.13257	0.69096	1.71348	0.0938705	2.61611	0.0045558	2.30646	0.0120778	1.13386	0.688274	1.42522	0.262955	1.69294	0.101057	1.09745	0.76634	1.51292	0.192794	1.52678	0.183485	0.88164	0.687474	0.491602	0.0301967	1.25696	0.466797	1.18785	0.583025	0.648248	0.17339	-	L12259	Bt.411	-	Bos taurus glial growth factor mRNA, complete cds and flanking regions. [L12259]	chr27:27833386-27833445	-	-	-	-	-
NT5E	5'-nucleotidase, ecto (CD73)	281363	10.3994	1.61681e-06	1.50021	0.193934	3.9867	0.000111811	3.75186	0.000189095	7.35292	5.99371e-07	5.66295	5.40061e-06	2.60921	0.00405316	3.3991	0.0004425	1.12158	0.709049	2.65743	0.00349254	0.941094	0.843336	1.95981	0.0359651	0.770164	0.398401	0.460752	0.0171162	1.30273	0.392531	0.329964	0.00117385	NM_174129	NM_174129	Bt.57034	ENSBTAT00000064900	Bos taurus 5'-nucleotidase, ecto (CD73) (NT5E), mRNA [NM_174129]	chr9:064869948-064870007	-	-	-	-	-
ODC1	ornithine decarboxylase 1	281365	12.22	0.000519339	0.612731	0.0180555	0.753322	0.15636	0.731275	0.118883	0.85934	0.441746	0.605297	0.0156405	0.470616	0.000634442	0.366834	2.17641e-05	0.841274	0.381271	1.22945	0.296898	0.970734	0.879525	1.17512	0.413205	0.704375	0.0825415	0.777496	0.206052	0.779476	0.210531	2.29334	0.000227295	NM_174130	NM_174130	Bt.7133	ENSBTAT00000005575	Bos taurus ornithine decarboxylase 1 (ODC1), mRNA [NM_174130]	chr11:87182435-87182494	-	-	-	-	-
ODF1	outer dense fiber of sperm tails 1	281366	5.54394	0.00292609	0.808338	0.366791	0.916871	0.710951	1.43519	0.130949	1.15698	0.534538	2.43789	0.000698618	1.4807	0.10215	1.42127	0.141205	1.06323	0.793355	1.13427	0.591163	1.56531	0.0640486	0.806153	0.360824	2.10711	0.00345749	0.607372	0.0408412	0.959858	0.860986	0.748085	0.221398	NM_174131	NM_174131	Bt.25	ENSBTAT00000004476	Bos taurus outer dense fiber of sperm tails 1 (ODF1), mRNA [NM_174131]	chr14:64025404-64025345	-	-	-	-	-
OLR1	oxidized low density lipoprotein (lectin-like) receptor 1	281368	7.89485	0.000842779	5.97227	0.00131052	6.98529	0.000580708	13.8032	1.57494e-05	5.27297	0.0024753	4.99285	0.00325842	4.45541	0.00572958	5.11603	0.002883	1.6171	0.34156	1.16962	0.754654	1.97604	0.181525	0.382011	0.0633537	0.946875	0.913226	0.892358	0.820221	1.14827	0.782679	0.316085	0.0283755	NM_174132	NM_174132	Bt.367	ENSBTAT00000005975	Bos taurus oxidized low density lipoprotein (lectin-like) receptor 1 (OLR1), mRNA [NM_174132]	chr5:100255545-100255604	-	-	-	-	-
UBB	ubiquitin B	281370	15.9971	0.925062	1.03226	0.734807	1.02905	0.759899	1.0442	0.644846	1.05314	0.581413	0.958256	0.649471	0.946437	0.557883	1.04973	0.605191	0.98581	0.878707	0.996894	0.973494	1.01471	0.876061	1.00856	0.92744	0.909906	0.318013	0.987666	0.894569	1.10913	0.274245	0.939112	0.504122	NM_174133	NM_174133	Bt.111403	ENSBTAT00000022919	Bos taurus ubiquitin B (UBB), mRNA [NM_174133]	chr19:33855675-33855616	-	-	-	-	-
OXTR	oxytocin receptor	281371	10.5311	0.0177017	3.53187	0.00164318	3.22082	0.00313465	2.0324	0.0590179	2.93985	0.00585663	1.35134	0.409448	1.45565	0.305445	1.55222	0.231826	1.65717	0.171434	0.911931	0.799421	0.63102	0.211156	1.44649	0.313483	0.459662	0.0398285	1.07719	0.837584	1.06634	0.859431	1.06762	0.856846	NM_174134	NM_174134	Bt.140	ENSBTAT00000026346	Bos taurus oxytocin receptor (OXTR), mRNA [NM_174134]	chr22:17827169-17827228	-	-	-	-	-
P4HB	prolyl 4-hydroxylase, beta polypeptide	281373	14.0552	0.357949	1.03723	0.875763	1.43259	0.132569	1.47039	0.107873	1.77191	0.0203601	1.37391	0.181748	1.20977	0.418213	1.27688	0.300774	1.27711	0.300432	1.38117	0.174849	1.02638	0.911296	1.20506	0.427693	0.775382	0.281885	0.880535	0.587301	1.05547	0.817427	1.00018	0.999397	NM_174135	NM_174135	Bt.106831	ENSBTAT00000007943	Bos taurus prolyl 4-hydroxylase, beta polypeptide (P4HB), mRNA [NM_174135]	chr19:51653673-51653732	-	-	-	-	-
FURIN	furin (paired basic amino acid cleaving enzyme)	281374	8.87642	0.796754	1.18469	0.458813	1.08	0.735472	1.03072	0.894234	0.901513	0.649313	1.03246	0.888391	1.38586	0.15962	1.04003	0.863108	1.06674	0.776638	0.911635	0.684806	0.954366	0.837434	0.874643	0.557454	1.14525	0.552547	1.34229	0.20295	0.750455	0.214035	1.02569	0.911264	-	BC151596	Bt.21338	-	Bos taurus furin (paired basic amino acid cleaving enzyme), mRNA (cDNA clone MGC:155257 IMAGE:8496418), complete cds. [BC151596]	chr21:22205236-22205177	-	-	-	-	-
SERPINE1	serpin peptidase inhibitor, clade E (nexin, plasminogen activator inhibitor type 1), member 1	281375	8.96716	0.239521	1.66213	0.168802	1.09025	0.811659	1.6246	0.188069	1.5079	0.262966	0.93355	0.849573	1.97328	0.0694848	0.857692	0.672415	1.03121	0.932419	0.655934	0.250734	1.49012	0.276671	0.928166	0.8371	0.619105	0.193211	2.11374	0.0470413	0.434653	0.0283992	1.20231	0.612081	NM_174137	NM_174137	Bt.5229	ENSBTAT00000019232	Bos taurus serpin peptidase inhibitor, clade E (nexin, plasminogen activator inhibitor type 1), member 1 (SERPINE1), mRNA [NM_174137]	chr25:36198681-36198622	-	-	-	-	-
SERPINB2	serpin peptidase inhibitor, clade B (ovalbumin), member 2	281376	5.0863	0.0242556	0.923739	0.879635	1.19963	0.728495	2.33105	0.114849	1.15679	0.781098	0.54828	0.257176	0.433862	0.119541	0.317391	0.0359477	1.12776	0.818509	1.29867	0.61863	1.94314	0.211631	0.49625	0.188422	0.473968	0.162003	0.791315	0.655565	0.731549	0.551978	3.55323	0.0216272	NM_001192079	NM_001192079	Bt.58893	ENSBTAT00000031287	Bos taurus serpin peptidase inhibitor, clade B (ovalbumin), member 2 (SERPINB2), mRNA [NM_001192079]	chr24:12748979-12748920	-	-	-	-	-
PARG	poly (ADP-ribose) glycohydrolase	281377	10.4351	0.550562	0.909014	0.407693	0.863388	0.206412	0.829721	0.111658	0.925029	0.497848	0.773085	0.0317166	0.923752	0.490326	0.923819	0.490718	0.862312	0.202704	0.949807	0.653376	0.961006	0.728492	1.11487	0.346259	0.835742	0.125529	1.19489	0.128337	1.00007	0.999495	0.933421	0.548568	NM_174138	NM_174138	Bt.106829	ENSBTAT00000031269	Bos taurus poly (ADP-ribose) glycohydrolase (PARG), mRNA [NM_174138]	chr28:44283114-44283055	-	-	-	-	-
PDYN	prodynorphin	281385	3.24845	0.213549	0.807448	0.151055	0.907802	0.509329	0.892563	0.438857	1.00696	0.962114	1.02737	0.853298	1.00524	0.971455	0.901408	0.479164	1.25476	0.128561	1.12429	0.425097	0.983213	0.907676	1.12816	0.41179	1.02027	0.890677	0.97846	0.881429	0.896712	0.457553	1.392	0.0305453	NM_174139	NM_174139	Bt.124	ENSBTAT00000064586	Bos taurus prodynorphin (PDYN), mRNA [NM_174139]	chr13:53619338-53619397	-	-	-	-	-
SERPINF1	serpin peptidase inhibitor, clade F (alpha-2 antiplasmin, pigment epithelium derived factor), member 1	281386	13.8914	0.634577	1.09981	0.847886	0.684869	0.447764	0.786546	0.628983	0.566425	0.257609	0.607082	0.318846	0.73226	0.531252	0.436243	0.103148	1.00248	0.996009	0.622715	0.34366	1.14846	0.780263	0.720142	0.509675	1.07178	0.888831	1.2062	0.70574	0.595749	0.301273	2.29799	0.102174	NM_174140	NM_174140	Bt.2638	ENSBTAT00000012804	Bos taurus serpin peptidase inhibitor, clade F (alpha-2 antiplasmin, pigment epithelium derived factor), member 1 (SERPINF1), mRNA [NM_174140]	chr19:23430580-23430639	-	-	-	-	-
PENK	proenkephalin	281387	4.72319	0.323236	0.366975	0.183279	0.230923	0.0561893	0.195975	0.0351577	0.403023	0.226273	0.663636	0.5808	0.948374	0.94292	0.592082	0.481094	0.375518	0.193196	0.629261	0.533063	0.848658	0.824654	2.0565	0.334504	1.64665	0.502381	1.42906	0.630393	0.624313	0.52616	0.634233	0.539992	NM_174141	NM_174141	Bt.166	ENSBTAT00000006478	Bos taurus proenkephalin (PENK), mRNA [NM_174141]	chr14:25218685-25218626	-	-	-	-	-
PHYH	phytanoyl-CoA 2-hydroxylase	281400	11.8132	0.121013	1.29813	0.0666947	1.17174	0.255529	1.24667	0.117887	1.38598	0.0241624	1.18399	0.226445	1.01763	0.898969	1.19007	0.213065	0.937888	0.641975	0.90264	0.459138	1.06394	0.6531	1.11175	0.444101	0.854261	0.258385	0.859495	0.276855	1.16945	0.261299	0.788096	0.0924721	NM_174142	NM_174142	Bt.35697	ENSBTAT00000010126	Bos taurus phytanoyl-CoA 2-hydroxylase (PHYH), mRNA [NM_174142]	chr13:28254874-28254815	-	-	-	-	-
PIGR	polymeric immunoglobulin receptor	281401	14.7837	0.384322	0.898324	0.755813	1.38598	0.347526	1.4063	0.326828	1.8246	0.0897402	1.84076	0.085385	1.76238	0.108765	1.33989	0.398959	1.24675	0.52368	1.54285	0.214997	1.01466	0.966297	1.29745	0.45219	1.00885	0.979585	0.95742	0.899494	0.760274	0.429069	0.930484	0.834389	NM_174143	NM_174143	Bt.4695	ENSBTAT00000026377	Bos taurus polymeric immunoglobulin receptor (PIGR), mRNA [NM_174143]	chr16:4533602-4533544	-	-	-	-	-
PIM1	pim-1 oncogene	281402	12.2556	0.00617663	1.61148	0.174627	3.18078	0.00227636	3.01952	0.00333058	4.62817	0.000132772	2.72497	0.00694367	2.22572	0.0272354	2.50486	0.0124473	1.54915	0.211749	1.97383	0.0573447	0.949302	0.880212	1.53275	0.222737	0.588779	0.133387	0.816787	0.558983	1.12541	0.732419	0.618459	0.171705	NM_174144	NM_174144	Bt.272	-	Bos taurus pim-1 oncogene (PIM1), mRNA [NM_174144]	chr23:011056198-011056257	-	-	-	-	-
PKP1	plakophilin 1 (ectodermal dysplasia/skin fragility syndrome)	281405	9.69152	0.370623	1.04996	0.799445	0.943068	0.760059	1.10754	0.595289	0.982026	0.92465	1.3393	0.136106	1.18907	0.37027	1.1585	0.445546	1.44235	0.0648037	0.898195	0.576708	1.1744	0.405041	0.886672	0.532071	1.36381	0.1144	0.887832	0.536504	0.97429	0.891975	1.24502	0.259066	NM_174145	NM_174145	Bt.305	-	Bos taurus plakophilin 1 (ectodermal dysplasia/skin fragility syndrome) (PKP1), mRNA [NM_174145]	chr16:81721769-81721830	-	-	-	-	-
PKP4	plakophilin 4	281406	11.1418	0.0451713	0.872303	0.497784	0.702322	0.0870407	0.72581	0.118854	0.60657	0.0183871	0.662372	0.0482166	0.544369	0.00508493	0.536083	0.00420792	0.859731	0.453693	0.805136	0.285336	1.03344	0.869773	0.835715	0.374676	1.092	0.661464	0.821848	0.33251	0.984778	0.939052	1.60373	0.0251027	NM_001191491	NM_001191491	Bt.48203	-	Bos taurus plakophilin 4 (PKP4), mRNA [NM_001191491]	chr2:37815495-37815436	-	-	-	-	-
PLAT	plasminogen activator, tissue	281407	11.2351	0.102397	1.40625	0.212448	1.0673	0.808982	1.55059	0.112095	1.20312	0.494228	1.45141	0.174293	2.24867	0.00537002	1.50767	0.135804	1.00762	0.977498	0.758969	0.31062	1.45282	0.173211	0.775912	0.350209	1.20637	0.48802	1.5493	0.112745	0.670472	0.145947	0.668333	0.142881	NM_174146	NM_174146	Bt.12302	ENSBTAT00000001642	Bos taurus plasminogen activator, tissue (PLAT), mRNA [NM_174146]	chr27:36738900-36738841	-	-	-	-	-
PLAU	plasminogen activator, urokinase	281408	8.57061	0.69744	1.54437	0.318885	1.34331	0.496241	1.40253	0.436115	1.10664	0.81457	0.764496	0.535536	0.808831	0.62399	0.878586	0.764548	0.972054	0.947665	0.869812	0.746929	1.04408	0.920426	0.78903	0.584275	0.690829	0.39504	1.05799	0.896143	1.08624	0.848124	1.10638	0.814977	NM_174147	NM_174147	Bt.2519	ENSBTAT00000007806	Bos taurus plasminogen activator, urokinase (PLAU), mRNA [NM_174147]	chr28:29970906-29970965	-	-	-	-	-
PLOD1	procollagen-lysine, 2-oxoglutarate 5-dioxygenase 1	281409	12.5476	0.0998456	0.805168	0.32913	0.672756	0.0804518	0.750155	0.198571	0.588181	0.0220428	0.67732	0.0854456	0.974344	0.905967	0.711561	0.130458	1.10859	0.640075	0.835547	0.417115	1.11505	0.621432	0.784078	0.274489	1.15155	0.522911	1.43853	0.107177	0.730298	0.161128	1.55797	0.052202	NM_174148	NM_174148	Bt.4998	-	Bos taurus procollagen-lysine, 2-oxoglutarate 5-dioxygenase 1 (PLOD1), mRNA [NM_174148]	chr16:42594750-42594691	-	-	-	-	-
PLP1	proteolipid protein 1	281410	4.04292	0.503691	0.779612	0.471625	0.950111	0.881796	0.75703	0.421506	0.977208	0.946581	1.56271	0.201713	1.06761	0.849264	1.34301	0.394784	1.12451	0.733373	1.2187	0.566689	0.796781	0.510919	1.29084	0.460534	1.59916	0.180113	0.68318	0.27384	1.25796	0.506661	0.837309	0.606776	NM_174149	NM_174149	Bt.106918	ENSBTAT00000009171	Bos taurus proteolipid protein 1 (PLP1), mRNA [NM_174149]	chrX:57880121-57880180	-	-	-	-	-
PNMT	phenylethanolamine N-methyltransferase	281413	7.5515	0.0100677	0.107911	0.0248026	0.0443012	0.00257579	0.0450674	0.00269693	0.0462181	0.00288512	0.135124	0.0417498	0.0812542	0.0124346	0.104902	0.0231903	0.881293	0.893467	0.410536	0.349484	1.01729	0.985499	1.02553	0.978679	2.92362	0.261386	0.601331	0.590866	1.29104	0.786721	8.40108	0.0312241	NM_177505	NM_177505	Bt.451	ENSBTAT00000065469	Bos taurus phenylethanolamine N-methyltransferase (PNMT), mRNA [NM_177505]	chr19:40695697-40695757	-	-	-	-	-
PNOC	prepronociceptin	281414	3.06905	0.512166	1.16004	0.283429	1.02549	0.854098	1.05514	0.695325	1.07096	0.617251	1.30079	0.0632979	1.02215	0.872851	0.948382	0.698962	1.0805	0.572752	0.884013	0.371397	1.02891	0.835083	1.01499	0.913413	1.2146	0.1634	0.785792	0.08703	0.927832	0.585223	1.13931	0.344796	NM_174150	NM_174150	Bt.199	ENSBTAT00000000695	Bos taurus prepronociceptin (PNOC), mRNA [NM_174150]	chr8:10251693-10251634	-	-	-	-	-
POMC	proopiomelanocortin	281416	10.7197	0.148519	1.25562	0.227966	1.03743	0.843533	0.996057	0.983065	0.961909	0.83479	0.807581	0.256886	1.15336	0.445929	0.825945	0.309147	1.32423	0.13976	0.826232	0.310009	0.960116	0.826981	0.965717	0.851378	0.839561	0.351551	1.42817	0.064186	0.716121	0.0816879	1.60329	0.016617	NM_174151	NM_174151	Bt.8797	ENSBTAT00000010386	Bos taurus proopiomelanocortin (POMC), mRNA [NM_174151]	chr11:74116668-74116727	-	-	-	-	-
PON2	paraoxonase 2	281417	11.72	0.0170458	1.46645	0.0888589	1.24646	0.318422	1.28817	0.252928	1.00118	0.995705	0.757995	0.212074	1.00314	0.988543	0.63205	0.0438786	0.908132	0.660028	0.84998	0.459676	1.03347	0.880357	0.777209	0.255085	0.757103	0.210197	1.32342	0.207095	0.630069	0.0425613	1.4368	0.106252	NM_001013588	NM_001013588	Bt.23599	ENSBTAT00000011009	Bos taurus paraoxonase 2 (PON2), mRNA [NM_001013588]	chr4:12493415-12493356	-	-	-	-	-
PPIA	peptidylprolyl isomerase A (cyclophilin A)	281418	16.0132	0.0526962	0.903466	0.233454	1.08916	0.31421	1.06033	0.487695	1.14989	0.105279	1.09237	0.298139	1.21685	0.0261663	1.13275	0.146212	1.00063	0.994065	1.20553	0.0334268	0.973535	0.749792	1.08446	0.338855	0.949979	0.542821	1.11395	0.206111	0.930893	0.397351	0.883357	0.148164	NM_178320	NM_178320	Bt.59854	ENSBTAT00000015924	Bos taurus peptidylprolyl isomerase A (cyclophilin A) (PPIA), mRNA [NM_178320]	chr4:77409494-77409436	-	-	-	-	-
PPIB	peptidylprolyl isomerase B (cyclophilin B)	281419	15.5519	0.417561	0.939002	0.485538	0.882773	0.172854	0.980751	0.828745	0.904087	0.267366	0.870391	0.130759	0.994618	0.952089	1.02757	0.762224	1.03044	0.738781	0.940119	0.493737	1.11099	0.247455	0.921832	0.368612	0.962729	0.672896	1.14273	0.145729	1.03313	0.717015	1.00279	0.975271	NM_174152	NM_174152	Bt.53664	ENSBTAT00000022378	Bos taurus peptidylprolyl isomerase B (cyclophilin B) (PPIB), mRNA [NM_174152]	chr10:45876590-45876649	-	-	-	-	-
PPID	peptidylprolyl isomerase D	281420	11.7529	0.343738	0.745805	0.2086	0.771428	0.264295	0.703275	0.133819	0.738793	0.194756	0.627263	0.050544	0.579071	0.0237644	0.686989	0.110864	0.941761	0.794001	1.03436	0.883082	0.911653	0.68758	1.0505	0.830195	0.849039	0.478249	0.923171	0.728068	1.18636	0.459195	1.37085	0.177288	NM_174153	NM_174153	Bt.7221	ENSBTAT00000022180	Bos taurus peptidylprolyl isomerase D (PPID), mRNA [NM_174153]	chr17:41262126-41262185	-	-	-	-	-
PPT1	palmitoyl-protein thioesterase 1	281421	13.0329	0.0223629	0.820291	0.322601	0.663263	0.046576	0.730453	0.121984	0.544693	0.00470648	0.516981	0.0024334	0.521971	0.00275061	0.595683	0.0139472	0.811986	0.298849	0.80857	0.289379	1.1013	0.62743	0.745692	0.147328	0.949124	0.7925	1.00965	0.961376	1.14122	0.507274	1.36312	0.126962	NM_174154	NM_174154	Bt.5019	ENSBTAT00000017780	Bos taurus palmitoyl-protein thioesterase 1 (PPT1), mRNA [NM_174154]	chr3:106638398-106638457	-	-	-	-	-
PRLR	prolactin receptor	281422	8.30798	0.21063	2.16802	0.0707928	1.1323	0.764648	0.862635	0.721905	1.04601	0.913626	0.890372	0.779617	0.878276	0.754493	0.565703	0.177193	0.901402	0.802443	0.522274	0.125843	0.761845	0.513588	1.21257	0.642752	0.85121	0.698061	0.986415	0.973685	0.644106	0.293975	1.59342	0.266993	NM_174155	NM_174155	Bt.106642	ENSBTAT00000014437	Bos taurus prolactin receptor (PRLR), transcript variant 1, mRNA [NM_174155]	chr20:39137403-39137462	-	-	-	-	-
PRM1	protamine 1]	281423	4.01221	0.0414329	0.628628	0.0303392	0.627497	0.0297573	0.844369	0.411407	0.810713	0.309935	0.677637	0.0658528	0.584589	0.0135488	0.534202	0.00468498	0.953184	0.814799	0.998201	0.992976	1.34561	0.15493	0.96014	0.842462	0.835853	0.384335	0.862688	0.472561	0.913807	0.660118	1.78432	0.00830372	XM_002703065	M14559	Bt.20926	ENSBTAT00000046692	Sperm protamine P1 [Source:UniProtKB/Swiss-Prot;Acc:P02318] [ENSBTAT00000046692]	chr25:9998917-9998858	-	-	-	-	-
PRM2	protamine 2	281424	4.02577	0.307171	0.954583	0.723486	1.08167	0.55104	1.03164	0.812439	1.0925	0.502061	1.35957	0.0258765	1.15074	0.289898	1.05757	0.670223	1.16371	0.253969	1.13313	0.345061	0.953752	0.718538	1.05899	0.662837	1.24446	0.104405	0.846404	0.210773	0.919034	0.521599	1.10036	0.468382	-	X16559	Bt.88643	-	Bull mRNA for protamine 2. [X16559]	-	-	-	-	-	-
PRND	prion protein 2 (dublet)	281426	7.07937	0.00235049	1.5959	0.351726	0.562396	0.253577	0.640737	0.374802	0.219683	0.00491589	0.280902	0.0160484	0.309321	0.0249306	0.238924	0.00742711	0.96828	0.948362	0.352401	0.0441128	1.1393	0.79343	0.34286	0.0392212	1.27867	0.62219	1.10117	0.846509	0.772414	0.604802	4.05267	0.00868286	NM_174158	NM_174158	Bt.7210	ENSBTAT00000014624	Bos taurus prion protein 2 (dublet) (PRND), mRNA [NM_174158]	chr13:47449308-47449367	-	-	-	-	-
PRNP	prion protein	281427	10.975	0.163931	1.68634	0.0348393	1.29725	0.277544	1.41931	0.147668	1.47584	0.109199	1.15346	0.548189	1.0417	0.863111	0.952341	0.836764	0.941832	0.800423	0.769272	0.273844	1.09409	0.704673	1.03983	0.869087	0.781559	0.303223	0.903116	0.66766	0.914214	0.705389	0.988965	0.962643	NM_181015	NM_181015	Bt.4737	ENSBTAT00000040292	Bos taurus prion protein (PRNP), mRNA [NM_181015]	chr13:47418442-47418501	-	-	-	-	-
PROC	protein C (inactivator of coagulation factors Va and VIIIa)	281428	5.11467	0.0253409	0.418994	0.0843327	0.347999	0.0386927	0.380846	0.0570128	0.354567	0.0419865	0.645242	0.374301	0.494151	0.157805	0.650683	0.383387	1.91426	0.191928	0.830558	0.70478	1.09439	0.853807	0.930998	0.883856	1.8198	0.227756	0.765838	0.5867	1.31677	0.57505	2.94193	0.0348817	NM_001166512	NM_001166512	Bt.49146	ENSBTAT00000005163	Bos taurus protein C (inactivator of coagulation factors Va and VIIIa) (PROC), mRNA [NM_001166512]	chr2:5037403-5037344	-	-	-	-	-
PRP1	prolactin-related protein 1	281429	5.68758	0.00261482	0.894542	0.565803	0.799142	0.252523	1.0166	0.932166	1.34816	0.131058	1.14268	0.492507	1.15774	0.451468	2.06798	0.000804721	1.27926	0.209994	0.893353	0.561206	1.27212	0.220225	1.32614	0.152703	0.847591	0.396002	1.01318	0.946054	1.78622	0.00551116	0.618604	0.0187837	NM_174159	NM_174159	Bt.454	ENSBTAT00000021026	Bos taurus prolactin-related protein 1 (PRP1), mRNA [NM_174159]	chr23:34531524-34531466	-	-	-	-	-
PRP3	prolactin-related protein 3	281430	3.11066	0.727298	0.916563	0.58309	0.963018	0.811902	1.16518	0.338423	0.926386	0.629776	0.969853	0.846689	0.889568	0.46205	0.949756	0.74489	0.84694	0.298991	1.05068	0.754966	1.20992	0.235049	0.795059	0.155453	1.04692	0.772207	0.917219	0.586171	1.06766	0.679622	0.891744	0.471355	NM_174160	NM_174160	Bt.4073	ENSBTAT00000065601	Bos taurus prolactin-related protein 3 (PRP3), mRNA [NM_174160]	chr23:34861423-34861364	-	-	-	-	-
PSAP	prosaposin	281433	12.0098	0.473305	1.52166	0.0568017	0.972286	0.894845	1.22862	0.337197	0.991999	0.96986	1.31159	0.209053	1.20002	0.394441	1.18759	0.421648	1.10421	0.641723	0.638966	0.0430819	1.26364	0.276638	0.807411	0.319029	1.32217	0.196288	0.914935	0.676343	0.989636	0.960917	0.929793	0.732347	-	BT029842	Bt.42764	ENSBTAT00000047021	proactivator polypeptide [Source:RefSeq peptide;Acc:NP_776586] [ENSBTAT00000047021]	chr28:28124218-28124159	-	-	-	-	-
QPCT	glutaminyl-peptide cyclotransferase	281437	7.47642	0.804816	1.04718	0.897063	0.960834	0.910731	0.997279	0.993899	0.878856	0.717384	0.797762	0.527618	0.619491	0.186496	1.1751	0.65132	0.852019	0.65374	0.917542	0.809256	1.03793	0.916794	0.881253	0.723085	0.907728	0.786001	0.776536	0.479976	1.89687	0.0812434	0.725063	0.370672	NM_177506	NM_177506	Bt.412	ENSBTAT00000018493	Bos taurus glutaminyl-peptide cyclotransferase (QPCT), mRNA [NM_177506]	chr11:19846408-19846467	-	-	-	-	-
DAG1	dystroglycan 1 (dystrophin-associated glycoprotein 1)	281439	4.38432	0.0308598	0.901286	0.748395	0.459304	0.0224859	0.523426	0.0539123	0.390496	0.00693126	0.492787	0.0363414	0.708275	0.291885	0.561659	0.0836132	1.07053	0.833304	0.50961	0.0453542	1.13961	0.686889	0.746038	0.369206	1.26195	0.474511	1.43728	0.268195	0.792995	0.475868	1.90602	0.0547254	NM_174162	NM_174162	Bt.88492	ENSBTAT00000015385	Bos taurus dystroglycan 1 (dystrophin-associated glycoprotein 1) (DAG1), mRNA [NM_174162]	chr22:51187537-51187478	-	-	-	-	-
RAC1	ras-related C3 botulinum toxin substrate 1 (rho family, small GTP binding protein Rac1)	281440	14.0289	0.32621	1.36961	0.0647548	0.924108	0.632423	1.08264	0.63037	0.913984	0.585949	0.918449	0.606299	0.998081	0.990694	0.956321	0.786331	1.06253	0.712952	0.674722	0.0231947	1.17155	0.340517	0.844217	0.308596	1.00488	0.97639	1.0867	0.61441	0.958159	0.795298	1.11106	0.524051	NM_174163	NM_174163	Bt.106827	ENSBTAT00000012170	Bos taurus ras-related C3 botulinum toxin substrate 1 (rho family, small GTP binding protein Rac1) (RAC1), mRNA [NM_174163]	chr25:38841029-38841088	-	-	-	-	-
RBP3	retinol binding protein 3, interstitial	281443	6.13138	0.115163	0.904211	0.592942	0.718659	0.0874946	1.11157	0.574527	0.784095	0.20254	0.762717	0.157389	1.10468	0.597088	1.13399	0.505085	1.04433	0.817464	0.794791	0.22805	1.54673	0.0269929	0.705393	0.0719547	0.972736	0.883027	1.44835	0.057095	1.02653	0.889171	0.920937	0.661625	NM_174164	NM_174164	Bt.56277	ENSBTAT00000006585	Bos taurus retinol binding protein 3, interstitial (RBP3), mRNA [NM_174164]	chr28:42594782-42594723	-	-	-	-	-
RBP4	retinol binding protein 4, plasma	281444	9.81778	0.414595	0.780586	0.636529	0.543275	0.249572	0.911486	0.859402	1.26787	0.65066	1.16525	0.770174	2.16116	0.148908	1.17365	0.759723	0.893969	0.830395	0.695984	0.490388	1.67776	0.327074	1.39099	0.529673	0.919062	0.871839	1.85468	0.243896	0.543065	0.249279	0.7617	0.60373	NM_001040475	NM_001040475	Bt.5318	ENSBTAT00000000566	Bos taurus retinol binding protein 4, plasma (RBP4), mRNA [NM_001040475]	chr26:14940612-14940553	-	-	-	-	-
RCN1	reticulocalbin 1, EF-hand calcium binding domain	281445	12.4424	0.175345	0.813044	0.588287	0.493576	0.0728238	0.574496	0.154162	0.392309	0.0200462	0.480936	0.0635024	0.505889	0.0827519	0.419813	0.0298413	0.866586	0.707604	0.607072	0.197772	1.16395	0.690932	0.682876	0.321734	1.22591	0.594192	1.05188	0.894465	0.829851	0.625502	2.06422	0.0660025	NM_001103221	NM_001103221	Bt.96665	-	Bos taurus reticulocalbin 1, EF-hand calcium binding domain (RCN1), mRNA [NM_001103221]	chr15:63664303-63664362	-	-	-	-	-
RCVRN	recoverin	281447	4.62665	0.0681126	1.42651	0.168502	1.24684	0.387063	1.09834	0.711392	1.238	0.402342	1.23624	0.405451	0.973012	0.913962	0.64116	0.0880636	1.5485	0.093035	0.874051	0.595959	0.8809	0.617336	1.12715	0.637127	0.998574	0.995504	0.787077	0.348491	0.658943	0.108275	2.41516	0.00163226	NM_174165	NM_174165	Bt.56904	ENSBTAT00000035069	Bos taurus recoverin (RCVRN), mRNA [NM_174165]	chr19:29653560-29653501	-	-	-	-	-
RDH5	retinol dehydrogenase 5 (11-cis/9-cis)	281448	7.61416	0.0267473	0.689927	0.18521	0.462287	0.0088852	0.63406	0.106812	0.572785	0.051303	0.653603	0.131032	1.1415	0.631545	1.11066	0.703487	0.886406	0.66204	0.670053	0.15407	1.37157	0.257184	0.903362	0.712417	1.1411	0.63245	1.74647	0.0511662	0.97298	0.920766	0.798092	0.415779	NM_174166	NM_174166	Bt.4598	ENSBTAT00000065932	Bos taurus retinol dehydrogenase 5 (11-cis/9-cis) (RDH5), mRNA [NM_174166]	chr5:57859002-57858977	-	-	-	-	-
RDH8	retinol dehydrogenase 8 (all-trans)	281449	10.5317	0.000896695	1.31421	0.10401	1.80615	0.00117379	1.95646	0.000327088	1.65984	0.00434885	1.8579	0.00074964	2.32478	1.99015e-05	2.03296	0.000175869	1.54602	0.0124291	1.37432	0.0607439	1.08322	0.626189	0.84839	0.320018	1.11932	0.493167	1.25129	0.178646	0.874473	0.415709	0.760479	0.103326	NM_174167	NM_174167	Bt.266	ENSBTAT00000013443	Bos taurus retinol dehydrogenase 8 (all-trans) (RDH8), mRNA [NM_174167]	chr7:15821938-15821997	-	-	-	-	-
RELN	reelin	281450	8.97479	0.553993	1.08284	0.77684	1.4185	0.219554	1.42811	0.211038	1.47383	0.174605	1.56818	0.11752	1.02821	0.921023	1.12795	0.66839	1.01717	0.95162	1.30999	0.340163	1.00677	0.980803	1.03201	0.910589	1.06402	0.825043	0.655671	0.140858	1.097	0.741684	0.901789	0.712899	NM_001206458	NM_001206458	Bt.82217	-	Bos taurus reelin (RELN), mRNA [NM_001206458]	chr4:44891449-44891390	-	-	-	-	-
NPVF	neuropeptide VF precursor	281451	3.24048	0.300055	2.33538	0.0268932	1.04219	0.909881	1.16076	0.683474	1.05363	0.886217	1.21419	0.595953	1.01161	0.974764	1.41387	0.346916	0.879952	0.726385	0.446259	0.0344855	1.11377	0.768041	0.907711	0.790941	1.15239	0.698017	0.833159	0.617893	1.39764	0.36296	0.622371	0.201105	NM_174168	NM_174168	Bt.7042	ENSBTAT00000025902	Bos taurus neuropeptide VF precursor (NPVF), mRNA [NM_174168]	-	-	-	-	-	-
RGS7	regulator of G-protein signaling 7	281452	6.21247	0.556954	2.09773	0.100438	1.32886	0.519026	0.992027	0.985456	0.956119	0.918616	1.52621	0.339964	1.55829	0.317168	1.43155	0.416944	0.908062	0.82624	0.633475	0.303527	0.746526	0.507428	0.963803	0.933093	1.59625	0.292138	1.02102	0.962221	0.918671	0.846874	0.634319	0.30491	NM_174169	NM_174169	Bt.4470	-	Bos taurus regulator of G-protein signaling 7 (RGS7), mRNA [NM_174169]	chr16:36695602-36695661	-	-	-	-	-
RGS9	regulator of G-protein signaling 9	281453	6.36516	0.428184	0.989647	0.953888	0.739899	0.102995	1.03006	0.869312	0.925141	0.66605	0.969802	0.864744	0.768165	0.150981	1.06014	0.745797	1.00578	0.974431	0.747639	0.114824	1.39216	0.0748122	0.898143	0.551929	1.04827	0.793475	0.792084	0.202437	1.38009	0.0823117	0.948728	0.770115	NM_174170	NM_174170	Bt.97062	-	Bos taurus regulator of G-protein signaling 9 (RGS9), mRNA [NM_174170]	chr19:62656016-62656075	-	-	-	-	-
RHAG	Rh-associated glycoprotein	281454	3.22355	0.146991	0.888911	0.657468	2.07701	0.0098849	1.02375	0.929445	1.28262	0.351808	1.18877	0.515906	1.13764	0.627389	1.06743	0.805649	1.11117	0.69132	2.33658	0.00332878	0.492896	0.0121929	1.25287	0.398352	0.926825	0.774526	0.956995	0.86832	0.938282	0.810173	1.04097	0.879616	NM_174171	NM_174171	Bt.7048	ENSBTAT00000015012	Bos taurus Rh-associated glycoprotein (RHAG), mRNA [NM_174171]	chr23:22088836-22088777	-	-	-	-	-
RHCG	Rh family, C glycoprotein	281456	4.93212	0.283022	1.46707	0.352449	1.07875	0.852907	1.09755	0.819937	1.08017	0.850374	1.31666	0.502754	0.866077	0.725301	0.488704	0.0886779	0.74318	0.469956	0.73531	0.454346	1.01743	0.966285	0.984173	0.968863	1.21893	0.628877	0.657783	0.310292	0.564273	0.169353	1.52072	0.309953	NM_174172	NM_174172	Bt.3245	ENSBTAT00000007196	Bos taurus Rh family, C glycoprotein (RHCG), mRNA [NM_174172]	chr21:21358191-21358132	-	-	-	-	-
GRK1	G protein-coupled receptor kinase 1	281457	6.00786	0.224816	0.916302	0.511391	1.13516	0.343116	1.26943	0.0807541	1.08096	0.558284	1.26661	0.0834562	1.14799	0.302802	0.978749	0.871295	1.1173	0.405909	1.23885	0.114866	1.11828	0.40225	0.851538	0.231879	1.17174	0.238223	0.906354	0.460603	0.852573	0.235328	1.14156	0.322534	NM_174173	NM_174173	Bt.459	-	Bos taurus G protein-coupled receptor kinase 1 (GRK1), mRNA [NM_174173]	chr12:90782983-90783042	-	-	-	-	-
ROM1	retinal outer segment membrane protein 1	281465	11.3052	0.00306631	0.660556	0.0801784	0.403507	0.000487887	0.543265	0.0126412	0.408407	0.000559992	0.531869	0.0101644	0.545021	0.0130645	0.522638	0.00847124	0.955093	0.841675	0.610859	0.0398278	1.34636	0.203031	0.751764	0.221399	1.3023	0.256668	1.02473	0.915407	0.958933	0.855332	1.82745	0.0136094	NM_174174	NM_174174	Bt.558	ENSBTAT00000001574	Bos taurus retinal outer segment membrane protein 1 (ROM1), mRNA [NM_174174]	chr29:41656961-41657017	-	-	-	-	-
SAA3	serum amyloid A 3	281474	14.2822	0.929921	1.1236	0.760101	0.805006	0.570667	0.790389	0.538795	0.686641	0.32869	0.729088	0.410422	0.869328	0.713788	0.899664	0.781709	1.00012	0.999753	0.716455	0.385373	0.981843	0.961671	0.868737	0.712463	1.06182	0.875028	1.19235	0.645206	1.0349	0.928327	1.11166	0.781472	NM_181016	NM_181016	Bt.49986	ENSBTAT00000030328	Bos taurus serum amyloid A 3 (SAA3), mRNA [NM_181016]	chr29:26668132-26668073	-	-	-	-	-
SARS	seryl-tRNA synthetase	281476	14.1074	0.652805	1.09702	0.565435	1.19125	0.281275	1.18884	0.286764	1.37245	0.0571561	1.18842	0.28773	1.14998	0.387637	1.18025	0.307015	1.0049	0.975695	1.0859	0.608745	0.997974	0.989921	1.15445	0.374814	0.865909	0.373656	0.967659	0.837848	1.02632	0.871516	0.851433	0.321231	NM_174175	NM_174175	Bt.1552	ENSBTAT00000017232	Bos taurus seryl-tRNA synthetase (SARS), mRNA [NM_174175]	chr3:34283554-34283495	-	-	-	-	-
SCG2	secretogranin II	281477	4.2624	0.0659329	1.45144	0.16505	1.17347	0.544956	2.48517	0.0017414	1.23578	0.424292	1.23908	0.418544	1.07151	0.793208	1.12442	0.656679	1.14358	0.611284	0.808484	0.422367	2.11781	0.00792156	0.497261	0.0126507	1.00267	0.991908	0.864761	0.582179	1.04938	0.854813	1.01704	0.94884	NM_174176	NM_174176	Bt.5427	ENSBTAT00000028766	Bos taurus secretogranin II (SCG2), mRNA [NM_174176]	chr2:112550037-112549978	-	-	-	-	-
SCIN	scinderin	281478	11.3187	0.0263628	1.32473	0.47174	1.1963	0.645466	1.01167	0.976196	0.487138	0.0731252	0.354909	0.0123226	0.635684	0.250032	0.537441	0.118931	0.787736	0.540894	0.903055	0.793231	0.845664	0.666901	0.48152	0.0688856	0.72856	0.41831	1.79112	0.142199	0.845454	0.666439	1.46571	0.329892	NM_174177	NM_174177	Bt.3980	-	Bos taurus scinderin (SCIN), mRNA [NM_174177]	chr4:20233620-20233679	-	-	-	-	-
SDHA	succinate dehydrogenase complex, subunit A, flavoprotein (Fp)	281480	12.8954	0.0339362	1.06924	0.59031	1.35523	0.0201699	1.29793	0.0434167	1.20161	0.146833	0.957365	0.725604	0.970145	0.806988	0.957711	0.727782	1.22221	0.114339	1.26748	0.0645894	0.957715	0.727806	0.925788	0.535541	0.796738	0.0756842	1.01335	0.914841	0.987184	0.917151	1.27618	0.057715	NM_174178	NM_174178	Bt.24449	ENSBTAT00000064827	Bos taurus succinate dehydrogenase complex, subunit A, flavoprotein (Fp) (SDHA), nuclear gene encoding mitochondrial protein, mRNA [NM_174178]	chr20:71940842-71940783	-	-	-	-	-
SDHD	succinate dehydrogenase complex, subunit D, integral membrane protein	281481	13.0547	0.00224925	1.05274	0.683622	1.04811	0.709353	0.956643	0.725117	0.879608	0.31311	0.811363	0.105682	0.630805	0.00103393	0.689037	0.00608675	0.923094	0.526668	0.995609	0.972115	0.912729	0.470547	0.919474	0.506736	0.922414	0.522895	0.777463	0.0539793	1.09231	0.485193	1.33969	0.0269499	NM_174179	NM_174179	Bt.65279	-	Bos taurus succinate dehydrogenase complex, subunit D, integral membrane protein (SDHD), nuclear gene encoding mitochondrial protein, mRNA [NM_174179]	chr15:22733686-22733745	-	-	-	-	-
DHRS3	dehydrogenase/reductase (SDR family) member 3	281482	13.9525	0.0844209	1.22321	0.361909	0.849107	0.457943	0.838658	0.42501	0.847775	0.453683	1.17652	0.460697	1.32484	0.206469	1.51942	0.0650009	0.949187	0.81204	0.694164	0.104656	0.987693	0.954948	1.01087	0.960657	1.38777	0.143249	1.12607	0.589089	1.14687	0.53339	0.624703	0.0395856	NM_174180	NM_174180	Bt.5530	-	Bos taurus dehydrogenase/reductase (SDR family) member 3 (DHRS3), mRNA [NM_174180]	chr16:042002077-042002136	-	-	-	-	-
SEC1	alpha-2-fucosyltransferase Sec1	281483	6.8561	0.174638	0.891921	0.452704	0.875562	0.383871	0.985212	0.921658	0.834167	0.237717	0.960159	0.788538	1.27967	0.112307	1.101	0.526913	1.09578	0.547386	0.981658	0.902743	1.12523	0.438712	0.846688	0.27748	1.15104	0.357092	1.33276	0.0666242	0.860383	0.325431	0.995256	0.974956	NM_001130745	NM_001130745	Bt.9859	ENSBTAT00000019293	Bos taurus alpha-2-fucosyltransferase Sec1 (SEC1), mRNA [NM_001130745]	chr18:55764040-55764099	-	-	-	-	-
SELE	selectin E	281484	6.47603	0.58123	0.920455	0.883698	0.930645	0.899053	1.01722	0.975963	1.83897	0.287568	0.703033	0.535499	1.55497	0.438527	0.800987	0.695701	0.576391	0.335179	1.01107	0.984494	1.09302	0.875268	1.80784	0.300996	0.382297	0.0985046	2.21181	0.169026	0.515113	0.24781	0.719601	0.562624	NM_174181	NM_174181	Bt.197	ENSBTAT00000064677	Bos taurus selectin E (SELE), mRNA [NM_174181]	chr16:38179848-38179789	-	-	-	-	-
SELL	selectin L	281485	10.2909	0.983258	1.11498	0.798919	1.0187	0.965394	1.16707	0.717811	0.894869	0.794874	0.760339	0.52272	0.853816	0.711638	0.824357	0.651639	0.952364	0.908999	0.913646	0.832552	1.14565	0.750373	0.766767	0.535475	0.849665	0.703185	1.12294	0.7861	0.965497	0.934462	1.15528	0.735592	NM_174182	NM_174182	Bt.2314	-	Bos taurus selectin L (SELL), mRNA [NM_174182]	chr16:38147718-38147659	-	-	-	-	-
SELP	selectin P (granule membrane protein 140kDa, antigen CD62)	281486	9.47874	0.499628	0.84568	0.664049	1.07505	0.851026	1.30831	0.487456	1.53114	0.274387	1.14636	0.723215	1.82927	0.125552	1.18012	0.667797	0.818221	0.603448	1.27123	0.534825	1.21697	0.61111	1.17031	0.683552	0.7487	0.454924	1.59572	0.231612	0.645133	0.261103	0.693336	0.345932	NM_174183	NM_174183	Bt.4342	ENSBTAT00000046869	Bos taurus selectin P (granule membrane protein 140kDa, antigen CD62) (SELP), mRNA [NM_174183]	chr16:38049321-38049262	-	-	-	-	-
PMEL	premelanosome protein	281487	9.95716	0.080139	1.20029	0.686623	0.986887	0.976691	1.05652	0.903161	0.83164	0.683718	1.18793	0.70347	3.7878	0.00624465	1.74397	0.225008	1.18193	0.711773	0.822209	0.665371	1.07055	0.880078	0.787154	0.597294	1.42842	0.432756	3.18857	0.0154886	0.460419	0.0949049	0.677722	0.392603	-	M81193	Bt.5091	-	Bovine retinal pigment (RPE1) mRNA, 3' end. [M81193]	chr5:57677914-57677973	-	-	-	-	-
SLAMF1	signaling lymphocytic activation molecule family member 1	281489	8.37376	0.048594	0.762102	0.248522	0.569951	0.0216947	0.711836	0.151727	0.5628	0.0191756	0.677204	0.102307	0.735583	0.193681	1.19394	0.448122	0.890665	0.619126	0.747867	0.218035	1.24894	0.343002	0.790633	0.316785	1.20328	0.428666	1.08621	0.722269	1.62312	0.0451732	0.745987	0.214191	NM_174184	NM_174184	Bt.60591	ENSBTAT00000010425	Bos taurus signaling lymphocytic activation molecule family member 1 (SLAMF1), mRNA [NM_174184]	chr3:9119538-9127149	-	-	-	-	-
KDM5C	lysine (K)-specific demethylase 5C	281490	7.7994	0.199866	0.956878	0.765309	0.950756	0.732435	1.3524	0.048958	1.12879	0.414627	1.14599	0.359641	1.21672	0.191079	0.948962	0.722852	1.16888	0.295377	0.993602	0.965301	1.42244	0.0232666	0.834656	0.227206	1.01524	0.918363	1.06172	0.685246	0.779933	0.100909	1.23175	0.165658	NM_174185	NM_174185	Bt.8145	ENSBTAT00000019893	Bos taurus lysine (K)-specific demethylase 5C (KDM5C), mRNA [NM_174185]	chrX:96041957-96041898	-	-	-	-	-
SMN1	survival of motor neuron 1, telomeric	281492	10.4655	0.0295724	0.825755	0.140341	0.703184	0.00957701	0.772442	0.0504655	0.726471	0.01747	0.623727	0.000896929	0.7524	0.0324398	0.648968	0.00200522	0.848367	0.202867	0.851565	0.21307	1.09849	0.462188	0.940486	0.630012	0.858572	0.236642	1.2063	0.148265	0.86253	0.250702	1.30726	0.0429505	NM_175701	NM_175701	Bt.3994	ENSBTAT00000007547	Bos taurus survival of motor neuron 1, telomeric (SMN1), mRNA [NM_175701]	chr20:10057364-10057423	-	-	-	-	-
SNCG	synuclein, gamma (breast cancer-specific protein 1)	281494	9.99065	0.380144	0.98792	0.970463	0.744172	0.371751	1.26213	0.480322	1.46265	0.252768	1.58828	0.16661	1.17283	0.627981	1.51265	0.21428	1.25534	0.490449	0.753271	0.391449	1.69601	0.116248	1.15888	0.653907	1.08589	0.801893	0.738427	0.359539	1.28975	0.440887	0.829893	0.5712	NM_174186	NM_174186	Bt.251	ENSBTAT00000004571	Bos taurus synuclein, gamma (breast cancer-specific protein 1) (SNCG), mRNA [NM_174186]	chr28:41907016-41907075	-	-	-	-	-
SOD1	superoxide dismutase 1, soluble]	281495	14.4612	0.0705739	1.03131	0.850326	1.46403	0.0262661	1.0761	0.653997	1.44991	0.0299503	1.31201	0.105158	0.985463	0.928551	1.17983	0.315994	0.960753	0.80643	1.41958	0.0396711	0.735025	0.0681464	1.34738	0.0767137	0.904891	0.542013	0.751107	0.0885587	1.19724	0.275906	0.814312	0.215349	-	AB099025	Bt.49637	ENSBTAT00000032452	Superoxide dismutase [Cu-Zn] [Source:UniProtKB/Swiss-Prot;Acc:P00442] [ENSBTAT00000032452]	chr1:3114260-3114201	-	-	-	-	-
SOD2	superoxide dismutase 2, mitochondrial	281496	13.4933	0.0309078	2.19174	0.019242	1.16339	0.634246	1.74326	0.0888372	0.899936	0.740024	0.770227	0.413834	1.00168	0.995788	0.762023	0.395201	0.956644	0.888959	0.530808	0.0544072	1.49843	0.20963	0.516236	0.0452925	0.855869	0.624691	1.3005	0.410883	0.760747	0.392335	1.2554	0.475805	NM_201527	NM_201527	Bt.4748	-	Bos taurus superoxide dismutase 2, mitochondrial (SOD2), nuclear gene encoding mitochondrial protein, mRNA [NM_201527]	chr9:097392785-097392726	-	-	-	-	-
SPP1	secreted phosphoprotein 1	281499	15.5716	4.48699e-05	1.47562	0.0750476	2.67346	7.71883e-05	2.71045	6.49438e-05	2.85777	3.33957e-05	2.98615	1.92464e-05	2.15528	0.00112949	2.32674	0.000439422	1.24294	0.309448	1.81176	0.00880811	1.01383	0.948282	1.05435	0.8028	1.04492	0.83571	0.721757	0.13223	1.07956	0.718139	0.534197	0.00605926	NM_174187	NM_174187	Bt.10536	ENSBTAT00000006929	Bos taurus secreted phosphoprotein 1 (SPP1), mRNA [NM_174187]	chr6:38121073-38121014	-	-	-	-	-
SPP2	secreted phosphoprotein 2, 24kDa	281500	6.6182	0.872828	0.593748	0.222151	0.708766	0.416347	0.756849	0.509729	0.681676	0.36631	1.03287	0.938732	0.674628	0.353663	0.594718	0.223562	0.789036	0.574552	1.19372	0.674423	1.06784	0.876072	0.900677	0.803783	1.5152	0.327925	0.653156	0.316198	0.88155	0.764672	1.32674	0.503525	NM_174188	NM_174188	Bt.508	ENSBTAT00000002631	Bos taurus secreted phosphoprotein 2, 24kDa (SPP2), mRNA [NM_174188]	chr3:114329315-114336825	-	-	-	-	-
SRPR	signal recognition particle receptor (docking protein)	281504	12.8305	0.0423919	1.22594	0.464243	1.7324	0.0556351	1.68274	0.0689084	2.43405	0.00323815	2.27385	0.00595927	1.94559	0.0224744	1.79116	0.043234	1.20538	0.501795	1.41312	0.218525	0.971332	0.916342	1.44648	0.189915	0.934182	0.805871	0.855639	0.574554	0.920626	0.765372	0.672959	0.160617	NM_001075122	NM_001075122	Bt.5518	-	Bos taurus signal recognition particle receptor (docking protein) (SRPR), mRNA [NM_001075122]	chr29:029983829-029983888	-	-	-	-	-
STAR	steroidogenic acute regulatory protein	281507	6.55655	0.131003	1.66033	0.330288	1.07833	0.883819	4.40116	0.0075086	1.13904	0.800922	2.08099	0.163503	1.68288	0.31782	1.67332	0.323047	0.959628	0.936345	0.649469	0.406067	4.08146	0.0106599	0.258804	0.0136888	1.82697	0.248979	0.808694	0.681186	0.994316	0.991185	0.573489	0.286583	NM_174189	NM_174189	Bt.87242	ENSBTAT00000047426	Bos taurus steroidogenic acute regulatory protein (STAR), nuclear gene encoding mitochondrial protein, mRNA [NM_174189]	chr27:33017018-33016959	-	-	-	-	-
SVIL	supervillin	281509	11.9437	0.303098	1.25305	0.166891	1.21227	0.23583	1.2574	0.160705	1.24284	0.182243	1.11351	0.503872	1.47321	0.0217066	1.50413	0.0161359	1.18896	0.285222	0.96746	0.836417	1.03722	0.81958	0.988423	0.942039	0.895938	0.494608	1.32303	0.0893745	1.02099	0.896817	0.790465	0.150281	NM_174190	NM_174190	Bt.64122	ENSBTAT00000027592	Bos taurus supervillin (SVIL), mRNA [NM_174190]	chr13:034922292-034922233	-	-	-	-	-
SYN1	synapsin I	281510	5.85371	0.861425	0.973494	0.937506	1.04723	0.892877	1.07785	0.826871	0.981392	0.95628	1.44169	0.290928	1.19259	0.608128	1.48238	0.256575	1.31152	0.431432	1.07574	0.831324	1.02924	0.932958	0.910509	0.784514	1.46902	0.267406	0.827216	0.580939	1.243	0.527108	0.884738	0.721092	NM_174191	NM_174191	Bt.62979	-	Bos taurus synapsin I (SYN1), mRNA [NM_174191]	chrX:91192036-91191977	-	-	-	-	-
SYT1	synaptotagmin I	281511	7.01314	0.444036	0.816884	0.618478	1.48431	0.334079	1.3745	0.435137	1.55159	0.283693	1.98044	0.100544	1.60591	0.248521	1.75619	0.172351	1.09993	0.814244	1.81704	0.14873	0.926016	0.849583	1.12884	0.765036	1.2764	0.548358	0.810882	0.605803	1.09358	0.825325	0.626313	0.254197	NM_174192	NM_174192	Bt.22951	-	Bos taurus synaptotagmin I (SYT1), mRNA [NM_174192]	chr5:9062809-9062868	-	-	-	-	-
TAC1	tachykinin, precursor 1	281512	5.66279	1.6993e-05	1.02662	0.958619	3.50961	0.0189031	0.555258	0.2513	0.353042	0.0478914	0.31103	0.0279068	0.274417	0.0159352	0.131573	0.000417411	1.62114	0.344151	3.41862	0.0212714	0.158211	0.00108158	0.635817	0.374737	0.880999	0.802492	0.882285	0.804717	0.479465	0.154641	12.3212	3.31018e-05	NM_174193	NM_174193	Bt.12930	ENSBTAT00000020419	Bos taurus tachykinin, precursor 1 (TAC1), mRNA [NM_174193]	chr4:14929258-14929317	-	-	-	-	-
TAC3	tachykinin 3	281513	3.63061	0.391885	1.13666	0.715819	0.596772	0.150059	0.838352	0.616703	0.695866	0.307093	1.2065	0.594216	0.759005	0.435369	0.708537	0.331317	1.16157	0.670505	0.525022	0.0755476	1.40481	0.337766	0.83004	0.597041	1.73381	0.125944	0.629096	0.194548	0.933507	0.844818	1.63939	0.167421	NM_181017	NM_181017	Bt.37192	ENSBTAT00000029067	Bos taurus tachykinin 3 (TAC3), mRNA [NM_181017]	chr5:56747233-56747783	-	-	-	-	-
TBCD	tubulin folding cofactor D	281515	9.62869	0.0296543	1.00682	0.967501	0.770628	0.1268	0.803379	0.196558	0.734827	0.0734612	0.868505	0.401151	1.30588	0.118241	0.960204	0.807715	1.14465	0.420824	0.765409	0.117623	1.0425	0.80303	0.914671	0.593795	1.18192	0.320909	1.50359	0.0204425	0.735295	0.0740222	1.19209	0.297204	NM_174194	NM_174194	Bt.3974	ENSBTAT00000020484	Bos taurus tubulin folding cofactor D (TBCD), mRNA [NM_174194]	chr19:50395938-50394950	-	-	-	-	-
TCN2	transcobalamin II	281518	11.0149	0.00469759	1.27607	0.0291273	1.3388	0.0103587	1.2986	0.0201623	1.26761	0.033398	1.41257	0.00301518	1.64425	7.24871e-05	1.50883	0.000613486	1.15602	0.181311	1.04916	0.653121	0.969968	0.774957	0.976139	0.820813	1.11436	0.314422	1.16401	0.16215	0.917644	0.422895	0.766169	0.0180878	NM_174195	NM_174195	Bt.44412	ENSBTAT00000029446	Bos taurus transcobalamin II (TCN2), mRNA [NM_174195]	chr17:71727369-71727428	-	-	-	-	-
TGM2	transglutaminase 2 (C polypeptide, protein-glutamine-gamma-glutamyltransferase)	281528	11.5036	0.0719558	0.815763	0.478996	0.903011	0.721857	0.680001	0.185417	0.62141	0.10532	0.431146	0.00637736	0.879353	0.653947	0.533607	0.0357123	0.969868	0.914886	1.10695	0.722925	0.753038	0.326305	0.913837	0.753156	0.693819	0.208632	2.03957	0.0184778	0.606818	0.0898512	1.81757	0.0448881	NM_177507	NM_177507	Bt.5401	ENSBTAT00000021569	Bos taurus transglutaminase 2 (C polypeptide, protein-glutamine-gamma-glutamyltransferase) (TGM2), mRNA [NM_177507]	chr13:67663219-67663160	-	-	-	-	-
THBD	thrombomodulin	281529	13.2989	0.00028325	1.56592	0.276099	3.5142	0.00442197	6.35323	0.000100671	7.39619	3.7249e-05	2.08834	0.0792694	2.57257	0.0270129	2.12843	0.0722499	1.25011	0.584458	2.24417	0.0554731	1.80787	0.15386	1.16416	0.709179	0.282353	0.00421686	1.23188	0.609301	0.827354	0.642165	0.587341	0.19832	NM_001166522	NM_001166522	Bt.471	ENSBTAT00000003575	Bos taurus thrombomodulin (THBD), mRNA [NM_001166522]	chr13:42217441-42217382	-	-	-	-	-
THBS1	thrombospondin 1	281530	10.3614	0.260815	2.28099	0.0663918	0.692766	0.401419	0.965484	0.935563	0.764966	0.538931	0.812913	0.634273	1.31525	0.529798	1.03828	0.931099	0.947375	0.900985	0.303713	0.010234	1.39367	0.447409	0.792314	0.593093	1.06268	0.888734	1.61794	0.273712	0.789418	0.587326	0.912447	0.833033	NM_174196	NM_174196	Bt.109568	ENSBTAT00000002600	Bos taurus thrombospondin 1 (THBS1), mRNA [NM_174196]	chr10:35329208-35329267	-	-	-	-	-
TLR2	toll-like receptor 2	281534	11.0748	0.000133979	1.69734	0.020349	2.35632	0.000464986	2.73632	7.42769e-05	3.36602	5.85934e-06	2.10126	0.00184224	1.55361	0.0497663	1.63732	0.0295423	1.24955	0.307617	1.38824	0.137545	1.16127	0.491124	1.23012	0.342232	0.624258	0.0368357	0.739368	0.170263	1.05389	0.808252	0.763168	0.217988	NM_174197	NM_174197	Bt.8945	ENSBTAT00000010530	Bos taurus toll-like receptor 2 (TLR2), mRNA [NM_174197]	chr17:3949975-3949916	-	-	-	-	-
TLR3	toll-like receptor 3	281535	8.21218	0.00482228	1.20801	0.587981	0.814103	0.55565	0.655481	0.231152	0.439275	0.0245143	0.336987	0.00401026	0.405182	0.014418	0.389369	0.0110181	0.906912	0.778929	0.673922	0.262409	0.805157	0.534768	0.670157	0.255861	0.767144	0.448534	1.20237	0.59721	0.960972	0.908886	2.32918	0.0211372	NM_001008664	NM_001008664	Bt.12298	ENSBTAT00000011445	Bos taurus toll-like receptor 3 (TLR3), mRNA [NM_001008664]	chr27:15243142-15243201	-	-	-	-	-
TLR4	toll-like receptor 4	281536	10.6865	0.118274	1.38828	0.0246842	1.31585	0.0566076	1.15547	0.303164	1.07517	0.602743	1.02286	0.870748	1.02415	0.863629	1.02944	0.834592	0.939386	0.653201	0.947825	0.700048	0.87812	0.353446	0.930503	0.604974	0.95135	0.719863	1.00126	0.992775	1.00517	0.970407	0.912522	0.511609	NM_174198	NM_174198	Bt.9030	ENSBTAT00000008190	Bos taurus toll-like receptor 4 (TLR4), mRNA [NM_174198]	chr8:108839797-108839856	-	-	-	-	-
TNP1	transition protein 1 (during histone to protamine replacement)	281537	3.60989	0.288479	1.13611	0.479612	1.21241	0.288947	1.01904	0.916375	1.12352	0.518482	0.879568	0.477195	1.267	0.195058	0.825474	0.290945	0.972685	0.877504	1.06716	0.717827	0.840509	0.3378	1.10252	0.587983	0.78287	0.180628	1.44047	0.0504596	0.651521	0.0234443	1.17834	0.364836	NM_174199	NM_174199	Bt.48900	ENSBTAT00000025292	Bos taurus transition protein 1 (during histone to protamine replacement) (TNP1), mRNA [NM_174199]	chr2:105576655-105576596	-	-	-	-	-
TNP2	transition protein 2 (during histone to protamine replacement)]	281538	5.93786	0.212442	1.02387	0.893946	1.44161	0.046817	1.17988	0.35384	1.29291	0.154627	1.26703	0.188435	0.890144	0.512444	1.03697	0.837471	1.10508	0.573391	1.408	0.0617102	0.818451	0.263314	1.09579	0.606041	0.979987	0.909033	0.702543	0.0543896	1.16495	0.391548	1.06568	0.719483	XM_001249572	BC109800	Bt.45043	ENSBTAT00000054025	Nuclear transition protein 2 [Source:UniProtKB/Swiss-Prot;Acc:P26377] [ENSBTAT00000054025]	chr25:9988881-9988822	-	-	-	-	-
TP53	tumor protein p53	281542	10.2926	6.93004e-05	0.677214	0.139913	0.318976	0.000139085	0.392788	0.00115765	0.291423	5.48517e-05	0.485488	0.00901536	0.869228	0.588675	0.812566	0.424792	0.915861	0.734077	0.471013	0.00679412	1.2314	0.423486	0.741935	0.254149	1.66592	0.0567675	1.79042	0.0313748	0.934814	0.794354	1.12712	0.644021	NM_174201	NM_174201	Bt.49712	ENSBTAT00000001420	Bos taurus tumor protein p53 (TP53), mRNA [NM_174201]	chr19:27985654-27985595	-	-	-	-	-
TPI1	triosephosphate isomerase 1	281543	14.557	0.458467	0.949871	0.744907	0.796396	0.157472	1.00098	0.99507	0.802674	0.171737	0.873397	0.394664	1.0828	0.615289	0.878315	0.414301	1.03169	0.843412	0.838426	0.270117	1.25688	0.155767	0.801891	0.169911	1.08811	0.593837	1.23975	0.181134	0.811153	0.192409	1.17463	0.312898	NM_001013589	NM_001013589	Bt.3487	-	Bos taurus triosephosphate isomerase 1 (TPI1), mRNA [NM_001013589]	chr5:103942458-103942402	-	-	-	-	-
TPM1	tropomyosin 1 (alpha)	281544	12.0614	0.292214	1.88713	0.00901517	1.38658	0.158222	1.20364	0.417467	1.50085	0.0826972	1.21956	0.385666	1.39834	0.148157	1.15446	0.528726	1.27746	0.286345	0.734759	0.182381	0.86806	0.534838	1.24693	0.335627	0.812579	0.364702	1.14659	0.548403	0.825597	0.402025	1.10654	0.656401	NM_001013590	NM_001013590	Bt.109484	ENSBTAT00000044796	Bos taurus tropomyosin 1 (alpha) (TPM1), mRNA [NM_001013590]	chr10:47056281-47056222	-	-	-	-	-
TPSB1	tryptase beta 1	281545	9.11691	0.00263763	0.8261	0.292231	0.530814	0.00144494	0.695172	0.0510049	0.573374	0.00429017	0.646729	0.0212242	0.902144	0.567221	0.596917	0.00743809	1.07495	0.687552	0.642554	0.0195525	1.30963	0.141102	0.824794	0.288336	1.12794	0.504077	1.39493	0.0723659	0.661665	0.02822	1.80083	0.00274315	NM_174202	NM_174202	Bt.336	ENSBTAT00000037579	Bos taurus tryptase beta 1 (TPSB1), mRNA [NM_174202]	chr25:995716-995775	-	-	-	-	-
TRAM1	translocation associated membrane protein 1	281546	9.21848	0.00324604	1.07492	0.754303	1.66261	0.0349309	1.43374	0.126819	1.31289	0.244091	0.912237	0.690856	0.732978	0.185519	0.597481	0.0328092	0.925822	0.738493	1.54673	0.0673141	0.862343	0.522406	0.915711	0.70299	0.69483	0.123038	0.803495	0.346961	0.815141	0.379076	1.54954	0.0662546	NM_001040476	NM_001040476	Bt.9033	ENSBTAT00000009951	Bos taurus translocation associated membrane protein 1 (TRAM1), mRNA [NM_001040476]	chr14:36385176-36385117	-	-	-	-	-
TRHR	thyrotropin-releasing hormone receptor	281549	2.90857	0.0798817	1.04236	0.482559	0.929266	0.219024	0.987301	0.828019	0.931796	0.236086	0.893629	0.0644767	0.893681	0.0646069	0.900962	0.0850171	1.01228	0.835627	0.891499	0.0593602	1.06245	0.307857	0.943782	0.329648	0.959039	0.479093	1.00006	0.999206	1.00815	0.890274	1.12356	0.0560401	NM_174203	NM_174203	Bt.45042	ENSBTAT00000026634	Bos taurus thyrotropin-releasing hormone receptor (TRHR), mRNA [NM_174203]	chr14:57479182-57479123	-	-	-	-	-
TSFM	Ts translation elongation factor, mitochondrial	281551	11.5905	0.466751	0.781411	0.0743596	0.886108	0.370419	1.00073	0.995645	0.922958	0.550854	0.856719	0.254316	1.06811	0.623597	0.947991	0.690522	0.922944	0.550778	1.13398	0.351951	1.12936	0.367578	0.922284	0.547253	0.928231	0.579331	1.24674	0.108466	0.887544	0.376764	0.973579	0.841607	NM_174204	NM_174204	Bt.103027	ENSBTAT00000022496	Bos taurus Ts translation elongation factor, mitochondrial (TSFM), nuclear gene encoding mitochondrial protein, mRNA [NM_174204]	chr5:56003221-56003162	-	-	-	-	-
TSHB	thyroid stimulating hormone, beta	281552	7.99538	0.0235049	1.06127	0.728818	0.836809	0.303423	0.887813	0.489376	0.768503	0.132835	0.71545	0.0592038	0.538906	0.00118046	0.744369	0.0937492	0.831694	0.28743	0.788496	0.173239	1.06095	0.730139	0.865613	0.402824	0.930965	0.67681	0.753241	0.10695	1.38126	0.0681286	1.11731	0.519037	NM_174205	NM_174205	Bt.475	ENSBTAT00000008264	Bos taurus thyroid stimulating hormone, beta (TSHB), mRNA [NM_174205]	chr3:28419713-28419654	-	-	-	-	-
TSHR	thyroid stimulating hormone receptor	281553	6.77066	0.168234	1.19047	0.655238	1.98599	0.0871992	2.20511	0.0507332	2.56877	0.021628	2.71418	0.0156509	1.38454	0.406949	1.6792	0.190948	1.42174	0.370339	1.66825	0.196428	1.11033	0.788419	1.16492	0.695708	1.05661	0.887665	0.510113	0.0930143	1.21282	0.621357	0.846677	0.669877	NM_174206	NM_174206	Bt.34	ENSBTAT00000052615	Bos taurus thyroid stimulating hormone receptor (TSHR), mRNA [NM_174206]	chr10:93570778-93570837	-	-	-	-	-
TSPY	testis specific protein, Y-linked 1	281554	3.65381	0.17899	0.952098	0.683385	0.885082	0.314477	1.02324	0.848405	0.791881	0.060737	0.818941	0.105285	0.888116	0.327971	0.884335	0.311205	1.09346	0.459539	0.929613	0.545022	1.1561	0.233879	0.773893	0.040731	1.03417	0.779924	1.08447	0.501666	0.995743	0.971676	1.23648	0.0861925	NM_001244608	NM_001244608	Bt.12818	-	Bos taurus testis specific protein, Y-linked 1 (TSPY), mRNA [NM_001244608]	chr8:83243812-83243753	-	-	-	-	-
TUBB2B	tubulin, beta 2B class IIb	281555	12.445	0.25728	1.1525	0.516623	0.84447	0.440639	0.997113	0.989415	0.76788	0.232109	0.915059	0.684284	1.42593	0.112291	1.01669	0.93946	1.04753	0.831354	0.732726	0.161642	1.18076	0.448407	0.770103	0.23712	1.19167	0.423975	1.5583	0.0500821	0.713	0.129213	1.03033	0.890965	-	BC118413	Bt.105119	-	Bos taurus tubulin, beta 2A, mRNA (cDNA clone MGC:140632 IMAGE:8272633), complete cds. [BC118413]	chr23:50357813-50357872	-	-	-	-	-
TUFM	Tu translation elongation factor, mitochondrial	281556	13.4663	0.0886712	0.869527	0.317579	0.746566	0.0427906	0.788869	0.0957598	0.750503	0.0463697	0.727594	0.0286021	0.820722	0.161795	0.79063	0.0987564	1.08003	0.579473	0.858589	0.276615	1.05666	0.691157	0.951366	0.719237	0.969476	0.823002	1.12799	0.388046	0.963335	0.787557	1.36604	0.0315092	-	BC120109	Bt.53241	ENSBTAT00000025586	Elongation factor Tu, mitochondrial [Source:UniProtKB/Swiss-Prot;Acc:P49410] [ENSBTAT00000025586]	chr25:26229743-26229801	-	-	-	-	-
TXN2	thioredoxin 2	281557	13.4082	0.823505	1.00277	0.975005	1.04466	0.621081	1.04106	0.648754	1.04606	0.610415	1.0244	0.784672	1.10639	0.257519	1.13394	0.161977	1.10349	0.269763	1.04177	0.643223	0.99656	0.968824	1.0048	0.956651	0.979291	0.812492	1.08003	0.386055	1.02491	0.780378	0.973143	0.75771	NM_174208	NM_174208	Bt.5288	ENSBTAT00000000014	Bos taurus thioredoxin 2 (TXN2), nuclear gene encoding mitochondrial protein, mRNA [NM_174208]	chr5:75258173-75258114	-	-	-	-	-
UACA	uveal autoantigen with coiled-coil domains and ankyrin repeats	281559	12.1632	0.209593	0.897244	0.62224	0.734323	0.167482	0.623686	0.0392632	0.583465	0.0200642	0.698276	0.110676	0.598616	0.0260964	0.621505	0.0379411	0.767202	0.233929	0.81842	0.365282	0.849334	0.459418	0.935512	0.761623	1.19677	0.416295	0.857278	0.485149	1.03824	0.864335	1.23443	0.341727	NM_174209	NM_174209	Bt.26227	ENSBTAT00000025640	Bos taurus uveal autoantigen with coiled-coil domains and ankyrin repeats (UACA), mRNA [NM_174209]	chr10:17516788-17516729	-	-	-	-	-
UCP1	uncoupling protein 1 (mitochondrial, proton carrier)	281561	4.23602	0.134713	0.676987	0.113507	1.30809	0.269783	1.19402	0.463232	1.06306	0.799377	1.12677	0.620478	1.36939	0.198384	0.970632	0.901362	1.37425	0.193535	1.93223	0.0103286	0.912795	0.704754	0.890323	0.629802	1.05993	0.808849	1.21532	0.420367	0.708807	0.160403	1.41583	0.156304	NM_001166528	NM_001166528	Bt.507	ENSBTAT00000006097	Bos taurus uncoupling protein 1 (mitochondrial, proton carrier) (UCP1), nuclear gene encoding mitochondrial protein, mRNA [NM_001166528]	chr17:17472001-17473406	-	-	-	-	-
UCP2	uncoupling protein 2 (mitochondrial, proton carrier)	281562	6.26118	0.0873726	0.961026	0.919087	0.453913	0.0518657	0.754173	0.473137	0.429536	0.038488	0.42698	0.0372449	1.10137	0.805219	0.572209	0.1617	0.883264	0.751306	0.472321	0.0639067	1.66149	0.201656	0.569546	0.158355	0.994047	0.987827	2.57943	0.0215908	0.519545	0.103095	1.5436	0.272907	NM_001033611	NM_001033611	Bt.5180	ENSBTAT00000004810	Bos taurus uncoupling protein 2 (mitochondrial, proton carrier) (UCP2), nuclear gene encoding mitochondrial protein, mRNA [NM_001033611]	chr15:54196595-54196536	-	-	-	-	-
UCP3	uncoupling protein 3 (mitochondrial, proton carrier)	281563	5.26324	0.147287	0.954359	0.806833	0.738704	0.121385	0.873156	0.479623	0.664426	0.040042	0.734133	0.11428	1.08301	0.676727	0.728483	0.105925	0.970614	0.8759	0.774031	0.187276	1.18201	0.384699	0.760948	0.160546	1.10491	0.60229	1.47523	0.0499817	0.672646	0.0459121	1.33238	0.141255	NM_174210	NM_174210	Bt.136	ENSBTAT00000006918	Bos taurus uncoupling protein 3 (mitochondrial, proton carrier) (UCP3), nuclear gene encoding mitochondrial protein, mRNA [NM_174210]	chr15:54213652-54213593	-	-	-	-	-
UGDH	UDP-glucose 6-dehydrogenase	281564	9.33946	0.331308	1.26793	0.504742	0.822913	0.583375	1.56705	0.211868	0.771478	0.466347	0.684636	0.290246	0.834089	0.60956	0.723688	0.365255	0.854207	0.657125	0.649023	0.229057	1.90427	0.0779381	0.492314	0.0539007	0.887434	0.736367	1.2183	0.578493	0.867639	0.689096	1.18035	0.640518	-	BC150068	Bt.5538	-	Bos taurus UDP-glucose dehydrogenase, mRNA (cDNA clone MGC:166134 IMAGE:8094705), complete cds. [BC150068]	chr6:60231117-60231058	-	-	-	-	-
UGP2	UDP-glucose pyrophosphorylase 2	281565	14.0722	0.0106047	1.4539	0.269253	2.48221	0.0109057	1.972	0.050771	2.95689	0.00303162	1.75408	0.102024	0.859747	0.652284	1.10907	0.757324	1.19549	0.594724	1.70728	0.118725	0.794454	0.493778	1.49944	0.232701	0.593217	0.127322	0.490142	0.040972	1.28999	0.449342	1.07793	0.822691	NM_174212	NM_174212	Bt.3567	ENSBTAT00000044762	Bos taurus UDP-glucose pyrophosphorylase 2 (UGP2), mRNA [NM_174212]	chr11:62299513-62299572	-	-	-	-	-
UGT8	UDP glycosyltransferase 8	281566	6.17193	0.409294	0.549461	0.268617	0.400985	0.096395	0.463254	0.158308	0.311511	0.0367745	0.413915	0.107896	0.352139	0.0595571	0.569615	0.29781	0.837938	0.741215	0.729779	0.557193	1.15529	0.787383	0.672442	0.460488	1.32873	0.596129	0.850753	0.762692	1.61758	0.37227	1.47106	0.472721	NM_001083635	NM_001083635	Bt.63571	ENSBTAT00000006007	Bos taurus UDP glycosyltransferase 8 (UGT8), mRNA [NM_001083635]	chr6:12095203-12095144	-	-	-	-	-
UMOD	uromodulin	281567	5.18806	0.918506	1.59315	0.439251	2.08665	0.225822	1.39348	0.580505	2.22418	0.189199	1.63484	0.414604	2.23881	0.185715	1.99309	0.255288	1.75915	0.349521	1.30976	0.652779	0.667806	0.501882	1.59614	0.437435	0.73503	0.607983	1.36944	0.600402	0.890244	0.846059	0.882626	0.834846	NM_174213	NM_174213	Bt.65955	ENSBTAT00000046009	Bos taurus uromodulin (UMOD), mRNA [NM_174213]	chr25:18124662-18124603	-	-	-	-	-
UMPS	uridine monophosphate synthetase	281568	12.5236	0.00133065	0.763189	0.0410629	0.818109	0.122353	0.763636	0.041469	0.824457	0.136739	0.583377	0.000221423	0.610229	0.000564299	0.608756	0.000536795	0.924697	0.538833	1.07196	0.585111	0.933415	0.588259	1.07965	0.547389	0.707589	0.0106724	1.04603	0.723232	0.997586	0.984806	1.51899	0.00264	NM_177508	NM_177508	Bt.2379	ENSBTAT00000018248	Bos taurus uridine monophosphate synthetase (UMPS), mRNA [NM_177508]	chr1:69782742-69782801	-	-	-	-	-
UPK2	uroplakin 2	281569	6.62783	0.87754	1.57151	0.458185	1.38836	0.589298	2.1189	0.22212	1.45861	0.534935	0.965546	0.953869	0.99799	0.997351	0.953342	0.937164	0.999743	0.999661	0.883455	0.838061	1.52619	0.487511	0.68838	0.539313	0.661964	0.498006	1.0336	0.956513	0.955262	0.939805	1.04867	0.937502	NM_174214	NM_174214	Bt.110	-	Bos taurus uroplakin 2 (UPK2), mRNA [NM_174214]	chr15:30075216-30075275	-	-	-	-	-
UQCR11	ubiquinol-cytochrome c reductase, complex III subunit XI	281570	13.8373	0.163563	0.981934	0.906454	1.32765	0.0765298	1.2172	0.212091	1.38601	0.0433054	1.22348	0.200721	1.45647	0.0214718	1.3532	0.0597516	1.16484	0.329791	1.35208	0.0604095	0.916809	0.57669	1.13868	0.405643	0.882738	0.424265	1.19043	0.266913	0.929096	0.636164	0.860806	0.338267	-	DV929124	Bt.5040	-	LB03015.CR_L01 GC_BGC-30 Bos taurus cDNA clone IMAGE:8137875, mRNA sequence [DV929124]	chr7:45592807-45592748	-	-	-	-	-
VEGFA	vascular endothelial growth factor A	281572	9.78593	0.215475	0.990839	0.984608	2.76423	0.0408826	1.83902	0.208612	2.88122	0.0339005	2.14998	0.117301	1.6364	0.306839	1.4448	0.443119	1.15498	0.762833	2.78978	0.0392295	0.665294	0.396284	1.56671	0.350734	0.746206	0.540903	0.761125	0.568425	0.882914	0.794192	0.7994	0.639543	NM_174216	NM_174216	Bt.4138	ENSBTAT00000007026	Bos taurus vascular endothelial growth factor A (VEGFA), mRNA [NM_174216]	chr23:017269681-017269740	-	-	-	-	-
VIL1	villin 1	281573	3.72373	0.0473607	0.73428	0.559575	1.10831	0.845514	1.64377	0.350326	1.29882	0.621035	1.86141	0.245182	3.41186	0.0267437	3.54052	0.0228589	0.853664	0.764465	1.50938	0.4379	1.48313	0.457456	0.790151	0.655915	1.43315	0.497116	1.83294	0.256783	1.03771	0.944067	0.241112	0.0114356	NM_001013591	NM_001013591	Bt.24710	ENSBTAT00000024683	Bos taurus villin 1 (VIL1), mRNA [NM_001013591]	chr2:107169133-107169192	-	-	-	-	-
EZR	ezrin	281574	14.0485	0.592008	1.1568	0.171249	0.978444	0.834896	1.12594	0.262272	1.03426	0.747422	1.1078	0.331771	1.16383	0.154739	1.04967	0.643429	1.00297	0.977339	0.845822	0.117827	1.15074	0.186633	0.91858	0.419417	1.0711	0.512817	1.05058	0.637576	0.901914	0.327797	0.955508	0.663801	NM_174217	NM_174217	Bt.3583	ENSBTAT00000013663	Bos taurus ezrin (EZR), mRNA [NM_174217]	chr9:96598531-96598472	-	-	-	-	-
WARS	tryptophanyl-tRNA synthetase	281576	13.9484	0.032378	1.12846	0.642598	1.66109	0.0594018	1.30332	0.312855	1.36033	0.242658	0.9972	0.99139	0.70662	0.188926	0.680871	0.147386	1.14024	0.614427	1.472	0.145138	0.784616	0.354666	1.04375	0.869163	0.733056	0.238505	0.708605	0.192404	0.96356	0.886435	1.67468	0.0556941	XM_001256626	BC102806	Bt.43956	ENSBTAT00000006139	Tryptophanyl-tRNA synthetase, cytoplasmicT1-TrpRST2-TrpRS [Source:UniProtKB/Swiss-Prot;Acc:P17248] [ENSBTAT00000006139]	chr21:66888813-66888754	-	-	-	-	-
WASL	Wiskott-Aldrich syndrome-like	281577	12.1994	0.0185921	0.997637	0.986531	1.49829	0.00726781	1.36319	0.0344383	1.34594	0.0418729	1.25978	0.108149	0.933024	0.621621	1.10821	0.465733	1.05259	0.714891	1.50184	0.00697605	0.909829	0.501955	0.987347	0.927597	0.935985	0.637571	0.740626	0.0398994	1.18776	0.226124	0.94981	0.713619	NM_174219	NM_174219	Bt.359	ENSBTAT00000006094	Bos taurus Wiskott-Aldrich syndrome-like (WASL), mRNA [NM_174219]	chr4:88780989-88780930	-	-	-	-	-
YARS	tyrosyl-tRNA synthetase	281581	12.5166	0.0102721	0.727826	0.113654	1.16895	0.428403	1.04264	0.831297	1.34937	0.134654	1.12525	0.548359	0.721175	0.10407	0.658445	0.0407508	1.02573	0.896857	1.60609	0.0217478	0.891943	0.560734	1.29418	0.195416	0.833912	0.357884	0.6409	0.0302254	0.913017	0.642996	1.5578	0.0307748	-	BC122623	Bt.4535	ENSBTAT00000024051	tyrosyl-tRNA synthetase, cytoplasmic [Source:RefSeq peptide;Acc:NP_776645] [ENSBTAT00000024051]	chr2:121712363-121712422	-	-	-	-	-
AANAT	arylalkylamine N-acetyltransferase	281583	4.62459	0.176535	0.934416	0.649724	0.922529	0.589604	0.8322	0.22457	0.772762	0.0926368	0.908511	0.521472	0.884586	0.413746	1.11743	0.458768	1.16594	0.307989	0.987279	0.931562	0.902086	0.491405	0.928577	0.619952	1.17567	0.283073	0.973666	0.857958	1.26323	0.125601	1.04341	0.775784	NM_177509	NM_177509	Bt.13120	-	Bos taurus arylalkylamine N-acetyltransferase (AANAT), mRNA [NM_177509]	chr19:55917117-55917054	-	-	-	-	-
ABCA4	ATP-binding cassette, sub-family A (ABC1), member 4	281584	8.00999	0.509173	0.990708	0.966602	1.225	0.366538	1.51263	0.0722219	1.38595	0.151438	1.37453	0.161667	1.20972	0.39649	1.43902	0.111368	1.23644	0.345358	1.23649	0.345266	1.23479	0.348347	0.916252	0.695277	0.991761	0.970401	0.880096	0.567974	1.18955	0.43895	0.859223	0.498111	NM_174221	NM_174221	Bt.5067	ENSBTAT00000023982	Bos taurus ATP-binding cassette, sub-family A (ABC1), member 4 (ABCA4), mRNA [NM_174221]	chr3:49686283-49686342	-	-	-	-	-
ABCB1	ATP-binding cassette, sub-family B (MDR/TAP), member 1	281585	7.55191	0.105847	1.31476	0.205429	1.14843	0.517049	1.19335	0.409153	1.11405	0.612567	0.789882	0.273182	0.771243	0.228689	0.905809	0.642609	0.770542	0.22711	0.87349	0.526523	1.03911	0.856921	0.933548	0.746764	0.709019	0.114743	0.976403	0.910633	1.17448	0.452159	0.850668	0.449636	XM_002686731	EU599188	Bt.65621	ENSBTAT00000020806	ATP-binding cassette transporter subfamily B member 1 [Source:UniProtKB/TrEMBL;Acc:B2M0T2] [ENSBTAT00000020806]	chr4:33081632-33081691	-	-	-	-	-
TAP2	transporter 2, ATP-binding cassette, sub-family B (MDR/TAP)	281586	12.5497	0.109674	0.831215	0.460508	0.597362	0.0467762	0.671583	0.118782	0.62057	0.0641699	0.69702	0.155574	0.515207	0.0124043	0.540654	0.0194218	0.954318	0.851189	0.718662	0.192268	1.12425	0.63905	0.924041	0.751432	1.12319	0.641731	0.739157	0.231656	1.04939	0.846623	1.76512	0.0295827	NM_174222	NM_174222	Bt.62616	ENSBTAT00000003953	Bos taurus transporter 2, ATP-binding cassette, sub-family B (MDR/TAP) (TAP2), mRNA [NM_174222]	chr23:7079799-7079740	-	-	-	-	-
ABCC1	ATP-binding cassette, sub-family C (CFTR/MRP), member 1	281588	7.40616	0.0113085	0.902064	0.504744	0.785894	0.125944	0.838231	0.257371	0.722571	0.0425965	0.963935	0.811394	1.25872	0.143108	1.23549	0.176989	1.09271	0.565657	0.871217	0.373897	1.0666	0.675685	0.862018	0.338826	1.33403	0.0697775	1.30581	0.0917397	0.981547	0.903651	0.884437	0.42759	NM_174223	NM_174223	Bt.88646	ENSBTAT00000028094	Bos taurus ATP-binding cassette, sub-family C (CFTR/MRP), member 1 (ABCC1), mRNA [NM_174223]	chr25:14569914-14569973	-	-	-	-	-
ABCF1	ATP-binding cassette, sub-family F (GCN20), member 1	281589	10.982	0.810486	0.90806	0.57157	1.02404	0.888835	1.03118	0.856682	1.24285	0.207864	1.00495	0.976837	0.988538	0.945919	0.984422	0.926396	1.10959	0.542075	1.12773	0.481499	1.00697	0.967415	1.20527	0.277494	0.808584	0.218054	0.983673	0.922837	0.995836	0.980412	1.12715	0.483362	NM_001206909	NM_001206909	Bt.10387	-	Bos taurus ATP-binding cassette, sub-family F (GCN20), member 1 (ABCF1), mRNA [NM_001206909]	chr23:28198674-28198615	-	-	-	-	-
ACACA	acetyl-CoA carboxylase alpha	281590	6.64955	0.068534	0.988609	0.982529	3.10268	0.0380925	2.36414	0.108828	3.72814	0.0174309	4.64245	0.00644731	2.38024	0.106201	2.18049	0.144514	1.68881	0.321164	3.13843	0.0363362	0.761969	0.604254	1.57695	0.387401	1.24525	0.675543	0.512712	0.208652	0.916083	0.866976	0.774509	0.626032	NM_174224	NM_174224	Bt.88312	ENSBTAT00000023364	Bos taurus acetyl-CoA carboxylase alpha (ACACA), mRNA [NM_174224]	chr19:13754483-13752597	-	-	-	-	-
ACTA1	actin, alpha 1, skeletal muscle	281592	11.4828	0.649919	1.23633	0.631611	0.88379	0.779775	0.797888	0.609956	0.574058	0.215579	0.76307	0.54168	1.35351	0.494903	0.717089	0.453768	0.869293	0.751261	0.714851	0.449582	0.902803	0.816932	0.719471	0.458234	1.32926	0.520806	1.77377	0.201439	0.529801	0.158255	1.21225	0.663425	NM_174225	NM_174225	Bt.88733	ENSBTAT00000006534	Bos taurus actin, alpha 1, skeletal muscle (ACTA1), mRNA [NM_174225]	chr28:419223-419164	-	-	-	-	-
ACTG2	actin, gamma 2, smooth muscle, enteric	281595	14.6353	0.307109	2.191	0.0420226	1.33736	0.435108	1.28268	0.503198	1.32464	0.450176	0.972779	0.940582	1.21776	0.59566	0.763015	0.467365	1.11198	0.774529	0.610388	0.189869	0.959117	0.910244	1.03271	0.930722	0.73437	0.407499	1.25183	0.545517	0.626574	0.213653	1.45735	0.313866	NM_001013592	NM_001013592	Bt.9714	ENSBTAT00000020520	Bos taurus actin, gamma 2, smooth muscle, enteric (ACTG2), mRNA [NM_001013592]	chr11:10721972-10720270	-	-	-	-	-
ACTR3	ARP3 actin-related protein 3 homolog (yeast)	281597	12.5006	0.0069352	1.11588	0.61719	0.947271	0.804588	1.09062	0.692231	0.854256	0.473813	0.707225	0.122062	0.499825	0.00361092	0.553327	0.0112103	0.856718	0.481852	0.848904	0.456537	1.15133	0.52126	0.783276	0.270002	0.827884	0.391442	0.706741	0.12136	1.10704	0.642818	1.5483	0.0541393	NM_174226	NM_174226	Bt.4292	-	Bos taurus ARP3 actin-related protein 3 homolog (yeast) (ACTR3), mRNA [NM_174226]	chr2:65913235-65913294	-	-	-	-	-
ACVR2A	activin A receptor, type IIA	281598	8.44113	0.000408647	1.06691	0.706128	0.952115	0.774993	0.683042	0.0335986	0.69835	0.0443423	0.569629	0.00272742	0.492459	0.000301482	0.543807	0.00136748	0.813906	0.236403	0.892406	0.508723	0.717394	0.0614339	1.02241	0.897204	0.815679	0.24126	0.864527	0.399337	1.10427	0.564373	1.49668	0.0253044	NM_174227	NM_174227	Bt.513	ENSBTAT00000024108	Bos taurus activin A receptor, type IIA (ACVR2A), mRNA [NM_174227]	chr2:48381879-48381820	-	-	-	-	-
ADAM2	ADAM metallopeptidase domain 2	281599	4.60411	0.0562838	0.788204	0.32335	1.37324	0.191335	0.958341	0.85855	1.27584	0.312301	1.17931	0.491594	1.04683	0.84801	0.604895	0.0431463	0.940442	0.797105	1.74223	0.0267574	0.69787	0.140194	1.3313	0.237013	0.924338	0.741948	0.887662	0.618459	0.577837	0.028476	1.55472	0.0732867	NM_174228	NM_174228	Bt.139	ENSBTAT00000012384	Bos taurus ADAM metallopeptidase domain 2 (ADAM2), mRNA [NM_174228]	chr27:34251249-34250010	-	-	-	-	-
ADAM9	ADAM metallopeptidase domain 9	281600	7.96968	1.24008e-05	2.33058	0.000901018	1.52394	0.073326	2.0291	0.00424182	0.965578	0.877876	0.855691	0.496051	0.913348	0.691302	0.533071	0.00981945	0.881596	0.581422	0.653889	0.071101	1.33148	0.215946	0.475866	0.0028871	0.886196	0.597034	1.06738	0.774965	0.583645	0.0246528	1.65381	0.0347134	-	AF069647	Bt.734	-	Bos taurus cellular disintegrin precursor (ADAM-9) mRNA, partial cds. [AF069647]	chr27:033873814-033873869	-	-	-	-	-
ADCY1	adenylate cyclase 1 (brain)	281601	3.15246	0.0786705	1.06082	0.462416	1.24204	0.0110076	1.03675	0.652221	1.09386	0.267358	1.14487	0.0993323	1.11908	0.167087	1.20933	0.0237963	0.98524	0.852434	1.17083	0.0569273	0.834716	0.0308997	1.05509	0.504029	1.04663	0.56971	0.977476	0.775756	1.08065	0.336162	0.814696	0.0155648	NM_174229	NM_174229	Bt.517	ENSBTAT00000012528	Bos taurus adenylate cyclase 1 (brain) (ADCY1), mRNA [NM_174229]	chr4:76874398-76872534	-	-	-	-	-
ADCY7	adenylate cyclase 7	281603	9.74749	0.819045	0.864937	0.609765	0.825967	0.502014	0.883861	0.663867	0.684558	0.188848	0.870418	0.62534	0.752815	0.321336	0.619378	0.100006	0.840466	0.541404	0.954945	0.870878	1.07009	0.811275	0.774509	0.371264	1.2715	0.400215	0.864889	0.609628	0.82275	0.493405	1.35695	0.287079	NM_174230	NM_174230	Bt.1165	ENSBTAT00000008153	Bos taurus adenylate cyclase 7 (ADCY7), mRNA [NM_174230]	chr18:18809088-18809147	-	-	-	-	-
ADRB1	adrenergic, beta-1-, receptor	281604	8.67229	0.203793	0.999902	0.999491	1.00759	0.960681	1.23435	0.177774	1.06018	0.703743	1.15285	0.357985	1.42524	0.02778	1.29325	0.102642	1.27751	0.119208	1.00769	0.960173	1.22505	0.193322	0.858898	0.326186	1.08741	0.586112	1.23628	0.174696	0.907389	0.528158	0.987827	0.936391	NM_194266	NM_194266	Bt.79981	ENSBTAT00000001639	Bos taurus adrenergic, beta-1-, receptor (ADRB1), mRNA [NM_194266]	chr26:34806099-34806158	-	-	-	-	-
ADRB2	adrenergic, beta-2-, receptor, surface	281605	11.1635	0.240554	1.20701	0.479357	1.17151	0.551204	2.06985	0.0101023	1.50335	0.132018	1.21402	0.46606	1.41847	0.193956	1.59746	0.0856649	1.14129	0.61843	0.970589	0.910214	1.76682	0.0392549	0.72631	0.233505	0.807545	0.422266	1.16841	0.557843	1.12618	0.654101	0.714438	0.210944	NM_174231	NM_174231	Bt.100	-	Bos taurus adrenergic, beta-2-, receptor, surface (ADRB2), mRNA [NM_174231]	chr7:62230908-62230967	-	-	-	-	-
ADRB3	adrenergic, beta-3-, receptor	281606	6.49505	0.574562	0.726275	0.550368	0.530975	0.24187	0.703431	0.511563	1.09774	0.861322	0.45533	0.148688	0.903404	0.849085	0.485675	0.183543	1.0608	0.911941	0.731094	0.558586	1.32479	0.599167	1.56055	0.407484	0.414788	0.107971	1.98407	0.206298	0.537605	0.25098	2.18418	0.151431	NM_174232	NM_174232	Bt.318	ENSBTAT00000023923	Bos taurus adrenergic, beta-3-, receptor (ADRB3), mRNA [NM_174232]	chr27:32912611-32912552	-	-	-	-	-
AGTR1	angiotensin II receptor, type 1	281607	12.9426	0.465611	0.853142	0.298275	0.998318	0.991111	0.946584	0.716698	0.897301	0.475435	1.11409	0.476732	0.845167	0.271223	1.12487	0.438776	0.905877	0.51468	1.17017	0.303318	0.948179	0.725006	0.947936	0.72374	1.24161	0.160097	0.758613	0.0763043	1.33095	0.0671775	0.805315	0.159882	NM_174233	NM_174233	Bt.4539	-	Bos taurus angiotensin II receptor, type 1 (AGTR1), mRNA [NM_174233]	chr1:120401718-120401659	-	-	-	-	-
AIPL1	aryl hydrocarbon receptor interacting protein-like 1	281609	5.70362	0.0196379	0.849795	0.67562	1.07663	0.84925	1.2351	0.587661	3.98274	0.00134098	1.08522	0.833254	1.23573	0.58677	1.75536	0.155453	1.07666	0.849188	1.26692	0.543778	1.1472	0.723924	3.22462	0.00529268	0.272481	0.00229916	1.13869	0.738294	1.42051	0.369786	0.613354	0.214994	NM_174234	NM_174234	Bt.8861	ENSBTAT00000010954	Bos taurus aryl hydrocarbon receptor interacting protein-like 1 (AIPL1), mRNA [NM_174234]	chr19:26040221-26041814	-	-	-	-	-
AKAP3	A kinase (PRKA) anchor protein 3	281610	3.16492	0.0394028	2.64165	0.00118836	1.13536	0.638199	1.38431	0.233879	1.18791	0.524354	1.40768	0.211334	1.18889	0.522377	1.11921	0.676434	1.00944	0.972178	0.429792	0.00393807	1.21927	0.464137	0.858123	0.571269	1.18501	0.530219	0.844577	0.532212	0.941386	0.822678	0.901924	0.702001	NM_001101039	NM_001101039	Bt.219	ENSBTAT00000001353	Bos taurus A kinase (PRKA) anchor protein 3 (AKAP3), mRNA [NM_001101039]	chr5:105941294-105941353	-	-	-	-	-
AKAP4	A kinase (PRKA) anchor protein 4	281611	3.45241	0.302007	0.867572	0.711155	1.19517	0.642372	1.73651	0.157813	1.516	0.282911	1.18721	0.654835	1.8716	0.110613	1.61566	0.217344	0.828299	0.623738	1.3776	0.406242	1.45295	0.333914	0.873012	0.723302	0.783121	0.52504	1.57647	0.241121	0.863251	0.701511	0.512668	0.0900567	NM_174235	NM_174235	Bt.218	ENSBTAT00000044866	Bos taurus A kinase (PRKA) anchor protein 4 (AKAP4), mRNA [NM_174235]	chrX:93078450-93078391	-	-	-	-	-
AKAP5	A kinase (PRKA) anchor protein 5	281612	6.80763	0.0922086	1.10597	0.73459	0.913086	0.759517	0.976086	0.934997	0.683076	0.206118	0.522973	0.0364893	0.550653	0.0527322	0.547646	0.050746	0.700397	0.236587	0.825598	0.520102	1.069	0.822197	0.699812	0.235518	0.765614	0.371878	1.05293	0.862068	0.99454	0.985281	1.27892	0.410214	NM_174236	NM_174236	Bt.372	ENSBTAT00000012705	Bos taurus A kinase (PRKA) anchor protein 5 (AKAP5), mRNA [NM_174236]	chr10:76928700-76928759	-	-	-	-	-
AK3	adenylate kinase 3	281613	10.6237	0.044606	1.48591	0.0202242	1.44083	0.0309608	1.4358	0.0324639	1.59012	0.00754735	1.35672	0.0678035	1.24994	0.175208	1.27934	0.135917	0.957299	0.787288	0.969666	0.848892	0.996506	0.98272	1.10749	0.529183	0.853218	0.330493	0.921296	0.612894	1.02352	0.885666	0.748277	0.0816399	NM_174237	NM_174237	Bt.5149	ENSBTAT00000022789	Bos taurus adenylate kinase 3 (AK3), nuclear gene encoding mitochondrial protein, mRNA [NM_174237]	chr8:40069646-40069705	-	-	-	-	-
ALCAM	activated leukocyte cell adhesion molecule	281614	12.3549	0.334281	0.844988	0.559992	0.711059	0.242745	0.739031	0.298853	0.444647	0.00863684	0.741682	0.304492	0.647325	0.139462	0.752843	0.328818	0.805675	0.455595	0.841502	0.550468	1.03934	0.893447	0.601661	0.0866243	1.66803	0.0845491	0.872779	0.637344	1.16301	0.601046	1.07018	0.813931	NM_174238	NM_174238	Bt.107510	ENSBTAT00000000097	Bos taurus activated leukocyte cell adhesion molecule (ALCAM), mRNA [NM_174238]	chr1:50539937-50558761	-	-	-	-	-
ALDH1A1	aldehyde dehydrogenase 1 family, member A1	281615	11.8598	0.0563124	0.763834	0.252742	1.20207	0.431474	1.03606	0.878945	1.53501	0.0741646	1.29578	0.270867	0.761504	0.247537	1.27149	0.306616	0.888799	0.613085	1.57373	0.0597443	0.861895	0.524392	1.48159	0.099794	0.84415	0.468552	0.58768	0.0292329	1.66971	0.0349268	0.69902	0.132126	NM_174239	NM_174239	Bt.4732	ENSBTAT00000010661	Bos taurus aldehyde dehydrogenase 1 family, member A1 (ALDH1A1), mRNA [NM_174239]	chr8:49354293-49354234	-	-	-	-	-
ALDH3A1	aldehyde dehydrogenase 3 family, member A1	281617	5.23076	0.452573	1.236	0.291626	1.20238	0.357732	1.20468	0.352854	1.47817	0.0577604	1.44189	0.074376	1.43334	0.0789183	1.55431	0.033835	1.21419	0.333227	0.972795	0.889639	1.00191	0.992332	1.22703	0.308187	0.975457	0.900509	0.994071	0.976129	1.0844	0.683986	0.781178	0.220797	NM_001166513	NM_001166513	Bt.13116	ENSBTAT00000028125	Bos taurus aldehyde dehydrogenase 3 family, member A1 (ALDH3A1), mRNA [NM_001166513]	chr19:34487913-34488374	-	-	-	-	-
ALDH1B1	aldehyde dehydrogenase 1 family, member B1	281618	4.16806	0.00631039	0.5085	0.00327446	0.416657	0.000283142	0.47628	0.0014869	0.510395	0.0034226	0.723615	0.133369	0.592467	0.0187621	0.632742	0.0375282	0.805977	0.311045	0.819384	0.348799	1.1431	0.527377	1.07163	0.74303	1.41776	0.106535	0.81876	0.346991	1.06798	0.755258	1.27378	0.256958	XM_599364	S61045	Bt.13145	ENSBTAT00000027172	Aldehyde dehydrogenase X, mitochondrial [Source:UniProtKB/Swiss-Prot;Acc:P52476] [ENSBTAT00000027172]	chr8:62892204-62892263	-	-	-	-	-
AMELX	amelogenin, X-linked	281620	5.76448	0.144394	1.25575	0.241689	1.8682	0.00290032	1.41996	0.0765273	1.33501	0.140569	1.55129	0.0291006	1.51953	0.0368174	1.47703	0.0503908	1.23131	0.283681	1.48772	0.0465732	0.76007	0.16088	0.940172	0.7481	1.16201	0.436702	0.979526	0.914168	0.972029	0.8825	0.833644	0.347264	NM_001014984	NM_001014984	Bt.28016	ENSBTAT00000016034	Bos taurus amelogenin, X-linked (AMELX), mRNA [NM_001014984]	chrX:137548649-137548590	-	-	-	-	-
AMELY	amelogenin, Y-linked	281621	4.24579	0.488639	0.592201	0.131781	0.640243	0.196886	1.02532	0.941357	0.801341	0.516433	0.762352	0.427568	1.18647	0.615829	0.681244	0.26465	0.849834	0.632919	1.08112	0.818595	1.60146	0.173721	0.781551	0.470655	0.951345	0.883362	1.55633	0.200391	0.574178	0.111416	1.24747	0.517086	NM_174240	NM_174240	Bt.28016	ENSBTAT00000016034	Bos taurus amelogenin, Y-linked (AMELY), mRNA [NM_174240]	chrX:137550441-137548699	-	-	-	-	-
ANXA4	annexin A4	281625	11.6085	0.232341	1.26788	0.0827952	1.06032	0.659813	1.12118	0.392505	1.01188	0.929129	0.919182	0.527362	0.871563	0.305633	0.960107	0.759415	0.981845	0.890295	0.836291	0.185805	1.0574	0.67484	0.902515	0.442581	0.908387	0.471649	0.948195	0.689225	1.10159	0.468589	1.02264	0.866168	NM_001001440	NM_001001440	Bt.38197	ENSBTAT00000001463	Bos taurus annexin A4 (ANXA4), mRNA [NM_001001440]	chr11:68144339-68144398	-	-	-	-	-
ANXA5	annexin A5	281626	14.794	0.013508	1.05463	0.591316	1.20712	0.0654041	1.19567	0.0793062	1.30268	0.0119748	1.15889	0.143853	0.903545	0.309455	1.01783	0.858026	0.958593	0.669149	1.14459	0.179281	0.990514	0.923142	1.08949	0.38904	0.889621	0.242742	0.779665	0.0172706	1.12649	0.234431	0.941796	0.545278	NM_001040477	NM_001040477	Bt.49277	ENSBTAT00000028988	Bos taurus annexin A5 (ANXA5), mRNA [NM_001040477]	chr6:3575268-3575327	-	-	-	-	-
ANXA8L1	annexin A8-like 1	281627	11.3306	0.0192933	2.58424	0.0033481	1.5845	0.129449	2.13922	0.0156323	1.65363	0.0989478	1.9706	0.0292322	2.40875	0.00602372	2.63337	0.00285414	1.11416	0.71599	0.613142	0.108074	1.35009	0.316525	0.773006	0.389042	1.19168	0.555884	1.22234	0.500581	1.09325	0.764027	0.423093	0.00703792	NM_174241	NM_174241	Bt.33127	ENSBTAT00000046510	Bos taurus annexin A8-like 1 (ANXA8L1), mRNA [NM_174241]	chr28:42289020-42288961	-	-	-	-	-
APEX1	APEX nuclease (multifunctional DNA repair enzyme) 1	281630	13.8391	0.370715	0.904352	0.477884	1.14802	0.331928	0.969364	0.82538	1.22313	0.161085	1.06675	0.64733	0.93033	0.609347	0.986237	0.921692	1.15495	0.311668	1.26944	0.0994219	0.844381	0.236588	1.26178	0.107843	0.872152	0.336228	0.872114	0.336079	1.06009	0.679379	1.17107	0.268358	NM_176609	NM_176609	Bt.1302	ENSBTAT00000003559	Bos taurus APEX nuclease (multifunctional DNA repair enzyme) 1 (APEX1), mRNA [NM_176609]	chr10:26706662-26706603	-	-	-	-	-
APOA1	apolipoprotein A-I	281631	9.42921	0.495347	1.79571	0.160901	1.24366	0.595412	1.33649	0.480918	0.730334	0.44546	1.07154	0.866039	1.16895	0.703456	0.857142	0.706989	1.52502	0.307722	0.692573	0.373433	1.07464	0.860499	0.546456	0.148306	1.4672	0.35329	1.0909	0.83182	0.733257	0.451201	1.77919	0.167364	NM_174242	NM_174242	Bt.49157	ENSBTAT00000002914	Bos taurus apolipoprotein A-I (APOA1), mRNA [NM_174242]	chr15:27932260-27932201	-	-	-	-	-
ARRB1	arrestin, beta 1	281637	10.0957	0.301624	1.75842	0.0666789	1.10395	0.740012	1.56472	0.140996	1.32427	0.349592	1.45868	0.211717	2.10838	0.0178274	1.7316	0.0739492	1.34162	0.328106	0.627807	0.126483	1.41738	0.247518	0.846331	0.576337	1.1015	0.745636	1.4454	0.222662	0.821293	0.5102	0.774785	0.394726	NM_174243	NM_174243	Bt.52082	ENSBTAT00000027296	Bos taurus arrestin, beta 1 (ARRB1), mRNA [NM_174243]	chr15:55257798-55256416	-	-	-	-	-
ARRB2	arrestin, beta 2	281638	7.28646	0.060827	0.99867	0.995331	0.624034	0.0461812	0.790747	0.30676	0.775355	0.268867	0.772206	0.261468	1.27491	0.29072	1.24346	0.342167	0.97592	0.914636	0.624865	0.046754	1.26715	0.302749	0.980534	0.931108	0.99594	0.985723	1.65099	0.0348834	0.975332	0.912535	0.784843	0.291892	NM_001205277	NM_001205277	Bt.15976	ENSBTAT00000050078	Bos taurus arrestin, beta 2 (ARRB2), mRNA [NM_001205277]	chr19:27268534-27268475	-	-	-	-	-
ATP5O	ATP synthase, H+ transporting, mitochondrial F1 complex, O subunit	281640	14.3231	0.105733	1.02335	0.766756	1.07323	0.367145	1.0169	0.829371	1.10463	0.207653	0.854634	0.051657	0.95786	0.58086	0.956438	0.567963	1.02373	0.763136	1.04875	0.541886	0.947514	0.490051	1.08626	0.29245	0.773686	0.002597	1.12078	0.150686	0.998516	0.984759	1.07035	0.385357	NM_174244	NM_174244	Bt.49172	ENSBTAT00000024326	Bos taurus ATP synthase, H+ transporting, mitochondrial F1 complex, O subunit (ATP5O), nuclear gene encoding mitochondrial protein, mRNA [NM_174244]	chr1:929911-929970	-	-	-	-	-
ATP6V1G1	ATPase, H+ transporting, lysosomal 13kDa, V1 subunit G1	281641	13.542	0.76336	0.967463	0.741432	0.953207	0.633024	1.0188	0.852507	1.096	0.363907	0.915932	0.384098	0.928169	0.459088	0.974248	0.794596	0.948409	0.597847	0.985265	0.882183	1.06881	0.508178	1.07577	0.468092	0.835707	0.0819752	1.01336	0.894584	1.04964	0.629296	0.973478	0.788521	NM_174245	NM_174245	Bt.1990	ENSBTAT00000000240	Bos taurus ATPase, H+ transporting, lysosomal 13kDa, V1 subunit G1 (ATP6V1G1), mRNA [NM_174245]	chr8:105502516-105502575	-	-	-	-	-
AVPR2	arginine vasopressin receptor 2	281642	12.8448	0.00205714	2.68752	0.173186	15.0759	0.00070462	10.1813	0.00290443	21.4883	0.000189908	17.4847	0.000408221	8.74325	0.00494995	5.64465	0.0212594	2.49768	0.206114	5.60962	0.0216838	0.675334	0.582884	2.11056	0.299707	0.813687	0.772532	0.500051	0.335242	0.6456	0.540715	0.442487	0.258574	NM_174246	NM_174246	Bt.98	ENSBTAT00000065044	Bos taurus arginine vasopressin receptor 2 (AVPR2), mRNA [NM_174246]	chrX:40038758-40038817	-	-	-	-	-
BCAT2	branched chain amino-acid transaminase 2, mitochondrial	281643	9.50185	0.000665898	1.02748	0.92695	3.32974	0.000354987	1.8503	0.0455071	3.21684	0.000482678	3.07225	0.000725532	2.59047	0.00318956	2.6899	0.00231207	1.72222	0.0748316	3.24067	0.00045201	0.55569	0.0553792	1.73855	0.0702156	0.955053	0.876441	0.843183	0.56532	1.03838	0.898664	0.640256	0.139997	NM_001013593	NM_001013593	Bt.9004	ENSBTAT00000031912	Bos taurus branched chain amino-acid transaminase 2, mitochondrial (BCAT2), nuclear gene encoding mitochondrial protein, mRNA [NM_001013593]	chr18:55863418-55863359	-	-	-	-	-
BFSP1	beaded filament structural protein 1, filensin	281644	4.937	0.583106	0.511877	0.185613	0.624609	0.348093	0.503698	0.175608	0.544702	0.228434	1.14921	0.779881	0.976075	0.961161	0.881476	0.799846	0.814244	0.679924	1.22023	0.689414	0.806421	0.665828	1.08141	0.874968	2.1098	0.14163	0.849343	0.742882	0.903082	0.837632	0.923728	0.873267	NM_174247	NM_174247	Bt.170	ENSBTAT00000029150	Bos taurus beaded filament structural protein 1, filensin (BFSP1), mRNA [NM_174247]	chr13:38182403-38182344	-	-	-	-	-
BFSP2	beaded filament structural protein 2, phakinin	281645	8.46557	0.0117992	0.903824	0.760964	0.441604	0.0197377	0.508923	0.0502304	0.325451	0.00212099	0.364669	0.00500986	0.706211	0.300017	0.540761	0.0729449	0.910564	0.778021	0.488596	0.0387329	1.15244	0.669765	0.639489	0.185764	1.1205	0.732189	1.93658	0.0550108	0.765722	0.424426	1.68386	0.125257	NM_174248	NM_174248	Bt.320	ENSBTAT00000024638	Bos taurus beaded filament structural protein 2, phakinin (BFSP2), mRNA [NM_174248]	chr1:137033204-137030702	-	-	-	-	-
BGLAP	bone gamma-carboxyglutamate (gla) protein	281646	10.7049	0.191607	0.817011	0.180635	1.04954	0.744674	1.01726	0.90813	0.968485	0.829136	1.30757	0.0794469	1.02169	0.884995	1.13516	0.396043	1.13235	0.405204	1.28461	0.100147	0.969249	0.833275	0.952048	0.740671	1.35012	0.0512756	0.781364	0.105056	1.11106	0.479818	0.997528	0.986684	NM_174249	NM_174249	Bt.4055	ENSBTAT00000053458	Bos taurus bone gamma-carboxyglutamate (gla) protein (BGLAP), mRNA [NM_174249]	chr3:14603438-14603379	-	-	-	-	-
XIAP	X-linked inhibitor of apoptosis	281647	4.5863	0.729409	1.21694	0.244247	1.16251	0.369245	1.16856	0.353231	0.994987	0.975902	1.2142	0.249568	1.15567	0.387996	1.34062	0.0869877	1.14969	0.405008	0.955268	0.783431	1.00521	0.975105	0.851465	0.33818	1.22032	0.237831	0.951799	0.766722	1.16003	0.375948	0.85758	0.359746	NM_001205592	NM_001205592	Bt.13052	ENSBTAT00000061054	Bos taurus X-linked inhibitor of apoptosis (XIAP), mRNA [NM_001205592]	chrX:7845759-7845818	-	-	-	-	-
BLCAP	bladder cancer associated protein	281649	10.8317	0.0636355	1.06656	0.570311	0.933906	0.547144	1.0189	0.8686	0.990825	0.935094	1.08466	0.47495	1.30636	0.024726	1.29492	0.0293828	1.02444	0.83115	0.875623	0.246788	1.09101	0.444117	0.972441	0.80508	1.0947	0.426882	1.2044	0.109125	0.991245	0.938068	0.791119	0.0465389	NM_174250	NM_174250	Bt.9020	ENSBTAT00000004167	Bos taurus bladder cancer associated protein (BLCAP), mRNA [NM_174250]	chr13:67114780-67114721	-	-	-	-	-
BLVRB	biliverdin reductase B (flavin reductase (NADPH))	281650	14.6426	0.000684781	0.886307	0.26559	0.665765	0.000720065	0.750719	0.0119594	0.671716	0.000894229	0.63143	0.000195627	0.843689	0.121173	0.734092	0.00725207	0.973246	0.800227	0.751168	0.0121178	1.1276	0.267909	0.894765	0.304169	0.940025	0.564869	1.33615	0.0111759	0.870098	0.201064	1.32578	0.0132648	NM_174251	NM_174251	Bt.4093	ENSBTAT00000013889	Bos taurus biliverdin reductase B (flavin reductase (NADPH)) (BLVRB), mRNA [NM_174251]	chr18:50056653-50056594	-	-	-	-	-
C4BPA	complement component 4 binding protein, alpha	281651	7.55767	0.101268	4.72809	0.152939	3.59835	0.235823	17.1218	0.0122715	8.06628	0.0585619	8.23029	0.0563309	12.4825	0.0242706	9.883	0.0392529	1.02068	0.984667	0.761057	0.797835	4.75824	0.151331	0.471111	0.481982	1.02033	0.984925	1.51666	0.69624	0.791747	0.826572	0.103277	0.0409004	NM_174252	NM_174252	Bt.88953	ENSBTAT00000050299	Bos taurus complement component 4 binding protein, alpha (C4BPA), mRNA [NM_174252]	chr16:4831749-4831808	-	-	-	-	-
C4BPB	complement component 4 binding protein, beta	281652	4.40714	0.0192999	0.929494	0.798162	1.38656	0.258655	0.896596	0.702859	1.06434	0.827334	1.90475	0.0312824	0.611726	0.0943059	1.40173	0.243529	0.798302	0.433237	1.49174	0.169464	0.646631	0.135525	1.18709	0.549754	1.78961	0.0499173	0.321158	0.000453163	2.29144	0.00698195	0.569511	0.0573039	NM_174253	NM_174253	Bt.44	ENSBTAT00000023558	Bos taurus complement component 4 binding protein, beta (C4BPB), mRNA [NM_174253]	chr16:4777107-4777166	-	-	-	-	-
CABP1	calcium binding protein 1	281653	9.19242	0.00617613	0.804595	0.218962	0.572146	0.00330778	0.637621	0.0149265	0.537563	0.00133024	0.547135	0.00172581	0.751272	0.109546	0.636082	0.0144526	0.941821	0.731155	0.711098	0.0589374	1.11444	0.535606	0.843076	0.331753	1.01781	0.91933	1.3731	0.0776616	0.846673	0.34374	1.48066	0.031467	NM_174254	NM_174254	Bt.243	ENSBTAT00000026714	Bos taurus calcium binding protein 1 (CABP1), mRNA [NM_174254]	chr17:065165039-065165085	-	-	-	-	-
CABP2	calcium binding protein 2	281654	8.75393	0.277786	1.09676	0.688578	1.10106	0.676157	1.23918	0.355329	1.24447	0.346025	1.64063	0.0391376	1.55052	0.0653034	1.634	0.0406404	1.41464	0.140054	1.00392	0.986428	1.12545	0.608408	1.00426	0.985246	1.31834	0.236123	0.945075	0.806157	1.05384	0.819792	0.865752	0.532517	NM_174255	NM_174255	Bt.244	ENSBTAT00000029979	Bos taurus calcium binding protein 2 (CABP2), mRNA [NM_174255]	chr29:046042258-046042201	-	-	-	-	-
CABP4	calcium binding protein 4	281656	7.39554	0.944812	1.18474	0.538431	1.28261	0.368437	1.21361	0.482827	1.18682	0.534272	1.30685	0.334112	1.29217	0.354553	1.51744	0.13723	1.29519	0.350261	1.08261	0.772681	0.946202	0.840434	0.977925	0.935203	1.10113	0.725976	0.988769	0.967187	1.17433	0.559647	0.853539	0.565326	NM_174256	NM_174256	Bt.12516	ENSBTAT00000006283	Bos taurus calcium binding protein 4 (CABP4), mRNA [NM_174256]	chr29:45992048-45992107	-	-	-	-	-
S100G	S100 calcium binding protein G	281658	5.11512	0.0925162	0.496368	0.265841	0.777431	0.686072	1.17454	0.796004	3.01461	0.0848792	1.3218	0.654333	1.55906	0.477348	1.20411	0.765388	0.390809	0.139258	1.56624	0.472849	1.51079	0.508808	2.56664	0.138029	0.438464	0.192314	1.1795	0.790787	0.772327	0.678339	0.324563	0.0792354	NM_174257	NM_174257	Bt.390	ENSBTAT00000022630	Bos taurus S100 calcium binding protein G (S100G), mRNA [NM_174257]	chrX:134101122-134101063	-	-	-	-	-
CALD1	caldesmon 1	281660	13.3137	0.811172	1.37116	0.454931	1.04743	0.91219	0.827254	0.65236	0.863942	0.728075	0.953393	0.909566	0.786788	0.569392	0.630338	0.277576	1.02319	0.956478	0.763896	0.523163	0.789796	0.575514	1.04435	0.917745	1.10354	0.814696	0.82525	0.648229	0.801154	0.598709	1.62325	0.254949	NM_174258	NM_174258	Bt.109178	ENSBTAT00000018566	Bos taurus caldesmon 1 (CALD1), mRNA [NM_174258]	chr4:99552853-99557470	-	-	-	-	-
CAPN1	calpain 1, (mu/I) large subunit	281661	8.69882	0.0585748	1.12192	0.446501	1.24836	0.148146	1.26106	0.131224	1.20983	0.211925	1.42626	0.0246433	1.68061	0.00175248	1.52249	0.00898807	1.2873	0.101684	1.1127	0.479456	1.01017	0.946298	0.959371	0.782686	1.17889	0.278951	1.17833	0.280312	0.905917	0.512607	0.845522	0.269857	NM_174259	NM_174259	Bt.252	ENSBTAT00000011678	Bos taurus calpain 1, (mu/I) large subunit (CAPN1), mRNA [NM_174259]	chr29:44089438-44089884	-	-	-	-	-
CAPN2	calpain 2, (m/II) large subunit	281662	10.5492	0.0225132	1.45868	0.0468672	1.39202	0.079015	1.51209	0.0306892	1.85585	0.00209283	1.76495	0.00418212	1.83003	0.00254287	1.55792	0.021313	1.11922	0.538968	0.954304	0.798017	1.08625	0.651228	1.22734	0.267827	0.951022	0.783515	1.03687	0.842911	0.851306	0.381695	0.718407	0.079049	NM_001103086	NM_001103086	Bt.60825	ENSBTAT00000047532	Bos taurus calpain 2, (m/II) large subunit (CAPN2), mRNA [NM_001103086]	chr16:27839944-27840003	-	-	-	-	-
CAPN3	calpain 3, (p94)	281663	4.57995	0.253954	1.52346	0.026186	1.05426	0.769606	1.36331	0.0944266	1.08576	0.648723	1.12206	0.524518	1.13318	0.489937	1.04158	0.821293	0.972231	0.875871	0.692013	0.0493375	1.29315	0.161812	0.796411	0.213557	1.03344	0.855264	1.00991	0.956366	0.919163	0.640748	0.933423	0.702689	NM_174260	NM_174260	Bt.3961	ENSBTAT00000011677	Bos taurus calpain 3, (p94) (CAPN3), mRNA [NM_174260]	chr10:37885240-37885299	-	-	-	-	-
CAPNS1	calpain, small subunit 1	281664	14.438	0.00153175	1.35843	0.0313682	0.855431	0.256612	1.02044	0.881682	0.881153	0.355929	1.12031	0.406426	1.53485	0.00376855	1.33766	0.040099	1.00991	0.942173	0.629719	0.00200221	1.1929	0.201575	0.863504	0.285637	1.27141	0.086158	1.37003	0.0273282	0.871522	0.316419	0.754983	0.0467725	NM_174261	NM_174261	Bt.7181	ENSBTAT00000019803	Bos taurus calpain, small subunit 1 (CAPNS1), mRNA [NM_174261]	chr18:46994362-46994422	-	-	-	-	-
CCKBR	cholecystokinin B receptor	281665	5.49042	0.162952	1.01446	0.887242	1.1413	0.198977	1.21346	0.064658	1.15826	0.154869	1.27085	0.0243802	1.04882	0.638455	1.26238	0.0282428	1.18805	0.0976061	1.12503	0.250686	1.06323	0.546178	0.954504	0.64623	1.09721	0.363355	0.825292	0.0665728	1.20361	0.0759828	0.941122	0.550291	NM_174262	NM_174262	Bt.582	ENSBTAT00000006892	Bos taurus cholecystokinin B receptor (CCKBR), mRNA [NM_174262]	chr15:47385318-47385260	-	-	-	-	-
CCL20	chemokine (C-C motif) ligand 20	281666	5.46835	0.708401	1.14356	0.75854	1.18817	0.692945	1.66152	0.250334	1.6556	0.253598	0.80309	0.61585	0.99592	0.992517	1.01343	0.975583	0.907357	0.823627	1.03901	0.930055	1.39839	0.44444	0.996434	0.993462	0.485076	0.10587	1.24011	0.622415	1.01759	0.968105	0.89533	0.799929	NM_174263	NM_174263	Bt.9560	-	Bos taurus chemokine (C-C motif) ligand 20 (CCL20), mRNA [NM_174263]	chr2:116761555-116762476	-	-	-	-	-
CCNA2	cyclin A2	281667	8.0154	2.44909e-08	0.319582	0.017258	0.613473	0.285841	0.249776	0.00469081	0.0643749	1.84225e-06	0.0376734	9.30914e-08	0.0799689	6.43039e-06	0.0517452	5.35103e-07	0.918977	0.851992	1.91961	0.15783	0.40715	0.0556141	0.257731	0.00556407	0.585219	0.242932	2.12269	0.105225	0.647067	0.340587	17.7597	8.6077e-07	NM_001075123	NM_001075123	Bt.87491	ENSBTAT00000006503	Bos taurus cyclin A2 (CCNA2), mRNA [NM_001075123]	chr6:3418894-3418953	-	-	-	-	-
CCNB2	cyclin B2	281668	8.6083	1.51318e-07	0.532056	0.0877408	0.733734	0.391944	0.338417	0.0052628	0.15494	1.78474e-05	0.113519	1.83931e-06	0.169542	3.47451e-05	0.126743	4.08703e-06	1.25041	0.53523	1.37905	0.37443	0.461225	0.0388468	0.457838	0.0371685	0.732665	0.38975	1.49351	0.269656	0.747565	0.420743	9.86569	8.17161e-07	NM_174264	NM_174264	Bt.41	ENSBTAT00000035913	Bos taurus cyclin B2 (CCNB2), mRNA [NM_174264]	chr10:51248015-51247956	-	-	-	-	-
CCNG1	cyclin G1	281671	14.1839	0.121504	1.14932	0.402186	0.926937	0.646315	0.864948	0.382775	0.795773	0.17397	0.784319	0.149159	0.680224	0.0261956	0.787884	0.156594	0.811258	0.211871	0.806507	0.1997	0.933125	0.675366	0.920024	0.614294	0.985607	0.929985	0.86728	0.391538	1.15827	0.37685	1.02967	0.859401	NM_001013364	NM_001013364	Bt.62415	ENSBTAT00000008669	Bos taurus cyclin G1 (CCNG1), mRNA [NM_001013364]	chr7:77257170-77257228	-	-	-	-	-
CCRL1	chemokine (C-C motif) receptor-like 1	281672	6.22306	0.327723	1.59085	0.539449	1.88022	0.405435	1.95157	0.37869	4.6171	0.0506994	3.39319	0.113809	1.71455	0.476644	0.836503	0.812882	0.888493	0.875395	1.1819	0.824622	1.03795	0.960592	2.36584	0.259237	0.734917	0.68332	0.505291	0.36895	0.487886	0.345272	1.06215	0.936247	NM_174265	NM_174265	Bt.565	ENSBTAT00000026082	Bos taurus chemokine (C-C motif) receptor-like 1 (CCRL1), mRNA [NM_174265]	chr1:138069597-138069538	-	-	-	-	-
CD79A	CD79a molecule, immunoglobulin-associated alpha	281674	7.67908	0.0484874	0.801271	0.501125	0.58652	0.112457	0.838687	0.592634	0.543559	0.0717808	0.817028	0.539183	1.29549	0.432558	1.65077	0.134823	0.99427	0.986018	0.731986	0.345552	1.42994	0.28089	0.648108	0.19331	1.50311	0.220688	1.58562	0.16766	1.27424	0.462199	0.602306	0.130597	NM_174266	NM_174266	Bt.4436	ENSBTAT00000002451	Bos taurus CD79a molecule, immunoglobulin-associated alpha (CD79A), mRNA [NM_174266]	chr18:051679340-051679281	-	-	-	-	-
CEBPA	CCAAT/enhancer binding protein (C/EBP), alpha	281677	10.8051	0.376479	1.00414	0.973307	0.926868	0.539901	1.18696	0.172794	1.01633	0.895612	1.15584	0.246917	1.15055	0.261813	1.20407	0.140861	1.08333	0.518462	0.923047	0.518256	1.28062	0.0534869	0.856245	0.215562	1.13727	0.302455	0.995425	0.970369	1.04652	0.71298	0.899716	0.395308	NM_176784	NM_176784	Bt.4332	-	Bos taurus CCAAT/enhancer binding protein (C/EBP), alpha (CEBPA), mRNA [NM_176784]	chr18:43929582-43929523	-	-	-	-	-
CEBPD	CCAAT/enhancer binding protein (C/EBP), delta	281678	12.915	0.0831358	1.82061	0.00524238	1.33609	0.152484	1.50159	0.0487281	1.15684	0.465219	1.25926	0.251526	1.73748	0.00928787	1.29338	0.202064	1.13891	0.513966	0.733871	0.127559	1.12387	0.557578	0.770408	0.196064	1.08854	0.66959	1.37976	0.113551	0.744402	0.145245	0.880565	0.523249	-	AM980827	Bt.6406	-	Bos taurus mRNA for CCAAT/enhancer binding protein delta (C/EBP-delta gene). [AM980827]	chr14:20739315-20739374	-	-	-	-	-
CENPE	centromere protein E, 312kDa	281681	5.65541	5.16071e-07	0.535736	0.101403	0.687998	0.318228	0.336251	0.00640359	0.143496	1.60838e-05	0.101092	1.35979e-06	0.175949	6.93131e-05	0.126213	6.45466e-06	0.950062	0.890204	1.28421	0.50208	0.488738	0.0622857	0.426753	0.0286475	0.70449	0.349278	1.74049	0.143628	0.717328	0.374274	7.52744	9.28472e-06	XM_002688095	DV920860	Bt.105652	ENSBTAT00000011898	centromere protein E, 312kDa [Source:HGNC Symbol;Acc:1856] [ENSBTAT00000011898]	chr6:23041650-23041709	-	-	-	-	-
CFDP1	craniofacial development protein 1	281682	12.7553	0.744382	0.910138	0.520271	0.867398	0.333853	0.857356	0.296543	0.748927	0.0559312	0.870878	0.347395	0.846051	0.257732	0.834513	0.22165	0.940865	0.676543	0.95304	0.741852	0.988424	0.936378	0.873531	0.357929	1.16283	0.305995	0.971493	0.842886	0.986363	0.925006	1.12744	0.413934	NM_174268	NM_174268	Bt.64709	ENSBTAT00000020504	Bos taurus craniofacial development protein 1 (CFDP1), mRNA [NM_174268]	chr18:2662532-2662473	-	-	-	-	-
LECT1	leukocyte cell derived chemotaxin 1	281683	6.53862	0.331849	0.699259	0.249659	0.537941	0.0515626	0.716006	0.281578	0.652515	0.171793	0.878568	0.673506	0.760353	0.375434	1.17646	0.597252	0.694799	0.241507	0.769302	0.395864	1.33101	0.355264	0.911327	0.762308	1.34643	0.336543	0.865446	0.638273	1.54725	0.162736	0.590587	0.0948722	NM_174269	NM_174269	Bt.1509	ENSBTAT00000035859	Bos taurus leukocyte cell derived chemotaxin 1 (LECT1), mRNA [NM_174269]	chr12:11116078-11116137	-	-	-	-	-
CHRM1	cholinergic receptor, muscarinic 1	281684	8.86486	0.350405	0.993145	0.962276	0.954023	0.746456	1.22619	0.168761	1.17965	0.261824	1.14678	0.350447	0.921915	0.577288	1.12301	0.427872	1.2216	0.176449	0.960608	0.782439	1.28529	0.0932748	0.962046	0.790336	0.972135	0.845979	0.803914	0.141785	1.21813	0.182455	1.08779	0.564137	NM_001244609	NM_001244609	Bt.111904	ENSBTAT00000015383	Bos taurus cholinergic receptor, muscarinic 1 (CHRM1), mRNA [NM_001244609]	chr29:41920042-41919983	-	-	-	-	-
CHRM3	cholinergic receptor, muscarinic 3	281685	11.3303	0.420818	0.923071	0.743291	0.977879	0.927011	0.786785	0.330549	0.728738	0.202173	1.07098	0.778981	0.63028	0.0674237	1.00013	0.999568	0.933537	0.778367	1.05938	0.813355	0.804583	0.376865	0.926223	0.753841	1.46964	0.123479	0.588505	0.0375307	1.58681	0.0673502	0.933414	0.777953	NM_174270	NM_174270	Bt.501	ENSBTAT00000010601	Bos taurus cholinergic receptor, muscarinic 3 (CHRM3), mRNA [NM_174270]	chr28:12812417-12812476	-	-	-	-	-
CHRM5	cholinergic receptor, muscarinic 5	281686	6.35764	0.15321	1.06304	0.779523	1.56656	0.047855	1.09627	0.674134	1.19792	0.411029	1.26262	0.29055	1.01495	0.945781	0.812053	0.344305	1.41386	0.121177	1.47366	0.0844701	0.699794	0.110664	1.09272	0.684967	1.05401	0.809636	0.803848	0.3217	0.800091	0.311626	1.74109	0.0164309	NM_001244611	NM_001244611	Bt.13047	ENSBTAT00000055896	Bos taurus cholinergic receptor, muscarinic 5 (CHRM5), mRNA [NM_001244611]	chr10:28577100-28577041	-	-	-	-	-
CHRND	cholinergic receptor, nicotinic, delta	281687	6.93919	0.0290868	0.654633	0.118782	1.08214	0.766124	1.45077	0.168418	1.5787	0.0939533	1.65995	0.0646442	1.37046	0.240971	1.6402	0.0707976	1.26841	0.373599	1.65305	0.0667325	1.34065	0.27453	1.08818	0.750185	1.05147	0.849937	0.825604	0.472089	1.19682	0.499942	0.773327	0.336709	NM_174271	NM_174271	Bt.89	ENSBTAT00000015135	Bos taurus cholinergic receptor, nicotinic, delta (CHRND), mRNA [NM_174271]	chr2:120982267-120982326	-	-	-	-	-
CHRNE	cholinergic receptor, nicotinic, epsilon (muscle)	281688	10.5182	0.805096	1.33786	0.193	1.19765	0.415146	1.33556	0.195557	1.37653	0.154313	1.3351	0.196065	1.23181	0.347263	1.06229	0.783631	1.12442	0.594847	0.895198	0.615506	1.11515	0.620977	1.03068	0.890731	0.969908	0.889511	0.922631	0.714571	0.862381	0.502633	1.05849	0.796144	NM_174272	NM_174272	Bt.4231	ENSBTAT00000045415	Bos taurus cholinergic receptor, nicotinic, epsilon (muscle) (CHRNE), mRNA [NM_174272]	chr19:27123034-27123093	-	-	-	-	-
CHRNG	cholinergic receptor, nicotinic, gamma (muscle)	281689	6.1377	0.0476709	1.0327	0.870053	0.970936	0.880783	1.81228	0.00517889	1.22376	0.309334	0.962323	0.84519	1.35671	0.129341	1.00399	0.983844	1.03541	0.859552	0.940195	0.754021	1.86653	0.00356834	0.675258	0.0542269	0.786367	0.228209	1.40983	0.0895502	0.740019	0.134196	1.0313	0.875473	NM_174273	NM_174273	Bt.4960	ENSBTAT00000053164	Bos taurus cholinergic receptor, nicotinic, gamma (muscle) (CHRNG), mRNA [NM_174273]	chr2:120993870-120993929	-	-	-	-	-
CHSY1	chondroitin sulfate synthase 1	281690	8.46733	0.00195637	1.20648	0.320341	1.39093	0.0866239	1.47457	0.045969	2.26623	0.000157952	1.28816	0.183433	0.913277	0.628496	1.0595	0.757556	1.0563	0.769851	1.15288	0.449485	1.06013	0.755134	1.53688	0.0285036	0.568416	0.00523273	0.708976	0.0747935	1.16011	0.430055	0.996981	0.987102	NM_001191157	NM_001191157	Bt.17704	ENSBTAT00000009678	Bos taurus chondroitin sulfate synthase 1 (CHSY1), mRNA [NM_001191157]	chr21:5522670-5522729	-	-	-	-	-
DNAJC14	DnaJ (Hsp40) homolog, subfamily C, member 14	281691	10.472	0.0651803	0.865816	0.242205	0.734377	0.0164769	0.760166	0.031226	0.808288	0.0888429	0.767352	0.0369499	0.942838	0.629001	1.0379	0.759764	0.900569	0.39232	0.848191	0.183158	1.03512	0.776629	1.06331	0.614453	0.949354	0.669513	1.22869	0.0990766	1.10083	0.432138	0.867679	0.249118	NM_174274	NM_174274	Bt.7218	ENSBTAT00000027541	Bos taurus DnaJ (Hsp40) homolog, subfamily C, member 14 (DNAJC14), mRNA [NM_174274]	chr5:57770568-57770627	-	-	-	-	-
CKMT1B	creatine kinase, mitochondrial 1B	281692	10.5426	0.00800962	4.17765	0.00940499	3.98935	0.0116377	2.92227	0.045223	1.77307	0.271426	0.741425	0.562262	1.5233	0.416445	0.726752	0.536627	1.422	0.495838	0.954926	0.928589	0.732519	0.546689	0.606745	0.335967	0.418158	0.0990692	2.05456	0.169597	0.47709	0.158481	1.95665	0.19935	NM_174275	NM_174275	Bt.49713	ENSBTAT00000009871	Bos taurus creatine kinase, mitochondrial 1B (CKMT1B), nuclear gene encoding mitochondrial protein, mRNA [NM_174275]	chr21:55882264-55882323	-	-	-	-	-
CLCA3	chloride channel regulator 3	281694	4.65182	0.619971	0.945734	0.878434	0.751711	0.436596	0.676844	0.289812	0.552714	0.112762	0.609419	0.182082	0.624438	0.203779	0.516882	0.0792185	0.754875	0.443299	0.794844	0.530543	0.900404	0.773776	0.816605	0.579667	1.10259	0.788994	1.02464	0.946778	0.827756	0.605163	1.46044	0.304051	NM_181018	NM_181018	Bt.3885	ENSBTAT00000033511	Bos taurus chloride channel regulator 3 (CLCA3), mRNA [NM_181018]	chr3:57564716-57564657	-	-	-	-	-
CLIC5	chloride intracellular channel 5	281696	5.88402	0.00173378	0.852208	0.580438	0.435669	0.00735858	0.481766	0.0167916	0.438532	0.00777414	0.548335	0.0453096	1.35038	0.302772	0.852628	0.581599	1.07031	0.813878	0.511224	0.0267564	1.10581	0.727658	0.91026	0.744717	1.25039	0.441218	2.46268	0.00404028	0.631401	0.119628	1.25531	0.433327	NM_174276	NM_174276	Bt.194	ENSBTAT00000013537	Bos taurus chloride intracellular channel 5 (CLIC5), nuclear gene encoding mitochondrial protein, mRNA [NM_174276]	chr23:19173631-19167562	-	-	-	-	-
CLTB	clathrin, light chain B	281698	13.9051	0.176298	1.08311	0.424348	0.872521	0.177417	0.960662	0.686602	0.904712	0.318032	1.06145	0.549566	1.14923	0.169212	1.04656	0.647474	1.02226	0.824645	0.80557	0.0370673	1.10102	0.336906	0.941759	0.547117	1.17325	0.11638	1.0827	0.426538	0.910658	0.350131	0.976784	0.813121	NM_174277	NM_174277	Bt.10	ENSBTAT00000014218	Bos taurus clathrin, light chain B (CLTB), mRNA [NM_174277]	chr7:39216278-39211180	-	-	-	-	-
CNGA1	cyclic nucleotide gated channel alpha 1	281700	4.85271	0.0056722	1.38102	0.733823	26.8562	0.00168619	9.36224	0.0248738	30.948	0.00114714	21.83	0.00293858	7.48159	0.0416945	10.1437	0.020559	2.67154	0.305087	19.4466	0.00398834	0.348606	0.272127	3.30562	0.214301	0.705376	0.713192	0.342721	0.264637	1.35583	0.748446	0.263369	0.167352	NM_174278	NM_174278	Bt.53	ENSBTAT00000002853	Bos taurus cyclic nucleotide gated channel alpha 1 (CNGA1), mRNA [NM_174278]	chr6:68316820-68316761	-	-	-	-	-
CNGA3	cyclic nucleotide gated channel alpha 3	281701	7.86196	0.0324107	1.34387	0.187802	1.12125	0.604833	0.939904	0.778909	0.873259	0.540469	1.33688	0.195448	1.90297	0.00673587	1.13737	0.560839	1.51288	0.069297	0.834347	0.4147	0.838261	0.426709	0.929094	0.739105	1.53091	0.0621642	1.42343	0.118186	0.597685	0.0263263	1.33015	0.203082	NM_174279	NM_174279	Bt.109785	ENSBTAT00000056449	Bos taurus cyclic nucleotide gated channel alpha 3 (CNGA3), mRNA [NM_174279]	chr11:3590858-3590917	-	-	-	-	-
CNGB1	cyclic nucleotide gated channel beta 1	281702	6.10021	0.294246	0.699245	0.0677112	0.917014	0.648146	1.01417	0.940783	0.806947	0.263422	0.844297	0.375353	0.803839	0.255138	1.13895	0.494234	0.813965	0.282725	1.31143	0.160459	1.10595	0.596043	0.795669	0.234133	1.04629	0.811345	0.952081	0.79562	1.41688	0.0746947	0.714664	0.0850793	-	AF074014	Bt.5064	ENSBTAT00000032434	cyclic nucleotide-gated cation channel beta-1 isoform c [Source:RefSeq peptide;Acc:NP_001129113] [ENSBTAT00000032434]	chr18:25894622-25894563	-	-	-	-	-
CNTN1	contactin 1	281705	6.35655	0.745834	0.98538	0.950872	1.0164	0.945754	1.17555	0.500559	0.837571	0.460782	1.00858	0.97148	1.2754	0.313672	1.00033	0.998891	0.855122	0.514383	1.03148	0.896854	1.15659	0.544261	0.712492	0.164131	1.20418	0.439689	1.26455	0.330648	0.784329	0.31432	0.854837	0.513497	NM_174280	NM_174280	Bt.349	ENSBTAT00000045515	Bos taurus contactin 1 (CNTN1), mRNA [NM_174280]	chr5:40046871-40046812	-	-	-	-	-
COPB2	coatomer protein complex, subunit beta 2 (beta prime)	281706	13.1557	0.114812	0.934459	0.525068	1.20704	0.0854116	1.06838	0.535102	1.19904	0.0963967	1.02743	0.799035	0.91547	0.408933	1.05473	0.616866	0.946051	0.602619	1.2917	0.0222	0.885123	0.256717	1.1223	0.282904	0.856879	0.154141	0.891025	0.282899	1.15211	0.190033	0.896964	0.310932	NM_174281	NM_174281	Bt.4801	-	Bos taurus coatomer protein complex, subunit beta 2 (beta prime) (COPB2), mRNA [NM_174281]	chr1:130777946-130778005	-	-	-	-	-
COPZ1	coatomer protein complex, subunit zeta 1	281707	13.1086	0.818015	0.973175	0.87206	1.1316	0.46623	1.09082	0.607481	1.16914	0.358566	1.01128	0.947032	0.964874	0.832308	0.905656	0.558488	1.11988	0.504257	1.16279	0.375272	0.963963	0.827952	1.07179	0.681764	0.864979	0.39356	0.954114	0.780965	0.938627	0.707879	1.23654	0.215375	NM_174282	NM_174282	Bt.43744	ENSBTAT00000007088	Bos taurus coatomer protein complex, subunit zeta 1 (COPZ1), mRNA [NM_174282]	chr5:25838461-25838402	-	-	-	-	-
COXP1	cytochrome c oxidase, pseudogene	281710	5.78182	7.02283e-05	0.724484	0.178355	0.510655	0.00778722	0.653134	0.0790266	0.291745	1.59105e-05	0.38174	0.000331493	0.536723	0.0128923	0.863951	0.535699	1.0516	0.830699	0.704853	0.145371	1.27901	0.300594	0.446685	0.00188738	1.30847	0.259028	1.40599	0.155616	1.60968	0.0513188	1.2172	0.406577	-	CR382845	Bt.15977	-	CR382845 Bovine multi-stage muscles library (bcaj) Bos taurus cDNA clone bcaj0004.e.06 5prim, mRNA sequence [CR382845]	-	-	-	-	-	-
CPLX2	complexin 2	281711	6.02576	0.231841	0.644456	0.136791	1.19512	0.538762	1.22004	0.493206	1.16993	0.588042	1.40539	0.24509	1.42621	0.225812	1.16729	0.59339	0.952986	0.867657	1.85446	0.0403392	1.02085	0.94307	0.958933	0.884619	1.20125	0.527257	1.01482	0.959389	0.818457	0.49008	0.816405	0.484709	NM_174283	NM_174283	Bt.87768	ENSBTAT00000018256	Bos taurus complexin 2 (CPLX2), mRNA [NM_174283]	chr10:5215793-5215733	-	-	-	-	-
CPSF3	cleavage and polyadenylation specific factor 3, 73kDa	281712	8.91875	0.091004	1.04976	0.763035	0.942149	0.711544	1.03442	0.83353	1.01584	0.922209	0.74157	0.0719911	0.699843	0.0339509	0.761164	0.0988068	0.927275	0.639678	0.897487	0.503433	1.09793	0.562831	0.982041	0.910354	0.730006	0.059082	0.943732	0.719301	1.08762	0.602708	1.21823	0.226643	NM_174284	NM_174284	Bt.5045	ENSBTAT00000026303	Bos taurus cleavage and polyadenylation specific factor 3, 73kDa (CPSF3), mRNA [NM_174284]	chr11:87960758-87960699	-	-	-	-	-
CREB1	cAMP responsive element binding protein 1	281713	8.25674	0.0173928	1.14419	0.304584	1.25166	0.092735	1.40562	0.0136089	1.57615	0.00154478	1.17689	0.216568	1.2198	0.134465	1.29348	0.0559577	0.9532	0.712388	1.09393	0.491301	1.123	0.37533	1.12132	0.381427	0.746691	0.0316595	1.03645	0.782889	1.0604	0.652142	0.736928	0.0253026	-	BC142303	Bt.4183	ENSBTAT00000007201	Cyclic AMP-responsive element-binding protein 1 [Source:UniProtKB/Swiss-Prot;Acc:P27925] [ENSBTAT00000007201]	chr2:96329102-96329161	-	-	-	-	-
CREB3	cAMP responsive element binding protein 3	281715	12.8527	5.90382e-05	1.21036	0.0762652	1.04697	0.660741	1.17205	0.136784	1.3916	0.00364669	1.46777	0.00099117	1.68046	3.21151e-05	1.61577	8.7386e-05	1.05522	0.60755	0.86501	0.172617	1.11947	0.285096	1.18732	0.108843	1.05474	0.610629	1.14491	0.20208	0.961502	0.707263	0.653079	0.000342711	NM_174286	NM_174286	Bt.7492	ENSBTAT00000015193	Bos taurus cAMP responsive element binding protein 3 (CREB3), mRNA [NM_174286]	chr8:60316750-60316809	-	-	-	-	-
CRHR1	corticotropin releasing hormone receptor 1	281716	4.12694	0.204472	0.977112	0.949353	1.12942	0.738739	2.24704	0.033695	1.66399	0.170271	1.00884	0.980734	0.885223	0.738304	0.921944	0.82365	1.34742	0.416345	1.15588	0.691518	1.98955	0.0678636	0.740525	0.412956	0.606278	0.17751	0.877465	0.72022	1.04148	0.911226	1.4615	0.302907	NM_174287	NM_174287	Bt.7209	ENSBTAT00000003567	Bos taurus corticotropin releasing hormone receptor 1 (CRHR1), mRNA [NM_174287]	chr19:46477951-46478010	-	-	-	-	-
HAPLN1	hyaluronan and proteoglycan link protein 1	281717	4.14883	0.282533	1.06226	0.894381	0.47924	0.114621	0.557722	0.206373	0.431712	0.0736085	0.691807	0.420901	0.418179	0.0639428	0.528847	0.169239	0.912803	0.841096	0.45115	0.0890401	1.16376	0.739101	0.774064	0.574611	1.60247	0.304903	0.604473	0.274077	1.26464	0.606678	1.72603	0.23661	NM_174288	NM_174288	Bt.30	ENSBTAT00000016468	Bos taurus hyaluronan and proteoglycan link protein 1 (HAPLN1), mRNA [NM_174288]	chr7:85845589-85845530	-	-	-	-	-
CRYAA	crystallin, alpha A	281718	5.55568	0.0146533	0.864961	0.46085	1.50356	0.0451864	0.936175	0.736356	1.62578	0.0187477	1.40911	0.0885406	0.936279	0.736783	1.13618	0.515845	1.41845	0.0828993	1.7383	0.00839674	0.622638	0.0216033	1.73662	0.00849717	0.866729	0.467116	0.664447	0.0447187	1.2135	0.327253	1.24844	0.262667	NM_174289	NM_174289	Bt.397	ENSBTAT00000004073	Bos taurus crystallin, alpha A (CRYAA), mRNA [NM_174289]	chr1:144890311-144890373	-	-	-	-	-
CRYAB	crystallin, alpha B	281719	14.3867	0.0292296	1.41867	0.104472	0.794774	0.279269	0.817796	0.342129	0.693259	0.0897646	0.830545	0.379916	1.33623	0.175003	1.01951	0.926633	0.940666	0.770886	0.560224	0.00980691	1.02897	0.891791	0.847716	0.433923	1.19803	0.392682	1.60886	0.0305551	0.762979	0.204529	0.922661	0.701722	-	BC102745	Bt.88059	ENSBTAT00000000556	Alpha-crystallin B chain [Source:UniProtKB/Swiss-Prot;Acc:P02510] [ENSBTAT00000000556]	chr15:22567053-22566994	-	-	-	-	-
CRYGB	crystallin, gamma B	281720	3.76645	0.29258	1.14798	0.684683	0.78206	0.471013	0.651266	0.213215	1.33084	0.402814	0.679365	0.260458	0.852529	0.63891	0.645481	0.204128	0.659952	0.227274	0.681249	0.263805	0.832757	0.590667	2.04347	0.0431293	0.510478	0.0559673	1.25489	0.505237	0.757136	0.415273	1.02242	0.9479	NM_001013594	NM_001013594	Bt.399	ENSBTAT00000009553	Bos taurus crystallin, gamma B (CRYGB), mRNA [NM_001013594]	chr2:096848349-096848292	-	-	-	-	-
CRYGC	crystallin, gamma C	281722	10.7698	0.170463	1.12494	0.639742	1.04042	0.874594	1.22383	0.423877	0.690394	0.148178	0.701653	0.165984	0.909073	0.704478	0.786832	0.343735	1.22173	0.42777	0.924864	0.755871	1.17628	0.519408	0.564127	0.0295609	1.01631	0.948611	1.29562	0.307095	0.865532	0.566294	1.55272	0.088474	NM_001013595	NM_001013595	Bt.37350	ENSBTAT00000019664	Bos taurus crystallin, gamma C (CRYGC), mRNA [NM_001013595]	chr2:96836940-96836881	-	-	-	-	-
CRYGD	crystallin, gamma D	281723	3.65029	0.674852	0.839555	0.195647	1.02582	0.847999	0.973848	0.842048	1.1052	0.454246	0.951077	0.706316	0.974225	0.844326	1.03735	0.782842	1.06152	0.65397	1.22186	0.140134	0.949339	0.69616	1.13488	0.345404	0.860545	0.2644	1.02434	0.856495	1.06479	0.637475	1.02331	0.862443	NM_174291	NM_174291	Bt.537	ENSBTAT00000029019	Bos taurus crystallin, gamma D (CRYGD), mRNA [NM_174291]	chr2:96826461-96826402	-	-	-	-	-
CRYGS	crystallin, gamma S	281724	5.78745	0.173868	1.37141	0.116131	1.31197	0.174094	1.73157	0.00895914	1.44315	0.0702645	1.25143	0.258878	1.5034	0.0457499	1.425	0.0798733	1.04267	0.831417	0.956658	0.821392	1.31982	0.165157	0.833433	0.357012	0.867152	0.469743	1.20135	0.353794	0.947852	0.784998	0.731695	0.11998	NM_174292	NM_174292	Bt.1647	ENSBTAT00000004084	Bos taurus crystallin, gamma S (CRYGS), mRNA [NM_174292]	chr1:81286699-81286758	-	-	-	-	-
CRYL1	crystallin, lambda 1	281725	11.9004	0.306386	0.941819	0.721926	0.868421	0.404876	0.93711	0.699823	0.803293	0.200135	0.912765	0.58848	1.20585	0.271529	1.12782	0.476783	1.10279	0.562123	0.922068	0.630362	1.0791	0.651547	0.857203	0.363597	1.13628	0.450119	1.32109	0.106687	0.93529	0.691322	0.977805	0.893875	NM_174293	NM_174293	Bt.3220	ENSBTAT00000015575	Bos taurus crystallin, lambda 1 (CRYL1), mRNA [NM_174293]	chr12:36243478-36243537	-	-	-	-	-
CSN3	casein kappa	281728	18.3053	0.00658738	1.29715	0.34395	2.25126	0.0058002	2.18118	0.007694	2.76843	0.000845832	2.37945	0.00350543	1.92502	0.0224939	1.28542	0.36077	1.2461	0.422358	1.73555	0.0513619	0.96887	0.907619	1.26924	0.385132	0.859491	0.579587	0.809019	0.439407	0.667746	0.14663	0.969412	0.909246	NM_174294	NM_174294	Bt.49421	ENSBTAT00000028685	Bos taurus casein kappa (CSN3), mRNA [NM_174294]	chr6:87392614-87392673	-	-	-	-	-
SMC3	structural maintenance of chromosomes 3	281729	11.2804	0.362401	0.923478	0.677917	0.848581	0.394266	0.763051	0.165551	0.723854	0.100129	0.901054	0.587201	0.663691	0.0399505	0.970465	0.875536	0.742782	0.128794	0.918898	0.659105	0.899208	0.579909	0.948631	0.783028	1.2448	0.258473	0.736572	0.118806	1.46222	0.0555363	0.765388	0.170211	-	BC153263	Bt.5290	ENSBTAT00000046231	structural maintenance of chromosomes protein 3 [Source:RefSeq peptide;Acc:NP_776720] [ENSBTAT00000046231]	chr26:31425102-31425161	-	-	-	-	-
CTBP2	C-terminal binding protein 2	281730	11.5527	0.00995473	0.945085	0.51685	0.878501	0.143829	0.801638	0.0161722	0.800833	0.0157449	0.796761	0.0137336	0.748695	0.00237678	0.82189	0.0309193	1.0173	0.843347	0.929547	0.403058	0.912507	0.296531	0.998996	0.990765	0.994915	0.95315	0.939674	0.475547	1.09776	0.287771	1.23776	0.019873	NM_175712	NM_175712	Bt.6440	ENSBTAT00000004405	Bos taurus C-terminal binding protein 2 (CTBP2), mRNA [NM_175712]	chr26:44888106-44888047	-	-	-	-	-
GZMB	granzyme B (granzyme 2, cytotoxic T-lymphocyte-associated serine esterase 1)	281731	7.61523	0.550856	0.939353	0.849926	1.00168	0.995938	1.6232	0.151009	1.62232	0.15145	1.33491	0.385679	1.0905	0.793365	1.37193	0.342999	1.01477	0.964608	1.06636	0.845942	1.62047	0.152378	0.999457	0.998689	0.822841	0.556579	0.816914	0.542146	1.25807	0.489374	0.739671	0.365471	NM_174296	NM_174296	Bt.7145	ENSBTAT00000051876	Bos taurus granzyme B (granzyme 2, cytotoxic T-lymphocyte-associated serine esterase 1) (GZMB), mRNA [NM_174296]	chr21:35137779-35137838	-	-	-	-	-
CTLA4	cytotoxic T-lymphocyte-associated protein 4	281732	4.09502	0.212826	0.933345	0.791694	1.40496	0.199916	1.68223	0.0547118	1.30606	0.311169	0.909633	0.717038	1.41261	0.193055	1.04246	0.873432	0.981863	0.944096	1.5053	0.125734	1.19735	0.492155	0.776386	0.336561	0.696471	0.173562	1.55294	0.100583	0.737972	0.2505	0.941867	0.818598	NM_174297	NM_174297	Bt.19143	ENSBTAT00000017527	Bos taurus cytotoxic T-lymphocyte-associated protein 4 (CTLA4), mRNA [NM_174297]	chr2:92495719-92495778	-	-	-	-	-
CXADR	coxsackie virus and adenovirus receptor	281733	9.19825	0.186236	1.85645	0.0749048	0.823121	0.564365	1.60131	0.169781	0.820094	0.557065	1.22601	0.546392	1.29898	0.439807	1.242	0.521381	0.861754	0.659103	0.443383	0.0218601	1.94541	0.0565329	0.51214	0.0552713	1.49497	0.238673	1.05951	0.86369	0.956136	0.894014	0.693845	0.283018	NM_174298	NM_174298	Bt.2903	ENSBTAT00000006400	Bos taurus coxsackie virus and adenovirus receptor (CXADR), mRNA [NM_174298]	chr1:18951469-18951410	-	-	-	-	-
CXCL2	chemokine (C-X-C motif) ligand 2	281734	10.818	0.00893465	5.97289	0.0370059	15.0613	0.00256755	15.5822	0.00231153	19.6166	0.00112541	12.3135	0.00474625	4.60574	0.0715142	7.77699	0.0180824	1.51334	0.614531	2.52162	0.265544	1.03459	0.966952	1.25891	0.779209	0.627707	0.57161	0.37404	0.237224	1.68854	0.524883	0.194592	0.0545063	NM_001048165	NM_001048165	Bt.611	ENSBTAT00000022366	Bos taurus chemokine (C-X-C motif) ligand 2 (CXCL2), mRNA [NM_001048165]	chr6:90823252-90824156	-	-	-	-	-
CXCL6	chemokine (C-X-C motif) ligand 6 (granulocyte chemotactic protein 2)	281735	6.36641	0.866001	1.05935	0.948549	0.62221	0.596409	2.81569	0.252719	1.3748	0.721987	0.818215	0.822421	1.56673	0.616185	1.31123	0.761899	1.03168	0.972157	0.587348	0.552842	4.5253	0.0999662	0.488264	0.425247	0.595153	0.562668	1.91481	0.469483	0.836923	0.842134	0.786803	0.78857	NM_174300	NM_174300	Bt.7165	ENSBTAT00000012939	Bos taurus chemokine (C-X-C motif) ligand 6 (granulocyte chemotactic protein 2) (CXCL6), mRNA [NM_174300]	chr6:90648017-90648076	-	-	-	-	-
CXCR4	chemokine (C-X-C motif) receptor 4	281736	11.8681	0.0830449	0.667519	0.309015	0.426491	0.0379024	0.568038	0.158511	0.310412	0.00584992	0.404267	0.0281649	0.345294	0.011234	0.589669	0.186792	0.797952	0.567289	0.638919	0.260614	1.33189	0.468476	0.546463	0.13294	1.30236	0.503649	0.854123	0.688942	1.70773	0.181237	1.35322	0.444445	NM_174301	NM_174301	Bt.8957	ENSBTAT00000001406	Bos taurus chemokine (C-X-C motif) receptor 4 (CXCR4), mRNA [NM_174301]	chr2:61585584-61585643	-	-	-	-	-
CYLC1	cylicin, basic protein of sperm head cytoskeleton 1	281737	4.65738	0.319214	0.621196	0.239555	1.473	0.336514	0.881106	0.751508	0.600449	0.208557	1.16387	0.70435	1.02867	0.943569	0.684396	0.346516	0.689064	0.355082	2.37123	0.0382849	0.598171	0.205289	0.681472	0.341193	1.93833	0.106289	0.883841	0.757387	0.66532	0.312398	1.00682	0.98642	NM_174302	NM_174302	Bt.81	-	Bos taurus cylicin, basic protein of sperm head cytoskeleton 1 (CYLC1), mRNA [NM_174302]	chrX:69903618-69903559	-	-	-	-	-
CYLC2	cylicin, basic protein of sperm head cytoskeleton 2	281738	5.40282	0.453135	0.993075	0.982836	1.53679	0.190831	1.19328	0.585412	1.07943	0.813029	1.29911	0.420792	0.731562	0.337538	0.82451	0.551601	0.94288	0.855551	1.54751	0.18399	0.776474	0.436197	0.904594	0.756448	1.20352	0.567524	0.563124	0.0842976	1.12705	0.711517	1.14356	0.678408	NM_174303	NM_174303	Bt.50017	-	Bos taurus cylicin, basic protein of sperm head cytoskeleton 2 (CYLC2), mRNA [NM_174303]	chr8:94210469-94210528	-	-	-	-	-
CYP17A1	cytochrome P450, subfamily XVII	281739	6.83781	2.72996e-07	0.851964	0.259959	0.774557	0.0777889	0.836855	0.211771	0.648007	0.00441237	0.516477	6.55456e-05	0.615729	0.00176262	0.629449	0.00262762	1.71475	0.000647179	0.909142	0.499585	1.08043	0.582903	0.774336	0.0774772	0.797025	0.11501	1.19217	0.217627	1.02228	0.875357	2.72422	1.2122e-07	NM_174304	NM_174304	Bt.89153	ENSBTAT00000019061	Bos taurus cytochrome P450, subfamily XVII (CYP17A1), mRNA [NM_174304]	chr26:23696110-23696051	-	-	-	-	-
CYP19A1	cytochrome P450, family 19, subfamily A, polypeptide 1	281740	4.25519	0.38445	1.2224	0.153128	1.17223	0.254765	1.36778	0.030057	1.1924	0.208553	1.04415	0.754065	1.12742	0.387476	1.31156	0.0575025	1.26139	0.100737	0.958965	0.761228	1.16682	0.268536	0.871778	0.323865	0.875669	0.339522	1.07975	0.578689	1.16332	0.277732	0.961754	0.777298	NM_174305	NM_174305	Bt.4447	ENSBTAT00000019823	Bos taurus cytochrome P450, family 19, subfamily A, polypeptide 1 (CYP19A1), mRNA [NM_174305]	chr10:59282652-59282711	-	-	-	-	-
CYP21	cytochrome P450, subfamily XXI (steroid 21-hydroxylase)	281741	3.89956	0.0241561	1.47168	0.0524666	0.983461	0.93077	1.11606	0.568539	1.04933	0.802047	1.6016	0.0200741	1.21239	0.320408	1.84944	0.00331701	1.34694	0.129331	0.668255	0.04372	1.13483	0.51174	0.940211	0.748324	1.52631	0.0350573	0.756983	0.155093	1.52545	0.0352797	0.728297	0.10742	NM_001013596	NM_001013596	Bt.1964	ENSBTAT00000063123	Bos taurus cytochrome P450, subfamily XXI (steroid 21-hydroxylase) (CYP21), mRNA [NM_001013596]	chr23:27165625-27165566	-	-	-	-	-
NDUFA12	NADH dehydrogenase (ubiquinone) 1 alpha subcomplex, 12	281742	12.9644	0.00715083	0.842395	0.137567	0.995318	0.966876	0.983608	0.88375	0.978617	0.848378	0.675696	0.00169142	0.75649	0.0193726	0.783984	0.0390002	0.983854	0.885493	1.18153	0.1482	0.988235	0.916607	0.994926	0.964101	0.69046	0.00275173	1.11957	0.322256	1.03634	0.752322	1.25494	0.0528595	NM_174306	NM_174306	Bt.103280	ENSBTAT00000019529	Bos taurus NADH dehydrogenase (ubiquinone) 1 alpha subcomplex, 12 (NDUFA12), nuclear gene encoding mitochondrial protein, mRNA [NM_174306]	chr5:24846311-24846252	-	-	-	-	-
DEFB1	defensin, beta 1	281743	10.1432	0.0405984	1.83059	0.275115	1.47424	0.480566	4.61987	0.00904274	2.40804	0.117232	1.68836	0.343082	5.22245	0.0052478	2.94634	0.0569461	1.00173	0.997474	0.805335	0.69301	3.13372	0.0450257	0.521237	0.240451	0.701131	0.518422	3.09321	0.0473381	0.564169	0.300948	0.339993	0.0573181	NM_175703	NM_175703	Bt.132	ENSBTAT00000009756	Bos taurus defensin, beta 1 (DEFB1), mRNA [NM_175703]	chr27:5483546-5483487	-	-	-	-	-
EPYC	epiphycan	281747	3.49164	0.667777	0.885955	0.753223	0.694509	0.347602	0.927329	0.844607	0.599719	0.191337	0.57316	0.156158	0.682512	0.325448	0.544784	0.123108	0.889283	0.760612	0.78391	0.528517	1.33523	0.454916	0.646716	0.263201	0.955714	0.906301	1.19079	0.650624	0.798204	0.559346	1.63236	0.209858	NM_174307	NM_174307	Bt.65453	ENSBTAT00000010504	Bos taurus epiphycan (EPYC), mRNA [NM_174307]	chr5:20909756-20909697	-	-	-	-	-
ECHS1	enoyl CoA hydratase, short chain, 1, mitochondrial	281748	13.8729	0.282989	0.848413	0.308977	1.22234	0.216276	1.09299	0.579422	1.14233	0.408572	1.18554	0.29253	0.875874	0.410437	0.987505	0.937343	1.08262	0.620513	1.44074	0.0294218	0.894172	0.486408	1.04515	0.782652	1.03783	0.816517	0.738796	0.0671132	1.12745	0.455715	1.09632	0.566591	NM_001025206	NM_001025206	Bt.64629	ENSBTAT00000044947	Bos taurus enoyl CoA hydratase, short chain, 1, mitochondrial (ECHS1), nuclear gene encoding mitochondrial protein, mRNA [NM_001025206]	chr26:25862182-25862241	-	-	-	-	-
EDNRA	endothelin receptor type A	281749	10.639	0.637925	1.2174	0.309329	0.92153	0.670187	0.805628	0.264984	0.905091	0.603587	1.03359	0.863091	1.0796	0.6897	0.941351	0.752583	0.981609	0.922803	0.756968	0.154203	0.874229	0.484928	1.12346	0.544785	1.14197	0.490266	1.04452	0.820206	0.871942	0.47654	1.04277	0.827018	NM_174308	NM_174308	Bt.4719	ENSBTAT00000018173	Bos taurus endothelin receptor type A (EDNRA), mRNA [NM_174308]	chr17:10752582-10752523	-	-	-	-	-
EDNRB	endothelin receptor type B	281750	5.28851	0.0133231	1.49274	0.037581	1.67594	0.00897555	1.61447	0.0144855	1.74829	0.0051428	1.93809	0.00125295	1.34533	0.116719	1.63748	0.0121036	1.04654	0.805423	1.12273	0.532072	0.96332	0.839601	1.08289	0.666692	1.10856	0.577699	0.69415	0.0563978	1.21717	0.292206	0.639114	0.0213934	NM_174309	NM_174309	Bt.487	ENSBTAT00000006979	Bos taurus endothelin receptor type B (EDNRB), mRNA [NM_174309]	chr12:53310982-53310924	-	-	-	-	-
EIF4E	eukaryotic translation initiation factor 4E	281751	12.5647	0.139931	0.750474	0.0958456	1.02444	0.885532	1.05984	0.729222	1.08535	0.626093	0.888098	0.48131	0.710126	0.0494751	0.90634	0.558931	0.808092	0.210892	1.36506	0.0723018	1.03456	0.839528	1.02407	0.887259	0.81826	0.238109	0.799603	0.189815	1.27631	0.153903	0.8916	0.495835	NM_174310	NM_174310	Bt.1148	ENSBTAT00000012530	Bos taurus eukaryotic translation initiation factor 4E (EIF4E), mRNA [NM_174310]	chr6:27080701-27080760	-	-	-	-	-
CELA3B	chymotrypsin-like elastase family, member 3B	281752	7.47022	0.000289641	1.29571	0.12071	1.096	0.575071	1.47761	0.0229279	1.27743	0.141493	1.71266	0.00259619	2.4225	9.60566e-06	1.84111	0.000829956	1.32601	0.0923565	0.845868	0.309419	1.34818	0.0756859	0.864521	0.375533	1.34071	0.0809589	1.41447	0.0412641	0.760003	0.10115	0.720223	0.0524423	NM_001166518	NM_001166518	Bt.87229	ENSBTAT00000017401	Bos taurus chymotrypsin-like elastase family, member 3B (CELA3B), mRNA [NM_001166518]	chr2:131425577-131425518	-	-	-	-	-
EPB41	erythrocyte membrane protein band 4.1 (elliptocytosis 1, RH-linked)	281753	6.26118	0.617838	1.5763	0.262271	1.65586	0.215373	1.71174	0.187564	2.08496	0.0757096	1.42142	0.384004	1.78844	0.155234	1.74983	0.170725	1.03443	0.93272	1.05047	0.902274	1.03374	0.934037	1.21804	0.623594	0.681751	0.34361	1.2582	0.567991	0.978412	0.956592	0.591162	0.197149	NM_174311	NM_174311	Bt.87209	ENSBTAT00000008765	Bos taurus erythrocyte membrane protein band 4.1 (elliptocytosis 1, RH-linked) (EPB41), mRNA [NM_174311]	chr2:125014932-125014873	-	-	-	-	-
EPB42	erythrocyte membrane protein band 4.2	281754	3.83976	0.258443	0.554763	0.128377	1.06268	0.872522	0.44521	0.0404434	0.669284	0.294289	0.564343	0.13935	0.531049	0.103569	0.460046	0.048575	0.631792	0.231919	1.91555	0.095021	0.418952	0.0285303	1.5033	0.287154	0.843204	0.653152	0.941005	0.872485	0.866297	0.705126	1.37332	0.405473	NM_174312	NM_174312	Bt.59722	-	Bos taurus erythrocyte membrane protein band 4.2 (EPB42), mRNA [NM_174312]	chr10:38519524-38519465	-	-	-	-	-
FABP3	fatty acid binding protein 3, muscle and heart (mammary-derived growth inhibitor)	281758	14.5972	0.0189641	3.01215	0.208775	16.0629	0.00322352	7.13023	0.0299916	16.9769	0.00274314	11.9546	0.00749725	2.52518	0.288834	1.96083	0.438316	2.24273	0.353782	5.33268	0.0612283	0.443895	0.351166	2.38098	0.31989	0.704166	0.685157	0.211231	0.0807045	0.77651	0.769816	1.14377	0.876438	NM_174313	NM_174313	Bt.4758	ENSBTAT00000022375	Bos taurus fatty acid binding protein 3, muscle and heart (mammary-derived growth inhibitor) (FABP3), mRNA [NM_174313]	chr2:122783634-122783693	-	-	-	-	-
FABP4	fatty acid binding protein 4, adipocyte	281759	16.0584	0.192637	0.889611	0.561653	1.30484	0.192703	1.29109	0.210441	1.48289	0.0583662	1.09256	0.660058	1.0501	0.807833	1.03492	0.864373	0.901921	0.608251	1.46675	0.0652212	0.989463	0.957943	1.14856	0.492487	0.736773	0.136789	0.961142	0.843649	0.985541	0.942202	0.871491	0.495469	NM_174314	NM_174314	Bt.97	ENSBTAT00000000079	Bos taurus fatty acid binding protein 4, adipocyte (FABP4), mRNA [NM_174314]	chr14:46833815-46833756	-	-	-	-	-
FABP5	fatty acid binding protein 5 (psoriasis-associated)	281760	13.4699	0.0836005	1.05386	0.843878	1.59463	0.0885944	1.69299	0.0564994	1.55548	0.105929	1.19053	0.514272	1.10597	0.705643	1.03024	0.910929	0.752209	0.290231	1.51313	0.128434	1.06169	0.822229	0.918777	0.750629	0.765375	0.320011	0.928972	0.78218	0.931529	0.790102	0.73013	0.243814	NM_174315	NM_174315	Bt.22869	ENSBTAT00000065769	Bos taurus fatty acid binding protein 5 (psoriasis-associated) (FABP5), mRNA [NM_174315]	chr14:46649263-46649322	-	-	-	-	-
FANCC	Fanconi anemia, complementation group C	281762	7.1344	0.283354	0.892114	0.392576	0.799586	0.100453	0.785323	0.077172	0.848497	0.222024	0.736612	0.027976	0.787862	0.0809685	0.790402	0.084913	0.981053	0.885298	0.896282	0.411924	0.982162	0.892026	1.08044	0.560787	0.868138	0.291425	1.06958	0.612801	1.00322	0.980632	1.24121	0.111895	NM_174316	NM_174316	Bt.4648	-	Bos taurus Fanconi anemia, complementation group C (FANCC), mRNA [NM_174316]	chr8:83022599-83022540	-	-	-	-	-
FCGR3A	Fc fragment of IgG, low affinity IIIa, receptor (CD16a)	281766	10.6531	0.123234	1.05025	0.89702	0.790028	0.535322	0.834303	0.633209	0.60692	0.194732	0.512656	0.0866203	0.393635	0.0197226	0.422597	0.0300098	0.663037	0.283413	0.752227	0.454715	1.05604	0.885554	0.727457	0.404075	0.844684	0.656486	0.767835	0.487569	1.07358	0.85137	1.56896	0.240737	NM_001077402	NM_001077402	Bt.7204	ENSBTAT00000033730	Bos taurus Fc fragment of IgG, low affinity IIIa, receptor (CD16a) (FCGR3A), transcript variant 1, mRNA [NM_001077402]	chr3:8003880-8003939	-	-	-	-	-
FDFT1	farnesyl-diphosphate farnesyltransferase 1	281767	11.939	0.129164	1.29261	0.232339	1.2846	0.243536	1.35882	0.156034	1.6725	0.0213218	1.71444	0.0163198	1.63268	0.0275089	1.77956	0.0108103	1.17457	0.450198	0.993803	0.976597	1.05777	0.791102	1.23085	0.331484	1.02508	0.906958	0.952311	0.817724	1.08996	0.684854	0.660035	0.0584579	NM_001013004	NM_001013004	Bt.14255	ENSBTAT00000016504	Bos taurus farnesyl-diphosphate farnesyltransferase 1 (FDFT1), mRNA [NM_001013004]	chr8:7427849-7427790	-	-	-	-	-
FGFR1	fibroblast growth factor receptor 1	281768	10.9493	0.0804586	1.15942	0.540515	0.760258	0.260933	0.891867	0.635366	0.55535	0.0205944	0.660941	0.09439	1.05326	0.829479	0.889016	0.625979	1.03659	0.881379	0.65572	0.088572	1.17311	0.50913	0.622683	0.0576715	1.19013	0.472026	1.59357	0.0615933	0.844065	0.483544	1.166	0.525257	NM_001110207	NM_001110207	Bt.32941	ENSBTAT00000020550	Bos taurus fibroblast growth factor receptor 1 (FGFR1), mRNA [NM_001110207]	chr27:33250613-33250554	-	-	-	-	-
FGFR3	fibroblast growth factor receptor 3	281769	7.87345	0.00480405	1.28614	0.308248	0.804262	0.376574	0.81697	0.41139	0.443713	0.002447	0.531377	0.0147946	0.727171	0.199746	0.68696	0.133076	1.03524	0.887357	0.625331	0.0634594	1.0158	0.948866	0.54312	0.0181865	1.19757	0.463184	1.36846	0.206536	0.944702	0.816095	1.50699	0.10228	NM_174318	NM_174318	Bt.79144	ENSBTAT00000009427	Bos taurus fibroblast growth factor receptor 3 (FGFR3), mRNA [NM_174318]	chr6:109701810-109701869	-	-	-	-	-
FOXL2	forkhead box L2	281770	6.46243	0.512283	0.901697	0.697888	0.856525	0.56197	1.07019	0.79897	0.757627	0.302115	0.615816	0.0773987	0.923233	0.764322	0.734271	0.251995	1.01322	0.960652	0.949903	0.846946	1.24945	0.405962	0.707938	0.201626	0.812822	0.43892	1.4992	0.136651	0.795326	0.393	1.3799	0.232903	NM_001031750	NM_001031750	Bt.13033	ENSBTAT00000044307	Bos taurus forkhead box L2 (FOXL2), mRNA [NM_001031750]	chr1:131243500-131243559	-	-	-	-	-
FXYD2	FXYD domain containing ion transport regulator 2	281773	9.2756	0.251049	1.08156	0.650916	1.19996	0.296972	1.36783	0.0789357	1.29521	0.143031	1.43343	0.0453761	1.31601	0.12096	1.59883	0.010969	1.319	0.118054	1.10947	0.549401	1.1399	0.45143	0.94691	0.752636	1.10672	0.558939	0.91808	0.62194	1.21491	0.266072	0.82498	0.271561	NM_174320	NM_174320	Bt.182	ENSBTAT00000012957	Bos taurus FXYD domain containing ion transport regulator 2 (FXYD2), mRNA [NM_174320]	chr15:28910308-28909499	-	-	-	-	-
GAP43	growth associated protein 43	281777	5.49404	0.0310749	0.971329	0.807112	1.07233	0.558885	1.02831	0.814711	1.16349	0.210513	1.48721	0.00239034	1.15806	0.224532	1.28182	0.0451198	1.1982	0.137349	1.10398	0.409247	0.958953	0.725171	1.13146	0.304667	1.27823	0.0474125	0.778677	0.0436369	1.10687	0.397178	0.934764	0.572237	NM_203358	NM_203358	Bt.5457	ENSBTAT00000008460	Bos taurus growth associated protein 43 (GAP43), mRNA [NM_203358]	chr1:60956888-60956947	-	-	-	-	-
GCNT1	glucosaminyl (N-acetyl) transferase 1, core 2	281778	7.89806	0.195083	0.703929	0.303944	0.480463	0.0377359	0.68134	0.262162	0.652636	0.213675	0.533129	0.0715255	0.353383	0.0045363	0.654533	0.216715	0.511288	0.0556219	0.682544	0.264311	1.41809	0.306333	0.957871	0.898677	0.816886	0.550948	0.662846	0.23031	1.8522	0.0770417	0.781149	0.467227	NM_177510	NM_177510	Bt.91783	ENSBTAT00000016953	Bos taurus glucosaminyl (N-acetyl) transferase 1, core 2 (GCNT1), mRNA [NM_177510]	chr8:52850627-52850687	-	-	-	-	-
GFPT1	glutamine--fructose-6-phosphate transaminase 1	281779	7.58948	0.00477854	1.14282	0.669715	3.00225	0.00148758	2.10069	0.023938	3.25794	0.000755133	2.30713	0.0119989	1.50558	0.1976	1.61395	0.133992	1.22016	0.525827	2.62705	0.00438415	0.699704	0.25901	1.55089	0.168047	0.708157	0.27498	0.652575	0.179556	1.07198	0.824034	0.756013	0.374368	NM_001109961	NM_001109961	Bt.54106	ENSBTAT00000023441	Bos taurus glutamine--fructose-6-phosphate transaminase 1 (GFPT1), mRNA [NM_001109961]	chr11:67684511-67684452	-	-	-	-	-
GGTA1	alpha-galactosyltransferase 1 (glycoprotein)	281780	11.5808	0.722246	1.32558	0.281778	1.11692	0.669871	1.02352	0.928447	1.00394	0.987882	0.941861	0.817131	0.91675	0.737348	0.844729	0.516288	0.813734	0.428781	0.842584	0.510041	0.916384	0.73619	0.980867	0.940522	0.938165	0.805373	0.973338	0.916877	0.921439	0.752214	0.963307	0.885214	NM_177511	NM_177511	Bt.53385	ENSBTAT00000016033	Bos taurus alpha-galactosyltransferase 1 (glycoprotein) (GGTA1), mRNA [NM_177511]	chr11:92297740-92297681	-	-	-	-	-
B4GALT1	UDP-Gal:betaGlcNAc beta 1,4- galactosyltransferase, polypeptide 1	281781	15.2092	0.237047	1.03474	0.897318	1.65808	0.0646749	1.38873	0.221345	1.75242	0.0418732	1.40024	0.210286	1.12705	0.651906	0.997993	0.993942	1.06981	0.798811	1.60241	0.0836338	0.837557	0.504755	1.26188	0.382915	0.799035	0.399782	0.804895	0.415102	0.885492	0.646476	1.07197	0.792964	-	AF515786	Bt.5141	ENSBTAT00000020286	Beta-1,4-galactosyltransferase 1Lactose synthase A proteinN-acetyllactosamine synthaseBeta-N-acetylglucosaminylglycopeptide beta-1,4-galactosyltransferaseBeta-N-acetylglucosaminyl-glycolipid beta-1,4-galactosyltransferaseProcessed beta-1,4-galactosyltransferase 1 [Source:UniProtKB/Swiss-Prot;Acc:P08037] [ENSBTAT00000020286]	chr8:76176967-76176908	-	-	-	-	-
GHRHR	growth hormone releasing hormone receptor	281782	3.7602	4.85217e-08	1.48179	0.00161644	0.966424	0.762259	1.00609	0.957058	0.672218	0.00147838	0.662769	0.0010692	0.66312	0.00108227	0.537495	7.85109e-06	0.852279	0.164428	0.652199	0.000737904	1.04105	0.721697	0.668147	0.00128687	0.985945	0.900148	1.00053	0.996257	0.810554	0.0713714	1.58565	0.000337493	-	AB022596	Bt.4189	ENSBTAT00000046224	growth hormone-releasing hormone receptor [Source:RefSeq peptide;Acc:NP_851363] [ENSBTAT00000046224]	chr4:65797801-65794177	-	-	-	-	-
GLRA1	glycine receptor, alpha 1	281783	4.33171	0.0155256	1.09748	0.497323	1.32767	0.0458437	1.04372	0.754019	0.979212	0.877656	1.09944	0.489169	0.829021	0.177036	0.760425	0.0530734	0.901957	0.451957	1.20975	0.170663	0.786128	0.0866539	0.938195	0.640768	1.12278	0.399252	0.754037	0.0466386	0.917257	0.528311	1.18612	0.217749	NM_174321	NM_174321	Bt.5559	ENSBTAT00000019143	Bos taurus glycine receptor, alpha 1 (GLRA1), mRNA [NM_174321]	chr7:65025205-65025146	-	-	-	-	-
GLUD1	glutamate dehydrogenase 1	281785	10.9425	0.276813	1.34678	0.312803	0.924437	0.788028	0.899225	0.716391	0.940823	0.8346	0.763261	0.35887	0.566778	0.0604352	0.773345	0.382325	0.803556	0.456335	0.686406	0.204682	0.972727	0.924565	1.04626	0.876958	0.811269	0.47604	0.742575	0.312936	1.36446	0.292503	1.03907	0.895609	NM_182652	NM_182652	Bt.107155	ENSBTAT00000009923	Bos taurus glutamate dehydrogenase 1 (GLUD1), nuclear gene encoding mitochondrial protein, mRNA [NM_182652]	chr28:041946792-041946733	-	-	-	-	-
GLYAT	glycine-N-acyltransferase	281787	3.76727	0.17607	0.421403	0.057771	0.744717	0.504281	0.685511	0.393617	0.955669	0.917829	0.734454	0.484604	1.6505	0.260146	0.667181	0.361058	0.553836	0.186301	1.76723	0.202275	0.920499	0.850537	1.3941	0.452151	0.768524	0.550504	2.24724	0.0742247	0.404231	0.0474541	0.830112	0.672341	NM_177513	NM_177513	Bt.62101	ENSBTAT00000006079	Bos taurus glycine-N-acyltransferase (GLYAT), nuclear gene encoding mitochondrial protein, mRNA [NM_177513]	chr15:83456562-83456078	-	-	-	-	-
GNA11	guanine nucleotide binding protein (G protein), alpha 11 (Gq class)	281788	12.406	7.49148e-05	0.907688	0.307666	0.952392	0.604671	0.858436	0.113085	0.966468	0.717006	1.16517	0.112586	1.34744	0.00357617	1.39579	0.0013785	0.986745	0.887113	1.04925	0.609867	0.901348	0.274693	1.12585	0.214121	1.20559	0.0550764	1.15643	0.130517	1.03588	0.707948	0.706944	0.000954657	NM_174322	NM_174322	Bt.5511	ENSBTAT00000054342	Bos taurus guanine nucleotide binding protein (G protein), alpha 11 (Gq class) (GNA11), mRNA [NM_174322]	chr7:21937844-21937785	-	-	-	-	-
GNA14	guanine nucleotide binding protein (G protein), alpha 14	281789	8.02472	0.408007	0.658503	0.265494	0.547277	0.112652	0.697735	0.33593	0.605846	0.183948	0.988029	0.97408	0.920441	0.823101	1.21648	0.598014	0.906457	0.791172	0.831093	0.618524	1.27492	0.514042	0.868304	0.703615	1.63082	0.194353	0.931593	0.848442	1.32163	0.454314	0.745146	0.430209	NM_174323	NM_174323	Bt.4734	ENSBTAT00000028151	Bos taurus guanine nucleotide binding protein (G protein), alpha 14 (GNA14), mRNA [NM_174323]	chr8:53686529-53686470	-	-	-	-	-
GNAI1	guanine nucleotide binding protein (G protein), alpha inhibiting activity polypeptide 1	281790	10.0685	0.0072936	1.12782	0.590298	1.7342	0.0192896	1.86633	0.00891415	1.97733	0.00473819	1.69129	0.0248699	1.06002	0.793742	1.46012	0.0981867	0.938741	0.776769	1.53765	0.0620718	1.07619	0.741978	1.05947	0.795521	0.85534	0.485158	0.626753	0.0439775	1.37745	0.158684	0.642921	0.0558527	NM_174324	NM_174324	Bt.5546	ENSBTAT00000003515	Bos taurus guanine nucleotide binding protein (G protein), alpha inhibiting activity polypeptide 1 (GNAI1), mRNA [NM_174324]	chr4:41160705-41160646	-	-	-	-	-
GNAI2	guanine nucleotide binding protein (G protein), alpha inhibiting activity polypeptide 2	281791	11.4879	0.0462312	0.973573	0.900204	0.641361	0.0455984	0.814461	0.340821	0.574743	0.0145491	0.70826	0.114982	1.12074	0.594506	0.882313	0.558962	1.02345	0.913579	0.65877	0.0591878	1.2699	0.268924	0.705673	0.111359	1.23231	0.332432	1.58238	0.0393609	0.787261	0.268413	1.15996	0.489172	NM_001101040	NM_001101040	Bt.4311	ENSBTAT00000027511	Bos taurus guanine nucleotide binding protein (G protein), alpha inhibiting activity polypeptide 2 (GNAI2), mRNA [NM_001101040]	chr22:50671425-50671366	-	-	-	-	-
GNAO1	guanine nucleotide binding protein (G protein), alpha activating activity polypeptide O	281792	7.35516	0.432378	0.912375	0.64998	0.760115	0.181455	0.985541	0.942432	0.757055	0.175337	0.767222	0.196212	0.884542	0.544427	0.834302	0.37278	1.147	0.498413	0.833117	0.369099	1.29657	0.20495	0.768162	0.19822	1.01343	0.947262	1.15291	0.482592	0.943202	0.772044	1.3748	0.12315	NM_174325	NM_174325	Bt.65084	ENSBTAT00000033660	Bos taurus guanine nucleotide binding protein (G protein), alpha activating activity polypeptide O (GNAO1), mRNA [NM_174325]	chr18:24339535-24339476	-	-	-	-	-
GNAS	GNAS complex locus	281793	14.4762	0.0393134	0.922475	0.35911	0.984056	0.853926	0.972484	0.749425	0.903975	0.253431	0.81947	0.0295252	0.804071	0.01811	0.872424	0.126452	1.07617	0.403475	1.06676	0.461386	0.988241	0.892201	0.929553	0.405732	0.906518	0.266546	0.981209	0.828	1.08501	0.353904	1.23354	0.0224121	NM_181021	NM_181021	Bt.64619	-	Bos taurus GNAS complex locus (GNAS), mRNA [NM_181021]	chr13:58010069-58010010	-	-	-	-	-
GNAT1	guanine nucleotide binding protein (G protein), alpha transducing activity polypeptide 1	281794	6.27506	0.13791	1.03418	0.902774	0.852377	0.562809	0.583669	0.0588852	1.02669	0.923745	0.625472	0.0969537	1.09962	0.730264	1.14957	0.613293	1.12049	0.679738	0.824203	0.48431	0.684754	0.176402	1.75902	0.0482835	0.609215	0.080512	1.75806	0.0484848	1.04542	0.871755	0.974703	0.925802	NM_181022	NM_181022	Bt.4774	ENSBTAT00000023990	Bos taurus guanine nucleotide binding protein (G protein), alpha transducing activity polypeptide 1 (GNAT1), mRNA [NM_181022]	chr22:50723507-50723448	-	-	-	-	-
GNAT2	guanine nucleotide binding protein (G protein), alpha transducing activity polypeptide 2	281795	6.36711	0.0581954	1.10869	0.690677	1.09756	0.719479	1.48059	0.137977	1.14781	0.595391	2.01124	0.0113555	1.05216	0.844351	1.23475	0.418322	0.754755	0.282559	0.989969	0.968935	1.34897	0.253625	0.775239	0.329913	1.75224	0.0379081	0.523141	0.0179461	1.17354	0.537989	0.611261	0.0659474	NM_174326	NM_174326	Bt.472	ENSBTAT00000017305	Bos taurus guanine nucleotide binding protein (G protein), alpha transducing activity polypeptide 2 (GNAT2), mRNA [NM_174326]	chr3:33961403-33961462	-	-	-	-	-
GNGT1	guanine nucleotide binding protein (G protein), gamma transducing activity polypeptide 1	281796	7.18564	0.0122052	0.708395	0.348738	1.05504	0.883252	0.88149	0.729778	0.906178	0.787233	0.441105	0.0320619	0.285686	0.001845	0.466772	0.0447554	0.901192	0.775647	1.48933	0.280324	0.835507	0.623046	1.02801	0.939639	0.486776	0.0568983	0.647659	0.24006	1.63387	0.185853	1.93069	0.0801581	-	K02199	Bt.473	ENSBTAT00000003465	Guanine nucleotide-binding protein G(T) subunit gamma-T1 [Source:UniProtKB/Swiss-Prot;Acc:P02698] [ENSBTAT00000003465]	chr4:11067300-11067359	-	-	-	-	-
GNGT2	guanine nucleotide binding protein (G protein), gamma transducing activity polypeptide 2	281797	8.36802	0.00117427	0.774034	0.194728	0.708697	0.0852313	0.545369	0.00407726	0.453228	0.000349992	0.465093	0.000496824	0.61751	0.0188538	0.420578	0.000126173	0.785173	0.219998	0.915588	0.650545	0.769538	0.185095	0.831049	0.345043	1.02618	0.894203	1.32771	0.152756	0.681086	0.0565416	1.86689	0.00323507	NM_174328	NM_174328	Bt.1263	ENSBTAT00000066198	Bos taurus guanine nucleotide binding protein (G protein), gamma transducing activity polypeptide 2 (GNGT2), mRNA [NM_174328]	chr19:37998273-37998332	-	-	-	-	-
GNRHR	gonadotropin-releasing hormone receptor	281798	3.38784	0.216445	0.80994	0.444294	1.73646	0.0523402	0.951687	0.85662	1.13189	0.651792	0.981625	0.946035	1.38799	0.237872	0.91538	0.747168	1.11814	0.684087	2.14394	0.00929068	0.548062	0.0356676	1.18935	0.528401	0.867244	0.604111	1.41397	0.213076	0.659501	0.137135	1.2215	0.467542	NM_177514	NM_177514	Bt.135	ENSBTAT00000000559	Bos taurus gonadotropin-releasing hormone receptor (GNRHR), mRNA [NM_177514]	chr6:85156294-85156233	-	-	-	-	-
GPR68	G protein-coupled receptor 68	281799	12.4924	0.00393923	1.91081	0.109279	4.80357	0.000446403	2.93353	0.0105565	4.33047	0.00088864	1.7577	0.160565	1.25098	0.571235	1.43933	0.359565	1.65332	0.209212	2.51389	0.0260269	0.610698	0.217807	1.47619	0.327736	0.405892	0.0291519	0.71171	0.391733	1.15056	0.722345	1.14868	0.72545	NM_174329	NM_174329	Bt.4597	ENSBTAT00000008858	Bos taurus G protein-coupled receptor 68 (GPR68), mRNA [NM_174329]	chr21:56588147-56588088	-	-	-	-	-
PROKR1	prokineticin receptor 1	281800	3.11999	0.438373	1.12649	0.713599	0.947715	0.868427	0.931226	0.826061	1.919	0.0526607	0.93682	0.840463	1.06466	0.846763	0.93964	0.847714	1.18384	0.603511	0.841301	0.594908	0.982601	0.95681	2.06073	0.0329709	0.48818	0.0343241	1.13646	0.693506	0.882575	0.700335	1.25989	0.478121	NM_174330	NM_174330	Bt.11205	ENSBTAT00000027549	Bos taurus prokineticin receptor 1 (PROKR1), mRNA [NM_174330]	chr11:66998429-66998488	-	-	-	-	-
GRK5	G protein-coupled receptor kinase 5	281801	9.27554	0.733501	1.05176	0.834719	1.09045	0.720553	1.24209	0.373549	1.24367	0.370799	1.03172	0.897229	0.837645	0.465991	0.894811	0.646379	0.931246	0.768452	1.03678	0.881244	1.13907	0.591195	1.00127	0.995809	0.829577	0.442252	0.811889	0.392089	1.06825	0.784941	1.04072	0.868903	NM_174331	NM_174331	Bt.4263	ENSBTAT00000010492	Bos taurus G protein-coupled receptor kinase 5 (GRK5), mRNA [NM_174331]	chr26:39930932-39930991	-	-	-	-	-
GRK7	G protein-coupled receptor kinase 7	281802	4.20233	0.00357913	1.41893	0.193219	1.76801	0.0388984	2.87897	0.000426518	1.27605	0.360629	1.0237	0.929429	1.14849	0.601613	0.826115	0.47238	1.41136	0.199895	1.24602	0.408745	1.62836	0.0740626	0.443231	0.0045497	0.802243	0.407925	1.1219	0.664212	0.719306	0.219674	1.70842	0.0511692	NM_174332	NM_174332	Bt.9422	ENSBTAT00000029175	Bos taurus G protein-coupled receptor kinase 7 (GRK7), mRNA [NM_174332]	chr1:128144959-128144900	-	-	-	-	-
PDIA3	protein disulfide isomerase family A, member 3	281803	13.1743	0.261446	0.856484	0.413536	1.08086	0.680012	1.15267	0.452841	1.04277	0.823985	1.09918	0.616243	0.714479	0.0829454	0.854887	0.408008	0.989633	0.955849	1.26198	0.223121	1.06643	0.732857	0.904662	0.595521	1.05409	0.779729	0.65001	0.0290615	1.19652	0.344717	1.15762	0.43948	NM_174333	NM_174333	Bt.2562	ENSBTAT00000022854	Bos taurus protein disulfide isomerase family A, member 3 (PDIA3), mRNA [NM_174333]	chr21:55946283-55946343	-	-	-	-	-
GSTA2	glutathione S-transferase alpha 2	281805	4.30936	0.488138	0.389589	0.18522	0.300017	0.0940381	0.772018	0.711753	0.583721	0.444046	0.387557	0.182876	0.399101	0.196341	0.262693	0.0646126	0.859928	0.829227	0.770087	0.709095	2.57325	0.184094	0.756097	0.689766	0.663942	0.559422	1.02979	0.966521	0.658211	0.551195	3.27351	0.0988071	NM_177515	NM_177515	Bt.62641	ENSBTAT00000008605	Bos taurus glutathione S-transferase alpha 2 (GSTA2), mRNA [NM_177515]	chr23:24823711-24823652	-	-	-	-	-
GSTP1	glutathione S-transferase pi 1	281806	15.4195	0.212911	0.896735	0.328237	0.781635	0.0329941	0.927038	0.494701	0.855226	0.164728	0.885481	0.276377	1.08895	0.443001	0.927222	0.495824	0.953379	0.666104	0.871645	0.220351	1.18602	0.130948	0.922536	0.467661	1.03538	0.753153	1.22978	0.0698542	0.851483	0.153632	1.02821	0.801245	NM_177516	NM_177516	Bt.13949	-	Bos taurus glutathione S-transferase pi 1 (GSTP1), mRNA [NM_177516]	chr29:46089936-46089994	-	-	-	-	-
HSD17B10	hydroxysteroid (17-beta) dehydrogenase 10	281809	10.7956	0.82218	0.845551	0.350289	0.958651	0.812659	0.927225	0.671897	1.18032	0.355912	1.03233	0.858221	0.981642	0.917142	1.0423	0.81612	1.01375	0.938874	1.13376	0.482962	0.967219	0.851583	1.27296	0.182942	0.874622	0.454382	0.950895	0.777545	1.0618	0.736619	0.972606	0.876084	NM_174334	NM_174334	Bt.5231	ENSBTAT00000023642	Bos taurus hydroxysteroid (17-beta) dehydrogenase 10 (HSD17B10), nuclear gene encoding mitochondrial protein, mRNA [NM_174334]	chrX:96267211-96267152	-	-	-	-	-
HADHA	hydroxyacyl-CoA dehydrogenase/3-ketoacyl-CoA thiolase/enoyl-CoA hydratase (trifunctional protein), alpha subunit	281810	12.3268	0.185109	1.04683	0.875699	0.619496	0.110446	0.698934	0.227425	0.536041	0.0408746	0.538626	0.0423326	0.820594	0.501006	0.705698	0.239818	0.947939	0.855029	0.59178	0.0817906	1.12823	0.680527	0.766941	0.368192	1.00482	0.986878	1.5235	0.158195	0.859984	0.607044	1.34326	0.317831	NM_174335	NM_174335	Bt.48598	ENSBTAT00000020020	Bos taurus hydroxyacyl-CoA dehydrogenase/3-ketoacyl-CoA thiolase/enoyl-CoA hydratase (trifunctional protein), alpha subunit (HADHA), nuclear gene encoding mitochondrial protein, mRNA [NM_174335]	chr11:73288549-73288608	-	-	-	-	-
HADHB	hydroxyacyl-CoA dehydrogenase/3-ketoacyl-CoA thiolase/enoyl-CoA hydratase (trifunctional protein), beta subunit	281811	10.9042	0.0509836	1.06326	0.735855	0.800435	0.226974	0.952501	0.788879	0.702743	0.0606811	0.599829	0.00863022	0.701654	0.0596307	0.761179	0.141336	0.936866	0.719867	0.752815	0.126566	1.18998	0.342477	0.737787	0.102895	0.853553	0.386763	1.16976	0.391365	1.08483	0.654529	1.23081	0.258803	NM_174336	NM_174336	Bt.52915	ENSBTAT00000063404	Bos taurus hydroxyacyl-CoA dehydrogenase/3-ketoacyl-CoA thiolase/enoyl-CoA hydratase (trifunctional protein), beta subunit (HADHB), nuclear gene encoding mitochondrial protein, mRNA [NM_174336]	chr11:73220467-73219838	-	-	-	-	-
FGFBP1	fibroblast growth factor binding protein 1	281812	14.3335	0.0105052	2.17727	0.200423	6.72272	0.00345836	5.52029	0.00778514	10.7895	0.00045012	7.71565	0.00193089	3.87254	0.0306672	2.59046	0.120125	2.23886	0.185261	3.08768	0.0681111	0.82114	0.742003	1.95452	0.268179	0.715104	0.57612	0.501908	0.255039	0.66893	0.503207	0.864272	0.807389	NM_174337	NM_174337	Bt.89332	ENSBTAT00000044642	Bos taurus fibroblast growth factor binding protein 1 (FGFBP1), mRNA [NM_174337]	chr6:115940277-115940218	-	-	-	-	-
FUNDC2	FUN14 domain containing 2	281813	13.2288	0.0262369	1.20733	0.106927	1.33627	0.0162835	1.34296	0.014711	1.53415	0.000801891	1.10704	0.375645	1.16153	0.19597	1.09093	0.447414	1.13477	0.272684	1.1068	0.376651	1.005	0.965058	1.14236	0.248776	0.721603	0.00764569	1.04922	0.67371	0.939216	0.583056	1.04019	0.729712	NM_174338	NM_174338	Bt.103021	ENSBTAT00000022579	Bos taurus FUN14 domain containing 2 (FUNDC2), mRNA [NM_174338]	chrX:38823245-38818458	-	-	-	-	-
HIF1A	hypoxia inducible factor 1, alpha subunit (basic helix-loop-helix transcription factor)	281814	12.2367	0.000562454	1.10446	0.489704	1.36047	0.0392649	1.80044	0.000319652	1.46037	0.0128939	1.06303	0.669954	0.959701	0.774035	1.00629	0.965042	0.902308	0.47492	1.2318	0.153495	1.32339	0.0588611	0.811117	0.15186	0.727921	0.0339036	0.902796	0.477226	1.04855	0.740791	0.896664	0.448671	NM_174339	NM_174339	Bt.4184	-	Bos taurus hypoxia inducible factor 1, alpha subunit (basic helix-loop-helix transcription factor) (HIF1A), mRNA [NM_174339]	chr10:74140475-74140533	-	-	-	-	-
HINT2	histidine triad nucleotide binding protein 2	281816	14.2482	0.260076	0.89935	0.378926	0.728518	0.0128349	0.80713	0.0822043	0.838273	0.148645	0.79126	0.0589256	0.930399	0.547973	0.882427	0.300942	0.927842	0.532927	0.810049	0.0871958	1.10791	0.395126	1.03858	0.751928	0.943918	0.630322	1.17584	0.183388	0.948439	0.658792	1.05147	0.675427	NM_174340	NM_174340	Bt.11196	ENSBTAT00000015208	Bos taurus histidine triad nucleotide binding protein 2 (HINT2), nuclear gene encoding mitochondrial protein, mRNA [NM_174340]	chr8:60391019-60390960	-	-	-	-	-
HINT3	histidine triad nucleotide binding protein 3	281817	8.89879	0.000260612	1.59632	0.0409883	1.71238	0.0202511	1.6856	0.023816	1.91615	0.00603223	1.13976	0.552661	0.796859	0.305999	0.701497	0.115102	0.916594	0.692063	1.0727	0.74948	0.984363	0.942776	1.13678	0.560592	0.594818	0.0244618	0.699145	0.111861	0.880328	0.562836	1.30663	0.22977	NM_174341	NM_174341	Bt.9828	ENSBTAT00000002542	Bos taurus histidine triad nucleotide binding protein 3 (HINT3), mRNA [NM_174341]	chr9:25649932-25649873	-	-	-	-	-
HOXB7	homeobox B7	281820	8.74184	0.745838	1.19314	0.510103	0.972054	0.915453	1.04005	0.883087	0.895125	0.678641	1.03367	0.901303	1.2076	0.481944	1.3962	0.21807	0.895137	0.678678	0.814702	0.445294	1.06995	0.800188	0.860658	0.575224	1.15477	0.590906	1.16827	0.561481	1.15618	0.587783	0.641124	0.104714	NM_174342	NM_174342	Bt.91790	ENSBTAT00000007292	Bos taurus homeobox B7 (HOXB7), mRNA [NM_174342]	chr19:38518701-38518760	-	-	-	-	-
HSD3B1	hydroxy-delta-5-steroid dehydrogenase, 3 beta- and steroid delta-isomerase 1	281824	4.06163	0.096333	1.47386	0.115365	1.06051	0.807044	0.887438	0.620197	0.672145	0.107218	0.793815	0.341081	0.834937	0.455453	0.717698	0.175379	0.932185	0.770376	0.719545	0.178631	0.836805	0.460997	0.757399	0.253795	1.18102	0.490885	1.0518	0.833659	0.859583	0.530654	1.29885	0.282175	NM_174343	NM_174343	Bt.111390	ENSBTAT00000010992	Bos taurus hydroxy-delta-5-steroid dehydrogenase, 3 beta- and steroid delta-isomerase 1 (HSD3B1), mRNA [NM_174343]	chr3:23814056-23813997	-	-	-	-	-
HSPA1A	heat shock 70kDa protein 1A	281825	12.2219	0.252717	1.18831	0.520057	1.20662	0.484081	1.44448	0.176343	1.44638	0.17486	1.61415	0.0819368	1.61019	0.0834275	2.05415	0.0114726	1.15897	0.581874	1.01541	0.954347	1.19713	0.502474	1.00131	0.996085	1.11599	0.681686	0.997546	0.992661	1.27572	0.365837	0.56421	0.0399217	NM_174550	NM_174550	Bt.49659	ENSBTAT00000017500	Bos taurus heat shock 70kDa protein 1A (HSPA1A), mRNA [NM_174550]	chr23:27331515-27331486	-	-	-	-	-
HSPA2	heat shock 70kDa protein 2	281827	12.0697	0.881849	0.945981	0.822076	0.881737	0.611012	0.982023	0.941417	0.894093	0.650817	1.00335	0.989174	1.16442	0.538926	1.25249	0.365564	0.967005	0.891896	0.932087	0.775868	1.11374	0.663115	0.91046	0.704311	1.1222	0.641135	1.16053	0.54783	1.07564	0.767877	0.772065	0.299723	-	BT030673	Bt.19759	-	Bos taurus heat shock 70kDa protein 1A (HSPA1A), mRNA, complete cds. [BT030673]	chr10:76994488-76994547	-	-	-	-	-
HSPA8	heat shock 70kDa protein 8	281831	14.9687	0.890079	0.961379	0.850792	1.01291	0.951131	0.980003	0.923127	1.22052	0.345283	0.983418	0.936332	0.840271	0.408866	1.04157	0.845758	0.978801	0.918471	1.0536	0.80312	0.967511	0.874649	1.24543	0.299485	0.805734	0.307051	0.85444	0.454795	1.23957	0.309776	0.939732	0.76668	NM_174345	NM_174345	Bt.12309	ENSBTAT00000017497	Bos taurus heat shock 70kDa protein 8 (HSPA8), mRNA [NM_174345]	chr15:34216998-34216652	-	-	-	-	-
HSP90AA1	heat shock protein 90kDa alpha (cytosolic), class A member 1	281832	14.6806	0.326211	0.845882	0.360466	0.784719	0.18919	0.733467	0.0965992	0.734961	0.0986918	0.69167	0.0505607	0.680242	0.0416635	0.676124	0.0387869	0.923736	0.6627	0.927693	0.679781	0.934687	0.710209	1.00204	0.991059	0.941098	0.738336	0.983477	0.926879	0.993946	0.973315	1.36622	0.0945007	NM_001012670	NM_001012670	Bt.61915	ENSBTAT00000008225	Bos taurus heat shock protein 90kDa alpha (cytosolic), class A member 1 (HSP90AA1), mRNA [NM_001012670]	chr21:68595965-68595906	-	-	-	-	-
HSPE1	heat shock 10kDa protein 1 (chaperonin 10)	281833	14.8539	0.00473787	0.829755	0.0944958	0.858611	0.168176	0.788376	0.0360299	0.769175	0.0218002	0.639299	0.000308582	0.66499	0.000800545	0.704392	0.00311897	0.913281	0.406582	1.03478	0.753078	0.918199	0.434574	0.975645	0.820425	0.831149	0.0973397	1.04019	0.717015	1.05925	0.596969	1.29655	0.0230711	NM_174346	NM_174346	Bt.62396	ENSBTAT00000016712	Bos taurus heat shock 10kDa protein 1 (chaperonin 10) (HSPE1), nuclear gene encoding mitochondrial protein, mRNA [NM_174346]	chr2:86451270-86451408	-	-	-	-	-
TRMT2A	tRNA methyltransferase 2 homolog A (S. cerevisiae)	281834	9.16286	0.898124	0.951577	0.773671	0.877663	0.451763	0.951034	0.77114	1.01229	0.943541	0.970104	0.860338	1.07411	0.678968	0.970823	0.863712	1.15366	0.410301	0.922325	0.639885	1.0836	0.642243	1.06441	0.717737	0.958328	0.805161	1.10721	0.556155	0.903838	0.559013	1.18833	0.321709	XM_002701746	EE349586	Bt.63528	ENSBTAT00000026476	tRNA methyltransferase 2 homolog A (S. cerevisiae) [Source:HGNC Symbol;Acc:24974] [ENSBTAT00000026476]	chr17:75005519-75005460	-	-	-	-	-
HYAL2	hyaluronoglucosaminidase 2	281838	10.3747	0.797204	0.974543	0.880684	1.04679	0.7902	1.066	0.7102	1.16485	0.377966	1.20149	0.290503	1.25675	0.19078	1.21188	0.268955	1.08092	0.651186	1.07413	0.677654	1.01835	0.915707	1.09273	0.606568	1.03145	0.856971	1.046	0.793588	0.964294	0.832425	0.891936	0.507359	NM_174347	NM_174347	Bt.29683	ENSBTAT00000052079	Bos taurus hyaluronoglucosaminidase 2 (HYAL2), mRNA [NM_174347]	chr22:50597379-50597438	-	-	-	-	-
ICAM1	intercellular adhesion molecule 1	281839	9.05228	0.583467	1.02376	0.915827	1.00627	0.977542	1.37603	0.158865	0.993214	0.975551	1.08055	0.727625	1.35645	0.177698	1.33221	0.203836	1.22381	0.367141	0.982918	0.938188	1.36745	0.166876	0.721797	0.150497	1.08793	0.704825	1.25533	0.310939	0.98213	0.935318	0.918634	0.702868	NM_174348	NM_174348	Bt.5372	-	Bos taurus intercellular adhesion molecule 1 (ICAM1), mRNA [NM_174348]	chr7:16050954-16051013	-	-	-	-	-
ICAM3	intercellular adhesion molecule 3	281840	13.2635	0.35993	0.761501	0.227359	0.812727	0.35537	0.814899	0.361494	0.777084	0.262846	0.848175	0.461608	1.27463	0.280914	0.966356	0.877781	0.785869	0.284209	1.06727	0.769998	1.00267	0.990429	0.953595	0.830956	1.09148	0.694419	1.50279	0.0759638	0.758145	0.220124	0.813229	0.356779	NM_174349	NM_174349	Bt.4293	ENSBTAT00000020903	Bos taurus intercellular adhesion molecule 3 (ICAM3), mRNA [NM_174349]	chr7:16087264-16087205	-	-	-	-	-
IFNW1	interferon, omega 1	281847	3.28632	0.967206	0.784783	0.302053	0.830241	0.426247	0.912119	0.692667	0.795507	0.329392	0.783026	0.297697	0.770535	0.26774	0.841038	0.458703	0.798923	0.338367	1.05792	0.808642	1.09862	0.686139	0.872153	0.557422	0.984311	0.945749	0.984047	0.944829	1.0915	0.706734	0.949925	0.825119	NM_174351	NM_174351	Bt.45039	-	Bos taurus interferon, omega 1 (IFNW1), mRNA [NM_174351]	chr8:22763237-22763178	-	-	-	-	-
IGF1R	insulin-like growth factor 1 receptor	281848	11.13	0.0316156	1.23055	0.216287	1.04344	0.797075	1.09122	0.598356	0.910354	0.571065	1.09082	0.599906	1.62575	0.00635983	1.48132	0.0238506	1.20478	0.265489	0.847951	0.322966	1.04579	0.786617	0.834251	0.278421	1.19823	0.279386	1.49039	0.0219466	0.911162	0.574683	0.813316	0.21806	NM_001244612	NM_001244612	Bt.12759	ENSBTAT00000028690	Bos taurus insulin-like growth factor 1 receptor (IGF1R), mRNA [NM_001244612]	chr21:8267711-8267770	-	-	-	-	-
IGF2R	insulin-like growth factor 2 receptor	281849	9.47804	0.111889	1.13359	0.544094	0.676817	0.0667669	0.841868	0.40647	0.596573	0.0177303	0.808983	0.308311	0.934015	0.740583	0.764577	0.199708	0.890446	0.574363	0.597054	0.0178901	1.24386	0.294565	0.70863	0.103315	1.35605	0.147472	1.15456	0.487374	0.818591	0.33551	1.16463	0.461713	NM_174352	NM_174352	Bt.4977	-	Bos taurus insulin-like growth factor 2 receptor (IGF2R), mRNA [NM_174352]	chr9:97741225-97741284	-	-	-	-	-
IGHG1	immunoglobulin heavy constant gamma 1	281850	15.0647	0.197223	0.662982	0.365929	0.438572	0.0764252	0.806464	0.63413	0.349752	0.0265414	0.647013	0.338652	0.819145	0.658825	1.05651	0.903001	1.05633	0.903285	0.661514	0.363391	1.83884	0.184341	0.433686	0.0727414	1.84992	0.180196	1.26604	0.601875	1.28977	0.573761	0.999838	0.999714	-	X62916	Bt.12490	-	B.taurus mRNA for immunoglobulin G1 heavy chain. [X62916]	chrUn_GJ059320:4364-4880	-	-	-	-	-
IKBKB	inhibitor of kappa light polypeptide gene enhancer in B-cells, kinase beta	281854	8.93172	0.25142	1.11951	0.635175	0.660758	0.0898147	0.978908	0.928459	1.04829	0.842604	0.851785	0.50113	1.25252	0.347127	1.03579	0.882265	1.22267	0.400393	0.590221	0.0337132	1.48149	0.106633	1.07088	0.773196	0.812548	0.385449	1.47046	0.113124	0.826969	0.426442	1.18042	0.48684	NM_174353	NM_174353	Bt.9023	ENSBTAT00000009995	Bos taurus inhibitor of kappa light polypeptide gene enhancer in B-cells, kinase beta (IKBKB), mRNA [NM_174353]	chr27:36865690-36865749	-	-	-	-	-
IKBKG	inhibitor of kappa light polypeptide gene enhancer in B-cells, kinase gamma	281855	8.92917	0.00844282	1.13157	0.434268	0.91186	0.558403	1.04091	0.798731	0.967459	0.833325	1.10355	0.532219	1.69597	0.0022228	1.47948	0.0183669	1.153	0.368734	0.805835	0.17722	1.14152	0.402836	0.929437	0.642149	1.14066	0.40548	1.53684	0.0104379	0.87235	0.38828	0.779329	0.12127	NM_174354	NM_174354	Bt.98727	ENSBTAT00000008224	Bos taurus inhibitor of kappa light polypeptide gene enhancer in B-cells, kinase gamma (IKBKG), mRNA [NM_174354]	chrX:40519192-40519251	-	-	-	-	-
IL12A	interleukin 12A (natural killer cell stimulatory factor 1, cytotoxic lymphocyte maturation factor 1, p35)	281856	4.06388	0.0269906	0.679091	0.0124756	0.869056	0.339183	0.901038	0.476149	0.770165	0.0816048	0.882878	0.395366	0.971772	0.844074	1.193	0.231824	1.04844	0.745383	1.27973	0.0989679	1.0368	0.803993	0.854753	0.286224	1.14635	0.352073	1.10069	0.511543	1.22765	0.166651	0.87883	0.378418	NM_174355	NM_174355	Bt.524	ENSBTAT00000020153	Bos taurus interleukin 12A (natural killer cell stimulatory factor 1, cytotoxic lymphocyte maturation factor 1, p35) (IL12A), mRNA [NM_174355]	chr1:108285364-108285305	-	-	-	-	-
IL12B	interleukin 12B (natural killer cell stimulatory factor 2, cytotoxic lymphocyte maturation factor 2, p40)	281857	6.52686	0.0967766	1.6669	0.0573666	2.13615	0.00658577	2.26343	0.00379812	1.82803	0.0267812	1.5971	0.0799553	1.32972	0.277523	1.38202	0.219123	1.4262	0.178813	1.28151	0.343229	1.05958	0.823532	0.807638	0.413241	0.87367	0.60358	0.832585	0.482115	1.03933	0.88181	1.03197	0.903458	NM_174356	NM_174356	Bt.523	ENSBTAT00000006222	Bos taurus interleukin 12B (natural killer cell stimulatory factor 2, cytotoxic lymphocyte maturation factor 2, p40) (IL12B), mRNA [NM_174356]	chr7:73009062-73007387	-	-	-	-	-
IL1RN	interleukin 1 receptor antagonist	281860	8.33392	0.324201	2.81236	0.0702915	1.43917	0.512121	2.82402	0.0692442	1.43881	0.512407	0.798522	0.684614	1.90945	0.248365	1.27198	0.664141	1.28532	0.650577	0.511731	0.232276	1.96225	0.229484	0.509491	0.229317	0.554986	0.292277	2.39123	0.123581	0.666151	0.464949	1.01049	0.984948	NM_174357	NM_174357	Bt.4199	ENSBTAT00000026209	Bos taurus interleukin 1 receptor antagonist (IL1RN), mRNA [NM_174357]	chr11:46706093-46706152	-	-	-	-	-
IL2RA	interleukin 2 receptor, alpha	281861	6.49393	0.514759	0.857222	0.670122	1.10994	0.772814	1.72973	0.1375	1.13214	0.731317	0.856088	0.667467	1.36315	0.394197	1.42795	0.328292	0.945889	0.877564	1.29481	0.476393	1.55839	0.225783	0.654516	0.246591	0.756171	0.441487	1.5923	0.2047	1.04754	0.897645	0.662409	0.259863	NM_174358	NM_174358	Bt.3941	-	Bos taurus interleukin 2 receptor, alpha (IL2RA), mRNA [NM_174358]	chr13:17586263-17586318	-	-	-	-	-
IL2RG	interleukin 2 receptor, gamma	281862	9.37951	0.134354	0.809451	0.47959	0.549192	0.052351	0.698812	0.23493	0.473035	0.0174197	0.629687	0.128667	0.868424	0.636166	1.05021	0.869264	0.913721	0.76192	0.678475	0.199611	1.27244	0.421072	0.676913	0.197037	1.33116	0.340699	1.37914	0.285409	1.20933	0.524639	0.870036	0.640592	NM_174359	NM_174359	Bt.11080	ENSBTAT00000010033	Bos taurus interleukin 2 receptor, gamma (IL2RG), mRNA [NM_174359]	chrX:84819659-84819718	-	-	-	-	-
CXCR2	interleukin 8 receptor, beta	281863	5.80649	0.0153736	2.59859	0.25739	4.17314	0.0950632	16.3861	0.00224015	12.5657	0.00498168	3.36576	0.153116	4.77474	0.0691816	3.65362	0.12824	0.736963	0.714288	1.60593	0.570613	3.92657	0.109235	0.76685	0.750091	0.267853	0.122276	1.41862	0.675021	0.765197	0.748132	0.201708	0.0631499	NM_174360	NM_174360	Bt.111573	ENSBTAT00000038197	Bos taurus interleukin 8 receptor, beta (CXCR2), mRNA [NM_174360]	chr2:106936963-106936904	-	-	-	-	-
IMPA1	inositol(myo)-1(or 4)-monophosphatase 1	281865	11.3758	0.404565	1.12808	0.396981	1.07344	0.616826	1.07933	0.590037	1.21376	0.178037	1.01657	0.907428	0.885554	0.393043	0.902929	0.472099	0.960485	0.775548	0.95156	0.725583	1.00549	0.969102	1.12455	0.40922	0.837537	0.216427	0.871122	0.33324	1.01962	0.890633	1.06374	0.662433	NM_174361	NM_174361	Bt.424	ENSBTAT00000015548	Bos taurus inositol(myo)-1(or 4)-monophosphatase 1 (IMPA1), mRNA [NM_174361]	chr14:83298405-83298464	-	-	-	-	-
IMPG1	interphotoreceptor matrix proteoglycan 1	281866	5.17135	0.330222	1.09264	0.716541	1.35003	0.224809	1.20733	0.442085	1.65997	0.0456324	1.57332	0.0717251	1.07045	0.78012	1.03425	0.890096	1.06881	0.78496	1.23557	0.388844	0.894297	0.647318	1.37491	0.198654	0.947798	0.825949	0.680381	0.122706	0.966183	0.88776	1.03341	0.892748	NM_174362	NM_174362	Bt.5550	-	Bos taurus interphotoreceptor matrix proteoglycan 1 (IMPG1), mRNA [NM_174362]	chr9:15768768-15768709	-	-	-	-	-
INHBA	inhibin, beta A	281867	10.4232	0.541647	1.34553	0.217412	0.930033	0.759813	1.05995	0.806078	0.98576	0.951754	1.22798	0.389719	1.36782	0.193742	1.37871	0.183065	1.26526	0.325513	0.691204	0.12781	1.13969	0.582316	0.930004	0.759712	1.24572	0.357969	1.11388	0.649772	1.00796	0.97332	0.917713	0.717502	NM_174363	NM_174363	Bt.12760	ENSBTAT00000003783	Bos taurus inhibin, beta A (INHBA), mRNA [NM_174363]	chr4:079997689-079997748	-	-	-	-	-
INPP1	inositol polyphosphate-1-phosphatase	281869	10.2593	0.117336	1.23521	0.232484	0.968638	0.855119	0.917523	0.622554	0.791451	0.187534	1.0412	0.817082	1.15034	0.424981	1.38227	0.0723049	1.08042	0.658113	0.784187	0.171302	0.94723	0.756211	0.862595	0.400131	1.31556	0.124567	1.10482	0.568965	1.20162	0.297588	0.781629	0.165825	NM_174364	NM_174364	Bt.5174	ENSBTAT00000009977	Bos taurus inositol polyphosphate-1-phosphatase (INPP1), mRNA [NM_174364]	chr2:5867877-5867818	-	-	-	-	-
INSL3	insulin-like 3 (Leydig cell)	281870	7.00209	0.00106458	0.895411	0.414877	0.898956	0.431557	1.04491	0.744407	1.26103	0.0937868	1.16306	0.267578	1.40452	0.0171105	1.60892	0.00143463	0.950977	0.70922	1.00396	0.976579	1.16236	0.269439	1.20683	0.170395	0.92231	0.549382	1.20761	0.168985	1.14553	0.317568	0.591067	0.000543151	NM_174365	NM_174365	Bt.91145	ENSBTAT00000027848	Bos taurus insulin-like 3 (Leydig cell) (INSL3), mRNA [NM_174365]	chr7:5254136-5254194	-	-	-	-	-
ISG15	ISG15 ubiquitin-like modifier	281871	11.5416	0.0275384	1.50537	0.21664	1.02095	0.949316	0.974399	0.936622	0.597993	0.123534	0.628885	0.162978	1.61436	0.15019	0.659382	0.20867	1.30666	0.415173	0.678204	0.240155	0.954407	0.886242	0.613704	0.142734	1.05166	0.877286	2.56701	0.00717583	0.408449	0.0101731	1.98165	0.0439772	NM_174366	NM_174366	Bt.12304	ENSBTAT00000019573	Bos taurus ISG15 ubiquitin-like modifier (ISG15), mRNA [NM_174366]	chr16:52714774-52714715	-	-	-	-	-
ITGA2	integrin, alpha 2 (CD49B, alpha 2 subunit of VLA-2 receptor)	281872	5.4713	0.0909776	1.75366	0.0794164	1.77557	0.073366	1.97854	0.0355239	1.11355	0.729467	1.40926	0.275015	1.04464	0.888213	0.800839	0.476799	1.3675	0.318379	1.0125	0.96811	1.11431	0.727806	0.562811	0.0730423	1.26556	0.450851	0.741265	0.339447	0.766618	0.395574	1.70758	0.0938463	NM_001166499	NM_001166499	Bt.12761	ENSBTAT00000025685	Bos taurus integrin, alpha 2 (CD49B, alpha 2 subunit of VLA-2 receptor) (ITGA2), mRNA [NM_001166499]	chr20:25984677-25984618	-	-	-	-	-
ITGA5	integrin, alpha 5 (fibronectin receptor, alpha polypeptide)	281873	7.17273	0.0387675	1.42185	0.0639348	0.826539	0.304517	1.05319	0.777923	0.791615	0.21018	0.852756	0.38916	1.25096	0.229295	0.852731	0.389073	1.09717	0.614413	0.581313	0.00614759	1.27422	0.194283	0.751633	0.128564	1.07724	0.685834	1.46696	0.0449435	0.68166	0.0449282	1.28666	0.177575	NM_001166500	NM_001166500	Bt.27462	ENSBTAT00000018261	Bos taurus integrin, alpha 5 (fibronectin receptor, alpha polypeptide) (ITGA5), mRNA [NM_001166500]	chr5:25797304-25797950	-	-	-	-	-
ITGAL	integrin, alpha L (antigen CD11A (p180), lymphocyte function-associated antigen 1; alpha polypeptide)	281874	7.86992	0.374475	0.881557	0.463045	0.808808	0.221113	0.796962	0.191567	0.753915	0.107145	0.939585	0.715709	1.02432	0.888205	1.10535	0.559091	0.925678	0.651963	0.917477	0.615127	0.985354	0.931198	0.945987	0.745482	1.24627	0.20476	1.09018	0.614248	1.07911	0.656547	0.837452	0.304247	NM_198221	NM_198221	Bt.64660	ENSBTAT00000009348	Bos taurus integrin, alpha L (antigen CD11A (p180), lymphocyte function-associated antigen 1; alpha polypeptide) (ITGAL), mRNA [NM_198221]	chr25:26960340-26960399	-	-	-	-	-
ITGAV	integrin, alpha V (vitronectin receptor, alpha polypeptide, antigen CD51)	281875	9.27561	0.00817695	2.4952	0.00407568	2.45912	0.00461106	2.90496	0.00108843	2.45186	0.00472761	2.22715	0.0104819	2.78626	0.00157157	1.75063	0.0646493	1.2008	0.533821	0.985539	0.960349	1.1813	0.570786	0.844025	0.564017	0.908351	0.743112	1.25104	0.447177	0.628308	0.121381	0.685924	0.205326	NM_174367	NM_174367	Bt.5273	ENSBTAT00000026553	Bos taurus integrin, alpha V (vitronectin receptor, alpha polypeptide, antigen CD51) (ITGAV), mRNA [NM_174367]	chr2:9651720-9651661	-	-	-	-	-
ITGB1	integrin, beta 1 (fibronectin receptor, beta polypeptide, antigen CD29 includes MDF2, MSK12)	281876	13.0117	0.228728	1.16738	0.371927	1.04455	0.800048	0.953613	0.782564	0.867587	0.411944	0.839275	0.313122	0.765971	0.129644	0.752385	0.106884	0.908833	0.579458	0.894783	0.519691	0.91294	0.597373	0.909789	0.583612	0.967367	0.847081	0.912658	0.596133	0.982264	0.917135	1.20794	0.277565	-	BC114107	Bt.9973	ENSBTAT00000056716	Integrin beta-1 [Source:UniProtKB/Swiss-Prot;Acc:P53712] [ENSBTAT00000056716]	chr13:20291928-20291987	-	-	-	-	-
ITGB2	integrin, beta 2 (complement component 3 receptor 3 and 4 subunit)	281877	10.0734	0.365817	0.968574	0.887781	0.748065	0.206578	1.00541	0.980977	0.620122	0.0425961	0.744295	0.199028	0.834152	0.425694	0.829114	0.410596	0.994595	0.980888	0.772336	0.259448	1.34401	0.198525	0.616786	0.0404852	1.20024	0.422724	1.12073	0.615273	0.993961	0.97864	1.19959	0.424088	NM_175781	NM_175781	Bt.63143	ENSBTAT00000022687	Bos taurus integrin, beta 2 (complement component 3 receptor 3 and 4 subunit) (ITGB2), mRNA [NM_175781]	chr1:145104502-145104443	-	-	-	-	-
ITPR2	inositol 1,4,5-trisphosphate receptor, type 2	281878	10.8786	0.624627	1.44065	0.111769	1.19105	0.43761	1.15713	0.516269	1.30773	0.237259	1.28702	0.265603	1.14351	0.550625	0.989108	0.96099	0.967333	0.882108	0.826748	0.398798	0.971519	0.897339	1.13015	0.585861	0.984157	0.943142	0.888498	0.598501	0.864975	0.518808	0.977985	0.920815	NM_174369	NM_174369	Bt.66624	ENSBTAT00000002982	Bos taurus inositol 1,4,5-trisphosphate receptor, type 2 (ITPR2), mRNA [NM_174369]	chr5:83986079-83986138	-	-	-	-	-
ITPR3	inositol 1,4,5-trisphosphate receptor, type 3	281879	8.94262	0.00936599	0.706736	0.240142	0.479468	0.017185	0.565472	0.0590552	0.39835	0.00371999	0.526405	0.0351797	1.06147	0.837917	0.857015	0.597589	1.07211	0.811329	0.678426	0.190648	1.17937	0.572617	0.704456	0.235909	1.32146	0.343237	2.01645	0.0223706	0.807385	0.465313	1.25098	0.445002	NM_174370	NM_174370	Bt.9025	ENSBTAT00000053490	Bos taurus inositol 1,4,5-trisphosphate receptor, type 3 (ITPR3), mRNA [NM_174370]	chr23:7756720-7756779	-	-	-	-	-
KCNA4	potassium voltage-gated channel, shaker-related subfamily, member 4	281880	3.11249	0.420136	0.957966	0.875888	0.972086	0.917978	0.942455	0.829372	1.0022	0.993617	0.967241	0.903572	1.61692	0.0893449	1.36127	0.267649	0.900012	0.701951	1.01474	0.957551	0.969518	0.910348	1.06339	0.823149	0.965116	0.897242	1.67168	0.0703609	0.841892	0.532823	0.661156	0.140667	NM_174371	NM_174371	Bt.309	ENSBTAT00000027710	Bos taurus potassium voltage-gated channel, shaker-related subfamily, member 4 (KCNA4), mRNA [NM_174371]	chr15:61516109-61516050	-	-	-	-	-
KCNH1	potassium voltage-gated channel, subfamily H (eag-related), member 1	281881	3.46108	0.0534029	0.658251	0.0771836	0.611994	0.0401082	0.516168	0.00731763	0.689583	0.113975	0.661468	0.0804892	0.7777	0.278668	0.786303	0.299775	1.12792	0.600765	0.929727	0.75102	0.84342	0.460321	1.33596	0.213687	0.95923	0.856071	1.17572	0.482549	1.01106	0.961752	1.43446	0.124438	NM_174372	NM_174372	Bt.91775	-	Bos taurus potassium voltage-gated channel, subfamily H (eag-related), member 1 (KCNH1), mRNA [NM_174372]	chr16:74543121-74543180	-	-	-	-	-
KCNJ2	potassium inwardly-rectifying channel, subfamily J, member 2	281883	8.4686	0.750954	1.40686	0.277734	1.55857	0.161461	1.02925	0.926109	1.15807	0.637593	1.47083	0.221339	1.41211	0.272636	1.33421	0.357657	1.038	0.904523	1.10784	0.742092	0.660383	0.189419	1.12516	0.704829	1.27006	0.444493	0.960082	0.895759	0.944828	0.855189	0.77799	0.422287	NM_174373	NM_174373	Bt.126	ENSBTAT00000010914	Bos taurus potassium inwardly-rectifying channel, subfamily J, member 2 (KCNJ2), mRNA [NM_174373]	chr19:61185707-61185648	-	-	-	-	-
KCNQ3	potassium voltage-gated channel, KQT-like subfamily, member 3	281884	5.95995	0.0559718	0.850226	0.339916	1.02808	0.86951	1.03327	0.846058	0.837706	0.298417	1.16809	0.360438	1.05366	0.75661	1.46488	0.0305674	1.2539	0.186868	1.20918	0.265466	1.00505	0.976148	0.810734	0.219878	1.3944	0.0569871	0.902038	0.542111	1.39027	0.0590827	0.855976	0.360013	NM_174374	NM_174374	Bt.8136	-	Bos taurus potassium voltage-gated channel, KQT-like subfamily, member 3 (KCNQ3), mRNA [NM_174374]	chr14:10085162-10085221	-	-	-	-	-
KITLG	KIT ligand	281885	7.50963	0.0857187	0.851398	0.479137	0.657439	0.07253	0.59698	0.0295858	0.595336	0.0288012	0.802045	0.333919	0.531526	0.00906312	0.516861	0.00672256	0.73073	0.173294	0.772187	0.259052	0.908038	0.670326	0.997247	0.990275	1.34721	0.195005	0.662713	0.077802	0.97241	0.901581	1.41378	0.134329	NM_174375	NM_174375	Bt.354	ENSBTAT00000065938	Bos taurus KIT ligand (KITLG), mRNA [NM_174375]	chr5:18326604-18317782	-	-	-	-	-
KLRA1	killer cell lectin-like receptor subfamily A, member 1	281886	3.61844	0.697535	1.03347	0.936073	0.672224	0.337548	0.790833	0.568696	1.0132	0.974509	0.795757	0.578901	1.41879	0.397358	1.24655	0.592329	1.14918	0.735039	0.650455	0.299773	1.17644	0.692598	1.28118	0.547436	0.785389	0.557445	1.78294	0.166762	0.878602	0.752726	0.921892	0.842978	NM_174376	NM_174376	Bt.9975	ENSBTAT00000012190	Bos taurus killer cell lectin-like receptor subfamily A, member 1 (KLRA1), mRNA [NM_174376]	chr5:99478544-99478603	-	-	-	-	-
KRT10	keratin 10	281888	7.38314	0.448514	0.877626	0.484653	0.849507	0.383831	0.797312	0.229639	0.835085	0.336689	0.766234	0.160097	0.640436	0.0228197	0.880623	0.496029	0.961822	0.834207	0.96796	0.860983	0.938558	0.733315	1.04738	0.803481	0.917553	0.644151	0.835823	0.339023	1.37504	0.0955544	1.09221	0.635918	NM_174377	NM_174377	Bt.8	ENSBTAT00000017140	Bos taurus keratin 10 (KRT10), mRNA [NM_174377]	chr19:41665072-41665013	-	-	-	-	-
KRT17	keratin 17	281889	14.4483	0.0533263	1.45695	0.0530309	1.01066	0.954873	0.851456	0.394306	0.690367	0.0565428	0.924206	0.674639	0.909959	0.615558	1.03914	0.837759	1.02469	0.896476	0.693684	0.0595909	0.842472	0.364326	0.810808	0.268931	1.33872	0.12822	0.984585	0.933949	1.14197	0.480935	0.986094	0.940449	NM_001105322	NM_001105322	Bt.91540	ENSBTAT00000008948	Bos taurus keratin 17 (KRT17), mRNA [NM_001105322]	chr19:42474594-42473916	-	-	-	-	-
LALBA	lactalbumin, alpha-	281894	15.7851	0.110238	5.00731	0.203228	17.421	0.0287504	7.94036	0.105167	21.9708	0.0189185	16.5608	0.0314385	2.1053	0.551571	1.39474	0.789594	1.8416	0.624889	3.47911	0.321678	0.455793	0.5299	2.76697	0.417046	0.753765	0.820616	0.127125	0.106672	0.662491	0.74132	1.32039	0.823575	NM_174378	NM_174378	Bt.87412	ENSBTAT00000007701	Bos taurus lactalbumin, alpha- (LALBA), mRNA [NM_174378]	chr5:31349809-31349868	-	-	-	-	-
LAMP1	lysosomal-associated membrane protein 1	281897	13.8546	0.793374	1.32505	0.130316	1.03249	0.860514	1.19012	0.342856	1.01459	0.936541	1.21077	0.298149	1.16444	0.405769	1.19447	0.333005	1.07622	0.686799	0.779205	0.177873	1.15267	0.437408	0.852508	0.383848	1.19336	0.335496	0.961734	0.830217	1.02579	0.88867	0.900997	0.567755	NM_001075124	NM_001075124	Bt.5330	ENSBTAT00000045121	Bos taurus lysosomal-associated membrane protein 1 (LAMP1), mRNA [NM_001075124]	chr12:90621508-90621567	-	-	-	-	-
RPSA	ribosomal protein SA	281898	16.4259	0.392627	0.902217	0.135644	0.889604	0.0917984	0.916604	0.203914	0.89828	0.120475	0.873043	0.0525068	0.945053	0.405366	0.974761	0.705127	0.988149	0.859767	0.986021	0.834762	1.03035	0.658224	0.980008	0.764866	0.971906	0.67325	1.08248	0.246279	1.03144	0.647045	1.01373	0.839812	-	BC102490	Bt.49711	ENSBTAT00000012866	40S ribosomal protein SA [Source:UniProtKB/Swiss-Prot;Acc:P26452] [ENSBTAT00000012866]	chr22:12741581-12741640	-	-	-	-	-
LECT2	leukocyte cell-derived chemotaxin 2	281899	3.79205	0.0984308	0.463672	0.0394657	0.345796	0.00594872	0.36293	0.00826006	0.412377	0.0190995	0.42929	0.0246218	0.28744	0.00162566	0.456203	0.0357915	0.486487	0.0523929	0.745777	0.415398	1.04955	0.892506	1.13624	0.721458	1.04101	0.910573	0.669571	0.268061	1.58712	0.20389	1.06638	0.857497	NM_174380	NM_174380	Bt.33536	ENSBTAT00000001648	Bos taurus leukocyte cell-derived chemotaxin 2 (LECT2), mRNA [NM_174380]	chr7:48987446-48987387	-	-	-	-	-
LHCGR	luteinizing hormone/choriogonadotropin receptor	281900	3.29104	0.606582	0.77808	0.139398	0.972425	0.866384	0.943657	0.727373	0.950075	0.758114	0.883334	0.457725	1.01751	0.916804	0.88018	0.445001	1.12357	0.485237	1.24977	0.187125	0.970417	0.856618	1.0068	0.967461	0.929753	0.661704	1.1519	0.398027	0.865034	0.386367	1.27652	0.149961	-	AY651759	Bt.37	-	Bos taurus luteinizing hormone receptor isoform 2 mRNA, partial cds, alternatively spliced. [AY651759]	chr11:30835399-30824863	-	-	-	-	-
LOXL1	lysyl oxidase-like 1	281903	11.6065	0.274265	1.67087	0.217269	0.819855	0.628738	0.761921	0.508883	0.631045	0.267127	1.01881	0.963734	1.58181	0.268964	0.855075	0.702873	1.25828	0.576288	0.490674	0.0912656	0.929336	0.858139	0.828229	0.646328	1.61448	0.248708	1.55261	0.288452	0.540566	0.141784	1.47154	0.350064	NM_174383	NM_174383	Bt.8963	ENSBTAT00000011978	Bos taurus lysyl oxidase-like 1 (LOXL1), mRNA [NM_174383]	chr21:35061949-35060150	-	-	-	-	-
LOXL4	lysyl oxidase-like 4	281904	11.2872	0.0127508	1.66217	0.359236	3.19526	0.0424821	1.42114	0.524214	3.10228	0.0475911	4.54877	0.0099231	5.80452	0.00334868	3.42449	0.0323737	0.840496	0.752141	1.92234	0.240801	0.444764	0.148741	2.18295	0.163516	1.46627	0.488307	1.27607	0.658014	0.589969	0.341348	0.245437	0.0158901	NM_174384	NM_174384	Bt.12297	-	Bos taurus lysyl oxidase-like 4 (LOXL4), mRNA [NM_174384]	chr26:19201218-19201159	-	-	-	-	-
LTBP2	latent transforming growth factor beta binding protein 2	281905	10.7994	0.305388	1.55373	0.0888947	1.21209	0.447347	1.18909	0.49341	1.11827	0.657587	1.65036	0.0549854	1.84198	0.0213394	1.35749	0.231218	1.25009	0.37882	0.780116	0.328427	0.981025	0.939336	0.940442	0.807376	1.47581	0.130593	1.11611	0.663126	0.736971	0.231855	0.920884	0.743588	NM_174385	NM_174385	Bt.5011	ENSBTAT00000029274	Bos taurus latent transforming growth factor beta binding protein 2 (LTBP2), mRNA [NM_174385]	chr10:86186815-86186756	-	-	-	-	-
MFAP5	microfibrillar associated protein 5	281908	13.2712	0.213183	1.20448	0.657929	0.740772	0.476498	0.716091	0.428704	0.679709	0.361182	0.62381	0.266284	0.631681	0.278896	0.360683	0.021108	1.03609	0.932633	0.615014	0.252507	0.966683	0.935607	0.949193	0.901066	0.91776	0.837923	1.01262	0.976149	0.570989	0.188948	2.87257	0.0174038	NM_174386	NM_174386	Bt.2560	ENSBTAT00000000398	Bos taurus microfibrillar associated protein 5 (MFAP5), mRNA [NM_174386]	chr5:101659275-101659334	-	-	-	-	-
MANBA	mannosidase, beta A, lysosomal	281909	9.11964	0.131582	0.765624	0.208655	0.725906	0.134092	0.786501	0.256827	0.769966	0.21816	1.13782	0.538503	0.881605	0.548231	1.2419	0.305246	0.78073	0.242888	0.948123	0.799063	1.08348	0.70186	0.978976	0.919081	1.47775	0.0706297	0.774821	0.22911	1.40868	0.110125	0.628658	0.0338145	NM_174387	NM_174387	Bt.111461	ENSBTAT00000026334	Bos taurus mannosidase, beta A, lysosomal (MANBA), mRNA [NM_174387]	chr6:23541149-23541208	-	-	-	-	-
MFAP2	microfibrillar-associated protein 2	281912	11.5708	0.633784	0.862715	0.781428	0.499034	0.198493	0.546336	0.261573	0.426116	0.117437	0.650208	0.421234	0.946874	0.918253	0.572358	0.299205	0.994957	0.992415	0.578445	0.308272	1.09479	0.864826	0.779952	0.640995	1.5259	0.429681	1.45626	0.481845	0.604471	0.34804	1.73835	0.303515	NM_174388	NM_174388	Bt.22115	ENSBTAT00000004994	Bos taurus microfibrillar-associated protein 2 (MFAP2), mRNA [NM_174388]	chr2:136192077-136192136	-	-	-	-	-
MFGE8	milk fat globule-EGF factor 8 protein	281913	13.5466	0.0138928	1.72565	0.368903	7.22233	0.00272027	4.13396	0.0250294	8.83623	0.00115511	7.71273	0.00206272	3.35731	0.0527454	2.80203	0.0960863	2.1394	0.213732	4.18527	0.0239079	0.572387	0.35835	2.13747	0.21426	0.872853	0.821495	0.435295	0.175148	0.834605	0.76429	0.763519	0.654868	NM_176610	NM_176610	Bt.5250	ENSBTAT00000004272	Bos taurus milk fat globule-EGF factor 8 protein (MFGE8), mRNA [NM_176610]	chr21:20890670-20890611	-	-	-	-	-
MMP13	matrix metallopeptidase 13 (collagenase 3)	281914	5.50472	0.000329916	0.752124	0.240492	1.55955	0.0722256	2.79299	0.000197156	1.1638	0.527975	1.26125	0.3367	1.16332	0.529088	0.747087	0.229874	1.0667	0.787534	2.07353	0.00490716	1.7909	0.0209981	0.416685	0.00104234	1.08374	0.737232	0.92235	0.735939	0.642204	0.0731622	1.42782	0.145191	NM_174389	NM_174389	Bt.39	ENSBTAT00000020045	Bos taurus matrix metallopeptidase 13 (collagenase 3) (MMP13), mRNA [NM_174389]	chr15:5922668-5922727	-	-	-	-	-
MMP14	matrix metallopeptidase 14 (membrane-inserted)	281915	8.40415	0.150463	1.03285	0.918626	0.967796	0.917597	0.950684	0.873021	1.21833	0.534022	1.57472	0.159264	1.96035	0.041207	1.904	0.0500599	1.34418	0.35387	0.937013	0.837133	0.982319	0.955032	1.28153	0.43572	1.29252	0.420284	1.24488	0.490716	0.971259	0.926562	0.705977	0.276671	NM_174390	NM_174390	Bt.7046	ENSBTAT00000019744	Bos taurus matrix metallopeptidase 14 (membrane-inserted) (MMP14), mRNA [NM_174390]	chr10:21808106-21807667	-	-	-	-	-
MMP20	matrix metallopeptidase 20	281916	4.23401	0.120337	1.89304	0.319069	0.754001	0.656825	0.87197	0.829072	1.05391	0.934027	1.09328	0.888201	5.5793	0.0110625	1.45328	0.556961	1.42434	0.578238	0.398301	0.154847	1.15646	0.818828	1.20866	0.76531	1.03736	0.953891	5.10325	0.0153819	0.260476	0.041813	0.980091	0.974708	NM_174391	NM_174391	Bt.597	ENSBTAT00000018936	Bos taurus matrix metallopeptidase 20 (MMP20), mRNA [NM_174391]	chr15:6336396-6336455	-	-	-	-	-
MOCS1	molybdenum cofactor synthesis 1	281917	10.9592	0.422259	1.51871	0.228616	2.39002	0.0162284	1.47332	0.26327	1.6507	0.151194	1.56569	0.197397	1.59016	0.182825	1.12404	0.732839	1.61863	0.167207	1.57372	0.192494	0.616445	0.165341	1.12039	0.739977	0.948502	0.877227	1.01563	0.963844	0.706872	0.31544	1.44001	0.29182	NM_001013597	NM_001013597	Bt.15978	ENSBTAT00000013792	Bos taurus molybdenum cofactor synthesis 1 (MOCS1), transcript variant b, mRNA [NM_001013597]	chr23:13833768-13833709	-	-	-	-	-
MRVI1	murine retrovirus integration site 1 homolog	281918	8.91467	0.794992	1.35082	0.216228	1.17294	0.507286	1.10716	0.671391	1.02833	0.907174	1.21154	0.42596	1.45948	0.123132	1.19599	0.457408	1.04803	0.844781	0.86832	0.556896	0.943918	0.809701	0.928797	0.758019	1.17816	0.495641	1.20465	0.439675	0.819462	0.40899	0.876291	0.582543	NM_174392	NM_174392	Bt.5302	ENSBTAT00000046140	Bos taurus murine retrovirus integration site 1 homolog (MRVI1), transcript variant 1, mRNA [NM_174392]	chr15:42674551-42674610	-	-	-	-	-
MTIF2	mitochondrial translational initiation factor 2	281923	10.3654	0.201298	0.915441	0.551325	0.997026	0.983918	0.926443	0.606086	0.943824	0.696055	1.00018	0.99905	0.709525	0.026983	0.742576	0.0523521	0.894848	0.454639	1.08912	0.564737	0.929207	0.620134	1.01876	0.899923	1.05971	0.695179	0.709401	0.0269118	1.04658	0.758228	1.20506	0.213807	NM_174393	NM_174393	Bt.91408	ENSBTAT00000020573	Bos taurus mitochondrial translational initiation factor 2 (MTIF2), nuclear gene encoding mitochondrial protein, mRNA [NM_174393]	chr11:37826454-37826395	-	-	-	-	-
MYO10	myosin X	281935	8.58093	9.71437e-05	1.12402	0.424172	0.817768	0.17417	0.642234	0.004906	0.765402	0.0747178	0.738297	0.0449143	0.5795	0.000810785	0.496467	4.85367e-05	0.915062	0.542927	0.727539	0.0361937	0.78535	0.105318	1.19178	0.233972	0.964587	0.804233	0.784915	0.104561	0.856716	0.292659	1.84315	0.000246151	NM_174394	NM_174394	Bt.103339	ENSBTAT00000026812	Bos taurus myosin X (MYO10), mRNA [NM_174394]	chr20:56572136-56572195	-	-	-	-	-
MYO1A	myosin IA	281936	6.57254	0.286241	0.957929	0.880852	1.92147	0.0297499	1.38662	0.260165	1.37498	0.272366	1.48445	0.175966	1.33631	0.316684	1.33369	0.319908	1.78569	0.051454	2.00586	0.0212846	0.721647	0.261096	0.991601	0.97653	1.07962	0.789445	0.900201	0.714187	0.998039	0.994538	1.33891	0.313511	NM_174395	NM_174395	Bt.91779	ENSBTAT00000019518	Bos taurus myosin IA (MYO1A), mRNA [NM_174395]	chr5:56738686-56738745	-	-	-	-	-
MYO1C	myosin IC	281937	9.83442	0.0485336	1.21608	0.347051	0.985324	0.942854	1.05501	0.795279	1.02736	0.895904	1.25229	0.280862	1.89937	0.00418214	1.5499	0.041482	1.18196	0.420575	0.810246	0.312478	1.07072	0.740672	0.973791	0.897554	1.21894	0.341386	1.51672	0.0517444	0.816008	0.328738	0.762605	0.196159	-	U03420	Bt.4957	-	Bos taurus myosin I mRNA, complete cds. [U03420]	chr19:23169591-23169529	-	-	-	-	-
MYOD1	myogenic differentiation 1	281938	8.57372	0.0477397	1.39252	0.0581226	1.37721	0.0664168	1.575	0.011505	1.20221	0.280329	1.27746	0.154639	1.3886	0.0601434	1.94012	0.000510382	1.36062	0.076687	0.989012	0.947763	1.14361	0.429024	0.763306	0.117956	1.0626	0.719161	1.087	0.621659	1.39717	0.0558027	0.701307	0.0433446	NM_001040478	NM_001040478	Bt.13078	ENSBTAT00000002868	Bos taurus myogenic differentiation 1 (MYOD1), mRNA [NM_001040478]	chr15:35332061-35332002	-	-	-	-	-
MYOZ1	myozenin 1	281939	11.2194	2.16103e-09	1.36112	0.0885041	0.772604	0.150644	0.489679	0.000362782	0.500484	0.000502969	0.341889	1.64756e-06	0.387844	1.07415e-05	0.292531	1.7411e-07	1.13814	0.464275	0.567625	0.00318214	0.633804	0.014576	1.02206	0.90126	0.683116	0.0378997	1.13442	0.475541	0.754249	0.117532	3.89065	2.9007e-08	NM_174397	NM_174397	Bt.45893	ENSBTAT00000055220	Bos taurus myozenin 1 (MYOZ1), mRNA [NM_174397]	chr28:29780866-29780807	-	-	-	-	-
NCALD	neurocalcin delta	281940	8.7581	0.00862798	1.02862	0.921842	0.448441	0.00918398	0.720219	0.259772	0.483494	0.0169865	0.494429	0.020294	0.368627	0.00168691	0.5325	0.0359687	0.822515	0.498854	0.435962	0.00724999	1.60605	0.108316	0.671316	0.173666	1.02262	0.938028	0.745562	0.312179	1.44455	0.208043	1.54463	0.139041	NM_174398	NM_174398	Bt.65801	ENSBTAT00000038591	Bos taurus neurocalcin delta (NCALD), mRNA [NM_174398]	chr14:64898518-64898577	-	-	-	-	-
NCAM1	neural cell adhesion molecule 1	281941	6.29225	0.191796	0.525295	0.208187	0.301695	0.0237401	0.370581	0.05721	0.352809	0.0466954	0.947946	0.915474	0.671355	0.431627	0.573608	0.27536	0.788216	0.637267	0.574335	0.276429	1.22833	0.683496	0.952043	0.922268	2.68685	0.0582254	0.708221	0.495282	0.854404	0.754928	1.37414	0.529578	NM_174399	NM_174399	Bt.40343	-	Bos taurus neural cell adhesion molecule 1 (NCAM1), mRNA [NM_174399]	chr15:24165692-24165751	-	-	-	-	-
CALCOCO2	calcium binding and coiled-coil domain 2	281942	13.8712	0.0249182	1.24178	0.0413525	1.06466	0.539924	1.03323	0.748529	1.02536	0.805857	0.88941	0.255911	0.857786	0.140449	0.865636	0.164559	0.951676	0.627562	0.857367	0.139242	0.97047	0.768727	0.992392	0.940232	0.867408	0.170403	0.964444	0.722586	1.00915	0.928737	1.0994	0.356214	NM_174400	NM_174400	Bt.96716	ENSBTAT00000010432	Bos taurus calcium binding and coiled-coil domain 2 (CALCOCO2), mRNA [NM_174400]	chr19:38314626-38314567	-	-	-	-	-
NPY2R	neuropeptide Y receptor Y2	281943	3.95461	0.420039	1.12165	0.746498	1.73591	0.128604	1.3547	0.395493	1.07573	0.837039	1.45531	0.2954	1.09289	0.802404	1.04217	0.907316	2.07906	0.0472461	1.54765	0.22499	0.780398	0.486666	0.794069	0.517431	1.35286	0.397585	0.750969	0.422437	0.953592	0.893461	1.99493	0.0601486	NM_174401	NM_174401	Bt.578	ENSBTAT00000022125	Bos taurus neuropeptide Y receptor Y2 (NPY2R), mRNA [NM_174401]	chr17:2059654-2059595	-	-	-	-	-
NR2E3	nuclear receptor subfamily 2, group E, member 3	281944	3.72888	0.568674	1.8604	0.116158	0.994334	0.988244	1.34935	0.439844	1.40201	0.384414	0.829587	0.628822	0.973946	0.945422	1.35614	0.432311	1.10508	0.795684	0.534472	0.113011	1.35703	0.431323	1.03903	0.92092	0.591714	0.18122	1.17401	0.677899	1.39241	0.39401	0.814872	0.596494	NM_001167900	NM_001167900	Bt.241	ENSBTAT00000018926	Bos taurus nuclear receptor subfamily 2, group E, member 3 (NR2E3), mRNA [NM_001167900]	chr10:18637240-18637299	-	-	-	-	-
NR2F2	nuclear receptor subfamily 2, group F, member 2	281945	11.8852	0.366273	0.732267	0.201139	0.700412	0.145992	0.777749	0.299814	0.559482	0.0216186	0.845899	0.487439	0.974369	0.91381	0.827328	0.432189	0.893042	0.637951	0.956499	0.852954	1.11042	0.662974	0.719362	0.177408	1.51193	0.093712	1.15187	0.556905	0.849091	0.497201	1.07943	0.750243	NM_174402	NM_174402	Bt.53763	ENSBTAT00000056488	Bos taurus nuclear receptor subfamily 2, group F, member 2 (NR2F2), mRNA [NM_174402]	chr21:10793518-10793459	-	-	-	-	-
NR3C1	nuclear receptor subfamily 3, group C, member 1 (glucocorticoid receptor)	281946	12.4296	0.322406	1.05164	0.761908	1.00373	0.98211	0.847041	0.322041	0.989795	0.950739	0.837246	0.289966	0.692987	0.0345998	0.908903	0.56634	0.904103	0.545166	0.954445	0.779011	0.843893	0.311516	1.16853	0.352297	0.845879	0.318132	0.827698	0.260628	1.31157	0.111125	0.994719	0.974557	NM_001206634	NM_001206634	Bt.9399	-	Bos taurus nuclear receptor subfamily 3, group C, member 1 (glucocorticoid receptor) (NR3C1), mRNA [NM_001206634]	chr7:56235193-56235134	-	-	-	-	-
NR5A1	nuclear receptor subfamily 5, group A, member 1	281948	6.8997	0.000306669	0.857501	0.44864	0.871823	0.498523	0.691322	0.076136	0.473688	0.000922645	0.460418	0.000638943	0.57182	0.00958952	0.445505	0.000416234	1.01238	0.951374	1.0167	0.934571	0.792961	0.256249	0.685192	0.0697189	0.971986	0.888024	1.24196	0.288166	0.7791	0.22276	2.27243	0.000354412	NM_174403	NM_174403	Bt.7422	ENSBTAT00000011869	Bos taurus nuclear receptor subfamily 5, group A, member 1 (NR5A1), mRNA [NM_174403]	chr11:95514882-95514823	-	-	-	-	-
NR0B1	nuclear receptor subfamily 0, group B, member 1	281949	6.28482	0.35868	0.932961	0.728324	0.977623	0.909711	0.915784	0.659891	0.725303	0.116228	0.755296	0.16749	0.645786	0.0359293	0.767977	0.193204	0.85002	0.418432	1.04787	0.814812	0.936745	0.743563	0.792003	0.248722	1.04135	0.839143	0.855011	0.435186	1.18921	0.388605	1.10683	0.611873	NM_001205857	NM_001205857	Bt.13026	ENSBTAT00000020641	Bos taurus nuclear receptor subfamily 0, group B, member 1 (NR0B1), mRNA [NM_001205857]	chrX:118540233-118540292	-	-	-	-	-
NRXN1	neurexin 1	281950	6.58926	0.174582	0.662007	0.0168932	0.745573	0.0806978	0.760842	0.10261	0.831896	0.264955	1.03689	0.824321	0.910589	0.567022	0.786425	0.148976	0.810104	0.203782	1.12623	0.468377	1.02048	0.901092	1.09339	0.585185	1.24641	0.184404	0.878195	0.428652	0.863643	0.37248	1.03011	0.855715	NM_174404	NM_174404	Bt.5497	-	Bos taurus neurexin 1 (NRXN1), mRNA [NM_174404]	chr11:32129791-32129732	-	-	-	-	-
NT5C2	5'-nucleotidase, cytosolic II	281951	9.63862	0.130422	0.887122	0.622511	0.597286	0.041598	0.792046	0.341095	0.487439	0.00605243	0.577411	0.0307662	0.671455	0.10959	0.667301	0.104432	0.782333	0.316617	0.673285	0.111918	1.32608	0.251057	0.615417	0.0538918	1.18458	0.487312	1.16287	0.535689	0.993813	0.9796	1.17239	0.514068	NM_174405	NM_174405	Bt.5382	ENSBTAT00000017090	Bos taurus 5'-nucleotidase, cytosolic II (NT5C2), mRNA [NM_174405]	chr26:23983314-23983255	-	-	-	-	-
SLC6A15	solute carrier family 6 (neutral amino acid transporter), member 15	281952	3.52437	0.0897848	1.11132	0.671857	1.04008	0.874484	0.998965	0.996677	1.10046	0.700729	1.51587	0.103276	1.85144	0.0190588	1.70694	0.0393083	1.04734	0.852529	0.935901	0.790118	0.960467	0.871205	1.10161	0.697658	1.37748	0.205022	1.22137	0.424301	0.921953	0.744144	0.613576	0.0580758	NM_181023	NM_181023	Bt.4547	ENSBTAT00000024524	Bos taurus solute carrier family 6 (neutral amino acid transporter), member 15 (SLC6A15), mRNA [NM_181023]	chr5:14572471-14572412	-	-	-	-	-
NXPH2	neurexophilin 2	281956	4.69027	0.00147387	0.751694	0.194274	0.733907	0.160619	0.640999	0.0479241	0.534096	0.00701602	0.419097	0.000401502	0.372602	9.49562e-05	0.456474	0.00112758	0.725442	0.146079	0.976338	0.911843	0.873406	0.532968	0.833224	0.402121	0.784684	0.267985	0.889061	0.587712	1.2251	0.351967	1.58923	0.0399679	NM_174406	NM_174406	Bt.103338	ENSBTAT00000024152	Bos taurus neurexophilin 2 (NXPH2), mRNA [NM_174406]	chr2:58712332-58712391	-	-	-	-	-
OPCML	opioid binding protein/cell adhesion molecule-like	281957	3.34214	0.496647	1.52395	0.0627993	1.48091	0.081588	1.23256	0.343495	1.25107	0.310825	1.46639	0.0890797	1.53251	0.0596019	1.59369	0.0409995	1.30932	0.224736	0.971758	0.895841	0.832305	0.40471	1.01501	0.945702	1.17211	0.470226	1.04509	0.840316	1.03992	0.858048	0.821564	0.372758	NM_174407	NM_174407	Bt.24	ENSBTAT00000027678	Bos taurus opioid binding protein/cell adhesion molecule-like (OPCML), mRNA [NM_174407]	chr29:35069101-35069160	-	-	-	-	-
OPRM1	opioid receptor, mu 1	281958	4.71616	0.515766	0.738802	0.738036	2.49365	0.316958	2.81386	0.258492	4.50171	0.104954	1.87763	0.487978	1.54224	0.632581	3.70019	0.155998	1.23089	0.818367	3.37526	0.186015	1.12841	0.893722	1.59983	0.604211	0.417093	0.337828	0.821374	0.827787	2.39923	0.337446	0.332656	0.230062	NM_174408	NM_174408	Bt.242	ENSBTAT00000026280	Bos taurus opioid receptor, mu 1 (OPRM1), mRNA [NM_174408]	chr9:92191724-92191783	-	-	-	-	-
POSTN	periostin, osteoblast specific factor	281960	11.3802	0.321897	1.43225	0.418257	0.76598	0.546893	0.62837	0.297208	0.54005	0.170233	0.599831	0.252537	0.810585	0.634669	0.463782	0.0903338	0.830697	0.674549	0.534808	0.163811	0.820348	0.654019	0.859446	0.731531	1.1107	0.811922	1.35136	0.496669	0.572157	0.212427	1.79114	0.19363	NM_001040479	NM_001040479	Bt.64746	ENSBTAT00000064031	Bos taurus periostin, osteoblast specific factor (POSTN), mRNA [NM_001040479]	chr12:24268857-24268916	-	-	-	-	-
OSTF1	osteoclast stimulating factor 1	281961	13.2623	0.0288056	1.05445	0.559151	0.999476	0.995374	1.03339	0.716922	1.02698	0.768737	0.823745	0.039872	0.842832	0.0674923	0.851878	0.0852906	0.857743	0.0987359	0.947862	0.555297	1.03393	0.712612	0.993798	0.945178	0.802104	0.0208318	1.02317	0.800249	1.01073	0.906077	1.00688	0.939559	NM_174409	NM_174409	Bt.2888	ENSBTAT00000003560	Bos taurus osteoclast stimulating factor 1 (OSTF1), mRNA [NM_174409]	chr8:51501140-51501199	-	-	-	-	-
OVGP1	oviductal glycoprotein 1, 120kDa	281962	5.59084	0.0903009	0.744284	0.191669	0.851462	0.471969	0.741653	0.186569	0.954863	0.835567	0.902648	0.645855	0.830679	0.407422	1.51125	0.0721737	1.07267	0.752689	1.144	0.546718	0.871035	0.536287	1.28748	0.261837	0.945317	0.800525	0.920269	0.709109	1.8193	0.0115892	0.709792	0.131824	NM_001080216	NM_001080216	Bt.4158	ENSBTAT00000049297	Bos taurus oviductal glycoprotein 1, 120kDa (OVGP1), mRNA [NM_001080216]	chr3:32059260-32059319	-	-	-	-	-
P2RY1	purinergic receptor P2Y, G-protein coupled, 1	281963	6.40787	0.0923006	0.984041	0.960213	0.705072	0.283969	0.780233	0.444208	0.397749	0.00775266	0.591376	0.112112	0.890064	0.718344	1.10192	0.763657	0.858829	0.637725	0.716507	0.306242	1.1066	0.753678	0.509783	0.0447137	1.4868	0.225427	1.50507	0.211868	1.23802	0.509726	0.779394	0.442257	NM_174410	NM_174410	Bt.303	ENSBTAT00000001919	Bos taurus purinergic receptor P2Y, G-protein coupled, 1 (P2RY1), mRNA [NM_174410]	chr1:115834675-115834618	-	-	-	-	-
PAG1	pregnancy-associated glycoprotein 1	281964	4.48926	0.00276291	0.818031	0.430549	0.537693	0.0202485	0.397547	0.0010815	0.539258	0.0207832	0.567087	0.0323526	0.436781	0.00279981	0.418114	0.00180626	0.993472	0.979368	0.657301	0.106378	0.739357	0.239509	1.35646	0.235136	1.05161	0.842573	0.770219	0.307552	0.957262	0.863112	2.37608	0.00192968	NM_174411	NM_174411	Bt.15401	ENSBTAT00000025593	Bos taurus pregnancy-associated glycoprotein 1 (PAG1), mRNA [NM_174411]	chr29:39185792-39185733	-	-	-	-	-
PCSK1	proprotein convertase subtilisin/kexin type 1	281967	3.7946	0.958938	0.878879	0.56703	1.06081	0.793023	0.947999	0.812344	1.097	0.681	1.04555	0.843007	1.04118	0.857588	0.929416	0.744991	0.861338	0.508544	1.207	0.405873	0.893658	0.617865	1.15717	0.517854	0.953101	0.830889	0.995822	0.985142	0.892656	0.614378	0.926752	0.735378	NM_174412	NM_174412	Bt.5562	ENSBTAT00000027775	Bos taurus proprotein convertase subtilisin/kexin type 1 (PCSK1), mRNA [NM_174412]	chr7:98155794-98155736	-	-	-	-	-
PCSK2	proprotein convertase subtilisin/kexin type 2	281968	3.28216	0.681678	1.02362	0.819718	0.97314	0.790393	1.14513	0.192937	1.00804	0.93766	1.15757	0.160921	1.05425	0.606691	1.01038	0.919665	1.06521	0.538625	0.950689	0.62213	1.17673	0.120553	0.880285	0.219705	1.14834	0.184203	0.91075	0.364965	0.958382	0.678451	1.05427	0.606572	NM_174413	NM_174413	Bt.5563	-	Bos taurus proprotein convertase subtilisin/kexin type 2 (PCSK2), mRNA [NM_174413]	chr13:38051794-38051853	-	-	-	-	-
PDE1A	phosphodiesterase 1A, calmodulin-dependent	281969	5.56944	0.600998	0.585582	0.183435	0.725197	0.419338	0.634764	0.256302	0.475309	0.068661	0.453832	0.0540823	0.57677	0.171747	0.513321	0.100503	0.73878	0.446375	1.23842	0.589639	0.875298	0.73647	0.748797	0.46664	0.954814	0.906904	1.27089	0.545713	0.889992	0.768341	1.43922	0.360997	NM_174414	NM_174414	Bt.512	ENSBTAT00000016060	Bos taurus phosphodiesterase 1A, calmodulin-dependent (PDE1A), mRNA [NM_174414]	chr2:14482758-14482817	-	-	-	-	-
PDE1B	phosphodiesterase 1B, calmodulin-dependent	281970	5.73853	0.00732772	0.931554	0.579576	0.672839	0.00423362	1.02913	0.822018	0.768561	0.0472544	0.843366	0.189304	0.978001	0.861643	1.04113	0.752309	1.14098	0.306275	0.722276	0.0161017	1.52954	0.00240567	0.746805	0.0290934	1.09733	0.468942	1.15964	0.251844	1.06455	0.624777	1.09591	0.475125	NM_174415	NM_174415	Bt.3910	ENSBTAT00000003552	Bos taurus phosphodiesterase 1B, calmodulin-dependent (PDE1B), mRNA [NM_174415]	chr5:25633234-25633174	-	-	-	-	-
PDE2A	phosphodiesterase 2A, cGMP-stimulated	281971	8.15171	0.379798	1.136	0.571243	1.05669	0.806095	1.16532	0.497494	1.04964	0.829224	1.11636	0.624732	1.69579	0.0252122	1.11137	0.638806	0.946351	0.806083	0.930182	0.747403	1.1028	0.663497	0.90073	0.642125	1.06356	0.783849	1.51904	0.0713412	0.655374	0.0685472	0.851514	0.476185	NM_001256273	NM_001256273	Bt.4716	ENSBTAT00000011077	Bos taurus phosphodiesterase 2A, cGMP-stimulated (PDE2A), transcript variant 2, mRNA [NM_001256273]	chr15:52914392-52914333	-	-	-	-	-
PDE5A	phosphodiesterase 5A, cGMP-specific	281972	6.04603	0.413854	1.03352	0.905026	0.735725	0.272279	0.944253	0.835581	0.583777	0.0599489	0.751578	0.306228	0.857102	0.577884	0.630129	0.103419	0.741089	0.283529	0.711866	0.225293	1.28343	0.370152	0.618242	0.0906292	1.28744	0.364298	1.1404	0.635117	0.735186	0.271161	1.17609	0.558443	NM_174417	NM_174417	Bt.540	ENSBTAT00000014479	Bos taurus phosphodiesterase 5A, cGMP-specific (PDE5A), mRNA [NM_174417]	chr6:7070051-7070110	-	-	-	-	-
PDE6A	phosphodiesterase 6A, cGMP-specific, rod, alpha	281973	4.17014	0.136664	1.31018	0.17722	1.66824	0.0142529	1.93229	0.0022924	1.40158	0.0949126	1.41561	0.0860533	1.31249	0.174508	1.42115	0.0827737	1.28611	0.207785	1.27329	0.225902	1.15828	0.457386	0.725345	0.111282	1.01001	0.959612	0.927155	0.70094	1.08279	0.686328	0.904976	0.612535	NM_001001526	NM_001001526	Bt.4147	-	Bos taurus phosphodiesterase 6A, cGMP-specific, rod, alpha (PDE6A), mRNA [NM_001001526]	chr7:63190637-63190578	-	-	-	-	-
PDE6B	phosphodiesterase 6B, cGMP-specific, rod, beta	281974	3.43197	0.446845	1.64095	0.420549	0.985989	0.981576	4.00947	0.0300912	1.32464	0.646098	1.23025	0.734779	1.04169	0.9467	1.23001	0.735027	1.3473	0.626418	0.600864	0.407605	4.06645	0.0285978	0.330377	0.0787383	0.928746	0.903717	0.84673	0.785542	1.18078	0.785795	1.09536	0.881515	NM_174418	NM_174418	Bt.55	ENSBTAT00000023239	Bos taurus phosphodiesterase 6B, cGMP-specific, rod, beta (PDE6B), mRNA [NM_174418]	chr6:108844537-108844596	-	-	-	-	-
PDE6C	phosphodiesterase 6C, cGMP-specific, cone, alpha prime	281975	3.55002	0.099568	0.867632	0.38953	0.796995	0.173798	0.646012	0.012244	0.66961	0.0203255	0.705495	0.0410452	0.718685	0.0520878	0.664874	0.0184128	0.926829	0.643452	0.918586	0.605137	0.81056	0.206894	1.03653	0.826724	1.05359	0.750207	1.0187	0.909982	0.925125	0.635473	1.39399	0.0508837	NM_174419	NM_174419	Bt.444	ENSBTAT00000000569	Bos taurus phosphodiesterase 6C, cGMP-specific, cone, alpha prime (PDE6C), mRNA [NM_174419]	chr26:15009112-15009171	-	-	-	-	-
PDE6D	phosphodiesterase 6D, cGMP-specific, rod, delta	281976	11.2026	0.205756	1.10965	0.480902	0.833218	0.220963	1.01803	0.903188	0.863738	0.323282	0.84914	0.271279	1.18305	0.258444	0.978895	0.884561	1.09132	0.55325	0.750886	0.0596881	1.22181	0.18028	0.848441	0.268929	0.983099	0.907629	1.39323	0.0311088	0.827434	0.204341	1.11485	0.461587	NM_174420	NM_174420	Bt.4348	ENSBTAT00000025947	Bos taurus phosphodiesterase 6D, cGMP-specific, rod, delta (PDE6D), mRNA [NM_174420]	chr2:120250683-120250624	-	-	-	-	-
PDE6G	phosphodiesterase 6G, cGMP-specific, rod, gamma	281977	6.02905	0.0535707	1.42488	0.285622	0.784414	0.46139	0.919693	0.79862	0.731123	0.343805	0.568202	0.0936203	0.979227	0.94896	0.44802	0.0203105	1.04974	0.88234	0.550513	0.0775587	1.17246	0.628327	0.794964	0.48616	0.777163	0.444618	1.72338	0.105775	0.457523	0.0234719	2.34307	0.0144467	NM_174421	NM_174421	Bt.54	ENSBTAT00000000459	Bos taurus phosphodiesterase 6G, cGMP-specific, rod, gamma (PDE6G), mRNA [NM_174421]	chr19:51769823-51769882	-	-	-	-	-
PDE6H	phosphodiesterase 6H, cGMP-specific, cone, gamma	281978	7.39432	0.117866	1.2811	0.292956	1.04734	0.842707	1.03368	0.886956	1.04581	0.847605	1.24867	0.344756	1.7005	0.0297077	1.80276	0.0168861	1.10947	0.656334	0.817533	0.390663	0.986962	0.955086	1.01173	0.960076	1.19397	0.449274	1.36185	0.192405	1.06013	0.802233	0.615429	0.045271	NM_174422	NM_174422	Bt.445	ENSBTAT00000018123	Bos taurus phosphodiesterase 6H, cGMP-specific, cone, gamma (PDE6H), mRNA [NM_174422]	chr5:95353191-95353132	-	-	-	-	-
PLAUR	plasminogen activator, urokinase receptor	281983	10.6595	0.630702	1.31048	0.427013	0.900228	0.756267	1.32742	0.405667	1.03152	0.926928	0.686285	0.271503	1.01229	0.971208	0.834963	0.594959	1.08575	0.807974	0.686944	0.272699	1.47454	0.257018	0.777082	0.458403	0.665317	0.234885	1.47502	0.256626	0.824829	0.570416	1.30036	0.440237	NM_174423	NM_174423	Bt.1942	ENSBTAT00000017446	Bos taurus plasminogen activator, urokinase receptor (PLAUR), mRNA [NM_174423]	chr18:52202505-52202446	-	-	-	-	-
PLCB4	phospholipase C, beta 4	281985	10.4577	0.478729	0.925054	0.84832	0.760261	0.502719	0.601319	0.218432	0.56506	0.168816	0.419756	0.0408297	0.54981	0.150032	0.77585	0.534617	0.816084	0.618524	0.821855	0.630688	0.790938	0.565857	0.939701	0.878624	0.742851	0.467652	1.30983	0.50922	1.41112	0.400921	1.05186	0.901194	-	L13938	Bt.4552	-	Bovine phospholipase C mRNA, complete cds. [L13938]	chr13:2411719-2411778	-	-	-	-	-
PLCD1	phospholipase C, delta 1	281986	9.37457	0.196046	1.26684	0.374484	0.914232	0.734664	1.17054	0.55265	1.00181	0.994532	1.247	0.406732	1.92232	0.0192137	1.50415	0.130961	1.29059	0.338752	0.721661	0.223807	1.28036	0.353775	0.855853	0.557196	1.24475	0.410542	1.54155	0.110287	0.782466	0.357299	0.858017	0.563568	NM_001081576	NM_001081576	Bt.4877	-	Bos taurus phospholipase C, delta 1 (PLCD1), mRNA [NM_001081576]	chr22:11497137-11497078	-	-	-	-	-
PLCG1	phospholipase C, gamma 1	281987	8.7557	0.322091	0.780251	0.0800128	0.802231	0.117763	0.773542	0.0706299	0.741405	0.0371611	0.89653	0.429847	0.969754	0.82335	0.87962	0.354985	0.917868	0.534672	1.02817	0.839958	0.964239	0.791282	0.958455	0.757859	1.20923	0.174857	1.08168	0.569261	0.907055	0.480211	1.04348	0.757139	NM_174425	NM_174425	Bt.307	-	Bos taurus phospholipase C, gamma 1 (PLCG1), mRNA [NM_174425]	chr13:070524336-070524395	-	-	-	-	-
BPIFA1	BPI fold containing family A, member 1	281989	5.10521	0.589086	0.633375	0.560406	0.723543	0.679435	2.88077	0.183512	0.879404	0.869463	0.54588	0.44139	0.758346	0.72379	0.612204	0.531799	1.03152	0.968331	1.14236	0.86485	3.98148	0.0860597	0.305267	0.137514	0.620738	0.543354	1.38922	0.674644	0.807288	0.784367	1.68494	0.506382	NM_174426	NM_174426	Bt.11195	ENSBTAT00000022728	Bos taurus BPI fold containing family A, member 1 (BPIFA1), mRNA [NM_174426]	chr13:63254709-63254768	-	-	-	-	-
POLD1	polymerase (DNA directed), delta 1, catalytic subunit	281990	9.57266	0.000134954	0.461342	0.00108679	0.446613	0.000730539	0.464281	0.0011742	0.370893	7.23013e-05	0.510503	0.00366062	0.872211	0.52166	0.708578	0.113762	0.962868	0.85872	0.968075	0.878678	1.03956	0.855185	0.798855	0.295803	1.37642	0.141132	1.70853	0.0172293	0.812393	0.332684	1.35887	0.157126	NM_174427	NM_174427	Bt.4749	-	Bos taurus polymerase (DNA directed), delta 1, catalytic subunit (POLD1), mRNA [NM_174427]	chr18:057038150-057037596	-	-	-	-	-
POLD2	polymerase (DNA directed), delta 2, regulatory subunit 50kDa	281991	11.5472	0.11261	0.626709	0.0203232	0.998144	0.992236	0.796852	0.240477	1.035	0.857005	1.06369	0.746574	0.938498	0.739725	1.0053	0.97791	1.13782	0.500638	1.59268	0.0207773	0.798334	0.244242	1.29886	0.178359	1.02772	0.886119	0.882307	0.513547	1.07118	0.71899	1.13182	0.518183	NM_174428	NM_174428	Bt.5282	ENSBTAT00000016237	Bos taurus polymerase (DNA directed), delta 2, regulatory subunit 50kDa (POLD2), mRNA [NM_174428]	chr4:77881664-77881723	-	-	-	-	-
PPARA	peroxisome proliferator-activated receptor alpha	281992	8.38776	0.000472258	1.39649	0.171151	2.57142	0.000494009	2.54418	0.000555159	3.37439	2.43203e-05	2.32991	0.00144265	2.48436	0.000720029	2.25614	0.00203508	1.4027	0.165733	1.84135	0.0161577	0.989409	0.964549	1.32632	0.244736	0.690468	0.130639	1.06629	0.788909	0.908139	0.68799	0.621726	0.055733	NM_001034036	NM_001034036	Bt.18241	ENSBTAT00000010606	Bos taurus peroxisome proliferator-activated receptor alpha (PPARA), mRNA [NM_001034036]	chr5:117232530-117232589	-	-	-	-	-
PPARG	peroxisome proliferator-activated receptor gamma	281993	13.1244	0.738006	0.855357	0.331248	1.06681	0.685267	1.08631	0.604262	0.987993	0.939563	0.905071	0.532841	0.997698	0.988458	1.04333	0.790215	0.86179	0.35455	1.24721	0.173359	1.01828	0.909479	0.909492	0.552901	0.91607	0.58327	1.10234	0.54228	1.04573	0.77912	0.826003	0.236644	NM_181024	NM_181024	Bt.3862	ENSBTAT00000044038	Bos taurus peroxisome proliferator-activated receptor gamma (PPARG), mRNA [NM_181024]	chr22:57367198-57367139	-	-	-	-	-
PPM1A	protein phosphatase, Mg2+/Mn2+ dependent, 1A	281994	12.4399	0.0380227	1.13016	0.471733	1.35535	0.0811285	1.18241	0.326496	1.3156	0.113668	1.22621	0.234471	0.774674	0.139629	0.922878	0.635912	0.934934	0.691279	1.19926	0.288099	0.872404	0.422621	1.11264	0.529642	0.932059	0.677969	0.63176	0.0109402	1.19131	0.305718	1.01306	0.938842	NM_174429	NM_174429	Bt.4671	ENSBTAT00000024128	Bos taurus protein phosphatase, Mg2+/Mn2+ dependent, 1A (PPM1A), mRNA [NM_174429]	chr10:72768686-72768745	-	-	-	-	-
PPM1B	protein phosphatase, Mg2+/Mn2+ dependent, 1B	281995	9.97766	0.062651	1.08915	0.692517	1.2801	0.258076	1.21601	0.368183	1.54973	0.0504541	1.34105	0.181148	0.738592	0.167829	0.976662	0.912798	0.931146	0.741013	1.17533	0.456178	0.949936	0.811825	1.27444	0.266512	0.865344	0.504234	0.550756	0.00968041	1.32233	0.202235	0.953396	0.824908	NM_174430	NM_174430	Bt.5004	-	Bos taurus protein phosphatase, Mg2+/Mn2+ dependent, 1B (PPM1B), mRNA [NM_174430]	chr11:26429022-26429081	-	-	-	-	-
CDHR1	cadherin-related family member 1	281996	3.21135	0.379218	0.572543	0.118436	0.831749	0.598241	0.595796	0.145791	1.16902	0.654858	0.6418	0.210416	0.749137	0.410565	0.678784	0.272147	0.553687	0.098857	1.45273	0.289463	0.716317	0.342898	1.96212	0.0618358	0.549005	0.0943509	1.16724	0.657996	0.906088	0.777464	0.815704	0.560368	NM_174823	NM_174823	Bt.97285	-	Bos taurus cadherin-related family member 1 (CDHR1), mRNA [NM_174823]	chr28:39497188-39497246	-	-	-	-	-
PRDX1	peroxiredoxin 1	281997	15.3721	0.821995	0.988892	0.942656	0.811214	0.185411	0.962955	0.808042	0.890037	0.455606	0.808829	0.179507	0.929892	0.640437	0.863936	0.35039	0.93245	0.653066	0.820326	0.209198	1.18706	0.275093	0.924277	0.612978	0.908758	0.539305	1.14968	0.372792	0.929071	0.636394	1.07931	0.62391	NM_174431	NM_174431	Bt.65324	ENSBTAT00000004751	Bos taurus peroxiredoxin 1 (PRDX1), mRNA [NM_174431]	chr3:101157510-101157838	-	-	-	-	-
PRDX3	peroxiredoxin 3	281998	12.3899	0.0483269	0.780831	0.0751023	0.771815	0.0631553	0.893214	0.405046	0.715366	0.0186237	0.715828	0.0188293	0.621883	0.00145943	0.678338	0.00734445	0.818518	0.145432	0.988452	0.931294	1.15729	0.283611	0.80089	0.108112	1.00065	0.99617	0.86876	0.301374	1.09078	0.520581	1.20665	0.171006	XM_001251562	BC105254	Bt.103308	-	Bos taurus peroxiredoxin 3, mRNA (cDNA clone MGC:129102 IMAGE:8121907), complete cds. [BC105254]	chr8:22222931-22222872	-	-	-	-	-
PRDX4	peroxiredoxin 4	281999	14.2805	0.00483062	0.779374	0.042632	0.746196	0.0188935	0.859374	0.206271	0.706125	0.0062431	0.614951	0.000310013	0.716075	0.00832273	0.700313	0.00525801	0.968588	0.787007	0.95743	0.712828	1.15167	0.237968	0.821674	0.104952	0.870882	0.247708	1.16444	0.204274	0.977988	0.850484	1.38308	0.0101241	NM_174433	NM_174433	Bt.5203	ENSBTAT00000008107	Bos taurus peroxiredoxin 4 (PRDX4), mRNA [NM_174433]	chrX:126551842-126551783	-	-	-	-	-
PRELP	proline/arginine-rich end leucine-rich repeat protein	282000	8.68208	0.161157	0.882129	0.675943	0.882513	0.676999	1.03562	0.906986	0.862081	0.6211	1.36944	0.298991	1.7968	0.0589584	1.51392	0.173973	1.32051	0.357313	1.00043	0.998842	1.17349	0.594281	0.832429	0.541794	1.58853	0.130858	1.31207	0.368328	0.842567	0.568612	0.872241	0.648799	-	BC149945	Bt.3202	ENSBTAT00000023709	prolargin precursor [Source:RefSeq peptide;Acc:NP_776859] [ENSBTAT00000023709]	chr16:1055878-1055937	-	-	-	-	-
PRKCA	protein kinase C, alpha	282001	8.8557	0.602581	1.06574	0.695594	1.00897	0.956158	0.991989	0.96052	0.884407	0.452146	0.786625	0.147915	0.920714	0.612064	0.883989	0.450428	1.07568	0.654048	0.946734	0.736485	0.983168	0.916798	0.891549	0.481991	0.889438	0.473081	1.17046	0.337061	0.960113	0.802301	1.21685	0.233574	NM_174435	NM_174435	Bt.62458	ENSBTAT00000001407	Bos taurus protein kinase C, alpha (PRKCA), mRNA [NM_174435]	chr19:63549520-63550626	-	-	-	-	-
PRKCG	protein kinase C, gamma	282002	4.74563	0.0880235	1.01709	0.935957	0.847064	0.434057	1.31885	0.196742	1.0739	0.735593	0.691859	0.0895933	1.35059	0.162171	1.07635	0.727492	1.15334	0.500675	0.832829	0.389212	1.55697	0.0437791	0.814272	0.334391	0.644246	0.0451472	1.95212	0.00359041	0.796952	0.287236	1.07152	0.743509	NM_001166502	NM_001166502	Bt.12762	ENSBTAT00000018020	Bos taurus protein kinase C, gamma (PRKCG), mRNA [NM_001166502]	chr18:62046299-62046358	-	-	-	-	-
PRKG1	protein kinase, cGMP-dependent, type I	282004	7.42207	0.738631	0.731672	0.378874	0.670292	0.262115	0.635518	0.205372	0.670901	0.263174	0.585245	0.136856	0.647719	0.224439	0.515049	0.0684326	0.852536	0.651349	0.916109	0.803728	0.948122	0.879851	1.05568	0.877818	0.872327	0.698686	1.10675	0.773632	0.795174	0.517109	1.65525	0.16068	NM_174436	NM_174436	Bt.9	-	Bos taurus protein kinase, cGMP-dependent, type I (PRKG1), mRNA [NM_174436]	chr26:6905840-6905781	-	-	-	-	-
PROCR	protein C receptor, endothelial	282005	11.2868	0.800933	1.07759	0.857643	0.950614	0.903225	1.41237	0.410227	1.46171	0.36591	1.27299	0.563507	1.42605	0.397459	0.910731	0.822443	0.819943	0.634361	0.882162	0.763589	1.48574	0.346017	1.03494	0.934288	0.870889	0.74022	1.12023	0.785307	0.638639	0.287004	0.900313	0.801056	NM_174437	NM_174437	Bt.526	ENSBTAT00000010911	Bos taurus protein C receptor, endothelial (PROCR), mRNA [NM_174437]	chr13:65106410-65106469	-	-	-	-	-
PROS1	protein S (alpha)	282006	11.2917	0.977352	1.35304	0.54179	0.983462	0.973058	1.21195	0.697466	0.778405	0.612809	0.901259	0.83331	1.08968	0.86195	1.02733	0.956451	0.850782	0.743716	0.726854	0.519903	1.23233	0.672766	0.642273	0.37362	1.15783	0.766821	1.20907	0.701024	0.942779	0.905023	0.828148	0.702948	NM_174438	NM_174438	Bt.48894	ENSBTAT00000032377	Bos taurus protein S (alpha) (PROS1), mRNA [NM_174438]	chr1:37803469-37803410	-	-	-	-	-
PRP14	prolactin-related protein 14	282007	3.32256	0.814254	1.32736	0.342188	1.16114	0.614056	1.42354	0.238481	1.27269	0.417526	1.65208	0.0982201	1.51179	0.16981	1.4503	0.215289	1.47238	0.197763	0.874768	0.651374	1.22599	0.492527	0.894029	0.705041	1.29811	0.380894	0.915083	0.764156	0.959322	0.888264	1.01523	0.959215	NM_001097562	NM_001097562	Bt.32632	-	Bos taurus prolactin-related protein 14 (PRP14), mRNA [NM_001097562]	chr23:34693445-34693385	-	-	-	-	-
TMPRSS15	transmembrane protease, serine 15	282009	8.2722	0.507686	0.867932	0.719482	1.65839	0.206158	1.45325	0.346808	1.74698	0.164628	1.67241	0.198938	1.05057	0.900337	1.33026	0.471017	1.7202	0.1762	1.91074	0.109008	0.876301	0.73772	1.20212	0.640944	0.957313	0.911821	0.628178	0.24413	1.26622	0.550398	1.29313	0.515722	NM_174439	NM_174439	Bt.66152	ENSBTAT00000000788	Bos taurus transmembrane protease, serine 15 (TMPRSS15), mRNA [NM_174439]	chr1:18201864-18201923	-	-	-	-	-
[truncated: 16,945 more rows]
