# Supplementary material for: Dynamic Profile of the Yak Mammary Transcriptome during the Lactation Cycle
Source: Animals (Basel). 2023 May 22;13(10):1710. doi: 10.3390/ani13101710 (PMC10215676; doi:10.3390/ani13101710)
Supplement: Supplementary file 1 [file animals-13-01710-s001.zip › Supplementary File 2 Dynamic Impact Approach results of chromosomes impacted during lactation in yak mammary tissue.xlsx]

## Sheet: Chromosome location
Gene ID	Chromosome	Start	End	Strand
280705	1	136683311	136722309	-1			Downloaded from BiodBnet the 1/14/15
280710	1	71207395	71230157	-1
280722	1	9607382	9921004	1
280812	1	120090467	120127892	-1
280820	1	81127291	81135756	-1
280833	1	81097435	81121112	-1
280872	1	143176083	143204865	1
280873	1	143119272	143155057	1
280932	1	80250205	80251648	1
280988	1	81202132	81209114	-1
281038	1	67255524	67344655	1
281047	1	6475462	6489207	1
281134	1	83507399	83539930	-1
281148	1	152880454	152890252	1
281183	1	1265743	1292028	1
281495	1	3113949	3122613	-1
281568	1	69732778	69782823	1
281607	1	120403009	120404088	-1
281614	1	50332272	50558841	1
281640	1	922635	929992	1
281645	1	137030485	137107221	-1
281672	1	138069177	138071195	-1
281706	1	130765733	130820131	1
281718	1	144887619	144890448	1
281724	1	81281008	81286776	1
281733	1	18950612	18993431	-1
281770	1	131242444	131243577	1
281777	1	60856308	60957246	1
281802	1	128144744	128185018	-1
281856	1	108285283	108291983	-1
281877	1	145104446	145133581	-1
281963	1	115834618	115836268	-1
282006	1	37803108	37866950	-1
282009	1	18058709	18207251	1
282048	1	46415223	46420721	-1
282073	1	80788014	80830464	-1
282087	1	2109219	2196114	1
282100	1	127257267	127318221	-1
282113	1	64576863	64605857	1
282147	1	58880058	58940217	1
282184	1	77469357	77492294	-1
282194	1	147542825	147572432	1
282257	1	1467704	1496151	-1
282258	1	1593295	1627137	-1
282306	1	88504290	88533061	-1
282315	1	35009035	35024781	-1
282357	1	97220100	97250231	1
282468	1	136435602	136528516	1
282564	1	69801844	69899676	-1
282661	1	53103996	53169038	-1
282690	1	10069680	10076995	1
282713	1	46543385	46554479	1
282865	1	81005168	81018328	-1
286805	1	8811792	8861602	1
286819	1	81057779	81064090	-1
327663	1	140368053	140522639	-1
327706	1	65922482	65928617	1
327717	1	144690277	144701618	1
338037	1	68580144	68667822	-1
338061	1	88096667	88111780	-1
353350	1	107895575	107928220	-1
379035	1	98401440	98401869	1
404083	1	145596461	145610047	-1
407131	1	64897608	64919556	-1
407149	1	70954511	70984201	-1
407196	1	35603049	35604149	1
408007	1	117588523	117640789	1
414345	1	67144111	67210848	1
414922	1	77596386	77611958	1
444858	1	83466847	83484338	-1
444860	1	42678533	42742169	1
493713	1	65205811	65238596	1
504366	1	103088853	103204728	1
504472	1	138139496	138305752	-1
504554	1	71489285	71516789	-1
504615	1	81151206	81166512	-1
504637	1	81043610	81057778	1
504698	1	71260068	71280648	-1
504700	1	138348896	138384864	-1
504746	1	95475798	95536054	-1
504869	1	127485981	127590752	1
504871	1	136947203	136961387	-1
504954	1	43756830	43760080	-1
505006	1	6521212	6533387	1
505019	1	126938286	126987622	-1
505082	1	73484533	73507108	1
505171	1	45489052	45521372	1
505368	1	82285913	82294596	1
505369	1	82301321	82426795	-1
505510	1	65992475	66037857	-1
505569	1	83443169	83457221	1
505581	1	58963950	59063256	1
505599	1	83437865	83442294	-1
505740	1	68263141	68420954	-1
505743	1	2462828	2476977	-1
505907	1	22290120	22300252	1
506054	1	145885350	145887681	1
506114	1	127957104	128027258	1
506187	1	72758744	72926385	1
506307	1	97308271	97324962	1
506316	1	81234018	81252216	-1
506411	1	100540220	100587970	1
506426	1	1189228	1222846	1
506558	1	83546313	83557613	-1
506569	1	151034217	151141015	1
506607	1	146705613	146735094	1
506768	1	70788697	70792140	-1
506921	1	66968007	67009449	1
507040	1	112777479	112802942	1
507206	1	64870749	64891029	1
507215	1	95752049	95767928	1
507217	1	44332311	44372624	1
507243	1	124849	179713	-1
507280	1	119800140	119823457	1
507414	1	153233567	153320510	1
507496	1	65942080	65984708	-1
507522	1	137902568	137957297	1
507577	1	154187644	154200073	1
507646	1	119603878	119631566	-1
507647	1	151164860	151199134	-1
507707	1	44294568	44331743	-1
507820	1	46162638	46317067	-1
507839	1	148057295	148082061	1
507857	1	145688433	145695944	-1
508029	1	145830610	145871792	1
508051	1	144656767	144676874	-1
508076	1	146989244	147040968	1
508149	1	67398385	67457625	-1
508268	1	97788089	97802992	-1
508337	1	109560438	109586821	-1
508354	1	70996327	71044754	1
508374	1	59180323	59203327	1
508445	1	66720537	66754184	-1
508571	1	57752209	57786798	-1
508668	1	143509232	143535444	-1
508683	1	145770058	145797205	1
508864	1	59420222	59721760	-1
509292	1	137960492	137993315	-1
509304	1	125865282	125884967	-1
509437	1	109821738	110273727	-1
509461	1	45281219	45394335	1
509578	1	56722581	56818961	1
509583	1	114236034	114281045	1
509596	1	74689353	74769754	1
509723	1	98396412	98398345	1
509739	1	140944009	140958949	1
509784	1	57054879	57145880	1
509871	1	106973280	107009693	-1
509942	1	83416532	83425904	-1
509976	1	100456488	100539394	-1
510039	1	120278804	120315813	-1
510102	1	109661962	109704520	1
510136	1	143737582	143755849	-1
510180	1	150108438	150110508	1
510204	1	10034320	10069729	-1
510392	1	129009713	129041630	-1
510408	1	155618262	155833445	1
510430	1	80673151	80675983	-1
510462	1	155017757	155158936	1
510532	1	67559268	67589062	-1
510688	1	71765081	71791874	1
510745	1	143990494	144053318	1
510809	1	2490259	2502545	1
510855	1	147736441	147840896	1
510872	1	72014192	72020012	-1
510879	1	944294	1188287	-1
511034	1	137111101	137126880	-1
511037	1	143211539	143246217	-1
511081	1	119344634	119354566	1
511114	1	76685703	76721920	-1
511200	1	112631076	112675779	-1
511328	1	64614356	64645167	-1
511331	1	130653030	130662684	1
511422	1	147404396	147423644	1
511460	1	132174474	132191685	-1
511543	1	133401649	133439465	-1
511558	1	144364346	144437225	1
511579	1	155004507	155009732	-1
511594	1	141349995	141401851	1
511603	1	68012078	68101852	1
511654	1	150360988	150386586	1
511665	1	144493957	144603437	1
511689	1	70027330	70106415	-1
511707	1	35753286	35759257	1
511769	1	83736248	83764147	1
511799	1	77752546	77932253	1
511862	1	64841654	64865032	1
511959	1	45021274	45078993	1
512018	1	58428032	58464999	1
512028	1	82243015	82278080	1
512069	1	145154624	145178772	1
512171	1	8955134	8963815	1
512177	1	59064067	59074350	1
512320	1	140044681	140046241	-1
512635	1	87007533	87017223	-1
512676	1	154337506	154376271	-1
512680	1	144832445	144845410	-1
512703	1	5095766	5096443	1
512714	1	98357200	98369907	1
512781	1	37875395	37952674	1
512800	1	132103024	132129289	1
512805	1	146555393	146558844	-1
512922	1	128830908	128901497	-1
512925	1	146569084	146583242	1
513193	1	122911096	122937932	1
513211	1	67664799	67720894	-1
513309	1	109708534	109758047	-1
513348	1	131854386	131876744	1
513504	1	84574883	84633174	1
513565	1	112962334	113071514	1
513618	1	127132777	127229651	1
513653	1	58469279	58575453	-1
513673	1	71867089	71952257	1
513807	1	150307555	150349311	1
513918	1	86666813	86672081	1
514168	1	146490839	146516806	1
514170	1	146527931	146532166	-1
514191	1	83860274	83914710	1
514192	1	83927442	84030074	-1
514194	1	119896120	119939362	1
514203	1	95795892	95799185	1
514335	1	146859201	146867963	1
514336	1	146844058	146857364	1
514466	1	71396754	71409483	-1
514487	1	37915516	37930838	-1
514520	1	150169936	150293609	1
514525	1	144790331	144812855	-1
514554	1	96517509	96676250	1
514555	1	144257035	144297415	1
514556	1	144320106	144333299	-1
514566	1	143569076	143621182	-1
514613	1	111318106	111331103	1
514615	1	154218714	154285721	-1
514701	1	143048262	143115094	1
514889	1	1376827	1397948	-1
514918	1	2067036	2099875	1
515051	1	67588920	67597019	1
515053	1	2029406	2048813	1
515180	1	88263740	88387147	-1
515194	1	10201965	10217710	1
515235	1	57819993	57855630	-1
515350	1	58585567	58643594	-1
515490	1	64747665	64795985	1
515537	1	42451745	42459005	-1
515562	1	57178554	57192433	1
515563	1	57156326	57169463	1
515595	1	128214459	128221733	-1
515900	1	64945861	64976251	1
515902	1	134035256	134130529	-1
515946	1	150054221	150064636	1
516008	1	58085014	58125875	-1
516036	1	150144149	150153934	1
516064	1	58170478	58185755	-1
516175	1	19864723	19865715	-1
516462	1	1233910	1264762	-1
516536	1	2259115	2360138	-1
516626	1	71417010	71434988	1
516952	1	157169740	157261755	-1
517211	1	58847733	58879203	-1
517446	1	83583028	83591912	-1
517759	1	33285874	33668672	1
517797	1	112730075	112750842	1
517845	1	46088714	46161410	-1
517889	1	144067291	144071071	-1
517948	1	131429580	131530578	1
518043	1	147856757	147977430	1
518370	1	44199315	44254410	1
518441	1	71697277	71709973	-1
518523	1	81514492	81687453	1
518728	1	83090390	83091984	1
518852	1	82467817	82521151	1
518967	1	145801880	145813313	-1
519014	1	41640353	41679711	1
519028	1	81992398	82161528	1
519219	1	100791772	100827942	1
519280	1	95159026	95166199	1
519376	1	75220593	75222153	1
519394	1	83676971	83683796	-1
519526	1	6545662	6603891	1
519557	1	116974391	116990798	-1
519597	1	70504978	70557887	-1
519992	1	6490671	6517408	-1
520038	1	129262595	129292281	-1
520166	1	41870257	41915644	-1
520620	1	44261477	44281308	1
520743	1	151610045	151610971	-1
521251	1	122821128	122842538	1
521387	1	146785260	146840277	1
521454	1	70126992	70250895	-1
521728	1	74545919	74630220	1
521761	1	145518051	145555780	1
521932	1	135871800	135935191	-1
522055	1	57213904	57268918	1
522100	1	147600282	147615974	-1
522184	1	152301468	152306134	1
522248	1	1223586	1233673	1
522329	1	58152817	58166584	1
522347	1	80596924	80649363	1
522374	1	127041077	127043157	1
522692	1	73740503	73776574	1
523130	1	117252852	117253808	-1
523482	1	45415066	45478330	1
523536	1	88405655	88410920	-1
523889	1	73677701	73732431	1
524132	1	79041610	79725431	-1
524142	1	74383828	74467298	-1
524181	1	46322718	46323776	1
524531	1	20664990	20798853	-1
524608	1	42743866	42802957	-1
524771	1	83316637	83318468	1
524808	1	8328039	8328350	1
524960	1	21693828	21697298	1
525044	1	106700432	106731202	-1
525407	1	72024795	72028847	-1
525716	1	148009651	148016981	-1
525738	1	64933574	64937122	1
525740	1	134190685	134220225	1
525900	1	110277782	110286193	1
525906	1	50659370	50880121	-1
525947	1	136747035	136790649	-1
525962	1	88225885	88257992	1
525988	1	95125675	95134631	-1
526133	1	112013084	112455492	-1
526526	1	136573249	136630809	1
526956	1	137993897	138111878	1
527364	1	103001088	103004030	1
527583	1	68954525	68989623	-1
527910	1	97824479	97843625	-1
527953	1	47253805	47305082	1
528014	1	401206	407700	1
528100	1	118537063	118539344	1
528454	1	120236686	120268817	-1
528478	1	97883430	97952160	-1
528748	1	117142489	117168355	-1
529036	1	44393265	44490892	1
529062	1	154443133	154568336	-1
529404	1	76545414	76624452	-1
529537	1	143645291	143706949	-1
529631	1	148678710	148773773	-1
530042	1	93626219	93632229	-1
530069	1	114144239	114229402	1
530102	1	153323109	153438339	-1
530116	1	155383458	155406442	-1
530157	1	131669531	131722942	-1
530188	1	132002921	132014620	1
530483	1	2382873	2459950	1
530549	1	44647591	44712979	-1
530975	1	83573149	83580993	-1
530999	1	129388513	129564179	-1
531027	1	87792267	87930510	1
531076	1	100619343	100661103	1
531327	1	84536353	84560381	1
531350	1	6157625	6174155	-1
531379	1	44127068	44151800	1
531436	1	53295477	53368940	-1
531602	1	130554555	130643416	1
531741	1	114292426	114431455	-1
531767	1	57672616	57701243	-1
532044	1	130778634	130792040	-1
532104	1	44755394	44770677	-1
532114	1	83718073	83721672	-1
532209	1	99090972	99143289	1
532418	1	46339132	46343357	-1
532442	1	80502601	80506904	-1
532726	1	72708757	72726620	1
532730	1	68170572	68232640	1
532832	1	59082217	59180031	-1
532838	1	46464509	46518744	1
532844	1	128050718	128085713	-1
532989	1	151370526	151411483	1
533038	1	119750363	119758888	1
533046	1	97650783	97762867	1
533064	1	71710368	71721053	1
533187	1	52548841	52841455	1
533379	1	109763292	109793739	-1
533382	1	144752392	144773115	1
533491	1	128345232	128468029	-1
533510	1	84062791	84095207	-1
533642	1	123322467	123444003	1
533760	1	5745203	5915273	1
533791	1	37960749	38021040	1
534090	1	72572941	72608810	-1
534171	1	22123655	22181827	1
534212	1	95585589	95649520	1
534247	1	150732149	150901970	-1
534293	1	147665788	147706423	-1
534317	1	88111912	88129274	1
534432	1	86953445	87005273	1
534482	1	65742633	65802423	-1
534488	1	57786942	57807544	1
534568	1	88785048	88820709	-1
534581	1	133269145	133310063	-1
534598	1	66854942	66900462	-1
534616	1	102337857	102409795	1
534731	1	135191077	135518801	-1
534774	1	142875109	142980623	1
534842	1	24395321	24588683	1
534910	1	57568530	57591076	1
534913	1	140923414	140933074	-1
534916	1	97985764	98061926	1
535090	1	107774353	107834443	1
535231	1	152379404	152515109	-1
535323	1	66552011	66659954	-1
535332	1	154171377	154187728	-1
535482	1	2204895	2216515	1
535613	1	14791090	15026555	-1
535716	1	108383680	108454122	-1
535725	1	65680766	65700685	-1
535743	1	126040089	126704342	1
535816	1	147582685	147598147	-1
536154	1	133319427	133395740	-1
536517	1	3483533	3721930	1
536735	1	66213612	66537723	1
536741	1	113387231	113502393	-1
536784	1	56844455	56894475	1
536793	1	86678925	86751963	-1
536815	1	25620170	26210494	-1
537043	1	59297291	59344117	-1
537248	1	128687856	128704514	-1
537349	1	53768326	53884123	1
537379	1	130588843	130615791	1
537487	1	117532037	117544618	1
537640	1	2781252	2919429	-1
537669	1	154375851	154416952	1
537914	1	144222210	144243229	-1
537951	1	36837036	37123463	1
538060	1	62162949	62171172	-1
538314	1	81256663	81279171	1
538495	1	67082115	67116669	-1
538512	1	88632287	88663997	1
538514	1	136053624	136071002	1
538532	1	100158667	100240882	1
538545	1	46382671	46412050	-1
538564	1	43541936	43717619	1
538576	1	70573620	70664027	-1
538580	1	53727496	53754034	-1
538666	1	83457841	83464244	-1
538672	1	83429600	83434371	1
538740	1	42468327	42469403	1
538761	1	5035870	5037857	1
538836	1	118097064	118140747	1
538846	1	10083035	10165613	-1
538938	1	98180183	98202494	-1
539020	1	80179482	80202388	1
539034	1	119151123	119157806	1
539035	1	119160737	119290651	-1
539186	1	65541498	65620536	-1
539290	1	123231176	123273104	1
539307	1	1776499	1777332	-1
539312	1	121874133	121886919	1
539334	1	77198182	77343645	-1
539374	1	73468658	73469929	-1
539376	1	98377178	98392775	-1
539474	1	22455500	22474290	-1
539547	1	73973533	73976720	-1
539591	1	131883675	131990621	-1
539609	1	88484533	88495379	1
539627	1	96789067	97194001	1
539633	1	120013765	120075520	1
539639	1	82176394	82210749	-1
539640	1	351708	362907	1
539679	1	67476527	67545097	-1
539764	1	44747456	44754528	1
539784	1	83491699	83501041	-1
539788	1	264298	264843	-1
539803	1	72086119	72109936	-1
539843	1	128532757	128536371	-1
539869	1	84656319	84689038	1
539880	1	56759266	56759922	-1
539937	1	107687596	107688174	-1
539940	1	71542376	71573340	-1
540003	1	64357122	64488105	-1
540154	1	107879883	107892248	1
540283	1	42518056	42531538	-1
540328	1	148266955	148295000	1
540395	1	46431094	46452391	1
540440	1	150025827	150048269	-1
540466	1	41826468	41859594	-1
540525	1	66042806	66070880	1
540535	1	65002248	65014687	-1
540539	1	74777085	74793631	-1
540574	1	136833122	136903149	1
540661	1	140741647	140863405	-1
540675	1	69248613	69724961	1
540784	1	18719635	18748457	1
540789	1	67613092	67659266	1
540795	1	132063622	132068263	1
540803	1	131765943	131834001	-1
540834	1	127591937	127699862	1
540879	1	6366369	6414544	-1
540907	1	83202439	83244544	-1
540975	1	111830980	111853985	-1
541016	1	3072635	3111486	1
541054	1	18909512	18928469	1
541148	1	111027804	111033868	-1
541166	1	81725703	81784999	1
541235	1	107241227	107576086	-1
541277	1	118612164	118657811	-1
613265	1	70287257	70382437	-1
613455	1	70792452	70838105	1
613523	1	66900639	66956302	1
613597	1	66712457	66717255	1
613627	1	118537063	118539344	1
613725	1	147132679	147359843	1
613785	1	145703698	145718149	-1
613812	1	71629579	71653254	-1
613824	1	35655412	35660398	-1
613886	1	68464487	68550787	-1
613891	1	54481399	54490989	-1
613916	1	71834225	71839862	-1
613942	1	18208866	18233154	-1
613972	1	72670963	72684269	1
613977	1	57279554	57319747	1
614056	1	44947709	44965530	-1
614057	1	73516016	73559858	1
614166	1	148301330	148303092	-1
614346	1	90517079	90605473	1
614347	1	135945605	135951507	1
614392	1	84722368	84818534	-1
614471	1	146114659	146120826	-1
614554	1	155833805	156185921	-1
614562	1	73792744	73802039	1
614606	1	83531113	83533268	1
614624	1	83540706	83546032	1
614653	1	76666304	76675855	1
614746	1	118495012	118536744	-1
614786	1	119437952	119583580	1
614817	1	140726628	140739236	-1
614872	1	97339619	97343997	1
614873	1	141269173	141271197	1
614904	1	83918061	83925285	1
614906	1	139880639	139937339	1
614915	1	140906955	140913324	-1
614924	1	140061251	140332232	-1
614942	1	53995476	54043198	1
615128	1	64806556	64835591	-1
615156	1	81878691	81898384	1
615197	1	46355783	46370616	1
615200	1	6630182	6643906	-1
615202	1	463572	478996	-1
615335	1	78012414	78283420	-1
615431	1	669920	733729	-1
615508	1	78604073	78758431	-1
615534	1	95891014	96173201	-1
615627	1	1324544	1361378	1
615631	1	82573990	82694776	1
615672	1	82706097	82987709	-1
615745	1	28658790	28905833	-1
615823	1	75616651	75895219	1
615906	1	147623691	147654154	-1
615954	1	34970460	35004356	1
615978	1	126870800	126874541	-1
616031	1	127736221	127814876	1
616094	1	83643182	83648441	-1
616105	1	144176745	144180011	-1
616560	1	127323050	127416649	-1
616567	1	43730028	44124279	1
616639	1	130685149	130710118	1
616668	1	131089308	131090084	1
616673	1	131137905	131138693	-1
616710	1	131169756	131170538	1
616795	1	131548459	131564836	-1
617104	1	67422932	67443491	1
617114	1	67373084	67383963	1
617142	1	146345939	146436999	-1
617218	1	146028057	146029321	1
617236	1	145031789	145041320	-1
617245	1	145057828	145075459	-1
617307	1	147044111	147067542	-1
617574	1	22474171	22497927	1
617797	1	141029893	141100984	1
618048	1	153971502	154021605	1
618056	1	154024457	154103515	-1
618078	1	154923159	154967566	1
767844	1	107212961	107213956	1
767864	1	1563137	1591758	-1
767899	1	84366238	84428658	-1
767929	1	117829439	117835976	1
767936	1	117785180	117817225	1
767951	1	151008563	151021272	-1
767980	1	111996968	112008219	1
768025	1	484627	492432	-1
768063	1	147707850	147712115	1
768065	1	100345023	100375298	-1
768067	1	459812	460830	-1
768230	1	9242710	9250037	1
780781	1	145901591	145902232	-1
780785	1	106878905	106879135	1
781353	1	136207773	136291018	1
781604	1	3972170	3973049	1
781644	1	109721967	109729694	1
781653	1	116238831	116394390	-1
781766	1	140971623	141013360	-1
782628	1	143370686	143371060	1
782774	1	117692321	117695064	1
783019	1	67722242	67810789	1
783104	1	119944594	119985509	-1
783495	1	146076330	146077070	-1
783600	1	131137905	131138693	-1
783607	1	4775170	4776014	1
783679	1	145933605	145934664	1
783717	1	145996975	145997666	1
783756	1	41997951	41998880	1
783760	1	83616037	83625122	-1
783831	1	118445768	118476097	-1
783843	1	42095389	42096366	1
783884	1	42119014	42119928	1
784133	1	115476359	115480295	-1
784171	1	1308527	1310072	1
784301	1	98331692	98346914	-1
784383	1	85933323	85934782	-1
784494	1	67840125	67878028	-1
784775	1	145749451	145760199	1
784939	1	57326875	57340896	-1
785030	1	117717737	117734152	1
785221	1	4846978	4847475	1
785299	1	119308050	119330959	1
785659	1	118300798	118318258	1
785790	1	111445583	111512320	-1
785805	1	153531717	153547327	-1
785806	1	42420006	42420968	1
785848	1	42358223	42359149	1
786080	1	68895327	68937081	-1
786557	1	70845570	70947214	-1
787222	1	84158816	84211374	1
787607	1	134223427	134394973	-1
788754	1	71654674	71661825	-1
789845	1	58790854	58811091	-1
790875	1	65310826	65462923	-1
100125416	1	88129517	88160918	-1
100125779	1	71431933	71484412	-1
100125920	1	52363681	52364911	1
100125943	1	123009129	123060090	1
100138613	1	136636526	136676796	-1
100139125	1	84324970	84525526	1
100139345	1	121430239	121435262	-1
100140801	1	59371394	59387525	1
100141020	1	4893290	4894998	1
100141289	1	87949654	88075267	-1
100295610	1	69935163	69961881	-1
100295666	1	77415804	77436583	1
100295800	1	65024153	65031968	-1
100298192	1	71980544	72010052	1
100300968	1	65050471	65144504	1
100301027	1	131590399	131658628	1
100335468	1	145940972	145973811	-1
100335773	1	118371934	118417710	1
100336601	1	40608729	41623778	1
100336609	1	138455304	138676649	1
100337404	1	70742636	70784188	-1
100337421	1	110986517	111211551	1
100337422	1	150696150	150728567	1
101901911	1	109550310	109551293	1
101904609	1	147717838	147728673	-1
101906348	1	71521908	71529868	-1
101908463	1	141658908	141994082	-1
101908792	1	67371546	67372112	1
767951	1	113594593	113595103	-1
614551	1	154150028	154150249	1
783813	1	54509507	54516574	-1
784939	1	57360423	57501871	-1
511769	1	83765087	83817531	1
510007	1	10956251	10956659	1
100849624	1	8328039	8328350	1
516742	1	8328039	8328350	1
781223	1	8328039	8328350	1
530773	1	8328039	8328350	1
100848381	1	8328039	8328350	1
617875	1	8328039	8328350	1
280691	1	8328039	8328350	1
527645	1	8328039	8328350	1
100849654	1	8328039	8328350	1
280716	2	121486298	121509903	1
280765	2	108075460	108082534	1
280794	2	103881402	103950562	-1
280802	2	34398011	34408391	1
280993	2	120904601	120907738	1
280994	2	131791680	131857642	-1
281050	2	92325180	92358568	1
281122	2	34527583	34547390	-1
281133	2	131935441	132060210	1
281170	2	13724668	13761787	1
281187	2	6213566	6220196	1
281235	2	96941049	96962496	-1
281254	2	108226858	108229830	1
281294	2	97843887	97988140	1
281356	2	120392634	120397261	-1
281406	2	37815459	37929695	-1
281428	2	5034439	5044966	-1
281477	2	112549869	112555375	-1
281537	2	105576568	105577158	-1
281573	2	107145491	107169192	1
281581	2	121679989	121712437	1
281597	2	65892592	65912704	1
281598	2	48381791	48476764	-1
281666	2	116759408	116762490	1
281687	2	120975092	120982350	1
281689	2	120988439	120993968	1
281713	2	96278110	96329401	1
281720	2	96848292	96850508	-1
281722	2	96836604	96838606	-1
281723	2	96826377	96828228	-1
281732	2	92490401	92495797	1
281736	2	61582125	61585838	1
281752	2	131425507	131432711	-1
281753	2	125014818	125113212	-1
281758	2	122723225	122783830	1
281833	2	86449525	86451564	1
281863	2	106936887	106940905	-1
281869	2	5867812	5903148	-1
281875	2	9651631	9760100	-1
281912	2	136187693	136192151	1
281956	2	58582461	58712391	1
281969	2	14087656	14483437	1
281976	2	120250522	120305878	-1
282161	2	44185984	44457832	1
282203	2	107655326	107658571	-1
282248	2	122641987	122649721	-1
282260	2	105338358	105367369	1
282299	2	127684837	127720396	1
282319	2	126111731	126129768	-1
282470	2	107114929	107125867	1
282644	2	36256325	36348759	1
282685	2	128213651	128254607	1
282851	2	27116745	27140610	-1
282875	2	18433086	18449877	1
282882	2	15115673	15207508	-1
286798	2	106627006	106773157	-1
286810	2	107958895	107978251	-1
286823	2	128710453	128783921	-1
286840	2	136125304	136154362	1
288380	2	94893227	94922667	-1
317654	2	126676550	126727482	1
317657	2	98527573	98555234	-1
317658	2	129687547	129705679	1
317711	2	116131000	116291205	1
317756	2	107011785	107014997	1
317777	2	36373939	36508295	1
327699	2	125727885	125730128	-1
338052	2	133789485	133926170	1
338068	2	39287889	39361498	1
338070	2	22120291	22139864	1
338071	2	26591742	26599728	-1
338072	2	105138334	105188478	1
338073	2	90077970	90088465	1
338074	2	89517811	89589090	1
353301	2	124913878	124949961	1
404126	2	122055992	122087843	-1
404134	2	107023827	107041372	-1
404185	2	105378991	105397646	-1
407121	2	44546002	44754701	1
407127	2	91395347	91461311	1
407135	2	119704776	119719894	-1
407136	2	130245902	130247035	1
407168	2	107174362	107245866	-1
407225	2	111602255	111631564	1
407236	2	36557431	36648018	1
444863	2	79255849	79304396	1
444872	2	131517579	131587498	1
493710	2	44850892	44867293	-1
494318	2	133176678	133189041	1
497013	2	120039585	120049214	-1
497024	2	19659540	19692048	1
497029	2	31783357	31912200	1
497199	2	90139395	90172951	1
504235	2	71380830	71424474	1
504413	2	105202277	105204896	1
504456	2	128256214	128272007	-1
504482	2	126399312	126469335	1
504677	2	85835325	85909957	-1
504711	2	38796689	38838127	-1
504889	2	108153423	108160399	1
504948	2	39765206	39912916	-1
504978	2	133088083	133100875	1
505011	2	27296841	27309226	1
505012	2	27274585	27281293	-1
505075	2	107544683	107556681	1
505142	2	35063834	35071532	-1
505238	2	72358249	72430777	1
505501	2	71893618	71894865	1
505538	2	126134951	126170517	-1
505545	2	122006937	122029837	1
505632	2	71099131	71134074	1
505671	2	86505716	86581574	-1
505754	2	13503490	13519946	-1
505794	2	26780742	26798046	-1
505852	2	1609041	1792901	1
505853	2	1793433	1834568	-1
506029	2	90432216	90456178	1
506133	2	5719428	5744015	1
506243	2	133373263	133376607	1
506291	2	116299721	116328015	1
506343	2	103847180	103870755	1
506367	2	113274595	113287683	-1
506376	2	120002011	120003207	1
506494	2	129716209	129723902	1
506562	2	89886720	89897574	1
506601	2	128984354	129018364	-1
506745	2	126799591	126807056	1
506882	2	108029961	108042198	-1
506928	2	122620933	122638734	1
506947	2	25070936	25154865	1
507010	2	122557458	122611951	1
507026	2	92564234	92587607	1
507126	2	126058353	126070741	-1
507137	2	43543016	43584232	-1
507139	2	34173878	34193022	-1
507141	2	127396373	127397972	-1
507142	2	127370017	127395010	1
507155	2	91203326	91227105	1
507201	2	133289295	133295334	1
507308	2	26660800	26665974	-1
507430	2	973927	994208	1
507473	2	107844325	107848708	-1
507475	2	107850115	107855315	1
507481	2	90278155	90301820	1
507516	2	29933317	29994583	1
507606	2	122146965	122149800	-1
507607	2	122150084	122154154	-1
507865	2	36682216	36729906	-1
507867	2	107902020	107908498	1
507912	2	126030987	126055499	1
507983	2	37239777	37490228	-1
507984	2	5181037	5211357	1
508044	2	129351698	129378160	1
508065	2	121242594	121268659	-1
508119	2	134864754	134910576	-1
508161	2	135836956	135864707	-1
508203	2	107881216	107884050	1
508266	2	21880323	22081286	1
508406	2	132731029	132738645	1
508408	2	107356024	107382298	1
508439	2	133998613	134021304	1
508477	2	127523710	127524790	-1
508767	2	95668825	95700853	1
508852	2	127834362	127849364	-1
508882	2	34297726	34376828	1
508890	2	122092889	122113823	-1
509072	2	91658159	91726299	1
509120	2	135784598	135809900	1
509157	2	107742904	107834901	-1
509158	2	85642724	85726520	1
509329	2	24606880	24646776	-1
509422	2	18413884	18421599	1
509423	2	18382408	18410532	-1
509439	2	136252384	136266397	-1
509473	2	89948475	89963535	1
509522	2	129652475	129675550	1
509598	2	73804850	73815299	-1
509642	2	122685823	122695535	-1
509707	2	94940392	94941459	-1
509772	2	121610859	121616754	-1
509773	2	121604099	121611301	1
509774	2	121552618	121576145	1
509827	2	21725942	21830229	1
509863	2	125698160	125714128	-1
509932	2	133992732	133998200	-1
509943	2	73827082	73833492	1
509966	2	22564518	22728762	1
509968	2	130783987	130788357	-1
510160	2	19257062	19259992	1
510162	2	61722452	61787886	1
510177	2	86349373	86387060	-1
510194	2	132470750	132507576	1
510253	2	127561537	127569228	-1
510255	2	72977209	73168370	1
510340	2	136647774	136650918	-1
510377	2	119079503	119091617	1
510410	2	107992893	107998432	-1
510506	2	98758036	98898492	1
510566	2	88935944	88947500	1
510682	2	132587705	132600729	1
510683	2	132601302	132621738	-1
510773	2	117836412	118104185	-1
510792	2	136162616	136182586	1
510814	2	79888206	79973705	-1
510817	2	58798302	58846989	-1
510833	2	7318227	7356937	-1
511060	2	127647571	127665188	-1
511061	2	127638455	127645772	1
511087	2	108203750	108225840	-1
511122	2	127356739	127362422	1
511199	2	128078919	128103312	-1
511248	2	13455252	13487222	-1
511280	2	44930495	44950481	1
511281	2	89967561	90005390	-1
511373	2	85077801	85097107	-1
511451	2	119340636	119443035	1
511571	2	107346299	107355558	-1
511573	2	107322277	107338174	-1
511803	2	119675723	119756976	1
511853	2	107412038	107428757	1
511913	2	86438979	86449372	-1
511960	2	107462687	107504968	1
511961	2	107509452	107516981	-1
511983	2	22400874	22432815	-1
511996	2	133953059	133956669	1
512059	2	123392015	123401324	1
512161	2	127251767	127255331	-1
512167	2	133610639	133623061	-1
512361	2	123350418	123376541	1
512452	2	136317925	136337845	-1
512467	2	25773543	25776191	-1
512479	2	130103590	130132649	1
512745	2	129791372	129795563	-1
512798	2	136525537	136551769	1
512883	2	72049607	72146322	1
512912	2	1162441	1212931	-1
512913	2	126246561	126250182	1
512930	2	133933077	133949856	-1
513144	2	120925717	120933239	-1
513277	2	126860368	126873806	-1
513306	2	20794855	20797028	-1
513405	2	1247984	1252957	1
513406	2	1243723	1247799	-1
513593	2	122814786	122817735	1
513771	2	25566351	25599241	-1
514221	2	86410860	86427846	1
514263	2	122194339	122213700	-1
514286	2	125426086	125427402	-1
514332	2	61867080	61915814	1
514364	2	125899852	125969668	1
514365	2	125975898	125982957	-1
514380	2	107100145	107105993	1
514387	2	118622220	118729375	-1
514561	2	134039040	134176134	1
514644	2	125507620	125558651	-1
514726	2	86593547	86595781	1
514738	2	6531525	6542021	1
514771	2	126904071	126910834	1
514772	2	126911037	126920480	1
514809	2	133387211	133416030	-1
515030	2	62692769	62753692	-1
515042	2	131410548	131414758	-1
515112	2	127406823	127429124	1
515204	2	119074977	119124140	-1
515395	2	108246184	108260780	1
515401	2	4780176	4819192	1
515467	2	90588104	90610465	-1
515529	2	133473127	133474216	1
515744	2	26740843	26776374	1
515988	2	79888206	79973705	-1
516133	2	126276335	126291824	1
516199	2	107130648	107135774	1
516332	2	4228137	4333329	-1
516378	2	120845481	120848463	1
516426	2	130360072	130363164	1
516664	2	136457565	136461977	1
516781	2	5567018	5603683	-1
516886	2	121347861	121383138	1
516982	2	71283904	71285350	-1
517077	2	34572522	34826834	-1
517320	2	9502291	9523394	1
517368	2	130830285	130858979	-1
517520	2	127433456	127463144	-1
517552	2	25646775	25685832	-1
517781	2	84773343	85028058	-1
517812	2	61821905	61852264	1
518283	2	125784497	125811602	1
518393	2	89699124	89771871	1
518436	2	73379885	73441557	-1
518563	2	4111871	4149372	1
518699	2	125983558	126015376	-1
519213	2	126983130	126992474	-1
519222	2	120486066	120794558	1
519251	2	23443013	23608298	-1
519254	2	69859799	69874876	1
519694	2	44468905	44491772	1
519920	2	120995644	121025344	1
520192	2	110251546	110405363	-1
520327	2	53844155	53964125	-1
520423	2	20848044	20849010	-1
520788	2	127488535	127499030	-1
520875	2	94922839	94926122	1
520964	2	131589017	131597324	-1
521004	2	84734002	84770814	1
521089	2	62649168	62681201	-1
521237	2	107916906	107920288	1
521240	2	6875268	6916093	-1
521270	2	98279695	98378538	-1
521383	2	133267318	133272112	1
521533	2	46648517	46664675	1
521746	2	122121403	122128496	1
521747	2	122128559	122136316	-1
521806	2	24502929	24506672	-1
521834	2	27317638	27380506	-1
522053	2	4819957	4901074	-1
522103	2	27924668	28017774	1
522105	2	126350164	126354957	1
522372	2	128320057	128325052	1
522473	2	85760492	85792738	-1
522714	2	107722668	107728939	-1
522932	2	127813023	127818513	1
522957	2	101882145	101924558	1
523081	2	107836179	107842357	-1
523153	2	92068092	92126362	-1
523154	2	129707282	129711866	1
523264	2	127266788	127295155	-1
523291	2	71616192	71714943	-1
523418	2	31391774	31446946	1
523441	2	73490617	73723487	-1
523479	2	103520024	103720887	-1
523484	2	69899473	69917270	1
523490	2	108089328	108147468	1
523588	2	106877085	106897696	1
523647	2	130466429	130478320	1
523797	2	129969269	130018036	1
523970	2	90355099	90397117	-1
524064	2	97098843	97182875	1
524236	2	5345306	5345741	1
524255	2	90987008	90989214	1
524280	2	91732677	91887415	1
524446	2	18823638	19247733	1
524933	2	107646742	107650448	-1
525080	2	130078397	130084459	1
525335	2	79798261	79852401	1
526088	2	41361137	41491255	-1
526135	2	35960130	36178719	1
526189	2	72355937	72358049	-1
526329	2	24807357	24860776	-1
527023	2	6716591	6740329	1
527140	2	8901432	9030989	1
527199	2	94796634	94837164	-1
527412	2	30433135	30531188	1
527624	2	104782834	104808656	-1
527641	2	126519062	126526238	-1
527841	2	86630195	86693857	-1
527943	2	95475474	95499166	-1
528048	2	135418586	135422028	-1
528191	2	26800661	26821659	-1
528207	2	95499478	95519762	1
528209	2	91621732	91645548	-1
528262	2	120869240	120871886	1
528453	2	126929535	126930878	-1
528490	2	24489074	24491347	1
528655	2	24067475	24107467	-1
528912	2	127615050	127630608	1
529043	2	135557345	135672091	-1
529245	2	48282736	48377766	1
529491	2	6395005	6511175	-1
529590	2	30321635	30415283	1
529847	2	134390907	134404755	1
529922	2	62291151	62433744	1
530118	2	116803654	116839529	1
530171	2	134776472	134778862	-1
530430	2	72523471	72527172	1
530435	2	132533579	132584194	1
530641	2	136193743	136239981	-1
530799	2	17791922	18010283	1
530941	2	72166550	72332969	1
530961	2	103278272	103371020	-1
531084	2	135812788	135832714	-1
531150	2	27176814	27258734	1
531241	2	95145119	95340402	1
531699	2	89783382	89858016	1
531906	2	129160819	129183500	-1
531945	2	104656259	104744436	1
532108	2	122742371	122756595	-1
532333	2	80858087	80871118	-1
532389	2	112851020	112858967	1
532412	2	89494027	89513281	1
532545	2	41791846	42371758	-1
532551	2	107908452	107915086	-1
532582	2	125439385	125462744	-1
532712	2	131341266	131359925	-1
532839	2	131706265	131776123	1
532945	2	91899069	91943225	1
532997	2	130370509	130436531	-1
533042	2	24512078	24590687	-1
533065	2	30093697	30184706	1
533298	2	20941574	21011178	1
533312	2	96653616	96749397	-1
533324	2	90020667	90077608	-1
533634	2	18476915	18564896	-1
533668	2	107949740	107957014	1
533675	2	65216983	65279808	1
533764	2	98260690	98269171	-1
533803	2	130023501	130069587	1
533850	2	61969459	62130680	-1
533908	2	127164652	127202531	-1
533985	2	115826528	115960780	1
534142	2	125468461	125475905	-1
534223	2	31196566	31283753	1
534257	2	24956534	24987973	-1
534325	2	113372323	113487279	-1
534349	2	15671752	15761822	-1
534440	2	70122000	70142602	1
534463	2	5752911	5814559	-1
534542	2	34005801	34163051	1
534618	2	132097562	132451412	1
534645	2	122889872	122915674	1
534677	2	52584334	52897314	1
534678	2	62843283	63111812	1
534714	2	130900401	130937992	-1
534937	2	38326897	38363855	-1
534961	2	130792855	130795743	-1
535043	2	24131486	24217715	-1
535049	2	108273128	108286884	1
535102	2	9849227	9870250	-1
535137	2	130499267	130554058	-1
535280	2	133632742	133634622	-1
535331	2	18759171	18776348	-1
535378	2	93858353	93910303	1
535393	2	62457398	62568130	-1
535402	2	126189467	126219819	-1
535440	2	646582	878049	-1
535450	2	123070708	123196529	1
535458	2	30642215	30666124	1
535490	2	34217173	34272473	1
535498	2	36818173	37150720	1
535605	2	107936557	107942525	1
535675	2	124819576	124906896	-1
535683	2	35076260	35186366	-1
535735	2	88897206	88908836	1
535750	2	90664833	90712586	-1
535754	2	4383805	4461731	1
536123	2	25973378	26259891	-1
536149	2	116441987	116516520	1
536181	2	61919643	61949692	-1
536229	2	134512629	134616219	-1
536380	2	38549887	38599514	1
536462	2	119777718	119932189	1
536537	2	107256013	107289222	1
536610	2	98024633	98250962	1
537280	2	116619949	116644855	-1
537282	2	80166217	80369680	1
537312	2	23644876	23974945	-1
537330	2	107564021	107576619	1
537511	2	121176035	121225724	1
537517	2	25382839	25493317	1
537595	2	63118922	63362056	-1
537711	2	91960475	92057920	1
537747	2	95781394	95903310	-1
537873	2	86718341	87086748	1
537932	2	26361548	26565226	-1
538167	2	96424301	96458849	1
538354	2	80997737	81275827	-1
538505	2	44146496	44166620	1
538526	2	238093	305169	1
538536	2	96470387	96472144	-1
538590	2	7139738	7298551	1
538598	2	115790540	115794253	-1
538614	2	4945255	4991153	1
538659	2	122030511	122032081	-1
538688	2	96813211	96816216	-1
538690	2	129895413	129897012	1
538702	2	111598716	111600550	1
538713	2	19323590	19326224	1
538771	2	47315201	47472004	-1
538775	2	122233943	122257545	-1
538798	2	22359363	22394217	1
538799	2	119989628	119990869	1
538816	2	122784558	122889605	-1
538826	2	14683868	14751322	-1
538897	2	62601167	62642560	1
538905	2	121636112	121638403	1
538992	2	91558392	91613155	-1
539027	2	28400755	28401735	-1
539078	2	96867942	96890885	-1
539153	2	118886691	118909613	-1
539162	2	916140	963744	1
539251	2	127821034	127833467	1
539299	2	89248279	89439610	1
539421	2	113649874	113891180	-1
539432	2	47524099	47651169	-1
539487	2	14953996	14956356	1
539494	2	24678582	24777204	1
539498	2	88915908	88935670	-1
539513	2	35247178	35342975	-1
539555	2	122053749	122057011	1
539614	2	120101359	120105554	-1
539662	2	126490904	126494833	1
539672	2	6605444	6616484	-1
539713	2	107341872	107345830	1
539718	2	30981157	31119776	-1
539769	2	129597586	129634311	1
539958	2	4541472	4548727	1
539959	2	119476496	119490380	1
539983	2	121648043	121679666	-1
540002	2	108191933	108197089	-1
540019	2	126844577	126857428	1
540176	2	21702150	21705260	1
540181	2	127000106	127066994	-1
540245	2	39999717	40017015	1
540251	2	20828934	20832040	-1
540304	2	22253662	22294719	1
540374	2	125343515	125370269	-1
540450	2	38682030	38711144	1
540478	2	32850155	32852428	1
540482	2	107892323	107901716	-1
540552	2	118194131	118436930	-1
540559	2	98617457	98666531	-1
540561	2	18054943	18329808	1
540693	2	112680366	112747206	-1
540695	2	125653307	125658882	-1
540726	2	128137418	128203726	-1
540759	2	116898519	116942744	-1
540766	2	22841314	22888725	1
540771	2	107298620	107321320	1
540832	2	30716354	30808741	-1
540838	2	106978526	107006143	1
540951	2	111129286	111229639	-1
541004	2	94455658	94573687	1
541050	2	125294728	125324175	-1
541084	2	47800355	47858327	-1
541192	2	88248733	88455821	-1
541221	2	121847012	121901991	-1
541247	2	44763141	44818737	-1
541270	2	4608435	4717334	1
541294	2	133111283	133124161	-1
574085	2	37593290	37620037	-1
613328	2	17084655	17448607	1
613365	2	88810054	88850219	-1
613403	2	13825855	13873784	-1
613413	2	59376269	59417330	-1
613445	2	104492355	104560643	-1
613457	2	71473546	71561045	-1
613474	2	80641459	80650245	1
613679	2	19340960	19433177	-1
613694	2	89450807	89471623	-1
613775	2	71767866	71882837	1
613795	2	121818177	121830440	1
613808	2	89920586	89927819	-1
613815	2	71607734	71613808	1
613983	2	20839236	20841537	-1
614170	2	25045500	25070380	-1
614227	2	125394311	125418237	1
614259	2	125733245	125757519	1
614310	2	124956594	124982238	1
614396	2	122032489	122033438	1
614427	2	26582629	26592944	1
614435	2	122350144	122359897	1
614438	2	9567191	9590374	-1
614508	2	98416824	98456944	-1
614551	2	23299147	23299368	-1
614576	2	5350654	5407851	1
614598	2	126506015	126518906	1
614627	2	126531507	126541901	-1
614672	2	127429585	127431204	-1
614724	2	128916150	128930501	-1
614729	2	112793508	112845293	-1
614739	2	42762913	42764359	1
614893	2	23377568	23390741	-1
614911	2	133224531	133246491	-1
614932	2	91475505	91548842	1
614967	2	91155252	91180862	-1
614993	2	91026978	91153917	1
614997	2	127299734	127310992	-1
615012	2	127888646	128008111	-1
615045	2	133319863	133323729	1
615113	2	25705589	25720829	-1
615159	2	104975964	104987392	1
615263	2	128302962	128306994	1
615424	2	20603385	20678885	-1
615480	2	65677515	65719366	-1
615626	2	47998614	47999416	1
615703	2	89936349	89943891	-1
615761	2	111987824	111991013	1
615765	2	114336116	114595813	1
615773	2	96340578	96349542	-1
615926	2	7782629	7907003	-1
616081	2	90461666	90585163	-1
616092	2	97501492	97503973	1
616227	2	132751703	132754808	1
616246	2	53065587	53732838	-1
616317	2	127773927	127779431	1
616377	2	132636462	132657392	-1
616379	2	127851648	127869417	-1
616485	2	26666110	26690420	1
616612	2	47068951	47099371	-1
616724	2	129041413	129091075	-1
616738	2	129096652	129156302	1
616826	2	129315264	129338069	1
616839	2	69928655	70029514	-1
616887	2	1404184	1406607	1
616901	2	27407917	27758923	-1
617024	2	129927356	129942090	1
617037	2	104590478	104638012	-1
617045	2	104589105	104650274	1
617215	2	1263538	1282763	1
617222	2	67935914	68111066	1
617274	2	38780333	38785787	1
617280	2	136480737	136491543	1
617338	2	5230173	5251068	1
617339	2	118773130	118879538	1
617389	2	128629675	128656311	1
617422	2	4554334	4565801	1
617435	2	130769172	130775911	-1
617552	2	127502997	127504663	1
617625	2	44961707	44973211	1
617654	2	107981292	107982291	-1
617693	2	121232762	121236649	1
617851	2	136049644	136103406	1
617853	2	119614004	119634945	1
617897	2	122115660	122117248	-1
617995	2	120311157	120333986	1
618019	2	136610244	136617316	1
618114	2	18424773	18431102	-1
618122	2	121782950	121800918	1
618198	2	123237086	123244753	1
618218	2	122975078	122980139	1
618224	2	135922930	135967599	-1
767836	2	129536933	129540976	-1
767902	2	116332506	116343431	-1
767914	2	6038403	6113008	-1
767919	2	107015360	107020262	-1
767940	2	121800923	121817395	-1
768077	2	6511310	6523389	1
768235	2	108197663	108203601	1
768310	2	129522680	129534734	1
768330	2	71561192	71566372	1
777775	2	107921714	107925511	-1
781016	2	16820521	16882492	1
781884	2	86464320	86494036	1
781996	2	18780936	18799857	1
782360	2	102927402	103134122	1
782442	2	4805767	4811802	-1
782669	2	19700523	19705981	-1
782719	2	106906773	106914272	1
783000	2	1850107	1899289	1
783257	2	107884171	107891799	-1
783333	2	45800466	45822011	1
783720	2	26695352	26736067	-1
783784	2	37167345	37235900	1
784123	2	128848938	128877230	-1
784202	2	14502890	14623643	-1
784225	2	90302815	90340658	-1
784679	2	74646310	74649158	-1
784764	2	129712519	129713577	-1
784844	2	129738383	129752889	-1
786336	2	120227920	120232987	1
786958	2	65056070	65141738	1
787057	2	14443706	14445836	-1
787234	2	119029185	119030313	1
787276	2	11593230	11598298	-1
787384	2	127530913	127533980	-1
787439	2	119657309	119664584	1
787914	2	111820296	111821112	-1
788312	2	43652958	43979596	-1
788353	2	121715011	121721419	-1
788425	2	133953059	133956669	1
788579	2	134294882	134340689	1
788792	2	111504465	111578408	-1
789054	2	17708890	17730680	1
789347	2	136276529	136314563	1
789600	2	131304772	131315806	1
789612	2	131462792	131466400	1
789769	2	132522953	132529468	1
789869	2	121974704	121975687	-1
790873	2	96978987	97056673	1
100125266	2	120910019	120913882	1
100126042	2	134345970	134380241	1
100126052	2	122136381	122141767	1
100126272	2	36656333	36681937	1
100137960	2	95376524	95431378	-1
100138312	2	111797170	111887224	1
100139208	2	119171774	119206160	1
100139476	2	65526345	65527741	1
100139725	2	95040253	95053251	1
100140244	2	6544589	6596238	-1
100140733	2	10581446	10725564	-1
100140861	2	26619585	26636478	-1
100141021	2	996692	1104749	-1
100141158	2	131624285	131696605	1
100174923	2	125434927	125438150	1
100295338	2	20824235	20825910	-1
100300817	2	13575102	13664827	1
100301114	2	43585376	43643096	1
100336528	2	56711720	57011911	1
100336611	2	76761756	77286491	1
100336727	2	59750109	60547022	-1
100337343	2	126937974	126964887	-1
100848266	2	125010196	125011119	1
100848685	2	90214945	90219273	1
101909378	2	136618334	136630339	-1
101909445	2	136635160	136637353	1
616561	2	107020657	107093550	1
615626	2	120227920	120232987	1
617552	2	127507867	127517515	-1
505093	2	60615828	60616790	1
786521	2	86340778	86341872	1
280686	3	49110156	49121034	1
280759	3	43189905	43230271	1
280830	3	17882974	17884629	-1
280831	3	87841042	87843087	1
280922	3	113633794	113664182	1
280936	3	20746037	20755994	1
280941	3	103278178	103297710	-1
281010	3	19956088	19991725	1
281019	3	14223569	14241533	-1
281056	3	1230988	1314962	1
281093	3	70246971	70275573	1
281094	3	33607139	33621030	-1
281124	3	45563732	46487165	1
281135	3	42184097	42188752	-1
281142	3	20141694	20146997	1
281156	3	15356047	15374937	-1
281258	3	8483556	8508122	1
281278	3	62643353	62805720	-1
281333	3	15482856	15486936	1
281350	3	28124615	28125503	1
281421	3	106622151	106638462	1
281476	3	34283445	34303242	-1
281489	3	9090441	9129487	1
281500	3	114309328	114336917	1
281552	3	28419563	28424798	-1
281584	3	49541295	49686388	1
281646	3	14603348	14604401	-1
281694	3	57553954	57588483	-1
281766	3	7996519	8005228	1
281795	3	33952094	33961478	1
281824	3	23813912	23823807	-1
281962	3	32047399	32059347	1
281997	3	101152892	101166725	1
282016	3	19598421	19607517	-1
282020	3	66382018	66445670	-1
282030	3	94917406	94985342	1
282031	3	31746448	31764423	-1
282043	3	77156911	77178484	1
282052	3	16507484	16507861	-1
282104	3	19238265	19289315	-1
282118	3	42703656	42725971	-1
282144	3	27002873	27025641	-1
282226	3	8305544	8308776	-1
282227	3	20847979	20856929	-1
282229	3	7928113	7944607	-1
282323	3	60079841	60221943	-1
282330	3	74488314	74530201	1
282343	3	16887102	16888570	1
282344	3	16967602	16971446	1
282356	3	103902890	103931096	1
282368	3	102623730	102655397	1
282379	3	9878839	9886647	1
282452	3	78269730	78343709	-1
282466	3	18799612	18810545	1
282467	3	17163820	17165262	1
282645	3	32183907	32203685	-1
282701	3	32003756	32020661	-1
282709	3	14493715	14507416	-1
286792	3	113907720	114031371	1
286806	3	8322938	8331146	1
286846	3	19530666	19551727	1
286850	3	77870349	77950527	1
286856	3	117645912	117646680	1
286865	3	100565315	100666691	1
287013	3	40448699	40682012	1
287018	3	59783839	59791977	1
287023	3	104112934	104133708	-1
317659	3	80258491	80375749	-1
319094	3	105299335	105305259	1
327696	3	8195438	8226068	-1
327697	3	8309350	8318876	-1
327709	3	33805754	33816442	-1
327711	3	20024302	20047228	1
327953	3	14130196	14138913	1
337886	3	18768796	18770416	1
337889	3	100401226	100419716	1
338057	3	107558702	107564198	-1
338060	3	119779215	119794481	-1
353111	3	14019444	14037555	-1
373543	3	121065394	121074671	-1
404132	3	14287557	14290449	-1
404138	3	8395605	8407551	1
404140	3	101816844	101818956	-1
404144	3	14696144	14715262	-1
404146	3	16818414	16824125	1
406231	3	110338488	110456098	-1
407174	3	33337960	33373481	-1
407179	3	93488723	93580869	1
407239	3	8455700	8461692	1
408002	3	121162783	121171632	1
444859	3	102718271	102744545	-1
445420	3	30942961	30957520	-1
493711	3	8290360	8295271	1
493777	3	17907655	17912860	-1
493998	3	14173130	14178630	1
497019	3	16376436	16403812	1
497022	3	26584423	26598906	-1
497205	3	80071689	80147000	-1
503684	3	23643772	23667741	1
504199	3	8392622	8395532	-1
504209	3	9859945	9877224	1
504211	3	51282136	51325805	1
504212	3	51326167	51349674	-1
504282	3	101792010	101796880	-1
504320	3	15106137	15145083	-1
504323	3	15470302	15480443	1
504348	3	16367444	16370673	1
504454	3	106993389	107008708	1
504467	3	43291333	43331499	1
504502	3	93601359	93625434	-1
504513	3	110121046	110134882	-1
504519	3	106638795	106667878	-1
504559	3	77571199	77573843	1
504595	3	32321550	32337248	1
504599	3	20791344	20791757	-1
504611	3	33749803	33757985	1
504650	3	32339827	32376260	-1
504657	3	49392814	49474286	1
504688	3	10531766	10532707	1
504735	3	14538748	14553305	1
504742	3	105949584	105950924	1
504762	3	86260319	86342617	1
504795	3	108547857	108555472	1
504819	3	66998944	67053966	-1
504851	3	121098866	121111324	1
504879	3	10579369	10582728	-1
504914	3	101616935	101620220	-1
504974	3	110025912	110055110	1
504984	3	118273223	118334789	1
505039	3	16633874	16644316	1
505040	3	32598408	32637230	-1
505049	3	39926298	39948945	-1
505056	3	120439886	120441226	1
505103	3	23672339	23703529	-1
505122	3	11111861	11204434	1
505133	3	16080089	16088325	1
505134	3	16033026	16052140	1
505154	3	17273727	17276325	-1
505160	3	82334708	82389287	-1
505209	3	11104357	11105301	1
505212	3	6629251	6659067	-1
505228	3	110137251	110208496	-1
505297	3	120853355	120869389	1
505302	3	7849647	7857668	-1
505318	3	29506172	29509176	1
505393	3	8294406	8298900	-1
505394	3	8301476	8302729	1
505417	3	93571582	93580843	1
505430	3	100065497	100090042	1
505463	3	77972153	77975265	-1
505511	3	33513768	33556281	-1
505578	3	58564022	58625809	1
505641	3	21502103	21516918	-1
505644	3	19684361	19686905	-1
505645	3	19679350	19683836	1
505679	3	16830511	16837422	1
505684	3	102670949	102674697	-1
505691	3	95924172	95928574	-1
505707	3	2867606	2868345	1
505719	3	19808483	19817752	1
505775	3	30533845	30563298	1
505780	3	101022239	101054545	1
505814	3	52138832	52249264	1
505843	3	70348757	70420435	1
505860	3	14627939	14644796	-1
505886	3	14306401	14346150	1
505940	3	14843522	14868193	1
505942	3	106396860	106410914	1
505968	3	69344157	69382504	-1
505981	3	19060353	19067401	1
505994	3	110784500	110793268	-1
506122	3	20718768	20726741	1
506123	3	20727610	20731285	1
506131	3	105800997	105832415	-1
506203	3	19412241	19414600	-1
506223	3	88054070	88119290	1
506231	3	49850609	50069722	1
506322	3	28723874	28733770	1
506482	3	14755582	14762653	-1
506485	3	15687403	15697893	1
506526	3	21567426	21583051	1
506527	3	21560999	21566572	1
506530	3	14808605	14815178	1
506537	3	48600670	48699217	1
506550	3	100498107	100503197	-1
506551	3	100472063	100495789	1
506682	3	15658831	15664782	-1
506730	3	107180352	107389223	-1
506783	3	10539988	10546195	-1
506790	3	21489097	21493251	1
506848	3	28665527	28671398	1
506895	3	16307944	16310536	-1
506913	3	113064293	113194137	1
506944	3	329276	345806	-1
506946	3	121173764	121182302	-1
506991	3	94860380	94895914	1
507125	3	104057488	104064858	-1
507189	3	14090127	14117838	-1
507196	3	15671383	15681845	1
507203	3	20453150	20465219	1
507240	3	94516357	94537949	-1
507314	3	21626660	21639992	-1
507315	3	21619324	21624613	-1
507319	3	15521494	15528093	-1
507323	3	104370159	104404495	-1
507329	3	113403950	113541895	1
507344	3	116266172	116268268	-1
507346	3	3296282	3319165	-1
507359	3	16179345	16231747	-1
507369	3	108892202	108916432	1
507455	3	48796264	48882623	-1
507503	3	121118653	121153701	-1
507504	3	57643206	57674223	-1
507527	3	17796522	17798340	-1
507627	3	9848246	9851355	1
507643	3	57702753	57736671	-1
507654	3	20187039	20195550	-1
507718	3	8421828	8438222	1
507767	3	11783242	11785396	-1
507944	3	28865272	28879550	1
507948	3	101762662	101778582	1
508016	3	8683241	8690157	1
508021	3	108800731	108808989	1
508022	3	108785461	108800524	-1
508127	3	102421544	102430739	-1
508183	3	9272217	9293445	1
508196	3	16551606	16561470	1
508231	3	29725839	29765019	1
508348	3	66282837	66297668	-1
508363	3	110604436	110630769	1
508386	3	9022904	9053379	1
508394	3	9591852	9601502	-1
508547	3	22916551	23063522	-1
508700	3	67687802	67824632	1
508712	3	55093505	55153828	1
508766	3	11039859	11040806	-1
508774	3	25400616	25465309	1
508806	3	11610519	11611472	-1
508904	3	42408614	42448917	1
508905	3	74448729	74464316	1
508907	3	92098624	92100051	1
508918	3	93846489	93968364	-1
508928	3	110014938	110020632	1
508941	3	58678779	58681686	-1
508986	3	10295277	10296206	1
509004	3	11848078	11851427	-1
509019	3	15634915	15648928	-1
509027	3	20420023	20427199	-1
509047	3	92106927	92132082	-1
509100	3	103324513	103327560	1
509101	3	103337708	103339562	-1
509251	3	16891318	16894701	1
509261	3	10399267	10400202	-1
509481	3	23839976	23871145	-1
509500	3	3576688	3636911	1
509530	3	20759081	20760404	-1
509585	3	116650278	116662501	1
509587	3	113578537	113621347	1
509606	3	93728705	93751305	-1
509609	3	26319356	26347752	-1
509633	3	11320727	11321701	1
509680	3	9762001	9765432	1
509745	3	15517158	15517733	1
509775	3	92746059	92771330	1
509786	3	29643176	29648016	1
509823	3	43688103	43748131	-1
509860	3	16869280	16872613	1
509866	3	105213590	105268006	1
509947	3	59025961	59033220	1
509960	3	108651328	108691372	1
509965	3	99484969	99521190	-1
510012	3	99537145	99587496	1
510127	3	92586247	92603659	-1
510138	3	82486867	82545184	-1
510154	3	19484700	19493477	1
510155	3	34126163	34147197	1
510239	3	14659269	14679216	-1
510296	3	3692343	3865786	1
510316	3	9538550	9576282	1
510322	3	20355566	20374193	-1
510369	3	103318857	103324197	-1
510399	3	8160871	8193427	1
510406	3	86609666	86640839	1
510469	3	43157188	43185261	-1
510542	3	101809788	101813887	1
510586	3	9578375	9588605	-1
510652	3	19695881	19698696	-1
510653	3	19687360	19695881	1
510832	3	11724338	11727830	-1
511052	3	16685041	16724703	-1
511053	3	16679030	16683525	-1
511120	3	33482961	33503780	-1
511219	3	13973123	13985544	-1
511220	3	13887504	13970875	1
511254	3	95041110	95122769	1
511255	3	95124031	95288435	-1
511258	3	49770192	49781516	1
511350	3	94580545	94593847	1
511494	3	106190340	106191986	1
511497	3	120320961	120324657	1
511511	3	110001845	110012507	1
511531	3	55063830	55075636	1
511591	3	34150876	34214025	1
511612	3	120968024	120988257	1
511675	3	108854245	108874912	1
511740	3	20234451	20246077	-1
511816	3	16783420	16785104	-1
511818	3	121305730	121309419	1
511890	3	99806666	99820784	1
511936	3	86526729	86547281	1
512041	3	103422605	103429520	1
512062	3	108696802	108700785	1
512072	3	102998562	103067133	-1
512078	3	29624719	29635004	1
512153	3	120809687	120815327	-1
512180	3	100020902	100054984	1
512205	3	1058468	1130225	-1
512233	3	29512758	29563150	-1
512237	3	118191441	118206600	-1
512257	3	104315648	104350260	1
512288	3	113122832	113129990	-1
512354	3	34446314	34506800	1
512385	3	69890357	69916293	-1
512417	3	27378643	27481821	-1
512427	3	101062575	101090570	-1
512486	3	54307500	54323003	-1
512490	3	34681546	34734868	-1
512622	3	102926388	102963687	-1
512633	3	106724609	106737437	-1
512665	3	22635094	22646401	1
512737	3	15422624	15431541	1
512748	3	28756908	28768496	1
512753	3	111426912	111431172	1
512840	3	1328186	1415265	-1
512918	3	44657522	44775833	-1
512993	3	32020914	32030445	1
513034	3	104091610	104096449	1
513038	3	19994998	20007861	1
513050	3	101333430	101335081	-1
513051	3	101324290	101332855	1
513052	3	101320672	101324315	-1
513053	3	7528022	7577290	1
513056	3	27742479	27783993	-1
513065	3	34418712	34426687	1
513081	3	59792647	59809111	-1
513152	3	30769966	30776469	1
513210	3	100285863	100300972	-1
513214	3	19128462	19204626	-1
513217	3	89742861	89786323	1
513231	3	55179369	55210377	1
513347	3	19105094	19119703	1
513389	3	113703381	113783354	1
513428	3	104140103	104159895	-1
513433	3	101167828	101172831	-1
513451	3	75243969	75293883	-1
513468	3	8794793	8831787	1
513494	3	11238943	11240026	1
513513	3	32269408	32284496	-1
513523	3	94543867	94575375	1
513533	3	15715719	15725510	1
513562	3	66969542	66993523	1
513598	3	14569447	14597121	1
513599	3	14561667	14567714	-1
513646	3	101623083	101631050	1
513654	3	34545729	34580297	-1
513659	3	54031912	54058648	1
513666	3	20792836	20793228	-1
513730	3	23307157	23478243	1
513795	3	94016558	94046956	1
513884	3	11642693	11644109	-1
513970	3	16519220	16521673	1
513978	3	10029474	10030882	-1
513993	3	28695271	28723718	1
514113	3	59893270	59932957	1
514185	3	33932972	33944923	-1
514207	3	120761890	120806556	1
514223	3	118134026	118158557	-1
514249	3	84491513	84540188	1
514345	3	59252316	59280289	1
514352	3	250260	276531	-1
514463	3	110312376	110316779	-1
514465	3	106311859	106358978	-1
514488	3	10245766	10246803	-1
514513	3	21588494	21605094	1
514540	3	11068658	11069608	1
514541	3	16511100	16515182	1
514553	3	11214138	11215079	-1
514601	3	34839059	34877721	-1
514609	3	9968522	9977098	-1
514665	3	34082543	34095369	-1
514791	3	14254486	14259736	-1
514846	3	11692422	11693378	1
514870	3	25361278	25395822	-1
514929	3	9453300	9468330	-1
514943	3	107634942	107692934	1
515038	3	11435548	11436489	-1
515085	3	12684810	12717577	1
515090	3	119810308	119811246	-1
515161	3	9645440	9670496	-1
515238	3	50787385	50795965	-1
515332	3	87924721	87961537	1
515376	3	103238486	103242373	-1
515418	3	11533840	11539776	-1
515664	3	104609131	104612391	-1
515706	3	19030951	19051640	1
515723	3	110074348	110109946	1
515738	3	22064166	22085071	1
515770	3	8345630	8349334	-1
515771	3	8340547	8345532	1
515853	3	34819367	34826371	1
515980	3	14154160	14159242	1
516046	3	12140693	12144439	-1
516070	3	111380891	111419564	1
516085	3	99918428	99933505	1
516090	3	33134982	33139308	1
516094	3	52014639	52039702	-1
516188	3	102655361	102659082	-1
516320	3	92646538	92666926	1
516323	3	101791333	101791992	1
516328	3	83661017	83672269	-1
516413	3	102526631	102541169	-1
516498	3	14598347	14602877	1
516522	3	43651196	43676797	1
516584	3	43332801	43386388	-1
516919	3	110720283	110756534	1
516949	3	54253047	54269514	1
516987	3	93350788	93357702	-1
517063	3	80491324	80582219	-1
517209	3	11029725	11030663	1
517397	3	43504601	43585149	-1
517519	3	16059671	16067748	-1
517559	3	118937215	119412428	-1
517584	3	53852740	53862657	-1
517846	3	12615413	12647987	1
517857	3	93583352	93590342	1
518045	3	21553392	21555392	1
518114	3	120383561	120476582	1
518246	3	66795567	66895377	-1
518597	3	27300171	27324708	-1
518646	3	1726504	1779667	1
518657	3	99610187	99618464	1
518825	3	18686495	18690937	1
518992	3	29666149	29722631	1
519027	3	83834791	83876648	1
519085	3	34511153	34544280	1
519266	3	9695129	9702141	1
519294	3	10977984	10978928	1
519504	3	6033721	6072026	-1
519731	3	70224345	70246822	-1
519754	3	55231810	55365736	-1
519929	3	106154951	106169324	1
520257	3	11354962	11355939	1
520456	3	51382748	51475663	-1
520462	3	115210340	115232304	1
520493	3	9942947	9950485	1
520518	3	94230310	94249994	1
520544	3	9385092	9409694	-1
520702	3	59148625	59233689	-1
520918	3	43400346	43444844	-1
521522	3	9517705	9523145	1
521549	3	106259858	106275253	-1
521650	3	110305531	110311199	-1
521656	3	86490283	86519705	1
521663	3	11752306	11755962	-1
521797	3	15603805	15619232	-1
521798	3	15619491	15636992	1
521918	3	2089527	2105290	1
521961	3	35428177	35861571	1
521973	3	94049248	94111032	-1
521974	3	24236815	24359735	1
522059	3	80962816	81052011	-1
522085	3	33469022	33478299	1
522221	3	60357482	60449087	1
522241	3	115843770	116226449	1
522279	3	28823025	28863221	1
522301	3	92136706	92165969	-1
522383	3	14208425	14215064	1
522462	3	113006125	113050192	1
522474	3	78872534	78900130	-1
522554	3	11676781	11678645	1
522691	3	92059023	92083335	1
522702	3	7881817	7886772	-1
522791	3	95599737	95601983	-1
522946	3	1955064	2022631	1
522972	3	110466755	110492440	-1
523206	3	30776860	30804255	-1
523250	3	108559741	108586049	1
523311	3	94323976	94331673	-1
523399	3	102682317	102701941	-1
523582	3	120036979	120037920	1
523673	3	93674230	93725241	1
523753	3	103537256	103538203	-1
523780	3	57105060	57144607	-1
523789	3	70887242	70997136	1
523830	3	121262584	121265562	1
523971	3	51546136	51565701	-1
524013	3	13778327	13784728	1
524030	3	111524192	111525013	-1
524042	3	21859235	21860557	-1
524222	3	20228528	20233933	-1
524246	3	51494275	51531276	-1
524284	3	34054795	34060289	1
524380	3	118074855	118096926	1
524503	3	59701750	59715557	1
524536	3	59081328	59119092	1
524565	3	9991099	10000540	-1
524645	3	587034	768209	-1
524787	3	22486873	22551400	-1
524973	3	19788206	19806629	-1
525117	3	59874336	59892332	-1
525413	3	28442747	28587650	-1
525480	3	33152578	33183100	1
525507	3	32851233	32852963	1
525579	3	20656593	20712080	1
525647	3	100126262	100172587	1
525659	3	49741375	49759098	1
525699	3	27593572	27596691	1
525765	3	18960714	18970566	1
525824	3	110762359	110777361	-1
525944	3	108926199	108941387	1
526059	3	49136318	49225714	-1
526125	3	15009727	15093527	1
526177	3	10991142	10992086	1
526397	3	119708655	119709602	1
526748	3	92609054	92621021	1
526819	3	8407875	8409695	-1
526890	3	98567049	98587443	-1
526961	3	75294026	75332667	1
526978	3	108702468	108708401	-1
527058	3	106496805	106576048	-1
527172	3	95558170	95589486	1
527217	3	103499901	103500839	-1
527325	3	119737525	119738454	1
527379	3	111180176	111205859	-1
527391	3	89797014	89869019	-1
527397	3	77093222	77113283	1
527414	3	103596244	103597188	1
527415	3	103607881	103608828	1
527470	3	18991963	19015891	1
527518	3	34061189	34068836	-1
527553	3	10100406	10104524	1
527708	3	53717832	53810701	-1
527883	3	120502458	120608549	-1
528030	3	121271951	121274330	1
528046	3	110530154	110558237	-1
528055	3	19818789	19828310	-1
528076	3	10647427	10648940	-1
528123	3	77396243	77511241	1
528184	3	98660627	98684828	1
528433	3	31693938	31704445	-1
528492	3	103247671	103261435	-1
528499	3	11340119	11341072	1
528549	3	114012803	114013897	-1
528555	3	27658862	27729416	1
528593	3	12546984	12563851	1
528735	3	16812602	16816588	-1
528741	3	105977255	106003115	-1
528926	3	8836998	8864398	-1
528986	3	94414997	94512804	1
529053	3	108917609	108926178	-1
529184	3	51195435	51281129	-1
529388	3	33424621	33426233	-1
529566	3	16521590	16526571	-1
529574	3	119698507	119699475	1
529615	3	20059126	20078990	1
529879	3	33055570	33066374	-1
529962	3	110912671	110988583	-1
530059	3	14075266	14085162	1
530146	3	69752396	69832582	1
530153	3	22348930	22349850	-1
530184	3	92411760	92576787	1
530196	3	9442357	9442758	-1
530205	3	14889681	14906957	1
530345	3	119687614	119688555	1
530352	3	16530784	16534816	1
530601	3	10461145	10462662	-1
530610	3	7613876	7843250	-1
530657	3	117409071	117482330	-1
530812	3	102712154	102713309	-1
530908	3	1196982	1208368	1
530929	3	86392280	86433714	1
530939	3	26735793	26817441	1
531090	3	103688588	103689535	-1
531139	3	113786837	113866952	-1
531178	3	10652468	10683411	-1
531264	3	12475181	12484872	-1
531339	3	106976317	106988248	1
531343	3	117584073	117637812	1
531369	3	26244074	26297632	-1
531384	3	118182616	118184696	-1
531455	3	83298919	83395090	-1
531467	3	104036071	104052170	-1
531706	3	67155767	67215355	1
531770	3	95937279	96434760	1
531794	3	104603593	104605588	1
531865	3	19054053	19057123	-1
532100	3	103480291	103481238	1
532203	3	14141433	14146444	1
532204	3	14146763	14153732	-1
532257	3	91711045	91866000	1
532341	3	11458292	11459230	1
532383	3	82580748	82582193	-1
532460	3	103983019	103988377	-1
532553	3	109574933	109667304	1
532555	3	20082069	20126434	1
532569	3	17176217	17179005	-1
532575	3	17208990	17224318	1
532645	3	25821124	25969358	-1
532671	3	59303476	59351124	1
532829	3	59403909	59459794	1
532903	3	24105659	24200029	1
532952	3	29849955	30117829	-1
533003	3	121212557	121237816	1
533048	3	16747641	16761172	-1
533161	3	101832373	101851108	-1
533276	3	69316067	69322906	-1
533296	3	28948285	29088696	1
533343	3	9720672	9755813	1
[truncated: 16,230 more rows]

## Sheet: Chromosoem DIA results
	Flux	=	-50		-25		0		25		50			Impact		=	0		12.5		25		50		100
Chromosome	vs -30																vs. prior time point
	-15		1		15		30		60		120		180		240		1v-15		15v1		30v15		60v30		120v60		180v120		240v180
BTA1	12.0975	-1.41828	36.0851	1.69601	35.4292	-1.84006	71.9516	-7.13728	62.6036	-23.3919	50.9333	-27.5167	51.4636	-23.7858	0.450235	-0.302889	19.9715	2.93202	3.38445	0.328689	7.55991	-3.54774	6.24627	-2.31035	9.04206	-2.97779	4.08122	1.89846	39.7027	11.8696											-5.0336	1
BTA2	7.80792	-0.358402	37.5064	7.08772	35.6252	6.95219	67.9402	5.7959	55.373	-5.15221	50.3667	-17.8396	51.9685	-12.4526	1.49982	-0.746478	21.5564	3.07267	5.66767	1.59177	5.4295	-1.97783	6.67837	-2.11493	10.4661	-3.3002	3.69409	2.50381	37.1483	10.9709											-0.397816	1
BTA3	13.0811	-1.9833	36.3743	1.95933	35.395	-4.83099	68.471	-10.1657	55.8909	-23.0597	53.321	-17.4653	52.6332	-21.4095	1.60699	-0.236446	23.7386	-1.17296	4.13329	0.490303	4.85861	-3.33178	5.05091	0.166856	12.2214	1.30275	2.39495	0.139712	37.1278	19.9515											-3.97634	1
BTA4	9.48768	-1.41407	40.7152	-2.10155	34.2931	-6.89868	75.3459	-10.5602	65.0424	-19.1667	62.1794	-30.1799	55.7022	-24.7035	0.801234	-0.290852	24.5726	2.28267	5.58853	-2.23342	3.40466	-1.96067	3.63043	-0.610059	11.7395	-2.22132	1.97441	-0.225693	38.5287	12.7927											-5.83275	1
BTA5	13.2653	1.13841	44.46	6.06101	36.1745	0.0533556	78.4379	-0.412739	64.89	-5.91103	57.1851	-8.20221	53.4629	-9.23632	0.998692	0.118376	24.4168	0.937951	4.59002	0.471377	6.49799	-2.2322	6.56498	-1.08001	14.0604	1.69516	4.19491	0.727497	34.6677	11.4491											-0.294817	1
BTA6	10.3595	0.780366	59.8434	31.0144	54.7054	13.5715	109.791	25.4058	85.2335	3.16867	64.0321	-23.5056	60.6878	-15.6104	0.474995	-0.474995	25.134	10.685	4.11719	-1.41512	7.82696	-3.75291	4.61864	-2.6193	13.3758	-7.80201	4.94882	0.925265	37.8467	11.9827											2.82356	1
BTA7	11.3394	-0.789537	29.7998	-2.55771	26.3025	-4.69774	49.4065	-11.8383	40.6171	-9.83375	41.6147	-3.55441	36.6416	-6.82109	0.73301	0.654515	14.339	-2.9235	3.95696	1.34886	5.84838	-4.72264	4.55276	1.63567	12.5408	3.23639	1.62532	0.661453	25.7248	9.43241											-2.05129	1
BTA8	16.8202	-2.23873	36.2611	1.82128	29.333	-2.48883	66.729	-4.78316	54.3722	-10.9781	52.8927	-14.6423	50.4773	-11.7301	0.73273	0.145574	20.7066	3.40817	4.76596	0.557614	6.61493	-3.53361	4.94976	-2.00472	12.5274	-4.15862	1.05916	0.343856	39.1773	6.96647											-2.88768	1
BTA9	6.88219	1.10574	45.5827	9.21311	43.8226	3.72046	86.7264	13.2277	70.6229	-7.89462	50.8089	-15.5149	49.7924	-17.6975	1.33992	-0.938023	26.3182	5.06076	4.0822	-0.819619	5.8531	-2.11845	4.78138	-2.5321	8.78617	-3.8082	1.95114	0.0519552	31.2892	11.7743											-0.477957	1
BTA10	13.2922	1.35601	41.7813	11.2916	37.8309	-0.805554	74.9389	-0.118826	59.6137	-25.3745	51.129	-23.3967	54.4412	-24.2463	1.62792	-0.374841	24.0906	7.00637	5.83382	-1.06899	6.31123	-3.31529	7.00457	-4.2821	8.19328	-0.804348	3.87939	1.33404	39.5239	20.6444											-2.81034	1
BTA11	8.57631	0.946194	33.4679	-2.33406	30.243	-3.26864	62.0441	-1.95608	50.3215	-10.6883	52.3307	0.631751	45.2077	-7.50216	1.52315	-0.847245	22.5272	-4.27927	4.77519	1.49162	6.84288	-1.14816	4.787	-1.45545	15.8183	7.11798	2.65683	-0.888137	30.9144	4.80003											-1.292	1
BTA12	9.22468	-3.60148	25.8394	1.2199	23.841	-6.5727	60.6302	-14.4477	49.219	-26.8773	44.6244	-28.1271	46.4135	-28.9381	0.89245	-0.89245	14.1136	3.10382	3.95089	0.341686	7.34873	-2.64337	5.21765	-5.21765	10.5863	-4.64832	6.32438	1.22401	43.7008	22.7292											-6.22316	1
BTA13	10.2979	-3.16583	36.5869	2.05184	38.3292	3.55909	68.6562	-0.493248	51.2755	-11.2855	48.6844	-2.93918	51.4422	-11.2533	0.619096	-0.0265139	14.314	1.60692	5.55779	1.0673	8.68631	-2.56429	6.80097	-2.71342	11.2024	2.78334	2.21965	-0.759572	38.4688	13.014											-0.741224	1
BTA14	8.64592	-2.04165	43.6985	-8.14606	36.429	-6.72066	73.9899	-6.05552	62.0699	-17.8511	48.8706	-24.7707	50.761	-19.5823	2.24385	-0.466995	18.5387	-1.23313	2.9099	-2.0916	6.94141	-0.991072	5.67022	-0.421642	11.9846	-3.9319	4.44466	2.29803	30.4528	2.90685											-5.93996	1
BTA15	6.34377	-0.695375	30.0565	11.6796	23.9253	2.1939	48.0885	6.66463	42.064	5.8449	39.7654	-0.255547	34.9535	-2.47215	3.47634	0.141129	17.4735	5.26779	4.38124	-1.36635	6.13492	-2.40445	5.60755	0.198329	9.47204	0.981357	1.69633	-1.69633	22.3952	5.58942											1.97806	1
BTA16	11.0633	-0.759496	25.2427	-5.98684	28.1314	-7.39008	54.3445	-21.708	46.9066	-18.2171	43.5646	-10.5371	43.094	-16.2235	0.300108	0.300108	17.0261	-5.13857	6.03847	1.25022	8.38317	-5.93332	4.81615	0.768699	9.79595	1.78754	4.50016	-2.68058	31.3373	16.0163											-4.96345	1
BTA17	10.1058	-1.66726	32.3292	6.29951	27.3628	6.32135	61.3545	10.2466	48.269	-3.43121	46.3936	-2.61671	40.9948	-1.51882	0.786572	-0.333228	21.6604	2.68778	4.59856	0.691278	8.04693	-3.78213	3.74582	0.0257337	13.9037	4.04721	3.29728	1.53704	25.3275	-0.386393											1.20805	1
BTA18	12.7353	-2.37509	33.4376	-12.436	28.1578	-7.96487	53.5566	-13.7813	38.5235	-9.31772	36.4796	6.59662	35.9681	2.70306	0.557731	0.433762	19.5506	-4.76216	4.99669	1.86279	6.64468	-2.38295	4.75082	1.56948	12.5126	7.72366	4.26822	2.14406	26.0609	4.08893											-1.72652	1
BTA19	11.558	-1.75857	39.1613	-7.07775	33.2819	-6.21404	69.4074	-16.8889	54.5752	-9.26401	52.6577	1.96459	47.7964	-4.39969	0.849608	0.376779	20.3387	-2.75326	3.16298	-0.543261	6.33832	-3.68627	5.51191	1.96075	12.2678	5.03494	1.56119	-0.144295	33.4668	11.9965											-2.0931	1
BTA20	8.27544	-1.03718	60.1533	19.7061	47.3716	-4.41686	112.766	-4.74402	92.6871	-30.6335	57.7792	-36.1274	73.1745	-41.0003	1.32458	0.316631	29.4057	10.2479	2.45945	-1.0405	9.96317	-6.50808	7.50501	-1.91797	12.4572	-6.56971	3.33992	1.78926	50.949	32.3109											-4.64165	1
BTA21	9.47453	1.84934	35.479	0.952318	30.8566	-3.2755	67.8839	5.57406	51.5541	-1.53619	39.509	-3.66494	39.627	-4.86696	1.59821	-1.15995	20.9631	0.870495	5.0419	3.48556	6.64524	-2.55016	5.0908	-0.640784	12.9645	-1.25977	3.49743	-1.34272	27.1057	4.58424											-0.198731	1
BTA22	8.841	-2.71252	46.4715	7.22394	32.3992	7.25697	64.8827	7.98289	45.4304	-2.74743	35.4403	0.686234	38.328	-0.259503	0.989261	0.83798	35.7471	6.46102	2.87632	2.05098	4.7491	-2.63442	5.70408	-0.0945926	7.38579	5.11906	2.2678	-0.654607	27.9266	2.98567											2.10011	1
BTA23	10.2698	-2.86149	42.6954	7.24533	27.9383	3.96423	68.7633	-3.13764	51.1041	-4.19132	39.9961	0.501455	34.8059	3.01598	1.11409	0.0726381	21.0893	6.63935	2.2113	1.11606	3.84202	-1.32882	2.34889	-0.0552018	13.8955	2.15655	2.52848	0.617272	27.7031	3.6734											1.16185	1
BTA24	12.357	0.339491	32.2237	5.97728	30.5331	-3.24209	57.8063	-7.44219	42.9879	-13.822	35.5454	-11.7612	45.4383	-22.734	0.955248	0.485442	12.8764	-0.200382	1.2307	0.527564	3.9032	-0.885007	5.64918	-3.53034	7.56883	-0.515703	2.57236	-2.09444	39.6337	15.9187											-2.86526	1
BTA25	9.41873	-2.9515	29.8966	-6.29735	23.605	-6.75141	55.8902	-7.37087	37.5628	1.8068	35.1505	13.8972	31.9839	7.40878	0.500297	0.220157	17.739	0.262958	2.14926	-0.199447	3.76964	-1.24832	5.31073	1.86707	12.753	7.65011	2.07586	-0.781248	20.4484	0.56496											0.538525	1
BTA26	10.8567	-7.53806	40.8625	4.20399	27.3548	-7.11168	61.0432	-10.746	55.1981	-18.7236	55.989	-15.7728	46.561	-16.6045	1.68454	1.26255	24.1161	4.70566	6.21876	-1.22777	10.2896	-3.02504	1.74288	-1.07193	10.3146	-1.25377	4.28949	1.14499	35.669	8.00569											-4.25015	1
BTA27	6.65947	1.69821	32.2147	11.7222	41.822	12.5883	60.0297	14.7711	42.2987	-0.574102	42.2274	-3.72011	36.5807	-1.80817	1.58373	-0.401044	17.9919	3.01725	6.531	3.76764	5.87275	-2.69775	2.03188	-2.03188	6.82553	2.71951	1.41294	-0.866485	23.2711	0.360791											2.5697	1
BTA28	10.3496	-2.42858	58.3827	27.808	46.7891	17.3083	105.44	48.1602	77.4098	16.6216	58.7565	-12.4383	63.8598	-25.8788	0.67088	-0.67088	34.8667	20.2214	4.29185	-0.444515	6.16215	0.470117	4.8996	-1.10134	11.3824	-3.25973	2.13308	0.260566	51.7841	19.2524											6.92536	1
BTA29	10.1761	1.60804	31.0411	-7.3414	21.1586	-6.3844	47.1817	-9.64331	32.4385	-2.81592	34.9852	4.11132	30.245	1.46736	2.3883	2.13853	13.5397	-4.85748	4.82582	0.258607	4.25996	-2.11442	4.01932	0.0701908	11.2569	8.50539	2.62373	0.936921	21.7155	3.44086											-0.707981	1
BTAX	16.2584	3.59122	43.1762	2.9362	40.3099	-3.34201	60.8253	-1.7862	46.984	-9.13447	48.4468	-18.5604	47.9733	-17.733	0.568217	0.297872	20.5554	2.27283	3.38202	0.284233	6.20102	-3.82496	8.27708	-4.39145	10.2963	-1.16022	3.9085	-0.328015	33.4472	17.2554											-2.24153	1

## Sheet: gene expression
			Log2 mean		vs. -30d																vs. previous time point
EntrezGeneID	GeneSymbol	GeneName	signal intensity	FDR	-15	p	1	p	15	p	30	p	60	p	120	p	180	p	240	p	1vs-15	p	15vs1	p	30vs15	p	60vs30	p	120vs60	p	180vs120	p	240vs180	p	RefSeqAccession	GenbankAccession	UniGeneID	EnsemblID	Description	GenomicCoordinates
280675	AR	androgen receptor	4.90238	0.0192736	0.491965	0.148406	0.182804	0.00142956	0.18655	0.00159333	0.18773	0.00164785	0.398087	0.0640765	0.357447	0.0401748	0.364059	0.0435728	0.533713	0.198859	0.371578	0.0476636	1.02049	0.966346	1.00633	0.989537	2.12053	0.126594	0.897912	0.822877	1.0185	0.969592	1.46601	0.429103	NM_001244127	NM_001244127	Bt.37193	ENSBTAT00000030067	Bos taurus androgen receptor (AR), mRNA [NM_001244127]	chrX:88410881-88410822	-	-	-	-	-
280677	C3	complement component 3	11.0774	0.0754394	2.337	0.0601556	1.30646	0.541346	1.60304	0.284592	1.45594	0.392395	1.06895	0.878503	3.15536	0.0132027	2.81285	0.0241618	1.02616	0.952777	0.55903	0.189783	1.22702	0.639674	0.908234	0.825384	0.734199	0.480748	2.95184	0.0188096	0.891449	0.792298	0.364812	0.0275713	NM_001040469	NM_001040469	Bt.19562	ENSBTAT00000022979	Bos taurus complement component 3 (C3), mRNA [NM_001040469]	chr7:19024383-19024939	-	-	-	-	-
280678	C4A	complement component 4A	11.0973	0.529241	1.11936	0.814524	1.09619	0.848433	1.70063	0.27463	1.29151	0.595391	1.3661	0.517797	2.55234	0.0596774	2.10111	0.130758	1.19382	0.712657	0.979304	0.965277	1.5514	0.364501	0.759428	0.567982	1.05776	0.906956	1.86833	0.20044	0.82321	0.685972	0.568183	0.245529	NM_001166485	NM_001166485	Bt.73288	ENSBTAT00000009019	Bos taurus complement component 4A (C4A), mRNA [NM_001166485]	chr23:27175891-27175832	-	-	-	-	-
280682	CS	citrate synthase	11.9302	0.283684	1.13969	0.282655	1.19252	0.151621	1.13751	0.289583	1.20592	0.128269	1.07099	0.569914	1.14288	0.272719	0.887625	0.326426	1.09403	0.457588	1.04635	0.706884	0.953878	0.695181	1.06014	0.628242	0.888111	0.328611	1.06712	0.590322	0.776658	0.0436576	1.23254	0.0911847	NM_001044721	NM_001044721	Bt.106917	ENSBTAT00000005730	Bos taurus citrate synthase (CS), nuclear gene encoding mitochondrial protein, mRNA [NM_001044721]	chr5:57389523-57389582	-	-	-	-	-
280685	F2	coagulation factor II (thrombin)	4.47446	0.910422	1.25005	0.507412	0.791821	0.488315	0.912537	0.784996	0.819327	0.553608	1.05944	0.863301	1.0281	0.934123	0.845023	0.61633	0.857791	0.647941	0.633431	0.18084	1.15245	0.672651	0.897856	0.748159	1.29306	0.4459	0.970422	0.928643	0.821927	0.559886	1.01511	0.96432	NM_173877	NM_173877	Bt.29855	ENSBTAT00000009406	Bos taurus coagulation factor II (thrombin) (F2), mRNA [NM_173877]	chr15:77544840-77544899	-	-	-	-	-
280686	F3	coagulation factor III (thromboplastin, tissue factor)	9.73146	0.401695	0.964006	0.920412	0.805197	0.556129	1.44661	0.318929	1.46548	0.302571	1.14483	0.712726	1.88702	0.0923578	1.50965	0.26734	1.13652	0.727534	0.835261	0.624467	1.79659	0.118959	1.01304	0.971821	0.781199	0.50278	1.6483	0.180771	0.800018	0.544511	0.752834	0.441649	NM_173878	NM_173878	Bt.4106	ENSBTAT00000009341	Bos taurus coagulation factor III (thromboplastin, tissue factor) (F3), mRNA [NM_173878]	chr3:49120841-49120900	-	-	-	-	-
280687	F5	coagulation factor V (proaccelerin, labile factor)	6.00305	0.219599	1.75849	0.0654544	0.935383	0.821709	1.2464	0.459643	0.967132	0.910202	0.822631	0.511686	0.940986	0.837404	0.744931	0.324901	0.950306	0.863447	0.531923	0.0409549	1.3325	0.336988	0.77594	0.395239	0.850588	0.586022	1.14387	0.650705	0.79165	0.433147	1.2757	0.414237	NM_173879	NM_173879	Bt.23666	-	Bos taurus coagulation factor V (proaccelerin, labile factor) (F5), mRNA [NM_173879]	chr16:37966747-37966688	-	-	-	-	-
280688	F9	coagulation factor IX	3.64461	0.42684	0.902994	0.674498	1.01607	0.947608	0.659966	0.0955223	0.952648	0.841535	0.78416	0.3208	0.695043	0.14202	0.768872	0.283949	1.0562	0.821715	1.12522	0.627463	0.64953	0.0841041	1.44348	0.138611	0.823138	0.425173	0.886353	0.619752	1.10622	0.677761	1.37371	0.197784	NM_001103220	NM_001103220	Bt.13106	ENSBTAT00000053637	Bos taurus coagulation factor IX (F9), mRNA [NM_001103220]	chrX:23043892-23043951	-	-	-	-	-
280691	H4	histone H4	9.85106	0.0154399	1.17184	0.744954	2.98521	0.0319187	1.96864	0.172055	2.55514	0.0626822	1.01455	0.976331	0.629073	0.345398	0.527609	0.19648	1.47155	0.430406	2.54747	0.0634738	0.659464	0.395922	1.29792	0.593342	0.397064	0.066566	0.62005	0.330834	0.838709	0.718289	2.78909	0.0431216	NM_173880	NM_173880	Bt.113	ENSBTAT00000044998	Bos taurus histone H4 (H4), mRNA [NM_173880]	chr23:31667006-31667065	-	-	-	-	-
280692	HP	haptoglobin	8.87171	0.697677	0.600436	0.622272	0.320468	0.276218	1.86504	0.54768	2.17845	0.453497	0.759455	0.7901	1.65608	0.626112	0.99944	0.999568	0.936098	0.949031	0.533725	0.544755	5.81975	0.0970718	1.16804	0.8805	0.348622	0.312528	2.18062	0.452927	0.603498	0.625731	0.936622	0.949463	NM_001040470	NM_001040470	Bt.12553	ENSBTAT00000008335	Bos taurus haptoglobin (HP), mRNA [NM_001040470]	chr18:39173571-39173512	-	-	-	-	-
280695	MB	myoglobin	8.16086	0.295597	0.83685	0.424351	0.942831	0.790605	1.07873	0.732601	1.14918	0.531825	1.29144	0.254406	0.814967	0.3597	0.927934	0.735951	1.32671	0.209001	1.12664	0.59148	1.14414	0.544791	1.06531	0.775384	1.12379	0.599356	0.631055	0.045801	1.13862	0.559243	1.42975	0.115359	NM_173881	NM_173881	Bt.107415	ENSBTAT00000007014	Bos taurus myoglobin (MB), mRNA [NM_173881]	chr5:74170573-74170514	-	-	-	-	-
280699	SERPINA1	serpin peptidase inhibitor, clade A (alpha-1 antiproteinase, antitrypsin), member 1	9.65361	0.0302401	0.719832	0.584534	3.06201	0.0707095	3.55249	0.0423737	4.15602	0.0239077	5.42677	0.00848397	2.88714	0.0858368	1.91923	0.282284	1.45157	0.535723	4.25378	0.0219086	1.16018	0.804368	1.16989	0.793651	1.30576	0.656915	0.532018	0.297619	0.664752	0.497707	0.75633	0.642013	NM_173882	NM_173882	Bt.982	ENSBTAT00000004927	Bos taurus serpin peptidase inhibitor, clade A (alpha-1 antiproteinase, antitrypsin), member 1 (SERPINA1), mRNA [NM_173882]	chr21:59579763-59579704	-	-	-	-	-
280701	PPA1	pyrophosphatase (inorganic) 1	13.0068	0.0153993	0.807472	0.583442	3.11337	0.0066687	1.66023	0.199547	2.55462	0.022057	1.52303	0.284678	0.898852	0.784043	0.961235	0.919017	1.30355	0.497321	3.8557	0.00168229	0.533257	0.114617	1.53872	0.273371	0.596186	0.190896	0.590173	0.182629	1.0694	0.863026	1.35612	0.436088	NM_001075118	NM_001075118	Bt.7870	ENSBTAT00000010311	Bos taurus pyrophosphatase (inorganic) 1 (PPA1), mRNA [NM_001075118]	chr28:26576320-26576261	-	-	-	-	-
280705	TF	transferrin	8.36577	0.541082	0.93324	0.903965	0.555441	0.309369	1.46126	0.509497	1.35041	0.600796	0.601007	0.377534	1.42237	0.539828	0.78029	0.665381	0.651295	0.456381	0.595175	0.368605	2.63081	0.100014	0.924142	0.890434	0.445056	0.165348	2.36665	0.140831	0.548583	0.299464	0.834684	0.752542	NM_177484	NM_177484	Bt.5336	ENSBTAT00000009564	Bos taurus transferrin (TF), mRNA [NM_177484]	chr1:136683566-136683507	-	-	-	-	-
280706	TG	thyroglobulin	5.50264	0.0346387	1.23271	0.347786	1.30778	0.231062	2.30279	0.000764135	1.62792	0.034828	1.60611	0.0397266	1.75846	0.0159094	1.35432	0.177483	1.21556	0.380494	1.0609	0.789153	1.76084	0.0156859	0.706934	0.125058	0.986603	0.951318	1.09486	0.682137	0.770171	0.243456	0.897545	0.625436	NM_173883	NM_173883	Bt.88019	-	Bos taurus thyroglobulin (TG), mRNA [NM_173883]	chr14:009281125-009281184	-	-	-	-	-
280707	TH	tyrosine hydroxylase	12.8008	0.00944763	0.812315	0.119116	0.717317	0.0160425	0.894262	0.394133	0.661289	0.00355124	0.866246	0.275768	0.828259	0.156008	0.930083	0.578927	1.14978	0.289118	0.883053	0.343771	1.24668	0.0992844	0.73948	0.027246	1.30994	0.0462435	0.956147	0.730859	1.12294	0.376894	1.23621	0.112201	NM_173884	NM_173884	Bt.64937	ENSBTAT00000038235	Bos taurus tyrosine hydroxylase (TH), mRNA [NM_173884]	chr29:50034050-50034109	-	-	-	-	-
280710	TNK2	tyrosine kinase, non-receptor, 2	8.70541	0.471813	0.909112	0.60498	0.985704	0.937537	0.947315	0.768509	1.0314	0.866402	1.23391	0.258609	1.21763	0.289181	1.2896	0.174074	0.997367	0.988552	1.08425	0.660366	0.961054	0.828905	1.08876	0.644163	1.19634	0.333663	0.98681	0.942394	1.0591	0.754875	0.773396	0.169811	NM_173885	NM_173885	Bt.64988	ENSBTAT00000028482	Bos taurus tyrosine kinase, non-receptor, 2 (TNK2), mRNA [NM_173885]	chr1:71209226-71209167	-	-	-	-	-
280711	ACR	acrosin	7.1716	0.00834151	1.11115	0.559527	0.8898	0.518294	1.17615	0.371187	1.05874	0.751421	1.14162	0.46422	1.69854	0.00631817	1.77303	0.00350334	1.34945	0.104767	0.800793	0.22388	1.32181	0.129723	0.900175	0.560371	1.07828	0.675961	1.48784	0.0347257	1.04385	0.811654	0.761102	0.137829	NM_173886	NM_173886	Bt.45050	ENSBTAT00000013434	Bos taurus acrosin (ACR), mRNA [NM_173886]	chr5:120229046-120229105	-	-	-	-	-
280712	ADA	adenosine deaminase	11.5081	0.0118323	1.22758	0.31227	0.878753	0.521654	1.17385	0.427797	0.707688	0.0941233	0.605842	0.0182875	0.972474	0.889519	0.652461	0.0413994	0.96405	0.855437	0.715842	0.104938	1.33581	0.157611	0.602878	0.017291	0.856086	0.441899	1.60516	0.0250446	0.670929	0.0554158	1.47756	0.0605697	NM_173887	NM_173887	Bt.4303	ENSBTAT00000006947	Bos taurus adenosine deaminase (ADA), mRNA [NM_173887]	chr13:73750542-73750483	-	-	-	-	-
280713	ADM	adrenomedullin	10.9717	0.19289	1.76781	0.12918	2.26527	0.0332094	2.06493	0.0566981	2.80396	0.00874021	2.40085	0.0233878	1.81042	0.114602	1.95933	0.075712	1.28226	0.500088	1.2814	0.501232	0.911561	0.800948	1.3579	0.407716	0.856236	0.672934	0.754074	0.4445	1.08225	0.829574	0.654439	0.254112	NM_173888	NM_173888	Bt.2047	ENSBTAT00000028036	Bos taurus adrenomedullin (ADM), mRNA [NM_173888]	chr15:42911144-42911085	-	-	-	-	-
280714	AHR	aryl hydrocarbon receptor	6.10875	0.0553026	0.953729	0.850717	0.782245	0.333533	0.535477	0.018815	0.575068	0.035378	0.668082	0.117682	0.491011	0.00837783	0.787368	0.346313	0.93921	0.803298	0.820196	0.433653	0.684538	0.140425	1.07394	0.776994	1.16175	0.552692	0.734957	0.227685	1.60356	0.0693262	1.19285	0.485527	NM_001206026	NM_001206026	Bt.13046	ENSBTAT00000010187	Bos taurus aryl hydrocarbon receptor (AHR), mRNA [NM_001206026]	chr4:25834911-25834970	-	-	-	-	-
280715	AK1	adenylate kinase 1	10.3068	0.00513275	0.853003	0.593015	0.956145	0.879862	1.25838	0.441145	1.70419	0.0811946	2.47673	0.00477098	2.20982	0.0120812	2.00716	0.0254353	1.08406	0.785707	1.12092	0.700803	1.3161	0.358463	1.35427	0.311506	1.45332	0.214504	0.892233	0.701097	0.908293	0.745996	0.540096	0.045927	NM_001013582	NM_001013582	Bt.4224	ENSBTAT00000054038	Bos taurus adenylate kinase 1 (AK1), mRNA [NM_001013582]	chr11:98552084-98552025	-	-	-	-	-
280716	AK2	adenylate kinase 2	13.358	0.00906658	0.893893	0.417622	1.02305	0.868413	0.822656	0.163652	0.932962	0.614668	0.674814	0.00771913	0.745301	0.0403116	0.688867	0.0110505	1.09256	0.521368	1.14449	0.330833	0.804123	0.121522	1.13409	0.364012	0.723303	0.025028	1.10445	0.47219	0.92428	0.568103	1.58603	0.00226398	NM_173889	NM_173889	Bt.946	ENSBTAT00000023406	Bos taurus adenylate kinase 2 (AK2), nuclear gene encoding mitochondrial protein, mRNA [NM_173889]	chr2:121509841-121509900	-	-	-	-	-
280717	ALB	albumin	4.32026	0.43217	1.17016	0.796775	1.34878	0.624482	0.602788	0.409612	1.49201	0.513484	0.504942	0.268237	0.501537	0.263638	0.719935	0.591033	0.548627	0.329396	1.15265	0.815882	0.446914	0.19395	2.47518	0.145525	0.338431	0.0844967	0.993256	0.991146	1.43546	0.554673	0.76205	0.656487	NM_180992	NM_180992	Bt.106669	ENSBTAT00000022763	Bos taurus albumin (ALB), mRNA [NM_180992]	chr6:90246425-90246484	-	-	-	-	-
280718	AMH	anti-Mullerian hormone	10.4472	0.0299534	0.921023	0.611126	1.00134	0.993384	1.43072	0.0338264	0.913739	0.577353	1.05269	0.750585	1.30575	0.107153	1.47027	0.0232775	1.07019	0.674775	1.0872	0.605369	1.42881	0.0344416	0.638656	0.00940817	1.15207	0.383955	1.24039	0.189405	1.12599	0.464526	0.72789	0.0575885	NM_173890	NM_173890	Bt.7050	ENSBTAT00000019912	Bos taurus anti-Mullerian hormone (AMH), mRNA [NM_173890]	chr7:22699741-22699800	-	-	-	-	-
280719	AMT	aminomethyltransferase	9.1837	0.00288194	0.69503	0.0834745	0.499861	0.00202453	0.71025	0.102435	0.578126	0.0117278	0.976176	0.905943	0.922898	0.694585	1.21091	0.352395	0.945943	0.785497	0.719193	0.114957	1.42089	0.0940239	0.813976	0.317852	1.68852	0.0154629	0.945422	0.783426	1.31207	0.190588	0.781185	0.232713	NM_177485	NM_177485	Bt.7177	ENSBTAT00000002992	Bos taurus aminomethyltransferase (AMT), nuclear gene encoding mitochondrial protein, mRNA [NM_177485]	chr22:51257702-51257643	-	-	-	-	-
280720	BRB	brain ribonuclease	14.6432	0.583269	1.25058	0.562949	0.775998	0.512176	0.964323	0.924886	0.649886	0.269085	0.691795	0.343166	0.942847	0.878625	0.638374	0.250201	1.13273	0.74659	0.62051	0.222256	1.24269	0.573988	0.67393	0.31061	1.06449	0.871183	1.3629	0.424538	0.677071	0.316233	1.7744	0.144974	NM_173891	NM_173891	Bt.102374	ENSBTAT00000006510	Bos taurus brain ribonuclease (BRB), mRNA [NM_173891]	chr10:26289224-26289283	-	-	-	-	-
280722	APP	amyloid beta (A4) precursor protein	12.2913	0.802551	0.727349	0.510335	0.56714	0.245132	0.613553	0.315165	0.454493	0.110288	0.833462	0.705593	0.867765	0.768528	0.649963	0.37463	0.876753	0.784891	0.779735	0.606311	1.08184	0.870272	0.740756	0.534705	1.83383	0.214828	1.04116	0.933252	0.749008	0.549785	1.34893	0.535751	NM_001076796	NM_001076796	Bt.40062	ENSBTAT00000049004	Bos taurus amyloid beta (A4) precursor protein (APP), mRNA [NM_001076796]	chr1:9920929-9920988	-	-	-	-	-
280726	ASS1	argininosuccinate synthase 1	10.129	0.0783293	0.838573	0.44207	0.989901	0.964446	1.26196	0.311749	1.42417	0.129032	1.64297	0.0367948	1.4568	0.107283	1.52686	0.0718715	1.2857	0.275356	1.18046	0.468543	1.27483	0.291536	1.12854	0.596381	1.15363	0.531814	0.886688	0.598388	1.04809	0.836646	0.842058	0.452775	NM_173892	NM_173892	Bt.1370	ENSBTAT00000027649	Bos taurus argininosuccinate synthase 1 (ASS1), mRNA [NM_173892]	chr11:100843184-100843243	-	-	-	-	-
280728	AVP	arginine vasopressin	10.7498	0.27743	0.999136	0.99279	0.985128	0.875527	1.0923	0.359911	0.910279	0.330141	1.16366	0.12167	1.11569	0.25831	1.07584	0.447234	1.09571	0.343453	0.985979	0.88265	1.10879	0.285635	0.833363	0.065332	1.27835	0.0154463	0.958779	0.660422	0.96428	0.704092	1.01847	0.848266	NM_176854	NM_176854	Bt.49210	ENSBTAT00000010555	Bos taurus arginine vasopressin (AVP), mRNA [NM_176854]	chr13:52565579-52565639	-	-	-	-	-
280729	B2M	beta-2-microglobulin	16.2317	0.00361052	1.02751	0.710854	1.03622	0.627203	1.01905	0.796372	1.0209	0.777415	0.895073	0.137856	0.76131	0.000859445	0.897787	0.148476	0.927909	0.310931	1.00848	0.907994	0.98343	0.819288	1.00181	0.980297	0.876753	0.0808351	0.850556	0.0341966	1.17927	0.0312416	1.03355	0.652306	NM_173893	NM_173893	Bt.64557	-	Bos taurus beta-2-microglobulin (B2M), mRNA [NM_173893]	chr10:104126295-104126354	-	-	-	-	-
280730	BAX	BCL2-associated X protein	8.91432	0.299374	0.87764	0.704558	0.656362	0.227259	1.10271	0.776254	0.755546	0.417792	1.34566	0.391175	1.50243	0.242611	1.23642	0.538489	1.1562	0.673391	0.747872	0.401262	1.68003	0.139628	0.685174	0.276943	1.78104	0.101967	1.1165	0.748764	0.822945	0.571981	0.93512	0.84533	NM_173894	NM_173894	Bt.109788	ENSBTAT00000017739	Bos taurus BCL2-associated X protein (BAX), mRNA [NM_173894]	chr18:55989145-55989204	-	-	-	-	-
280733	BGN	biglycan	10.4207	0.597296	1.40017	0.156906	1.3803	0.174586	1.4455	0.122652	1.30361	0.261319	1.36561	0.188822	1.75778	0.0216934	1.29632	0.271298	1.263	0.321231	0.98581	0.95112	1.04724	0.843111	0.901839	0.658244	1.04756	0.842079	1.28717	0.284287	0.737476	0.198733	0.9743	0.911086	NM_178318	NM_178318	Bt.5351	ENSBTAT00000047242	Bos taurus biglycan (BGN), mRNA [NM_178318]	chrX:39653606-39653665	-	-	-	-	-
280734	BPI	bactericidal/permeability-increasing protein	7.82068	0.000207989	0.705206	0.29873	0.474007	0.031994	0.399516	0.00985228	0.328139	0.00228542	0.309371	0.00145304	0.388935	0.00811864	0.191526	3.2314e-05	1.09161	0.79225	0.672154	0.238645	0.842848	0.608102	0.821341	0.555312	0.942805	0.859471	1.25718	0.493304	0.492437	0.0409933	5.69952	1.60514e-05	NM_173895	NM_173895	Bt.103	ENSBTAT00000018669	Bos taurus bactericidal/permeability-increasing protein (BPI), mRNA [NM_173895]	chr13:67861253-67861312	-	-	-	-	-
280737	BTC	betacellulin	9.43236	0.00895558	1.41945	0.238334	2.27207	0.00891191	1.6145	0.110871	3.05087	0.00070477	2.53303	0.00358741	1.95764	0.0288102	1.78929	0.0555209	1.07044	0.81638	1.60067	0.117111	0.710585	0.249748	1.88967	0.0374782	0.830264	0.52716	0.772845	0.38274	0.914006	0.759152	0.59825	0.0884335	NM_173896	NM_173896	Bt.236	ENSBTAT00000005549	Bos taurus betacellulin (BTC), mRNA [NM_173896]	chr6:91436923-91434859	-	-	-	-	-
280740	CA2	carbonic anhydrase II	11.4582	0.00135596	1.25059	0.467798	2.25232	0.0127477	2.94999	0.00144216	2.08222	0.0229882	1.17124	0.606857	0.807973	0.488518	0.835515	0.558836	1.13406	0.681851	1.80101	0.0634769	1.30976	0.382046	0.70584	0.261443	0.562497	0.0691467	0.689841	0.232117	1.03409	0.912893	1.35732	0.323333	NM_178572	NM_178572	Bt.49731	-	Bos taurus carbonic anhydrase II (CA2), mRNA [NM_178572]	chr14:79372578-79372519	-	-	-	-	-
280741	CA4	carbonic anhydrase IV	8.16751	0.000129835	1.34205	0.728103	12.352	0.00585639	13.6197	0.00440408	35.2289	0.000241218	30.3811	0.000383242	23.9818	0.000798439	14.4902	0.0036694	0.959909	0.961392	9.20384	0.0134889	1.10263	0.907993	2.58661	0.266667	0.862393	0.861004	0.789365	0.779772	0.604216	0.552509	0.0662455	0.00325041	NM_173897	NM_173897	Bt.555	ENSBTAT00000023909	Bos taurus carbonic anhydrase IV (CA4), mRNA [NM_173897]	chr19:13109752-13109693	-	-	-	-	-
280742	CA6	carbonic anhydrase VI	3.20508	0.2317	0.981373	0.936937	1.64031	0.0453512	1.23899	0.370928	1.44405	0.130586	0.985489	0.950952	0.943346	0.806235	0.973325	0.909426	1.09666	0.698231	1.67144	0.0383154	0.755339	0.24398	1.1655	0.520942	0.682449	0.116608	0.957237	0.854126	1.03178	0.895276	1.12671	0.616495	NM_173898	NM_173898	Bt.47	ENSBTAT00000012525	Bos taurus carbonic anhydrase VI (CA6), mRNA [NM_173898]	chr16:45289226-45289165	-	-	-	-	-
280745	CD5	CD5 molecule	8.32316	0.11973	0.750637	0.418857	0.544466	0.0935121	0.578413	0.129021	0.342671	0.00500582	0.474305	0.0422682	0.649104	0.226915	0.74983	0.417138	0.904202	0.775325	0.725339	0.366219	1.06235	0.863821	0.592433	0.145863	1.38414	0.36043	1.36854	0.377157	1.15518	0.682897	1.20588	0.596419	NM_173899	NM_173899	Bt.58903	ENSBTAT00000018258	Bos taurus CD5 molecule (CD5), mRNA [NM_173899]	chr29:38026344-38026403	-	-	-	-	-
280746	CD9	CD9 molecule	14.8497	0.00953282	1.08175	0.321653	1.06188	0.44713	1.27411	0.0044561	1.18808	0.0356912	1.24269	0.00966685	1.17539	0.0477765	1.14671	0.0901806	0.942748	0.455265	0.981627	0.813417	1.19987	0.0270896	0.932474	0.37696	1.04597	0.568331	0.945838	0.480414	0.9756	0.753317	0.822136	0.0183096	NM_173900	NM_173900	Bt.2573	-	Bos taurus CD9 molecule (CD9), mRNA [NM_173900]	chr5:104505598-104505539	-	-	-	-	-
280748	CEL	carboxyl ester lipase (bile salt-stimulated lipase)	5.46354	0.0941814	0.847873	0.546227	1.17995	0.54515	1.27634	0.374285	2.20243	0.00706006	1.27785	0.372009	1.28506	0.361309	1.4638	0.169895	1.47609	0.161054	1.39166	0.231756	1.08169	0.773393	1.72558	0.0536749	0.580202	0.0541597	1.00564	0.983529	1.13909	0.633482	1.00839	0.975528	NM_001013583	NM_001013583	Bt.13160	ENSBTAT00000032655	Bos taurus carboxyl ester lipase (bile salt-stimulated lipase) (CEL), mRNA [NM_001013583]	chr11:103110141-103110200	-	-	-	-	-
280749	CGA	glycoprotein hormones, alpha polypeptide	3.8685	0.247984	1.21579	0.517552	1.24379	0.470407	0.7926	0.44218	1.31313	0.368779	1.45988	0.215216	1.45497	0.219207	1.86981	0.0454759	1.07121	0.819136	1.02303	0.939637	0.637246	0.142372	1.65673	0.102024	1.11176	0.724921	0.996638	0.991064	1.28512	0.407319	0.572899	0.0727551	NM_173901	NM_173901	Bt.304	ENSBTAT00000021481	Bos taurus glycoprotein hormones, alpha polypeptide (CGA), mRNA [NM_173901]	chr9:63694772-63694831	-	-	-	-	-
280750	CLU	clusterin	15.6555	0.19636	1.39087	0.275121	0.725718	0.288621	0.789685	0.432171	0.613733	0.111066	0.770904	0.387344	1.2323	0.486575	0.91378	0.763035	0.933732	0.818591	0.521773	0.0370595	1.08814	0.777565	0.777187	0.402116	1.25609	0.447981	1.59851	0.125069	0.741526	0.321575	1.02183	0.942373	NM_173902	NM_173902	Bt.12504	ENSBTAT00000007324	Bos taurus clusterin (CLU), mRNA [NM_173902]	chr8:11061213-11061272	-	-	-	-	-
280752	CNP	2',3'-cyclic nucleotide 3' phosphodiesterase	11.549	0.00957319	1.21315	0.213417	0.77847	0.110354	0.8025	0.158362	0.699957	0.0263732	0.766012	0.0902586	1.03186	0.837606	0.933251	0.652157	1.15837	0.340756	0.641691	0.0070045	1.03087	0.842501	0.87222	0.375087	1.09437	0.556785	1.34705	0.0600076	0.904438	0.51314	1.24122	0.16564	NM_180993	NM_180993	Bt.5517	ENSBTAT00000036420	Bos taurus 2',3'-cyclic nucleotide 3' phosphodiesterase (CNP), mRNA [NM_180993]	chr19:42780011-42780070	-	-	-	-	-
280753	CPE	carboxypeptidase E	9.97073	0.735356	0.889809	0.820561	0.652323	0.409428	0.552957	0.255493	0.460692	0.140338	0.667293	0.434434	0.509228	0.196892	0.48496	0.167423	0.880507	0.804739	0.733104	0.547602	0.847673	0.748276	0.833143	0.723032	1.44846	0.473642	0.763126	0.600233	0.952344	0.924388	1.81563	0.252413	NM_173903	NM_173903	Bt.73670	ENSBTAT00000021955	Bos taurus carboxypeptidase E (CPE), mRNA [NM_173903]	chr17:697252-697311	-	-	-	-	-
280755	CRH	corticotropin releasing hormone	5.20706	0.620182	0.645975	0.153076	0.745089	0.330783	1.00289	0.99232	1.04294	0.888483	0.94083	0.838831	0.93132	0.812476	0.910984	0.756012	1.21289	0.521345	1.15343	0.634688	1.346	0.32615	1.03993	0.896089	0.902096	0.731353	0.989892	0.972964	0.978164	0.94129	1.33141	0.343888	NM_001013400	NM_001013400	Bt.37342	ENSBTAT00000047063	Bos taurus corticotropin releasing hormone (CRH), mRNA [NM_001013400]	chr14:32213766-32213707	-	-	-	-	-
280756	CRX	cone-rod homeobox	7.04548	0.537001	1.04825	0.784741	1.07382	0.679991	1.14245	0.442402	0.855951	0.370646	1.12887	0.484023	1.29061	0.147167	1.00191	0.991159	1.12552	0.494711	1.02439	0.888824	1.06392	0.719604	0.749221	0.102794	1.31885	0.117096	1.14327	0.43998	0.77631	0.150098	1.12337	0.501646	NM_173904	NM_173904	Bt.283	ENSBTAT00000028232	Bos taurus cone-rod homeobox (CRX), mRNA [NM_173904]	chr18:55157367-55157426	-	-	-	-	-
280758	DBH	dopamine beta-hydroxylase (dopamine beta-monooxygenase)	5.83745	0.563259	0.835336	0.298597	0.869054	0.415543	0.896656	0.525809	0.839178	0.310835	0.890448	0.500008	0.897679	0.530108	0.800325	0.200638	1.15483	0.403826	1.04036	0.817367	1.03176	0.855182	0.935897	0.699299	1.0611	0.72945	1.00812	0.962338	0.891549	0.504545	1.44295	0.0400459	NM_180995	NM_180995	Bt.4481	ENSBTAT00000005924	Bos taurus dopamine beta-hydroxylase (dopamine beta-monooxygenase) (DBH), mRNA [NM_180995]	chr11:104572542-104572601	-	-	-	-	-
280759	DBT	dihydrolipoamide branched chain transacylase E2	9.30362	0.011928	1.44933	0.28447	2.8171	0.00521767	1.58543	0.186388	1.9838	0.0541111	1.27101	0.486316	0.643658	0.205852	0.983212	0.960615	1.24546	0.523651	1.94373	0.061152	0.562789	0.102436	1.25127	0.514962	0.640694	0.201287	0.506416	0.0556382	1.52754	0.22328	1.26673	0.492411	NM_173905	NM_173905	Bt.107201	ENSBTAT00000008292	Bos taurus dihydrolipoamide branched chain transacylase E2 (DBT), nuclear gene encoding mitochondrial protein, mRNA [NM_173905]	chr3:43230097-43230156	-	-	-	-	-
280760	DCN	decorin	14.9172	0.972758	0.917399	0.797763	0.779817	0.46189	0.801191	0.511531	0.707095	0.30758	0.732704	0.358942	0.755383	0.407258	0.769851	0.439311	0.93056	0.830586	0.85003	0.6297	1.02741	0.935907	0.882555	0.710583	1.03622	0.915743	1.03095	0.927766	1.01915	0.955003	1.20875	0.574034	NM_173906	NM_173906	Bt.23178	ENSBTAT00000004562	Bos taurus decorin (DCN), mRNA [NM_173906]	chr5:21085395-21085336	-	-	-	-	-
280761	DCT	dopachrome tautomerase (dopachrome delta-isomerase, tyrosine-related protein 2)	3.05593	0.571563	1.04134	0.526876	1.0652	0.32646	1.08573	0.204181	1.13023	0.0635211	1.10598	0.122789	1.10286	0.133154	1.13071	0.0626637	1.04835	0.461379	1.02291	0.722672	1.01928	0.764793	1.04098	0.530369	0.978552	0.734122	0.997179	0.964662	1.02525	0.696211	0.927162	0.241912	NM_001012666	NM_001012666	Bt.93330	ENSBTAT00000034881	Bos taurus dopachrome tautomerase (dopachrome delta-isomerase, tyrosine-related protein 2) (DCT), mRNA [NM_001012666]	chr12:69503026-69502967	-	-	-	-	-
280762	DDC	dopa decarboxylase (aromatic L-amino acid decarboxylase)	6.24251	0.15605	1.28384	0.684153	0.439615	0.187661	0.798416	0.713882	0.798853	0.714546	1.38403	0.597114	3.09012	0.0746092	1.39917	0.584969	0.689465	0.545698	0.342421	0.089403	1.81617	0.334905	1.00055	0.999287	1.73252	0.373839	2.2327	0.197537	0.452787	0.203481	0.492768	0.254505	NM_173907	NM_173907	Bt.115	-	Bos taurus dopa decarboxylase (aromatic L-amino acid decarboxylase) (DDC), mRNA [NM_173907]	chr4:005352619-005352560	-	-	-	-	-
280763	DDO	D-aspartate oxidase	9.56103	0.132201	2.46494	0.0958714	4.49773	0.00787279	2.19662	0.14382	3.83581	0.0160811	2.06601	0.176381	1.55574	0.404995	1.2576	0.664275	1.68894	0.324708	1.82468	0.259846	0.488384	0.181597	1.74623	0.295453	0.53861	0.246681	0.753019	0.591529	0.80836	0.686976	1.34298	0.577023	NM_173908	NM_173908	Bt.25930	ENSBTAT00000013892	Bos taurus D-aspartate oxidase (DDO), mRNA [NM_173908]	chr9:40293500-40293559	-	-	-	-	-
280765	DES	desmin	12.5208	0.912083	1.24115	0.642562	0.907711	0.83494	0.881682	0.786468	0.985204	0.974399	1.06085	0.89883	1.74224	0.238415	1.03742	0.936961	1.0615	0.897776	0.731345	0.50248	0.971325	0.950058	1.11741	0.811207	1.07678	0.873501	1.64232	0.290793	0.595452	0.270101	1.02321	0.960604	NM_001081575	NM_001081575	Bt.6141	ENSBTAT00000007041	Bos taurus desmin (DES), mRNA [NM_001081575]	chr2:108082024-108082083	-	-	-	-	-
280781	ELN	elastin]	8.73953	0.0974211	1.198	0.452202	0.67851	0.113365	0.740936	0.216486	0.600571	0.0406994	0.824514	0.422355	0.703163	0.148845	0.609371	0.0463092	0.908449	0.688316	0.566369	0.0237728	1.092	0.713023	0.810558	0.383035	1.37288	0.192215	0.852821	0.50713	0.866614	0.550537	1.4908	0.103589	-	BC149367	Bt.5361	ENSBTAT00000057593	elastin [Source:HGNC Symbol;Acc:3327] [ENSBTAT00000057593]	chr25:33788129-33788070	-	-	-	-	-
280784	EPO	erythropoietin	4.39667	0.146418	0.660131	0.298401	1.15184	0.720885	1.66236	0.205518	2.0984	0.0694688	1.07823	0.848893	0.877055	0.74018	0.836729	0.652574	0.856239	0.694935	1.74487	0.166846	1.44322	0.357203	1.2623	0.556889	0.513833	0.100851	0.813423	0.60224	0.954021	0.905199	1.02332	0.95349	NM_173909	NM_173909	Bt.525	ENSBTAT00000004450	Bos taurus erythropoietin (EPO), mRNA [NM_173909]	chr25:36409596-36409537	-	-	-	-	-
280785	KERA	keratocan	8.14549	0.650123	0.625976	0.321792	0.387297	0.0510961	0.475821	0.121389	0.681799	0.416404	0.474847	0.120412	0.44894	0.096092	0.563277	0.226938	0.641547	0.347357	0.618709	0.310109	1.22857	0.660823	1.43289	0.445009	0.696461	0.442449	0.945442	0.904647	1.25468	0.628803	1.13895	0.781282	NM_173910	NM_173910	Bt.5391	ENSBTAT00000019066	Bos taurus keratocan (KERA), mRNA [NM_173910]	chr5:20995446-20995387	-	-	-	-	-
280787	F10	coagulation factor X	7.87258	0.556049	0.899528	0.305849	0.881583	0.224845	1.02722	0.793171	0.865954	0.16756	1.00698	0.945808	0.975738	0.810444	0.966266	0.737678	1.02786	0.788451	0.98005	0.843968	1.16519	0.143565	0.843011	0.104034	1.16286	0.148683	0.968973	0.758327	0.990293	0.924076	1.06375	0.547395	NM_001080213	NM_001080213	Bt.13151	ENSBTAT00000021789	Bos taurus coagulation factor X (F10), mRNA [NM_001080213]	chr12:90529984-90530043	-	-	-	-	-
280789	F12	coagulation factor XII (Hageman factor)	6.10658	0.0222398	1.99185	0.0313667	1.86895	0.0490193	1.34577	0.335765	2.79362	0.00223041	1.40585	0.270888	2.1967	0.0152225	2.03224	0.0271381	0.994902	0.986661	0.938299	0.835051	0.720069	0.288076	2.07585	0.0232377	0.503236	0.0319032	1.56254	0.152519	0.925133	0.799203	0.489559	0.0261479	NM_001075119	NM_001075119	Bt.89433	ENSBTAT00000025122	Bos taurus coagulation factor XII (Hageman factor) (F12), mRNA [NM_001075119]	chr7:40258344-40258285	-	-	-	-	-
280792	FGG	fibrinogen gamma chain	12.6375	0.0586226	2.00447	0.270977	3.05448	0.0825185	2.84308	0.102992	5.59152	0.00988712	5.02748	0.0147685	2.47483	0.154737	1.84954	0.329083	0.799654	0.720549	1.52383	0.501689	0.930791	0.908538	1.96671	0.283998	0.899126	0.864776	0.492261	0.262091	0.747341	0.641522	0.432352	0.186691	NM_173911	NM_173911	Bt.107063	ENSBTAT00000049554	Bos taurus fibrinogen gamma chain (FGG), mRNA [NM_173911]	chr17:2830134-2830193	-	-	-	-	-
280794	FN1	fibronectin 1	10.5657	0.25419	1.75685	0.271193	0.920839	0.870583	1.09807	0.853385	0.677252	0.443888	0.733535	0.541804	0.930983	0.887646	0.394035	0.07455	1.18412	0.7387	0.524143	0.208841	1.19247	0.728283	0.616766	0.343866	1.0831	0.874688	1.26917	0.638364	0.423247	0.0982024	3.00511	0.037298	NM_001163778	NM_001163778	Bt.23418	ENSBTAT00000010925	Bos taurus fibronectin 1 (FN1), mRNA [NM_001163778]	chr2:103881495-103881436	-	-	-	-	-
280795	FOS	FBJ murine osteosarcoma viral oncogene homolog	10.4414	0.0858957	1.70166	0.385634	3.75522	0.0372051	4.87235	0.0142156	1.75915	0.357092	1.06311	0.919868	2.52606	0.136103	2.90879	0.0880749	0.912805	0.880795	2.2068	0.200368	1.29749	0.669088	0.361048	0.102805	0.604329	0.410773	2.37611	0.16277	1.15151	0.816681	0.31381	0.0654142	NM_182786	NM_182786	Bt.52605	ENSBTAT00000005660	Bos taurus FBJ murine osteosarcoma viral oncogene homolog (FOS), mRNA [NM_182786]	chr10:86887064-86887123	-	-	-	-	-
280796	FUS	fused in sarcoma	13.6277	0.168412	0.77893	0.315109	0.472731	0.00494765	0.689	0.138765	0.704172	0.162365	0.944587	0.817014	0.85106	0.514274	0.774489	0.304382	0.832834	0.459985	0.606898	0.0508499	1.45749	0.134552	1.02202	0.929519	1.34141	0.239329	0.900987	0.672532	0.910029	0.702225	1.07533	0.768224	NM_173912	NM_173912	Bt.2474	ENSBTAT00000007571	Bos taurus fused in sarcoma (FUS), mRNA [NM_173912]	chr25:27533909-27533968	-	-	-	-	-
280798	GAA	glucosidase, alpha; acid	7.23934	0.56692	1.04509	0.866714	1.39232	0.214646	1.5254	0.116712	1.07487	0.783604	1.10615	0.701381	1.58318	0.0892098	1.15252	0.590012	1.29329	0.332053	1.33225	0.280353	1.09558	0.728543	0.704649	0.190146	1.0291	0.913069	1.43125	0.179966	0.727983	0.233375	1.12214	0.661515	NM_173913	NM_173913	Bt.52221	ENSBTAT00000021325	Bos taurus glucosidase, alpha; acid (GAA), mRNA [NM_173913]	chr19:53101024-53100965	-	-	-	-	-
280799	GAL	galanin prepropeptide	7.72627	0.0285538	0.957868	0.752227	0.937049	0.633877	0.889365	0.392769	0.696168	0.01249	0.723855	0.0241167	0.814336	0.140017	0.708689	0.0169376	1.03932	0.777256	0.978265	0.871869	0.949113	0.701815	0.78277	0.0810415	1.03977	0.77481	1.125	0.390644	0.870265	0.312513	1.46654	0.00869752	NM_173914	NM_173914	Bt.176	ENSBTAT00000012362	Bos taurus galanin prepropeptide (GAL), mRNA [NM_173914]	chr29:46765523-46765582	-	-	-	-	-
280800	GAST	gastrin	3.38529	0.686424	1.81136	0.0892465	1.61888	0.164178	1.88165	0.0715727	1.29176	0.453612	1.32617	0.409159	1.73989	0.11185	1.45924	0.27167	1.43243	0.295352	0.893739	0.74116	1.16232	0.658567	0.686505	0.273873	1.02663	0.938335	1.31197	0.427024	0.838695	0.605559	0.981626	0.956469	NM_173915	NM_173915	Bt.312	ENSBTAT00000023489	Bos taurus gastrin (GAST), mRNA [NM_173915]	chr19:42565382-42567163	-	-	-	-	-
280801	GAT	glycine-N-acyltransferase-like	12.0026	0.386215	0.540313	0.151387	1.58178	0.280964	1.05923	0.89117	1.15283	0.735475	1.32131	0.509373	0.892688	0.787327	0.856646	0.713242	1.26373	0.578898	2.92753	0.015925	0.669644	0.344472	1.08836	0.840463	1.14615	0.745881	0.675609	0.355065	0.959625	0.921927	1.47521	0.359113	NM_177486	NM_177486	Bt.4835	-	Bos taurus glycine-N-acyltransferase-like (GAT), mRNA [NM_177486]	chr15:83472412-83472353	-	-	-	-	-
280802	GCG	glucagon	8.05758	0.115084	0.580561	0.120825	1.02398	0.944813	1.29331	0.454862	1.46016	0.274383	1.34983	0.38435	0.899482	0.757161	0.677094	0.260527	0.724252	0.350051	1.76377	0.106173	1.26303	0.497051	1.12901	0.723288	0.924438	0.818536	0.666369	0.24199	0.752761	0.409809	1.06965	0.844117	NM_173916	NM_173916	Bt.410	ENSBTAT00000000972	Bos taurus glucagon (GCG), mRNA [NM_173916]	chr2:34408262-34408321	-	-	-	-	-
280804	GH1	growth hormone 1	4.25674	0.115686	0.967529	0.876072	0.882045	0.554474	0.854418	0.459609	0.828525	0.377712	0.860707	0.480581	0.704259	0.10639	0.952992	0.820106	1.46811	0.0784612	0.911647	0.662622	0.968679	0.880497	0.969695	0.884404	1.03884	0.857144	0.818233	0.347339	1.35318	0.160969	1.54053	0.0493902	NM_180996	NM_180996	Bt.28019	ENSBTAT00000022885	Bos taurus growth hormone 1 (GH1), mRNA [NM_180996]	chr19:48769300-48769241	-	-	-	-	-
280805	GHR	growth hormone receptor	5.71801	0.295637	0.845154	0.329267	1.04527	0.79563	1.03816	0.82656	1.13712	0.454443	1.11644	0.520776	0.981627	0.913573	1.38452	0.0655459	1.15411	0.404691	1.23678	0.220322	0.993197	0.968127	1.09532	0.595102	0.98182	0.914484	0.879244	0.453761	1.41044	0.0524679	0.833581	0.291933	NM_176608	NM_176608	Bt.79147	ENSBTAT00000036771	Bos taurus growth hormone receptor (GHR), mRNA [NM_176608]	chr20:31890857-31890798	-	-	-	-	-
280808	GPI	glucose-6-phosphate isomerase	12.2407	0.0539825	0.961526	0.833294	1.42802	0.0645195	1.53207	0.0289909	1.54107	0.0270412	1.29535	0.172674	0.979961	0.913496	1.02232	0.905714	1.26592	0.212643	1.48516	0.0416405	1.07286	0.706205	1.00588	0.974909	0.840548	0.355236	0.756524	0.142619	1.04322	0.820431	1.23828	0.257344	NM_001040471	NM_001040471	Bt.49587	ENSBTAT00000008386	Bos taurus glucose-6-phosphate isomerase (GPI), mRNA [NM_001040471]	chr18:45007567-45007626	-	-	-	-	-
280812	GYG1	glycogenin 1	12.1472	5.55673e-05	1.10162	0.542489	0.828333	0.240582	0.761265	0.0938065	0.689955	0.0256998	0.491976	0.000118995	0.624114	0.00580718	0.495286	0.000133183	0.980102	0.899004	0.751923	0.0805978	0.919033	0.594862	0.906327	0.535997	0.713055	0.0404809	1.26859	0.141333	0.793583	0.152422	1.97886	0.0001866	NM_001045867	NM_001045867	Bt.7804	-	Bos taurus glycogenin 1 (GYG1), mRNA [NM_001045867]	chr1:120089958-120089899	-	-	-	-	-
280813	HBB	hemoglobin, beta	10.1808	0.361791	0.962307	0.966336	1.1956	0.844482	0.574952	0.544655	1.44323	0.687411	0.909202	0.916732	0.167076	0.0578745	0.336919	0.238474	0.572644	0.541756	1.24243	0.811641	0.480891	0.424184	2.51017	0.316792	0.629979	0.612647	0.183761	0.0715369	2.01656	0.443653	1.69965	0.561422	NM_173917	NM_173917	Bt.23726	ENSBTAT00000045694	Bos taurus hemoglobin, beta (HBB), mRNA [NM_173917]	chr15:49023036-49023095	-	-	-	-	-
280814	HCK	hemopoietic cell kinase	8.35277	0.0304238	1.11638	0.665398	0.719667	0.202614	1.18069	0.515058	0.643309	0.0914352	0.566339	0.0325023	0.664855	0.1169	0.561068	0.0299839	0.900697	0.681122	0.644645	0.0928872	1.6406	0.0599433	0.544859	0.0231962	0.880352	0.616865	1.17395	0.529522	0.843896	0.505998	1.60532	0.0712696	NM_001037141	NM_001037141	Bt.44996	ENSBTAT00000037322	Bos taurus hemopoietic cell kinase (HCK), transcript variant 2, mRNA [NM_001037141]	chr13:62128786-62129286	-	-	-	-	-
280815	NPC2	Niemann-Pick disease, type C2	14.6813	0.000956695	1.06966	0.631018	1.38845	0.0255928	1.71094	0.000648217	1.74562	0.000444859	1.61392	0.00190864	1.2963	0.0723936	1.41369	0.019138	1.03252	0.81915	1.29803	0.0710267	1.23226	0.143815	1.02027	0.885966	0.924556	0.576168	0.803197	0.125843	1.09056	0.536994	0.730373	0.0319198	NM_173918	NM_173918	Bt.23268	ENSBTAT00000029271	Bos taurus Niemann-Pick disease, type C2 (NPC2), mRNA [NM_173918]	chr10:86170718-86170659	-	-	-	-	-
280816	CFH	complement factor H	10.4917	0.330187	1.72766	0.261779	1.50891	0.395968	1.28557	0.602632	0.958117	0.92916	0.839632	0.716791	0.547395	0.21737	0.660123	0.391525	1.0581	0.90659	0.873387	0.778636	0.851985	0.739506	0.745284	0.542725	0.876336	0.784001	0.651947	0.377676	1.20594	0.697614	1.60288	0.331368	NM_001033936	NM_001033936	Bt.68530	ENSBTAT00000029340	Bos taurus complement factor H (CFH), nuclear gene encoding mitochondrial protein, mRNA [NM_001033936]	chr16:6122462-6122521	-	-	-	-	-
280817	HK1	hexokinase 1	13.4992	0.211798	0.904066	0.610694	0.69697	0.0765461	0.85154	0.419042	0.742298	0.139942	0.825463	0.336104	1.23339	0.293682	0.946921	0.782704	0.937313	0.743463	0.770928	0.195322	1.22177	0.315535	0.871712	0.489219	1.11204	0.592029	1.49417	0.0504092	0.767742	0.188532	0.989853	0.95884	NM_001012668	NM_001012668	Bt.500	ENSBTAT00000047248	Bos taurus hexokinase 1 (HK1), nuclear gene encoding mitochondrial protein, mRNA [NM_001012668]	chr28:25924965-25925024	-	-	-	-	-
280820	HRG	histidine-rich glycoprotein	3.80216	0.418471	1.36675	0.286159	1.35324	0.301414	1.0101	0.972324	0.976571	0.934775	1.35906	0.294749	0.722423	0.267443	1.04605	0.876516	1.18426	0.560638	0.990122	0.972661	0.746429	0.317432	0.966806	0.907238	1.39167	0.259823	0.531559	0.0367071	1.44797	0.208347	1.13212	0.668913	NM_173919	NM_173919	Bt.107250	ENSBTAT00000001667	Bos taurus histidine-rich glycoprotein (HRG), mRNA [NM_173919]	chr1:81127404-81127345	-	-	-	-	-
280821	IGJ	immunoglobulin J polypeptide, linker protein for immunoglobulin alpha and mu polypeptides	12.6128	0.230346	0.719588	0.477225	0.785661	0.601515	1.49596	0.385496	0.906829	0.831953	0.720545	0.478989	1.15842	0.749812	2.31603	0.0771447	0.851153	0.726782	1.09182	0.848825	1.90407	0.170012	0.606187	0.282696	0.794576	0.618542	1.6077	0.307666	1.9993	0.141022	0.367506	0.0374073	NM_175773	NM_175773	Bt.107027	ENSBTAT00000024666	Bos taurus immunoglobulin J polypeptide, linker protein for immunoglobulin alpha and mu polypeptides (IGJ), mRNA [NM_175773]	chr6:87759528-87759469	-	-	-	-	-
280822	IL2	interleukin 2	3.32791	0.554772	0.819948	0.37618	0.825244	0.391626	1.05476	0.810816	1.11881	0.614913	0.941736	0.787555	1.00639	0.977181	0.967173	0.880834	0.706566	0.127274	1.00646	0.976928	1.27812	0.275899	1.06072	0.791292	0.841732	0.441588	1.06865	0.765686	0.961035	0.858337	0.730548	0.166351	NM_180997	NM_180997	Bt.341	ENSBTAT00000027819	Bos taurus interleukin 2 (IL2), mRNA [NM_180997]	chr17:35622551-35622610	-	-	-	-	-
280823	IL3	interleukin 3 (colony-stimulating factor, multiple)	2.91445	0.158979	1.06687	0.297722	0.95234	0.43002	1.00222	0.971174	0.929322	0.239709	0.900694	0.0978986	0.922924	0.199439	0.962824	0.539405	1.02737	0.661268	0.892647	0.0736311	1.05238	0.409594	0.927259	0.226136	0.969195	0.611829	1.02468	0.692234	1.04323	0.49335	1.06703	0.29661	NM_173920	NM_173920	Bt.538	ENSBTAT00000002774	Bos taurus interleukin 3 (colony-stimulating factor, multiple) (IL3), mRNA [NM_173920]	chr7:23709540-23709481	-	-	-	-	-
280824	IL4	interleukin 4	4.06849	0.00091575	0.655534	0.162561	0.342111	0.00115785	0.252607	7.80853e-05	0.33903	0.00106992	0.293321	0.000297598	0.269343	0.00013883	0.406911	0.00508936	0.547909	0.0508316	0.521881	0.0358699	0.738379	0.311442	1.34212	0.325814	0.865179	0.626212	0.918252	0.773908	1.51075	0.172063	1.34651	0.320575	NM_173921	NM_173921	Bt.423	ENSBTAT00000021215	Bos taurus interleukin 4 (IL4), mRNA [NM_173921]	chr7:22993327-22993268	-	-	-	-	-
280825	IL5	interleukin 5 (colony-stimulating factor, eosinophil)	3.72755	0.903004	0.851364	0.688174	1.07977	0.848015	0.949259	0.89652	1.10077	0.810572	0.858745	0.704043	0.755284	0.48533	1.26547	0.55777	1.27272	0.548318	1.26828	0.554083	0.87913	0.747851	1.1596	0.711823	0.780135	0.536634	0.87952	0.748688	1.67549	0.204461	1.00573	0.988612	NM_173922	NM_173922	Bt.5	ENSBTAT00000044228	Bos taurus interleukin 5 (colony-stimulating factor, eosinophil) (IL5), mRNA [NM_173922]	chr7:23186705-23186764	-	-	-	-	-
280826	IL6	interleukin 6 (interferon, beta 2)	4.69787	0.187776	1.66736	0.457785	2.56159	0.177302	5.19357	0.0223849	4.40305	0.0380853	1.20167	0.788639	2.12924	0.275382	1.42658	0.604855	1.0787	0.911923	1.53632	0.532227	2.02748	0.306996	0.847789	0.80957	0.272918	0.0666424	1.7719	0.406709	0.669994	0.559989	0.756146	0.68364	NM_173923	NM_173923	Bt.3686	ENSBTAT00000019865	Bos taurus interleukin 6 (interferon, beta 2) (IL6), mRNA [NM_173923]	chr4:31582501-31582560	-	-	-	-	-
280827	IL7	interleukin 7	7.84103	0.000462749	0.51925	0.101635	0.315024	0.00602198	0.335274	0.00886978	0.222863	0.000628924	0.255034	0.00154318	0.109738	5.11126e-06	0.256607	0.00160696	0.566346	0.152961	0.606691	0.207022	1.06428	0.873082	0.664721	0.299995	1.14435	0.729766	0.430288	0.0382138	2.33836	0.0369377	2.20705	0.0505914	-	BC142466	Bt.12751	-	Bos taurus interleukin 7, mRNA (cDNA clone MGC:152606 IMAGE:8433556), complete cds. [BC142466]	chr14:44097674-44097615	-	-	-	-	-
280828	IL8	interleukin 8	6.56165	0.0191771	1.59339	0.355836	1.91036	0.202943	3.32926	0.0224725	1.13044	0.806534	0.510081	0.186011	0.595736	0.305558	1.00229	0.996352	0.714606	0.503716	1.19893	0.717242	1.74274	0.272596	0.339546	0.0385513	0.451225	0.120407	1.16792	0.756595	1.68244	0.30347	0.712974	0.500842	NM_173925	NM_173925	Bt.49740	ENSBTAT00000026275	Bos taurus interleukin 8 (IL8), mRNA [NM_173925]	chr6:90563357-90563416	-	-	-	-	-
280829	INS	insulin	4.21521	0.00414673	1.01911	0.895805	0.710195	0.0243396	1.11503	0.453625	0.952892	0.738694	0.862728	0.311705	1.12303	0.424869	1.46769	0.0125904	1.06874	0.646133	0.69688	0.0180872	1.57003	0.00406481	0.85459	0.282295	0.905378	0.493485	1.30172	0.0768589	1.3069	0.0727718	0.72818	0.0356365	-	M54979	Bt.453	-	Bovine preproinsulin mRNA, complete cds. [M54979]	chr29:50037181-50037242	-	-	-	-	-
280830	IVL	involucrin	10.4384	0.00226563	0.663235	0.0169149	0.717363	0.0490364	0.583301	0.00247547	0.50551	0.000249851	0.673517	0.0210037	0.601931	0.00402628	0.679862	0.0239245	1.0256	0.876332	1.08161	0.629809	0.813118	0.20973	0.866637	0.381692	1.33235	0.0861306	0.893713	0.490995	1.12947	0.45591	1.50854	0.0167911	NM_001105320	NM_001105320	Bt.103315	ENSBTAT00000023700	Bos taurus involucrin (IVL), mRNA [NM_001105320]	chr3:17883393-17883334	-	-	-	-	-
280831	JUN	jun proto-oncogene	13.1862	0.630424	1.321	0.279629	1.23883	0.40336	1.16812	0.543006	0.903653	0.691082	0.968833	0.901021	1.34643	0.248751	1.31781	0.28372	0.982894	0.94596	0.937804	0.800953	0.942919	0.817486	0.773596	0.317965	1.07213	0.784537	1.38975	0.203189	0.978745	0.932741	0.745851	0.255372	NM_001077827	NM_001077827	Bt.11159	ENSBTAT00000005279	Bos taurus jun proto-oncogene (JUN), mRNA [NM_001077827]	chr3:87842322-87842381	-	-	-	-	-
280832	KIT	v-kit Hardy-Zuckerman 4 feline sarcoma viral oncogene homolog	10.4021	0.00421876	0.342003	0.0176025	0.211986	0.00111453	0.237094	0.00218395	0.132577	6.13133e-05	0.244784	0.0026396	0.209363	0.00103344	0.26053	0.00380837	0.499895	0.113398	0.619837	0.268701	1.11844	0.793472	0.559175	0.181303	1.84636	0.159294	0.855294	0.71484	1.2444	0.609741	1.91876	0.135674	NM_001166484	NM_001166484	Bt.91791	ENSBTAT00000003498	Bos taurus v-kit Hardy-Zuckerman 4 feline sarcoma viral oncogene homolog (KIT), mRNA [NM_001166484]	chr6:71917057-71917116	-	-	-	-	-
280833	KNG1	kininogen 1	4.82291	0.0298275	12.1833	0.00261814	1.77218	0.452959	4.8267	0.0459783	1.25829	0.762089	1.45139	0.624033	1.36295	0.683481	1.18534	0.822654	0.868306	0.852311	0.14546	0.0163769	2.72359	0.193738	0.260695	0.0851061	1.15346	0.850702	0.939064	0.933922	0.869687	0.853952	0.732537	0.681951	NM_175774	NM_175774	Bt.4210	ENSBTAT00000006755	Bos taurus kininogen 1 (KNG1), transcript variant I, mRNA [NM_175774]	chr1:81099503-81099446	-	-	-	-	-
280834	EVC2	Ellis van Creveld syndrome 2	6.34422	0.394859	0.843917	0.560854	0.738317	0.30194	0.828844	0.520315	0.614517	0.102934	0.893258	0.698342	1.15037	0.630814	0.873153	0.641636	1.231	0.477042	0.87487	0.646448	1.12261	0.691316	0.741414	0.308523	1.45359	0.205528	1.28784	0.387888	0.759019	0.34728	1.40984	0.243887	NM_173927	NM_173927	Bt.76014	ENSBTAT00000005613	Bos taurus Ellis van Creveld syndrome 2 (EVC2), mRNA [NM_173927]	chr6:105451606-105451665	-	-	-	-	-
280836	LEP	leptin	6.03818	0.390792	1.76873	0.264652	1.45465	0.460439	1.7598	0.268815	2.63734	0.0634745	1.06785	0.896586	1.07694	0.883327	0.941787	0.905477	0.870056	0.782988	0.822422	0.699085	1.20978	0.70649	1.49866	0.425952	0.404897	0.082283	1.00851	0.986606	0.874499	0.79073	0.923835	0.875377	NM_173928	NM_173928	Bt.1939	ENSBTAT00000019853	Bos taurus leptin (LEP), mRNA [NM_173928]	chr4:93264000-93264059	-	-	-	-	-
280838	PAEP	progestagen-associated endometrial protein	17.4985	0.275416	0.952991	0.915264	1.74162	0.226798	1.13954	0.773004	1.75262	0.221719	1.82201	0.192283	0.848368	0.716642	0.636083	0.322037	1.07593	0.871548	1.82753	0.190122	0.654298	0.352604	1.53801	0.345625	1.03959	0.931622	0.465623	0.100027	0.749773	0.526113	1.69149	0.251517	NM_173929	NM_173929	Bt.385	ENSBTAT00000019538	Bos taurus progestagen-associated endometrial protein (PAEP), mRNA [NM_173929]	chr11:103304696-103304755	-	-	-	-	-
280839	LHB	luteinizing hormone beta polypeptide	7.87602	0.0789651	1.04121	0.755681	0.888846	0.367308	1.25391	0.0898661	0.991688	0.948678	1.07573	0.574625	1.16151	0.25428	1.27344	0.0710645	1.28973	0.058264	0.853666	0.228997	1.41072	0.0126369	0.790875	0.079243	1.08475	0.531997	1.07974	0.555401	1.09637	0.480121	1.01279	0.921953	NM_173930	NM_173930	Bt.12926	ENSBTAT00000057054	Bos taurus luteinizing hormone beta polypeptide (LHB), mRNA [NM_173930]	chr18:56026848-56026541	-	-	-	-	-
280840	LIF	leukemia inhibitory factor (cholinergic differentiation factor)	4.51423	0.164264	0.965096	0.737538	0.916933	0.415882	0.987067	0.902182	0.878134	0.226435	1.13665	0.232993	1.1461	0.204998	1.10183	0.363726	1.06946	0.527636	0.950095	0.629588	1.07649	0.488499	0.88964	0.275115	1.29439	0.0208675	1.00831	0.937709	0.961373	0.710284	0.97062	0.778429	NM_173931	NM_173931	Bt.493	ENSBTAT00000009761	Bos taurus leukemia inhibitory factor (cholinergic differentiation factor) (LIF), mRNA [NM_173931]	chr17:71413915-71413856	-	-	-	-	-
280841	LOX	lysyl oxidase	9.38143	0.984768	1.45432	0.5592	1.20711	0.768574	1.16729	0.808876	0.935184	0.916508	1.50457	0.524386	1.48159	0.540014	0.879377	0.840674	0.998142	0.997678	0.830014	0.770856	0.967017	0.958151	0.801157	0.729003	1.60885	0.459305	0.984727	0.980788	0.593536	0.417417	1.13506	0.842948	NM_173932	NM_173932	Bt.98817	ENSBTAT00000017275	Bos taurus lysyl oxidase (LOX), mRNA [NM_173932]	chr7:33097440-33100995	-	-	-	-	-
280843	LPL	lipoprotein lipase	11.6949	0.00366758	1.82295	0.563864	40.7198	0.0012894	12.0369	0.0227172	44.2544	0.00104764	30.3161	0.00266764	3.07022	0.284816	3.96909	0.191183	2.48513	0.383603	22.3373	0.00555943	0.295604	0.246158	3.67655	0.216205	0.685042	0.715645	0.101274	0.0346609	1.29277	0.804549	0.626121	0.65229	NM_001075120	NM_001075120	Bt.5387	ENSBTAT00000017086	Bos taurus lipoprotein lipase (LPL), mRNA [NM_001075120]	chr8:67510727-67510786	-	-	-	-	-
280844	LPO	lactoperoxidase	11.4286	0.00109377	42.093	0.0219166	723.4	0.000218378	281.696	0.00108084	1183.58	9.38152e-05	921.814	0.000144127	101.598	0.00571577	56.0403	0.01434	7.56884	0.198486	17.1857	0.0751052	0.389406	0.543971	4.2016	0.357955	0.778837	0.871807	0.110215	0.16244	0.551589	0.701254	0.135061	0.203255	NM_173933	NM_173933	Bt.4784	ENSBTAT00000016986	Bos taurus lactoperoxidase (LPO), mRNA [NM_173933]	chr19:9471396-9471455	-	-	-	-	-
280845	LTA	lymphotoxin alpha (TNF superfamily, member 1)	5.11031	0.0134238	2.60571	0.0198255	1.79057	0.143058	1.00314	0.993569	1.08719	0.830116	0.652353	0.278245	1.81389	0.134741	0.841239	0.657717	2.29037	0.0411854	0.687171	0.339692	0.560238	0.145136	1.08378	0.836398	0.600038	0.196983	2.78054	0.0134904	0.463775	0.0569927	2.72261	0.0153011	NM_001013401	NM_001013401	Bt.37345	ENSBTAT00000000018	Bos taurus lymphotoxin alpha (TNF superfamily, member 1) (LTA), mRNA [NM_001013401]	chr23:27538860-27538801	-	-	-	-	-
280846	LTF	lactotransferrin	13.7029	0.745988	2.91088	0.180063	1.88149	0.422482	2.51612	0.244903	1.60994	0.544539	1.94314	0.399515	2.53435	0.241327	3.47484	0.120368	1.03487	0.96509	0.646366	0.578466	1.3373	0.710867	0.639851	0.569733	1.20696	0.810256	1.30426	0.734718	1.3711	0.68737	0.297817	0.130438	NM_180998	NM_180998	Bt.44264	ENSBTAT00000001704	Bos taurus lactotransferrin (LTF), mRNA [NM_180998]	chr22:53555982-53556041	-	-	-	-	-
280847	LUM	lumican	13.7862	0.719406	1.1106	0.810815	0.799086	0.609501	0.763527	0.539378	0.606576	0.259636	0.59881	0.247857	0.541369	0.169063	0.629736	0.296202	0.877137	0.764902	0.719509	0.454767	0.9555	0.917232	0.794439	0.60028	0.987197	0.976528	0.904075	0.817992	1.16323	0.73023	1.39286	0.451823	NM_173934	NM_173934	Bt.2452	ENSBTAT00000002279	Bos taurus lumican (LUM), mRNA [NM_173934]	chr5:21037751-21037692	-	-	-	-	-
280849	LYZ2	lysozyme C-2	9.55479	0.0204161	1.82867	0.252669	1.1007	0.853914	2.00968	0.187774	0.465595	0.150471	0.513496	0.207789	0.369754	0.0648191	0.480793	0.16768	0.724187	0.53711	0.601911	0.334225	1.82582	0.253866	0.231676	0.00877382	1.10288	0.850935	0.720072	0.53	1.3003	0.61506	1.50624	0.434429	NM_180999	NM_180999	Bt.29367	ENSBTAT00000007924	Bos taurus lysozyme C-2 (LYZ2), mRNA [NM_180999]	chr5:44573045-44572986	-	-	-	-	-
280851	CD46	CD46 molecule, complement regulatory protein	11.4305	0.00654035	1.42755	0.291746	2.59463	0.00782379	2.08027	0.0357831	3.38665	0.00105262	3.44922	0.000912967	2.04633	0.0397858	2.00636	0.0451126	1.13208	0.710658	1.81754	0.0824725	0.80176	0.51003	1.62798	0.152674	1.01847	0.956287	0.593274	0.126573	0.980466	0.952896	0.564246	0.0954866	NM_183080	NM_183080	Bt.53657	ENSBTAT00000007107	Bos taurus CD46 molecule, complement regulatory protein (CD46), transcript variant 2, mRNA [NM_183080]	chr16:77491586-77485470	-	-	-	-	-
280852	MDK	midkine (neurite growth-promoting factor 2)	12.5348	0.0160859	0.647022	0.216441	0.440182	0.0245273	0.546529	0.0905298	0.294076	0.0014548	0.409342	0.0152161	0.739447	0.3878	0.615257	0.169427	1.08092	0.822648	0.68032	0.272604	1.2416	0.534388	0.538079	0.0829509	1.39196	0.344752	1.80643	0.097199	0.832051	0.597185	1.75685	0.113118	NM_173935	NM_173935	Bt.21528	ENSBTAT00000010178	Bos taurus midkine (neurite growth-promoting factor 2) (MDK), mRNA [NM_173935]	chr15:77250882-77251630	-	-	-	-	-
280855	MET	met proto-oncogene (hepatocyte growth factor receptor)	7.20342	0.0560366	2.84445	0.00613768	1.71887	0.134246	1.35846	0.389964	1.10563	0.776711	0.877752	0.712815	1.44777	0.300686	1.06081	0.867519	0.926706	0.829719	0.604287	0.162515	0.790323	0.507787	0.813883	0.561783	0.793895	0.515884	1.64941	0.165175	0.732718	0.382926	0.873586	0.702854	NM_001012999	NM_001012999	Bt.13084	ENSBTAT00000008102	Bos taurus met proto-oncogene (hepatocyte growth factor receptor) (MET), mRNA [NM_001012999]	chr4:51912711-51912652	-	-	-	-	-
280857	MIA	melanoma inhibitory activity	13.7977	0.0293917	0.837993	0.447729	0.647532	0.0692242	0.67811	0.102195	0.469618	0.00283913	0.547932	0.0143717	0.50213	0.00582947	0.74756	0.215719	0.893622	0.627858	0.772718	0.271054	1.04722	0.842073	0.69254	0.121175	1.16676	0.50708	0.916408	0.706491	1.48878	0.0944802	1.19539	0.443365	NM_173936	NM_173936	Bt.4267	ENSBTAT00000011964	Bos taurus melanoma inhibitory activity (MIA), mRNA [NM_173936]	chr18:50314023-50314082	-	-	-	-	-
280858	MIF	macrophage migration inhibitory factor (glycosylation-inhibiting factor)	13.4716	0.106947	0.732884	0.0705322	0.70042	0.0401087	0.742208	0.0820032	0.680521	0.0274993	0.799491	0.186115	1.04301	0.800275	0.877409	0.434552	0.944882	0.733552	0.955703	0.785508	1.05966	0.727898	0.916887	0.602929	1.17482	0.337188	1.3046	0.118686	0.841225	0.303705	1.0769	0.656701	NM_001033608	NM_001033608	Bt.15528	ENSBTAT00000009699	Bos taurus macrophage migration inhibitory factor (glycosylation-inhibiting factor) (MIF), mRNA [NM_001033608]	chr17:73274015-73274074	-	-	-	-	-
280859	MIP	major intrinsic protein of lens fiber	3.27449	0.00738138	1.01982	0.881288	1.5807	0.00162076	1.2133	0.149327	1.61973	0.00100362	1.28079	0.0683223	1.27026	0.0774542	1.26205	0.0853407	1.08175	0.551101	1.54998	0.00237281	0.767574	0.0524022	1.33498	0.0353307	0.790745	0.0827831	0.991773	0.949862	0.993538	0.960641	0.857141	0.246839	NM_173937	NM_173937	Bt.4516	ENSBTAT00000013360	Bos taurus major intrinsic protein of lens fiber (MIP), mRNA [NM_173937]	chr5:57267627-57267686	-	-	-	-	-
280860	MLN	motilin	4.58181	0.31635	0.905277	0.836791	2.07809	0.138268	1.9621	0.170616	2.21169	0.109021	2.40342	0.0782261	1.20099	0.704872	1.72867	0.262873	1.09949	0.844344	2.29553	0.0941644	0.944185	0.905336	1.12721	0.804269	1.08669	0.863341	0.4997	0.158883	1.43937	0.453205	0.636031	0.352791	NM_173938	NM_173938	Bt.35	ENSBTAT00000020661	Bos taurus motilin (MLN), mRNA [NM_173938]	chr23:7865188-7865129	-	-	-	-	-
280863	MOG	myelin oligodendrocyte glycoprotein	5.02369	0.072855	1.30281	0.180555	0.714304	0.091895	0.804637	0.268493	0.686787	0.0614871	0.843364	0.383629	0.989122	0.955061	0.865276	0.458344	0.991831	0.966292	0.54828	0.00433034	1.12646	0.540988	0.853536	0.417525	1.22798	0.295178	1.17283	0.414476	0.874792	0.492675	1.14626	0.483955	NM_001013584	NM_001013584	Bt.49871	ENSBTAT00000045079	Bos taurus myelin oligodendrocyte glycoprotein (MOG), mRNA [NM_001013584]	chr23:28740253-28740194	-	-	-	-	-
280867	PRG4	proteoglycan 4	6.42016	0.35318	2.01875	0.237331	1.63936	0.402465	1.96226	0.256313	2.41892	0.140354	2.05358	0.22641	1.16939	0.789713	0.734288	0.599368	0.809773	0.719299	0.812065	0.722895	1.19697	0.759345	1.23272	0.721559	0.848967	0.780223	0.569438	0.341183	0.627925	0.430247	1.1028	0.867499	NM_001206633	NM_001206633	Bt.62170	ENSBTAT00000064366	Bos taurus proteoglycan 4 (PRG4), mRNA [NM_001206633]	chr16:68877086-68877647	-	-	-	-	-
280868	MTTP	microsomal triglyceride transfer protein	8.68829	0.851298	0.839424	0.357169	0.897015	0.56554	1.0254	0.894161	0.96921	0.868278	1.06628	0.733839	0.853393	0.403609	0.929896	0.700256	0.825942	0.31521	1.06861	0.725173	1.14313	0.480128	0.945199	0.765174	1.10015	0.613534	0.800347	0.243757	1.08965	0.649484	0.888209	0.531046	NM_001101834	NM_001101834	Bt.64166	ENSBTAT00000015850	Bos taurus microsomal triglyceride transfer protein (MTTP), mRNA [NM_001101834]	chr6:26377240-26377181	-	-	-	-	-
280869	MTR	5-methyltetrahydrofolate-homocysteine methyltransferase	7.13885	0.321751	0.694333	0.0747598	0.788054	0.236349	0.731786	0.124123	0.779786	0.216795	0.838771	0.379117	0.897511	0.586807	0.969285	0.875078	1.10166	0.626334	1.13498	0.524972	0.928599	0.709227	1.06559	0.749034	1.07564	0.713565	1.07003	0.733254	1.07997	0.698589	1.13657	0.520441	NM_001030298	NM_001030298	Bt.47673	ENSBTAT00000016262	Bos taurus 5-methyltetrahydrofolate-homocysteine methyltransferase (MTR), mRNA [NM_001030298]	chr28:9594320-9594379	-	-	-	-	-
280871	MUT	methylmalonyl CoA mutase	10.7703	0.0096325	1.19887	0.464025	1.75112	0.0300343	1.45851	0.134108	1.48251	0.118769	1.20154	0.458616	0.608312	0.0520058	0.902998	0.679317	1.06662	0.79365	1.46064	0.132676	0.832902	0.46048	1.01646	0.947178	0.810477	0.397111	0.506275	0.00977237	1.48443	0.11762	1.1812	0.501048	NM_173939	NM_173939	Bt.54866	ENSBTAT00000018963	Bos taurus methylmalonyl CoA mutase (MUT), nuclear gene encoding mitochondrial protein, mRNA [NM_173939]	chr23:21938852-21938793	-	-	-	-	-
280872	MX1	myxovirus (influenza virus) resistance 1, interferon-inducible protein p78 (mouse)	8.97739	0.00122942	1.60965	0.110626	0.755572	0.339732	0.816475	0.487948	0.374963	0.00216922	0.556775	0.0525092	1.26419	0.423324	0.780426	0.397507	1.15443	0.62245	0.4694	0.0143561	1.0806	0.790051	0.459246	0.0120377	1.48488	0.181859	2.27056	0.00854664	0.617331	0.10619	1.47923	0.185967	NM_173940	NM_173940	Bt.4675	ENSBTAT00000043742	Bos taurus myxovirus (influenza virus) resistance 1, interferon-inducible protein p78 (mouse) (MX1), mRNA [NM_173940]	chr1:143204603-143204662	-	-	-	-	-
280873	MX2	myxovirus (influenza virus) resistance 2 (mouse)	7.47435	0.00915408	2.18574	0.0874764	1.16115	0.737079	1.02748	0.95137	0.379815	0.0370248	0.454472	0.0849582	0.84829	0.711672	0.441858	0.0749958	1.12534	0.790666	0.53124	0.162781	0.884883	0.783391	0.369655	0.0324343	1.19656	0.686929	1.86654	0.168264	0.520881	0.150563	2.54684	0.043442	NM_173941	NM_173941	Bt.8143	ENSBTAT00000011146	Bos taurus myxovirus (influenza virus) resistance 2 (mouse) (MX2), mRNA [NM_173941]	chr1:143154986-143155045	-	-	-	-	-
280875	CPSF4	cleavage and polyadenylation specific factor 4, 30kDa	9.36155	0.17039	0.818777	0.2606	0.840885	0.328052	1.00335	0.984814	1.28709	0.158573	1.16412	0.390081	1.09508	0.605782	1.22406	0.255455	1.09384	0.610289	1.027	0.879382	1.1932	0.318986	1.28279	0.163947	0.90446	0.568507	0.940698	0.727943	1.11778	0.527497	0.893614	0.523312	NM_173942	NM_173942	Bt.55595	ENSBTAT00000002701	Bos taurus cleavage and polyadenylation specific factor 4, 30kDa (CPSF4), mRNA [NM_173942]	chr25:37500765-37500707	-	-	-	-	-
280877	NF1	neurofibromin 1	8.22367	0.0319001	0.892191	0.497978	0.948846	0.754247	1.09789	0.578461	1.46622	0.0293803	1.39561	0.0551263	1.47347	0.0275305	1.21526	0.250812	1.10739	0.544171	1.0635	0.713689	1.15708	0.387424	1.33549	0.093173	0.951841	0.768536	1.05579	0.74622	0.82476	0.256283	0.91124	0.580257	NM_001122728	NM_001122728	Bt.105987	ENSBTAT00000063140	Bos taurus neurofibromin 1 (NF1), mRNA [NM_001122728]	chr19:19134852-19134793	-	-	-	-	-
280878	NNT	nicotinamide nucleotide transhydrogenase	8.46127	0.0435957	1.18229	0.367513	1.22873	0.269566	1.30796	0.153478	0.973875	0.88584	0.790377	0.208963	0.836664	0.337715	0.742287	0.114706	1.03874	0.836696	1.03928	0.8345	1.06448	0.734934	0.744577	0.118325	0.81158	0.263288	1.05856	0.75775	0.887199	0.517894	1.39938	0.0771701	NM_173943	NM_173943	Bt.5120	ENSBTAT00000015769	Bos taurus nicotinamide nucleotide transhydrogenase (NNT), nuclear gene encoding mitochondrial protein, mRNA [NM_173943]	chr20:31171794-31171735	-	-	-	-	-
280880	NPB	neuropeptide B	5.94928	0.518371	0.973382	0.917155	1.09724	0.720824	1.41151	0.191282	1.13424	0.627979	1.33112	0.275687	1.57061	0.0906116	1.48334	0.136878	1.14485	0.602907	1.12724	0.64489	1.28642	0.335865	0.803563	0.402316	1.17359	0.53862	1.17991	0.525171	0.944437	0.825619	0.771806	0.322567	NM_173944	NM_173944	Bt.12289	ENSBTAT00000018455	Bos taurus neuropeptide B (NPB), mRNA [NM_173944]	chr19:51601584-51601525	-	-	-	-	-
280881	NTS	neurotensin	4.53988	0.168507	2.85485	0.165295	5.31773	0.0314583	3.18835	0.126658	3.81387	0.0800182	4.31058	0.0573994	2.83888	0.167483	1.23942	0.772504	0.901716	0.88911	1.8627	0.404957	0.59957	0.492474	1.19619	0.809288	1.13024	0.868953	0.658584	0.574612	0.436587	0.269652	0.727532	0.668632	NM_173945	NM_173945	Bt.440	ENSBTAT00000006980	Bos taurus neurotensin (NTS), mRNA [NM_173945]	chr5:15621172-15621231	-	-	-	-	-
280884	OGN	osteoglycin	12.1209	0.547746	0.602067	0.333913	0.542006	0.245389	0.532922	0.232943	0.48831	0.176049	0.518624	0.213922	0.31495	0.0337393	0.398852	0.0861856	0.793163	0.656678	0.900241	0.839993	0.98324	0.974086	0.916288	0.8666	1.06208	0.907857	0.60728	0.342045	1.2664	0.650545	1.98862	0.193799	NM_173946	NM_173946	Bt.5341	ENSBTAT00000015694	Bos taurus osteoglycin (OGN), mRNA [NM_173946]	chr8:85468575-85468634	-	-	-	-	-
280885	OMD	osteomodulin	7.01007	0.220244	0.94025	0.859978	1.90014	0.0748067	1.30317	0.450733	1.59626	0.187927	2.0022	0.0552126	1.21522	0.577813	1.23095	0.553131	0.889185	0.73686	2.02089	0.0522503	0.68583	0.285492	1.2249	0.56252	1.2543	0.518091	0.606941	0.160731	1.01295	0.970605	0.722354	0.355625	NM_173947	NM_173947	Bt.114	ENSBTAT00000015704	Bos taurus osteomodulin (OMD), mRNA [NM_173947]	chr8:85477095-85477036	-	-	-	-	-
280887	OTC	ornithine carbamoyltransferase	3.10504	0.533712	1.05605	0.520762	1.12417	0.174209	1.05385	0.536699	1.10573	0.241078	1.11237	0.214939	1.00945	0.911502	1.08749	0.32599	0.952785	0.568689	1.0645	0.462291	0.937449	0.447659	1.04923	0.571158	1.006	0.94359	0.907471	0.257027	1.07731	0.382202	0.876131	0.126571	NM_177487	NM_177487	Bt.4269	ENSBTAT00000001947	Bos taurus ornithine carbamoyltransferase (OTC), nuclear gene encoding mitochondrial protein, mRNA [NM_177487]	chrX:110319074-110319015	-	-	-	-	-
280888	OXT	oxytocin, prepropeptide	8.76408	0.183019	0.903382	0.462733	0.959982	0.766867	1.08241	0.56631	1.01229	0.92926	1.30565	0.0612617	1.22112	0.154814	1.18969	0.213902	1.09711	0.502586	1.06265	0.659443	1.12753	0.386665	0.935225	0.627363	1.28979	0.0732728	0.935259	0.627552	0.97426	0.849782	0.922186	0.557479	NM_176855	NM_176855	Bt.183	ENSBTAT00000010554	Bos taurus oxytocin, prepropeptide (OXT), mRNA [NM_176855]	chr13:52575370-52575311	-	-	-	-	-
280890	PAM	peptidylglycine alpha-amidating monooxygenase	11.5044	0.330145	1.3334	0.33084	0.846284	0.570351	0.87275	0.64314	0.666614	0.174319	0.799902	0.448851	1.28164	0.400566	0.813051	0.48232	1.01121	0.969654	0.634683	0.129509	1.03127	0.916351	0.763809	0.361962	1.19995	0.535619	1.60225	0.11655	0.634382	0.129127	1.24373	0.459275	NM_173948	NM_173948	Bt.12303	ENSBTAT00000016445	Bos taurus peptidylglycine alpha-amidating monooxygenase (PAM), mRNA [NM_173948]	chr7:104501670-104501729	-	-	-	-	-
280891	PDP1	pyruvate dehyrogenase phosphatase catalytic subunit 1	6.89426	0.00963703	1.85443	0.0254072	2.23375	0.00477397	1.14936	0.597443	1.45082	0.164876	1.47065	0.150566	0.758272	0.297687	0.994701	0.983877	1.18409	0.522062	1.20455	0.481144	0.514544	0.0169525	1.26228	0.379239	1.01366	0.958837	0.515605	0.0172609	1.3118	0.306866	1.1904	0.509171	-	L18966	Bt.3889	ENSBTAT00000000233	[Pyruvate dehydrogenase [acetyl-transferring]]-phosphatase 1, mitochondrial [Source:UniProtKB/Swiss-Prot;Acc:P35816] [ENSBTAT00000000233]	chr14:72681019-72678655	-	-	-	-	-
280894	PGF	placental growth factor	7.77115	0.336603	1.51255	0.122728	1.2951	0.327972	1.21557	0.458416	1.416	0.191512	1.81293	0.0301517	1.82921	0.0279644	1.65781	0.062192	1.25202	0.394122	0.856232	0.55473	0.938598	0.808901	1.16488	0.56133	1.28032	0.349504	1.00898	0.97277	0.906299	0.707521	0.755224	0.289021	NM_173950	NM_173950	Bt.53682	ENSBTAT00000018196	Bos taurus placental growth factor (PGF), mRNA [NM_173950]	chr10:086595762-086595704	-	-	-	-	-
280895	PGR	progesterone receptor	9.23417	0.461708	1.92656	0.0740821	1.96709	0.0658766	1.36573	0.384444	1.8475	0.093305	1.64817	0.168018	1.27021	0.503205	1.20315	0.604084	1.15428	0.687166	1.02104	0.95333	0.694287	0.309923	1.35276	0.398961	0.892112	0.748502	0.77068	0.466327	0.947198	0.87882	0.959385	0.90722	NM_001205356	NM_001205356	Bt.13036	ENSBTAT00000010545	Bos taurus progesterone receptor (PGR), mRNA [NM_001205356]	-	-	-	-	-	-
280897	PLG	plasminogen	4.19782	0.0703663	1.26435	0.232812	1.01944	0.920911	0.768829	0.182672	0.908399	0.621023	0.807856	0.276623	0.728986	0.111753	0.66259	0.0416024	0.844885	0.388052	0.80629	0.272377	0.754172	0.153731	1.18154	0.392901	0.889319	0.54655	0.902372	0.597166	0.90892	0.623098	1.27512	0.216812	NM_173951	NM_173951	Bt.306	ENSBTAT00000001674	Bos taurus plasminogen (PLG), mRNA [NM_173951]	chr9:98016676-98016617	-	-	-	-	-
280900	PPY	pancreatic polypeptide	6.49793	0.705864	0.858082	0.288879	0.978877	0.881116	0.969659	0.829159	1.07274	0.623547	1.15666	0.312714	0.987156	0.927837	1.03609	0.803916	1.05307	0.71745	1.14077	0.36007	0.990583	0.947148	1.10631	0.481165	1.07823	0.598687	0.853453	0.272549	1.04957	0.734893	1.01639	0.909327	NM_173952	NM_173952	Bt.98647	-	Bos taurus pancreatic polypeptide (PPY), mRNA [NM_173952]	chr19:44437324-44437263	-	-	-	-	-
280901	PRL	prolactin	6.3173	0.008975	0.991639	0.97614	0.778401	0.375861	0.762946	0.339459	0.744255	0.297856	0.426191	0.00500243	0.564903	0.0501765	0.346306	0.000760691	0.71849	0.245175	0.784964	0.391833	0.980144	0.943047	0.975502	0.929599	0.572642	0.0554893	1.32547	0.320212	0.613036	0.0902015	2.07473	0.0143375	NM_173953	NM_173953	Bt.7197	ENSBTAT00000020313	Bos taurus prolactin (PRL), mRNA [NM_173953]	chr23:35105289-35105231	-	-	-	-	-
280903	PTH	parathyroid hormone	3.42504	0.228818	0.691374	0.429283	0.951525	0.914742	2.33259	0.0768305	0.980713	0.966527	1.77766	0.22187	0.89553	0.812169	0.907304	0.834038	1.48708	0.395865	1.37628	0.493313	2.45143	0.0619617	0.420439	0.0706701	1.81262	0.207064	0.503769	0.147841	1.01315	0.977546	1.63901	0.292283	NM_173954	NM_173954	Bt.95	ENSBTAT00000025399	Bos taurus parathyroid hormone (PTH), mRNA [NM_173954]	chr15:39730601-39730660	-	-	-	-	-
280904	PTN	pleiotrophin	12.9969	0.865795	0.819759	0.629333	0.690274	0.370694	0.603258	0.225302	0.600322	0.220982	0.826781	0.644051	0.605203	0.228187	0.714743	0.416687	0.957256	0.915328	0.842045	0.676118	0.873941	0.743187	0.995132	0.990523	1.37723	0.438621	0.732	0.45016	1.181	0.686	1.3393	0.479168	NM_173955	NM_173955	Bt.4844	ENSBTAT00000002983	Bos taurus pleiotrophin (PTN), mRNA [NM_173955]	chr4:101711482-101708884	-	-	-	-	-
280905	PYY2	seminalplasmin	10.1573	0.00932373	1.14423	0.289378	1.04757	0.712119	1.18349	0.18791	1.18609	0.182409	1.4617	0.00525405	1.5701	0.00124744	1.50788	0.00283558	1.20864	0.14029	0.915526	0.484931	1.12975	0.336447	1.0022	0.986065	1.23237	0.105487	1.07416	0.570682	0.960374	0.748089	0.801547	0.0874869	NM_173956	NM_173956	Bt.324	ENSBTAT00000065967	Bos taurus seminalplasmin (PYY2), mRNA [NM_173956]	chr19:44456948-44456888	-	-	-	-	-
280907	PRPH2	peripherin 2 (retinal degeneration, slow)	3.19056	0.0390307	0.991681	0.963734	0.943732	0.752826	0.935111	0.715336	0.935017	0.714929	0.958141	0.816053	0.873626	0.464464	1.63599	0.0119005	0.793656	0.215331	0.951649	0.787498	0.990864	0.96016	0.999899	0.999563	1.02473	0.894231	0.911793	0.616101	1.87264	0.00194221	0.485124	0.000500723	NM_001166487	NM_001166487	Bt.12752	ENSBTAT00000007836	Bos taurus peripherin 2 (retinal degeneration, slow) (PRPH2), mRNA [NM_001166487]	chr23:16376336-16376277	-	-	-	-	-
280909	REN	renin	6.56998	0.458118	1.1779	0.233019	1.02761	0.840622	1.02221	0.871159	0.999945	0.999674	1.16338	0.26938	1.12577	0.385073	1.32385	0.0463452	1.14117	0.333772	0.872408	0.318073	0.994741	0.968931	0.978223	0.870837	1.16345	0.269209	0.967667	0.808284	1.17596	0.237635	0.86201	0.278267	NM_001206509	NM_001206509	Bt.17940	-	Bos taurus renin (REN), mRNA [NM_001206509]	chr16:1752791-1752732	-	-	-	-	-
280910	RGN	regucalcin (senescence marker protein-30)	8.41514	0.419442	0.762621	0.421482	0.66215	0.225137	0.69331	0.279735	0.687857	0.269734	1.04443	0.896774	1.06801	0.844335	1.30031	0.43583	0.987285	0.969529	0.868256	0.673769	1.04706	0.890835	0.992135	0.981193	1.51838	0.219315	1.02258	0.94685	1.2175	0.5582	0.75927	0.414074	NM_173957	NM_173957	Bt.502	ENSBTAT00000065105	Bos taurus regucalcin (senescence marker protein-30) (RGN), mRNA [NM_173957]	chrX:90747231-90747290	-	-	-	-	-
280911	RGR	retinal G protein coupled receptor	7.11141	0.721528	1.21358	0.556947	1.2051	0.571231	1.57226	0.176011	1.08788	0.797721	1.13788	0.694553	0.865901	0.661695	1.49901	0.224466	1.28776	0.443904	0.993012	0.982966	1.30468	0.421032	0.691921	0.26792	1.04596	0.891197	0.760978	0.408738	1.73115	0.103584	0.859078	0.644429	NM_175775	NM_175775	Bt.567	ENSBTAT00000020822	Bos taurus retinal G protein coupled receptor (RGR), mRNA [NM_175775]	chr28:039542122-039542180	-	-	-	-	-
280916	RP1	retinitis pigmentosa 1 (autosomal dominant)	3.11373	0.270212	0.924112	0.211917	0.975264	0.68793	1.00052	0.993279	1.03333	0.599413	1.10872	0.106222	1.02358	0.708571	0.994392	0.928029	0.966041	0.580096	1.05535	0.390303	1.0259	0.68177	1.03279	0.605235	1.07295	0.263933	0.923208	0.206479	0.971487	0.642904	0.97149	0.642935	NM_173958	NM_173958	Bt.11214	ENSBTAT00000014879	Bos taurus retinitis pigmentosa 1 (autosomal dominant) (RP1), mRNA [NM_173958]	chr14:23999198-23999257	-	-	-	-	-
280922	SAG	S-antigen; retina and pineal gland (arrestin)	4.98069	0.675791	1.01064	0.976472	0.817254	0.575119	1.61889	0.187048	1.39233	0.360401	1.06121	0.868556	1.32511	0.435614	1.03241	0.929187	0.977972	0.950518	0.808649	0.555368	1.98089	0.0655447	0.860052	0.674982	0.762187	0.451799	1.24867	0.537599	0.779115	0.488843	0.947268	0.880055	NM_181000	NM_181000	Bt.32317	ENSBTAT00000065854	Bos taurus S-antigen; retina and pineal gland (arrestin) (SAG), mRNA [NM_181000]	chr3:113655662-113660330	-	-	-	-	-
280924	SCD	stearoyl-CoA desaturase (delta-9-desaturase)	14.2942	0.0174164	0.989529	0.988669	6.51107	0.0169477	3.21735	0.12354	9.70244	0.0046718	8.90466	0.00621047	2.96247	0.151079	1.88784	0.394642	1.42949	0.630527	6.57997	0.0164016	0.494136	0.345775	3.01566	0.144755	0.917776	0.907853	0.332687	0.145899	0.637253	0.544691	0.757205	0.707872	NM_173959	NM_173959	Bt.65021	-	Bos taurus stearoyl-CoA desaturase (delta-9-desaturase) (SCD), mRNA [NM_173959]	chr26:21138126-21138067	-	-	-	-	-
280930	RNASE1	ribonuclease, RNase A family, 1 (pancreatic)	11.2739	0.000970981	2.18434	0.0153758	1.94343	0.0364056	2.0783	0.0223601	0.959455	0.891736	0.680168	0.211905	0.903625	0.739169	0.721824	0.288984	1.72019	0.0832871	0.889709	0.701122	1.0694	0.825422	0.461654	0.0163878	0.70891	0.263697	1.32853	0.354193	0.79881	0.462388	2.38312	0.00780037	NM_181810	NM_181810	Bt.22955	ENSBTAT00000036229	Bos taurus ribonuclease, RNase A family, 1 (pancreatic) (RNASE1), mRNA [NM_181810]	chr10:26256884-26256943	-	-	-	-	-
280931	SRY	sex determining region Y	3.43947	0.0850675	0.639126	0.21344	0.692814	0.30536	0.625798	0.193303	0.77412	0.47223	0.809343	0.551928	1.43808	0.31014	0.729832	0.377779	1.65688	0.162193	1.084	0.820028	0.903269	0.774218	1.23701	0.549752	1.0455	0.900088	1.77685	0.113523	0.507503	0.0642867	2.27022	0.0274941	NM_001014385	NM_001014385	Bt.90486	ENSBTAT00000062957	Bos taurus sex determining region Y (SRY), mRNA [NM_001014385]	chr13:5424733-5424674	-	-	-	-	-
280932	SST	somatostatin	4.02942	0.461446	1.70897	0.236302	2.21798	0.0831581	0.974587	0.954007	1.90987	0.155263	1.52998	0.344898	1.76138	0.211635	1.06461	0.88845	1.11411	0.808804	1.29784	0.560426	0.439403	0.0742081	1.95968	0.140099	0.801091	0.620079	1.15124	0.752557	0.604421	0.265094	1.04649	0.918912	NM_173960	NM_173960	Bt.49664	ENSBTAT00000023020	Bos taurus somatostatin (SST), mRNA [NM_173960]	chr1:80251561-80251620	-	-	-	-	-
280933	ST7	suppression of tumorigenicity 7	10.5758	0.0040528	0.972387	0.895536	1.66498	0.023134	1.54169	0.0506231	2.12002	0.00146714	1.86855	0.00649039	1.74557	0.0139148	1.67601	0.0215731	1.04647	0.831365	1.71226	0.0171576	0.92595	0.718575	1.37513	0.143535	0.881386	0.555103	0.934183	0.749735	0.96015	0.848799	0.624384	0.0345993	NM_173961	NM_173961	Bt.6033	ENSBTAT00000014243	Bos taurus suppression of tumorigenicity 7 (ST7), mRNA [NM_173961]	chr4:51490650-51480109	-	-	-	-	-
280934	SULT1E1	sulfotransferase family 1E, estrogen-preferring, member 1	3.90079	0.0123957	1.00357	0.979082	1.08443	0.551815	0.918444	0.532387	0.750596	0.0424687	0.788257	0.0885122	0.807184	0.1232	0.635523	0.00235127	0.821556	0.155736	1.08057	0.5693	0.846941	0.227642	0.817248	0.145387	1.05017	0.718693	1.02401	0.861268	0.787333	0.0870386	1.29273	0.0672745	NM_177488	NM_177488	Bt.300	ENSBTAT00000015862	Bos taurus sulfotransferase family 1E, estrogen-preferring, member 1 (SULT1E1), mRNA [NM_177488]	chr6:87036416-87036357	-	-	-	-	-
280936	SV2A	synaptic vesicle glycoprotein 2A	9.27572	0.0901623	0.917889	0.484243	1.1216	0.350625	1.01425	0.90758	1.2472	0.078823	1.27287	0.0562562	1.24424	0.0818994	1.26003	0.0666574	1.09959	0.43878	1.22193	0.108927	0.904292	0.412293	1.22967	0.0987538	1.02059	0.867271	0.977507	0.852005	1.01269	0.917617	0.87267	0.269603	-	BC123478	Bt.22009	-	Bos taurus cDNA clone IMAGE:8282558, containing frame-shift errors. [BC123478]	chr3:20756342-20756401	-	-	-	-	-
280937	SYP	synaptophysin	5.83221	0.639281	0.986599	0.960938	0.901804	0.707878	1.01551	0.955444	0.890115	0.673135	1.14057	0.63376	1.46687	0.172079	1.28118	0.372119	0.946529	0.841932	0.914053	0.744494	1.12609	0.666966	0.876521	0.633083	1.28138	0.371823	1.28608	0.364908	0.873409	0.623983	0.738796	0.277329	NM_173963	NM_173963	Bt.674	ENSBTAT00000021428	Bos taurus synaptophysin (SYP), mRNA [NM_173963]	chrX:92308707-92308648	-	-	-	-	-
280939	TEK	TEK tyrosine kinase, endothelial	10.7535	0.0154472	1.01518	0.940976	1.3103	0.191532	1.26757	0.250067	1.48855	0.0591317	1.45081	0.07626	1.75432	0.00977188	1.89577	0.00385177	0.949893	0.80067	1.29071	0.216666	0.967389	0.870599	1.17433	0.432448	0.974649	0.899592	1.2092	0.354586	1.08063	0.703527	0.50106	0.00203635	NM_173964	NM_173964	Bt.4390	ENSBTAT00000026836	Bos taurus TEK tyrosine kinase, endothelial (TEK), mRNA [NM_173964]	chr8:17040396-17040337	-	-	-	-	-
280941	TIE1	tyrosine kinase with immunoglobulin-like and EGF-like domains 1	10.3649	0.221428	1.18422	0.534823	0.716457	0.225902	0.875443	0.62484	0.762305	0.321956	1.17628	0.551076	1.36054	0.262497	1.27754	0.370567	1.13883	0.63269	0.605004	0.0728842	1.22191	0.462616	0.870765	0.611031	1.54306	0.118689	1.15665	0.592854	0.938992	0.816676	0.891428	0.672487	NM_173965	NM_173965	Bt.4698	ENSBTAT00000004917	Bos taurus tyrosine kinase with immunoglobulin-like and EGF-like domains 1 (TIE1), mRNA [NM_173965]	chr3:103278261-103278202	-	-	-	-	-
280943	TNF	tumor necrosis factor	8.45598	0.0262968	0.681331	0.240089	0.452352	0.0197	0.637573	0.170318	0.308011	0.00104709	0.460807	0.0224406	0.557411	0.0785563	0.636814	0.16923	0.955867	0.888616	0.663925	0.210686	1.40946	0.292077	0.4831	0.0310934	1.49607	0.218069	1.20964	0.556086	1.14245	0.679889	1.50101	0.214433	NM_173966	NM_173966	Bt.12756	ENSBTAT00000035815	Bos taurus tumor necrosis factor (TNF), mRNA [NM_173966]	chr23:27534805-27534746	-	-	-	-	-
280946	TST	thiosulfate sulfurtransferase (rhodanese)	13.4785	0.0210793	0.998912	0.996008	0.550202	0.0101858	0.756888	0.207721	0.478029	0.00206307	0.634934	0.0449365	0.755492	0.204815	0.739771	0.173896	0.91051	0.667236	0.550801	0.0103078	1.37566	0.151065	0.631571	0.0426717	1.32823	0.199449	1.18988	0.427314	0.979191	0.92304	1.2308	0.344284	NM_177489	NM_177489	Bt.51597	ENSBTAT00000043317	Bos taurus thiosulfate sulfurtransferase (rhodanese) (TST), nuclear gene encoding mitochondrial protein, mRNA [NM_177489]	chr5:075810577-075810521	-	-	-	-	-
280948	TTR	transthyretin	12.9636	0.00287788	0.994715	0.992749	0.772369	0.658426	0.500334	0.241371	0.193747	0.00862728	0.226093	0.0161091	0.154034	0.0032796	0.156497	0.00351095	0.916541	0.881226	0.776473	0.664978	0.647791	0.458953	0.387236	0.112526	1.16695	0.791332	0.681287	0.512245	1.01599	0.978303	5.85661	0.00508978	NM_173967	NM_173967	Bt.207	ENSBTAT00000014585	Bos taurus transthyretin (TTR), mRNA [NM_173967]	chr24:25854814-25854755	-	-	-	-	-
280950	TXN	thioredoxin	14.7865	0.560232	1.05971	0.666398	1.03433	0.801643	1.09502	0.500953	1.03739	0.784746	0.820936	0.149973	0.960305	0.763135	0.916076	0.515643	0.987386	0.924691	0.976053	0.8568	1.05867	0.671664	0.947367	0.687674	0.79135	0.0902767	1.16977	0.249089	0.953942	0.725798	1.07784	0.577836	NM_173968	NM_173968	Bt.231	ENSBTAT00000044356	Bos taurus thioredoxin (TXN), mRNA [NM_173968]	chr8:101484967-101484908	-	-	-	-	-
280951	TYR	tyrosinase (oculocutaneous albinism IA)	5.52545	0.0352732	0.921171	0.820151	0.590113	0.152172	0.506849	0.0685082	0.56586	0.12335	0.727286	0.381282	0.365161	0.00912985	0.322075	0.00389872	0.880047	0.723673	0.640612	0.224036	0.858901	0.674023	1.11643	0.760499	1.28527	0.488935	0.502088	0.0649878	0.882008	0.728284	2.73243	0.00926567	NM_181001	NM_181001	Bt.9028	ENSBTAT00000015679	Bos taurus tyrosinase (oculocutaneous albinism IA) (TYR), mRNA [NM_181001]	chr29:6352231-6352172	-	-	-	-	-
280952	KDM6A	lysine (K)-specific demethylase 6A	7.51214	0.0889464	1.01549	0.921361	1.4428	0.0250646	1.05131	0.748115	1.24001	0.174704	1.07296	0.6516	0.905307	0.524376	1.36274	0.0552031	1.0661	0.681396	1.4208	0.0311869	0.728656	0.0502418	1.1795	0.294065	0.865282	0.356559	0.843747	0.280516	1.50528	0.013438	0.782322	0.123396	NM_001206575	NM_001206575	Bt.24510	-	Bos taurus lysine (K)-specific demethylase 6A (KDM6A), mRNA [NM_001206575]	chrX:104047493-104047434	-	-	-	-	-
280955	VIM	vimentin	15.9134	0.445933	1.15483	0.519502	0.830521	0.407264	0.842475	0.443854	0.736865	0.177804	0.766286	0.238115	0.992757	0.973948	0.795003	0.307633	1.04878	0.830649	0.719174	0.146882	1.01439	0.948808	0.874643	0.548742	1.03993	0.860415	1.29554	0.250833	0.800803	0.322909	1.31921	0.220062	NM_173969	NM_173969	Bt.11149	ENSBTAT00000024572	Bos taurus vimentin (VIM), mRNA [NM_173969]	chr13:31952674-31952733	-	-	-	-	-
280956	VIP	vasoactive intestinal peptide	3.1749	0.0654261	0.779584	0.014728	0.887285	0.220613	0.80089	0.0278409	0.841927	0.0825577	0.889878	0.231758	0.799742	0.0269348	0.864607	0.13889	0.7046	0.00108905	1.13815	0.1861	0.90263	0.292186	1.05124	0.604407	1.05695	0.566011	0.898709	0.272605	1.08111	0.420517	0.814937	0.0412438	NM_173970	NM_173970	Bt.11212	ENSBTAT00000017827	Bos taurus vasoactive intestinal peptide (VIP), mRNA [NM_173970]	chr9:90897160-90897219	-	-	-	-	-
280957	VIT	vitrin	6.65498	2.53342e-08	1.08788	0.805748	0.439897	0.022716	0.206764	8.54187e-05	0.205358	8.10031e-05	0.0944872	2.21299e-07	0.125507	1.82345e-06	0.122621	1.52983e-06	0.8499	0.635441	0.404363	0.0128964	0.470029	0.0348539	0.993199	0.984094	0.460109	0.0304205	1.32829	0.410017	0.977009	0.945828	6.9311	5.26818e-06	NM_173971	NM_173971	Bt.9421	ENSBTAT00000034836	Bos taurus vitrin (VIT), mRNA [NM_173971]	chr11:19302419-19302478	-	-	-	-	-
280958	VWF	von Willebrand factor	9.57846	0.129333	1.09215	0.578596	0.852564	0.318156	1.07361	0.654141	0.790878	0.146445	0.918264	0.591005	1.31056	0.0962845	0.9726	0.860662	0.975856	0.877274	0.780625	0.12615	1.25928	0.153301	0.736651	0.0620261	1.16107	0.349403	1.42721	0.0317634	0.742126	0.0681897	1.00335	0.983148	NM_001205308	NM_001205308	Bt.35003	ENSBTAT00000016273	Bos taurus von Willebrand factor (VWF), mRNA [NM_001205308]	chr5:104727114-104727173	-	-	-	-	-
280960	XDH	xanthine dehydrogenase	15.8007	0.104479	1.10372	0.746797	1.97542	0.0330845	1.50529	0.187937	2.13325	0.0188537	1.83297	0.0556692	1.15196	0.643856	1.17262	0.602983	1.05194	0.868336	1.78978	0.065299	0.76201	0.37707	1.41717	0.259477	0.859237	0.620145	0.628468	0.136696	1.01793	0.95358	0.897083	0.72241	NM_173972	NM_173972	Bt.5403	ENSBTAT00000016620	Bos taurus xanthine dehydrogenase (XDH), mRNA [NM_173972]	chr11:14176394-14176335	-	-	-	-	-
280961	ZFX	zinc finger protein, X-linked	9.57573	0.175623	1.06488	0.688125	1.15258	0.367615	0.999064	0.995223	1.2077	0.233967	1.1494	0.376879	0.806409	0.176541	1.21403	0.22162	0.909694	0.546416	1.08236	0.613654	0.866805	0.364516	1.20883	0.231718	0.951722	0.751894	0.701593	0.0305112	1.50548	0.0137953	0.749317	0.0737561	NM_177490	NM_177490	Bt.364	ENSBTAT00000010165	Bos taurus zinc finger protein, X-linked (ZFX), mRNA [NM_177490]	chrX:126146150-126146091	-	-	-	-	-
280962	ZFY	zinc finger protein, Y-linked	8.58604	0.0117351	1.30025	0.177849	1.6752	0.011453	1.44983	0.0608961	1.84041	0.00345543	1.4696	0.0526384	1.16693	0.422839	1.75006	0.00661902	0.947974	0.780301	1.28837	0.192952	0.865464	0.45281	1.2694	0.219477	0.798519	0.246028	0.794049	0.234748	1.4997	0.042126	0.541683	0.00331844	NM_177491	NM_177491	Bt.364	-	Bos taurus zinc finger protein, Y-linked (ZFY), mRNA [NM_177491]	chrX:126149033-126148975	-	-	-	-	-
280963	ZP2	zona pellucida glycoprotein 2 (sperm receptor)	4.01406	0.00472078	0.981768	0.951406	0.399929	0.00503534	0.362078	0.00220547	0.417156	0.00708773	0.41898	0.00734054	0.395725	0.00461807	0.503895	0.03027	0.773616	0.398538	0.407356	0.00584926	0.905357	0.742181	1.15211	0.63979	1.00437	0.988471	0.944497	0.850039	1.27335	0.426369	1.53527	0.163609	NM_173973	NM_173973	Bt.7208	ENSBTAT00000015289	Bos taurus zona pellucida glycoprotein 2 (sperm receptor) (ZP2), mRNA [NM_173973]	chr25:19228447-19228388	-	-	-	-	-
280964	ZP3	zona pellucida glycoprotein 3 (sperm receptor)	9.49435	0.136987	0.915743	0.506648	0.79372	0.0889168	0.996565	0.979201	0.756094	0.0420218	0.873366	0.309813	0.950748	0.702348	0.955184	0.728578	1.12365	0.380646	0.866749	0.283977	1.25556	0.0935113	0.7587	0.044413	1.1551	0.2801	1.0886	0.52173	1.00467	0.971863	1.17637	0.225102	NM_173974	NM_173974	Bt.511	ENSBTAT00000019756	Bos taurus zona pellucida glycoprotein 3 (sperm receptor) (ZP3), mRNA [NM_173974]	chr25:34968313-34968372	-	-	-	-	-
280965	ZP4	zona pellucida glycoprotein 4	3.39901	0.605185	1.10947	0.820831	0.547011	0.195535	0.52446	0.167123	0.610431	0.287007	0.799207	0.625721	0.571954	0.229571	0.994618	0.990609	0.768591	0.567148	0.493039	0.131489	0.958774	0.926838	1.16392	0.740833	1.30925	0.558026	0.715652	0.46784	1.73898	0.233977	0.77275	0.575072	NM_173975	NM_173975	Bt.7207	ENSBTAT00000036982	Bos taurus zona pellucida glycoprotein 4 (ZP4), mRNA [NM_173975]	chr28:10664195-10664136	-	-	-	-	-
280968	TPPP	tubulin polymerization promoting protein	9.85755	0.0244225	1.07411	0.586186	0.959632	0.753244	1.06102	0.651683	0.996874	0.980923	1.1062	0.443467	1.43484	0.00989373	1.44423	0.00878159	1.0524	0.696961	0.893421	0.392842	1.10565	0.445684	0.939542	0.634654	1.10967	0.42962	1.29708	0.0554359	1.00655	0.96025	0.72869	0.0218149	NM_173976	NM_173976	Bt.42	-	Bos taurus tubulin polymerization promoting protein (TPPP), mRNA [NM_173976]	chr20:71564604-71564545	-	-	-	-	-
280969	ABAT	4-aminobutyrate aminotransferase	6.96299	0.469837	0.870749	0.631236	0.808511	0.462378	0.730823	0.281207	0.600864	0.0855168	0.842234	0.552019	0.597553	0.0823635	0.699344	0.22065	1.04222	0.885742	0.928524	0.796713	0.903912	0.725793	0.822175	0.498068	1.4017	0.246709	0.709486	0.239262	1.17035	0.585636	1.49027	0.173313	NM_001081581	NM_001081581	Bt.104290	ENSBTAT00000005280	Bos taurus 4-aminobutyrate aminotransferase (ABAT), nuclear gene encoding mitochondrial protein, mRNA [NM_001081581]	chr25:7689150-7689209	-	-	-	-	-
280976	ACO2	aconitase 2, mitochondrial	13.3859	0.371987	0.80393	0.166195	1.04643	0.769416	0.94427	0.711211	1.14212	0.393672	1.14957	0.371282	1.1227	0.456767	1.11426	0.486355	1.00905	0.953546	1.30164	0.0971951	0.902376	0.508439	1.20952	0.225453	1.00652	0.966475	0.976629	0.878515	0.99248	0.961078	0.905583	0.52307	NM_173977	NM_173977	Bt.5210	ENSBTAT00000008431	Bos taurus aconitase 2, mitochondrial (ACO2), nuclear gene encoding mitochondrial protein, mRNA [NM_173977]	chr5:113138096-113138155	-	-	-	-	-
280977	ACP1	acid phosphatase 1, soluble	11.8669	0.72689	0.900638	0.342963	0.937815	0.558559	0.923586	0.469677	0.941215	0.580802	0.918251	0.438281	0.943267	0.594394	0.803218	0.0535309	0.977061	0.832056	1.04128	0.711902	0.984827	0.888859	1.01909	0.862804	0.975602	0.821432	1.02724	0.806009	0.851528	0.149975	1.21643	0.0821422	NM_173978	NM_173978	Bt.9965	ENSBTAT00000050657	Bos taurus acid phosphatase 1, soluble (ACP1), mRNA [NM_173978]	chrUn_GJ058425:47650-47709	-	-	-	-	-
280979	ACTB	actin, beta	16.5428	0.512693	1.08691	0.497842	0.993658	0.958546	1.01067	0.930892	0.948174	0.664271	0.916671	0.479307	1.21869	0.114853	1.04563	0.715791	1.04108	0.74246	0.914203	0.46593	1.01712	0.889701	0.938162	0.602943	0.966776	0.782648	1.32947	0.0267019	0.857995	0.217649	0.99565	0.971587	NM_173979	NM_173979	Bt.14186	ENSBTAT00000036888	Bos taurus actin, beta (ACTB), mRNA [NM_173979]	chr25:39346800-39346859	-	-	-	-	-
280981	PLIN2	perilipin 2	15.7316	0.206485	1.11712	0.784991	1.44462	0.368314	1.0727	0.862679	1.39664	0.413275	1.01365	0.973334	0.612879	0.233963	0.536501	0.133286	1.31556	0.500872	1.29317	0.527828	0.74255	0.465406	1.30198	0.517082	0.725781	0.432253	0.604625	0.221616	0.875378	0.743084	2.45212	0.0344315	NM_173980	NM_173980	Bt.2568	ENSBTAT00000031470	Bos taurus perilipin 2 (PLIN2), mRNA [NM_173980]	chr8:25137238-25137297	-	-	-	-	-
280985	ACAN	aggrecan	4.2694	0.00866865	1.18066	0.57947	0.479863	0.0199056	0.532182	0.0426934	0.617136	0.114972	0.873551	0.651594	1.13157	0.679608	0.677541	0.199862	1.4355	0.232833	0.406435	0.00531896	1.10903	0.729387	1.15963	0.620962	1.41549	0.250984	1.29537	0.389859	0.598762	0.0949446	2.1187	0.0175375	NM_173981	NM_173981	Bt.4953	ENSBTAT00000021514	Bos taurus aggrecan (ACAN), mRNA [NM_173981]	chr21:20851594-20851653	-	-	-	-	-
280986	AGER	advanced glycosylation end product-specific receptor	8.19674	0.024481	0.974353	0.864103	0.90997	0.535693	0.908255	0.527629	0.869175	0.359496	1.12741	0.432194	1.19656	0.243311	1.47404	0.0158472	1.23642	0.169853	0.933922	0.653013	0.998115	0.990082	0.956972	0.772142	1.2971	0.0953881	1.06134	0.695291	1.2319	0.177081	0.838798	0.252823	NM_173982	NM_173982	Bt.103300	ENSBTAT00000019179	Bos taurus advanced glycosylation end product-specific receptor (AGER), mRNA [NM_173982]	chr23:27011872-27011931	-	-	-	-	-
280987	AGRP	agouti related protein homolog (mouse)	5.11517	0.0171106	0.955058	0.789422	0.82672	0.274392	0.960139	0.813218	0.642334	0.0152765	0.923741	0.645473	0.833921	0.296366	1.04829	0.784178	1.38739	0.065749	0.865623	0.404854	1.16138	0.388039	0.669001	0.0261543	1.4381	0.0426492	0.902766	0.553543	1.25706	0.19108	1.32348	0.112125	NM_173983	NM_173983	Bt.91	ENSBTAT00000019347	Bos taurus agouti related protein homolog (mouse) (AGRP), mRNA [NM_173983]	chr18:35205977-35205918	-	-	-	-	-
280988	AHSG	alpha-2-HS-glycoprotein	3.57223	0.696792	1.44444	0.204644	1.22414	0.48062	1.13349	0.661172	1.16063	0.602601	0.962486	0.89342	1.01517	0.95793	0.832629	0.522594	0.925373	0.78592	0.847486	0.563236	0.925947	0.787588	1.02395	0.933913	0.829279	0.513557	1.05473	0.851903	0.82019	0.4893	1.11139	0.711667	NM_173984	NM_173984	Bt.23250	ENSBTAT00000000673	Bos taurus alpha-2-HS-glycoprotein (AHSG), mRNA [NM_173984]	chr1:81202218-81202159	-	-	-	-	-
280989	AIF1	allograft inflammatory factor 1	13.8148	0.0338059	0.928153	0.665646	0.793517	0.186817	0.880581	0.462628	0.75276	0.107943	0.558561	0.002113	0.627283	0.0111238	0.678124	0.0312653	0.864512	0.40117	0.854942	0.366665	1.10972	0.546944	0.854844	0.36632	0.742017	0.0920662	1.12304	0.502358	1.08105	0.651553	1.27486	0.166468	NM_173985	NM_173985	Bt.49700	ENSBTAT00000027388	Bos taurus allograft inflammatory factor 1 (AIF1), mRNA [NM_173985]	chr23:27503242-27503183	-	-	-	-	-
280991	AKT1	v-akt murine thymoma viral oncogene homolog 1	13.3454	0.853873	0.940303	0.708534	1.02294	0.890324	0.892289	0.490285	0.887639	0.470804	1.0452	0.78819	1.07492	0.660986	1.01634	0.921481	1.12003	0.492602	1.08788	0.609388	0.872282	0.409109	0.994788	0.97465	1.1775	0.32497	1.02844	0.864633	0.945503	0.733544	1.10202	0.556014	NM_173986	NM_173986	Bt.4843	ENSBTAT00000023461	Bos taurus v-akt murine thymoma viral oncogene homolog 1 (AKT1), mRNA [NM_173986]	chr21:70879056-70878626	-	-	-	-	-
280993	ALPI	alkaline phosphatase, intestinal	6.50603	0.16123	1.11279	0.635564	1.61492	0.0410006	1.26423	0.302462	1.75746	0.0178142	1.83267	0.0115439	1.32439	0.218641	1.31781	0.226683	1.32617	0.216505	1.45124	0.106724	0.782842	0.28204	1.39015	0.151414	1.04279	0.852314	0.722656	0.156966	0.995029	0.98233	1.00635	0.977554	-	AF052226	Bt.106	-	Bos taurus intestinal alkaline phosphatase III mRNA, complete cds. [AF052226]	chr2:120848932-120848991	-	-	-	-	-
280994	ALPL	alkaline phosphatase, liver/bone/kidney	8.09538	0.046239	0.785846	0.523779	0.716134	0.378815	0.621627	0.213643	0.998732	0.99731	1.18658	0.650218	1.76803	0.138568	2.02306	0.0700491	0.763987	0.476798	0.91129	0.805235	0.868032	0.707381	1.60664	0.214832	1.18809	0.647808	1.49002	0.294724	1.14425	0.720766	0.377639	0.014792	NM_176858	NM_176858	Bt.13670	ENSBTAT00000011783	Bos taurus alkaline phosphatase, liver/bone/kidney (ALPL), mRNA [NM_176858]	chr2:131791669-131791644	-	-	-	-	-
280995	AMBN	ameloblastin (enamel matrix protein)	5.50651	0.000942108	1.09973	0.827473	1.31195	0.534979	0.695411	0.407897	0.265136	0.00491984	0.173945	0.000411658	0.542845	0.169011	0.452569	0.0778421	0.806731	0.623116	1.19298	0.686155	0.530059	0.15358	0.381265	0.0343908	0.656061	0.338009	3.12078	0.0139894	0.833699	0.677065	1.78256	0.19229	NM_173988	NM_173988	Bt.223	ENSBTAT00000053975	Bos taurus ameloblastin (enamel matrix protein) (AMBN), mRNA [NM_173988]	chr6:87705645-87705704	-	-	-	-	-
280996	AMBP	alpha-1-microglobulin/bikunin precursor	5.96695	0.976808	1.10814	0.586301	1.19112	0.356592	1.12747	0.525305	1.10484	0.597151	1.20581	0.324475	1.07643	0.695875	0.998697	0.994471	1.08423	0.667857	1.07488	0.701518	0.946563	0.770547	0.979931	0.914198	1.09138	0.642776	0.892706	0.547749	0.927784	0.690782	1.08565	0.662849	NM_173989	NM_173989	Bt.39060	ENSBTAT00000020817	Bos taurus alpha-1-microglobulin/bikunin precursor (AMBP), mRNA [NM_173989]	chr8:105007257-105006351	-	-	-	-	-
280997	AMD1	adenosylmethionine decarboxylase 1	11.0296	0.00199741	0.697265	0.0210419	1.21174	0.202216	1.07907	0.608559	1.33317	0.0609464	0.840701	0.24789	0.819062	0.185615	0.76521	0.079845	0.896447	0.463133	1.73785	0.000863692	0.890511	0.4367	1.23549	0.161662	0.630601	0.00417622	0.974261	0.86038	0.934252	0.647001	1.1715	0.290808	NM_173990	NM_173990	Bt.22574	ENSBTAT00000004338	Bos taurus adenosylmethionine decarboxylase 1 (AMD1), mRNA [NM_173990]	chr9:39903615-39903556	-	-	-	-	-
281002	AOC3	amine oxidase, copper containing 3 (vascular adhesion protein 1)	9.59879	0.451592	1.17379	0.564925	0.644558	0.122165	0.87501	0.631182	0.723363	0.249379	0.839966	0.531294	1.10028	0.730869	1.03094	0.912573	0.935738	0.810939	0.549128	0.0384492	1.35753	0.27627	0.826691	0.494785	1.1612	0.591244	1.30991	0.335062	0.936982	0.814646	0.907655	0.727285	NM_181002	NM_181002	Bt.105260	ENSBTAT00000042831	Bos taurus amine oxidase, copper containing 3 (vascular adhesion protein 1) (AOC3), mRNA [NM_181002]	chr19:43520166-43520225	-	-	-	-	-
281004	APOE	apolipoprotein E	15.2021	0.323721	1.1489	0.629155	0.880691	0.658357	0.947563	0.851068	0.542952	0.0410338	0.725354	0.2686	0.838547	0.540686	0.960085	0.887069	1.02108	0.942	0.766553	0.357895	1.07593	0.798687	0.572999	0.0607455	1.33594	0.317256	1.15605	0.613974	1.14494	0.63767	1.06354	0.829997	-	BC134729	Bt.34980	-	Bos taurus apolipoprotein E, mRNA (cDNA clone MGC:157255 IMAGE:8199348), complete cds. [BC134729]	chr18:053042740-053042792	-	-	-	-	-
281006	APOH	apolipoprotein H (beta-2-glycoprotein I)	3.43239	0.15748	1.04126	0.837604	1.34625	0.140005	0.993106	0.972015	1.34821	0.138163	1.18151	0.400885	0.888303	0.549469	1.03724	0.852927	0.789967	0.238247	1.29291	0.199888	0.737682	0.131392	1.35756	0.129643	0.87636	0.505159	0.751834	0.156152	1.16767	0.43456	0.761602	0.175014	NM_173992	NM_173992	Bt.5044	ENSBTAT00000002492	Bos taurus apolipoprotein H (beta-2-glycoprotein I) (APOH), mRNA [NM_173992]	chr19:63230333-63230274	-	-	-	-	-
281008	AQP4	aquaporin 4	5.10659	0.0210398	0.530577	0.00213899	0.494838	0.000820819	0.506377	0.00112927	0.568379	0.00535976	0.549269	0.00340877	0.557976	0.00420181	0.554934	0.00390797	0.710935	0.0779481	0.93264	0.710599	1.02332	0.902264	1.12244	0.539772	0.966377	0.855452	1.01585	0.933218	0.994549	0.976766	1.28112	0.194226	NM_181003	NM_181003	Bt.5456	ENSBTAT00000025341	Bos taurus aquaporin 4 (AQP4), mRNA [NM_181003]	chr24:30377189-30377248	-	-	-	-	-
281010	ARNT	aryl hydrocarbon receptor nuclear translocator	7.002	0.506424	1.43995	0.100844	1.4764	0.0806359	1.63145	0.0308082	1.5196	0.0617468	1.33589	0.188257	1.39163	0.135175	1.30616	0.223788	1.18375	0.438345	1.02532	0.908018	1.10502	0.645123	0.93144	0.742993	0.87911	0.552909	1.04172	0.85023	0.938587	0.769778	0.906278	0.649913	NM_173993	NM_173993	Bt.87256	ENSBTAT00000028023	Bos taurus aryl hydrocarbon receptor nuclear translocator (ARNT), mRNA [NM_173993]	chr3:19988379-19988629	-	-	-	-	-
281011	ARR3	arrestin 3, retinal (X-arrestin)	3.19311	0.0628964	1.52924	0.00538226	1.11768	0.43351	1.25418	0.11743	1.16369	0.288314	1.37319	0.0319065	1.09812	0.509194	1.1259	0.404205	1.4851	0.00891054	0.730868	0.0337388	1.12213	0.417456	0.927852	0.596872	1.18003	0.247236	0.799686	0.122047	1.0253	0.859603	1.31903	0.0583994	NM_173994	NM_173994	Bt.494	ENSBTAT00000017088	Bos taurus arrestin 3, retinal (X-arrestin) (ARR3), mRNA [NM_173994]	chrX:85459039-85458980	-	-	-	-	-
281013	ASMT	acetylserotonin O-methyltransferase	5.19406	0.184175	1.00335	0.978271	1.27925	0.0532292	1.1041	0.422799	1.13749	0.299128	1.1512	0.257416	0.932742	0.571821	0.945266	0.647263	0.967745	0.789562	1.27498	0.0563125	0.863082	0.236814	1.03025	0.808328	1.01205	0.922311	0.810238	0.0954032	1.01343	0.913499	1.02378	0.848233	NM_177493	NM_177493	Bt.3930	-	Bos taurus acetylserotonin O-methyltransferase (ASMT), mRNA [NM_177493]	chrUn_GJ059670:19191-19250	-	-	-	-	-
281017	ATRN	attractin	5.27241	0.613368	0.955065	0.737256	0.863891	0.290452	0.890817	0.401593	0.83213	0.186965	0.90142	0.450884	0.956733	0.746857	0.845951	0.228293	1.08083	0.571379	0.904536	0.465916	1.03117	0.822673	0.934119	0.619433	1.08327	0.56033	1.06136	0.664113	0.884209	0.372397	1.27765	0.0823443	NM_173995	NM_173995	Bt.12296	ENSBTAT00000039853	Bos taurus attractin (ATRN), mRNA [NM_173995]	chr13:52003168-52003109	-	-	-	-	-
281019	BCAN	brevican	5.42257	0.107483	0.836579	0.276698	0.667883	0.0185012	0.862392	0.365073	0.718581	0.0497798	0.876743	0.420171	0.920861	0.612007	0.678165	0.0229137	1.00036	0.998208	0.798351	0.17265	1.29123	0.12358	0.833242	0.266329	1.2201	0.226511	1.05032	0.762254	0.736447	0.0679264	1.47511	0.022798	NM_173996	NM_173996	Bt.5430	ENSBTAT00000020965	Bos taurus brevican (BCAN), transcript variant 1, mRNA [NM_173996]	chr3:14223644-14223585	-	-	-	-	-
281020	BCL2	B-cell CLL/lymphoma 2	10.8413	0.0998886	0.517501	0.0882365	0.38302	0.0158755	0.47255	0.054291	0.343632	0.00801497	0.481152	0.0599318	0.717951	0.381083	0.72504	0.395159	0.837479	0.637391	0.740134	0.42574	1.23375	0.577009	0.727186	0.399457	1.4002	0.373685	1.49215	0.291723	1.00987	0.979122	1.15508	0.701401	NM_001166486	NM_001166486	Bt.48090	ENSBTAT00000025701	Bos taurus B-cell CLL/lymphoma 2 (BCL2), nuclear gene encoding mitochondrial protein, mRNA [NM_001166486]	chr24:61914380-61914321	-	-	-	-	-
281022	ARFGEF1	ADP-ribosylation factor guanine nucleotide-exchange factor 1 (brefeldin A-inhibited)	10.2478	0.0171733	1.21317	0.319504	1.42256	0.0755639	1.12199	0.550726	1.40832	0.0837719	1.39549	0.0918942	0.758661	0.15886	1.03224	0.868922	0.823089	0.315956	1.17259	0.41065	0.788712	0.223669	1.2552	0.243355	0.990888	0.962022	0.543652	0.00360248	1.36061	0.117906	0.797381	0.245121	NM_173997	NM_173997	Bt.4549	ENSBTAT00000019553	Bos taurus ADP-ribosylation factor guanine nucleotide-exchange factor 1 (brefeldin A-inhibited) (ARFGEF1), mRNA [NM_173997]	chr14:33344659-33344600	-	-	-	-	-
281023	AP3D1	adaptor-related protein complex 3, delta 1 subunit	12.0362	0.975432	1.16938	0.436135	1.27075	0.236741	1.17853	0.413922	1.17094	0.432298	1.13291	0.533685	1.21491	0.334199	1.07841	0.705882	1.10223	0.626856	1.08669	0.677775	0.927424	0.70641	0.993559	0.974192	0.967527	0.868764	1.07237	0.726786	0.887648	0.552113	1.02209	0.912923	NM_173998	NM_173998	Bt.8223	ENSBTAT00000011906	Bos taurus adaptor-related protein complex 3, delta 1 subunit (AP3D1), mRNA [NM_173998]	chr7:22743703-22743762	-	-	-	-	-
281031	BTF3	basic transcription factor 3	14.9256	0.0264397	0.985442	0.832016	0.831214	0.0120201	0.863044	0.0408915	0.819059	0.00721903	0.800624	0.0031992	0.926573	0.275405	0.90533	0.158199	0.918685	0.226399	0.843494	0.0196598	1.03829	0.587679	0.949035	0.451614	0.977492	0.742104	1.15731	0.0424176	0.977074	0.737445	1.01475	0.832256	NM_001025314	NM_001025314	Bt.4213	ENSBTAT00000036839	Bos taurus basic transcription factor 3 (BTF3), mRNA [NM_001025314]	chr20:8040948-8039810	-	-	-	-	-
281032	BTG1	B-cell translocation gene 1, anti-proliferative	13.4334	0.0800886	1.13569	0.565502	0.784237	0.276369	0.817693	0.365635	0.592592	0.0242002	0.604382	0.0295105	0.658967	0.0675022	0.753811	0.207424	0.88747	0.589616	0.690537	0.102234	1.04266	0.849917	0.724712	0.152769	1.0199	0.928873	1.09031	0.695647	1.14393	0.543783	1.17731	0.461902	NM_173999	NM_173999	Bt.4725	ENSBTAT00000027091	Bos taurus B-cell translocation gene 1, anti-proliferative (BTG1), mRNA [NM_173999]	chr5:22085993-22085961	-	-	-	-	-
281033	TSPO	translocator protein (18kDa)	13.9856	0.0709439	1.53864	0.0631063	0.901326	0.643588	1.26834	0.293957	0.883606	0.581881	1.0922	0.694288	1.70556	0.0235633	1.29722	0.251605	1.07753	0.739198	0.585793	0.0233529	1.40719	0.135841	0.696665	0.115446	1.23608	0.348359	1.56158	0.0551202	0.760579	0.228542	0.830651	0.410722	NM_175776	NM_175776	Bt.49341	ENSBTAT00000024060	Bos taurus translocator protein (18kDa) (TSPO), mRNA [NM_175776]	chr5:114608545-114608604	-	-	-	-	-
281035	SERPING1	serpin peptidase inhibitor, clade G (C1 inhibitor), member 1	12.3488	0.169077	1.1115	0.73159	0.788763	0.443414	0.914758	0.772425	0.570029	0.0766939	0.557347	0.0662617	0.694498	0.242588	0.569067	0.0758644	1.00394	0.989814	0.709641	0.270867	1.15974	0.630982	0.623147	0.132926	0.977752	0.941736	1.24608	0.476977	0.819394	0.519269	1.76418	0.0739639	NM_174821	NM_174821	Bt.22969	ENSBTAT00000021638	Bos taurus serpin peptidase inhibitor, clade G (C1 inhibitor), member 1 (SERPING1), mRNA [NM_174821]	chr15:82172070-82172129	-	-	-	-	-
281036	CALR	calreticulin	15.406	0.874179	0.860526	0.289557	0.946082	0.693195	0.99755	0.98605	1.10806	0.46679	0.979602	0.883219	0.952292	0.727782	0.994961	0.971273	0.998224	0.989891	1.09942	0.501122	1.0544	0.706089	1.11078	0.45632	0.884069	0.383269	0.972121	0.840316	1.04481	0.754904	1.00328	0.981377	NM_174000	NM_174000	Bt.30105	ENSBTAT00000020111	Bos taurus calreticulin (CALR), mRNA [NM_174000]	chr7:13732043-13731984	-	-	-	-	-
281037	CATHL3	cathelicidin antimicrobial peptide	4.63484	0.0623115	0.567974	0.241979	1.00194	0.996766	2.22237	0.102943	0.845239	0.724791	0.767982	0.581089	1.22477	0.671333	0.377804	0.0495264	0.734909	0.520148	1.76405	0.240416	2.21808	0.103737	0.380332	0.050994	0.908597	0.840797	1.59479	0.332289	0.308469	0.0195322	1.94521	0.170881	NM_174001	NM_174001	Bt.527	ENSBTAT00000034610	Bos taurus cathelicidin antimicrobial peptide (CATHL3), mRNA [NM_174001]	chr22:52167458-52167399	-	-	-	-	-
281038	CASR	calcium-sensing receptor	3.34486	0.263275	0.76639	0.165449	0.678579	0.0475534	0.99798	0.991427	0.738447	0.115946	0.751745	0.13795	0.718295	0.0876601	0.700917	0.0677592	0.924567	0.67743	0.885422	0.519644	1.47069	0.0486377	0.739942	0.118283	1.01801	0.924461	0.955502	0.809021	0.975807	0.896493	1.31908	0.149457	NM_174002	NM_174002	Bt.5121	ENSBTAT00000005042	Bos taurus calcium-sensing receptor (CASR), mRNA [NM_174002]	chr1:67344587-67344646	-	-	-	-	-
281039	CAST	calpastatin	12.377	0.231969	1.29237	0.284277	0.782902	0.3064	0.827999	0.428346	0.73391	0.198743	0.923172	0.736007	1.27404	0.31138	1.02604	0.913572	0.911785	0.697017	0.605788	0.0422229	1.0576	0.813174	0.886366	0.611439	1.25788	0.337071	1.38006	0.181428	0.805347	0.364575	0.888643	0.619	NM_001030318	NM_001030318	Bt.4738	ENSBTAT00000037077	Bos taurus calpastatin (CAST), transcript variant 1, mRNA [NM_001030318]	chr7:98573264-98578296	-	-	-	-	-
281040	CAV1	caveolin 1, caveolae protein, 22kDa	12.9246	0.238019	1.49381	0.0799367	1.1945	0.426962	0.983022	0.938614	1.04759	0.834443	0.854671	0.482133	0.865947	0.519118	0.907594	0.663369	0.855278	0.484097	0.799632	0.319294	0.822957	0.384374	1.06568	0.774967	0.815846	0.363877	1.01319	0.952992	1.04809	0.832753	0.942357	0.789595	NM_174004	NM_174004	Bt.106571	ENSBTAT00000023751	Bos taurus caveolin 1, caveolae protein, 22kDa (CAV1), mRNA [NM_174004]	chr4:52173238-52173179	-	-	-	-	-
281041	CCIN	calicin	5.14962	0.320158	1.36806	0.562036	1.32307	0.604248	3.51666	0.0262666	1.48285	0.466913	0.770921	0.62992	1.54574	0.421805	1.86504	0.25337	1.53739	0.42753	0.967116	0.950511	2.65795	0.0784422	0.421665	0.117665	0.51989	0.23122	2.00506	0.203746	1.20657	0.727729	0.824321	0.720219	NM_174005	NM_174005	Bt.45	ENSBTAT00000028915	Bos taurus calicin (CCIN), mRNA [NM_174005]	chr8:60823544-60823602	-	-	-	-	-
281043	CCL2	chemokine (C-C motif) ligand 2	11.6807	0.620005	1.30232	0.595326	1.3249	0.571742	2.69864	0.0537125	1.27868	0.620968	1.05474	0.914442	1.70799	0.285819	1.22735	0.680069	1.06044	0.905819	1.01734	0.972352	2.03686	0.159517	0.473824	0.140463	0.824863	0.698278	1.61935	0.3355	0.718594	0.507051	0.86401	0.768394	NM_174006	NM_174006	Bt.2408	ENSBTAT00000013146	Bos taurus chemokine (C-C motif) ligand 2 (CCL2), mRNA [NM_174006]	chr19:16233098-16233039	-	-	-	-	-
281044	CCL8	chemokine (C-C motif) ligand 8	10.0177	0.0557329	0.584397	0.143551	0.781071	0.493964	0.702439	0.330478	0.646966	0.232417	0.391745	0.0141258	0.515465	0.0741512	0.361894	0.00837711	1.08433	0.821951	1.33654	0.422747	0.899329	0.768119	0.921027	0.819126	0.605511	0.170801	1.31582	0.447865	0.702073	0.329777	2.99625	0.00483651	NM_174007	NM_174007	Bt.154	ENSBTAT00000018757	Bos taurus chemokine (C-C motif) ligand 8 (CCL8), mRNA [NM_174007]	chr19:16137784-16137725	-	-	-	-	-
281047	CCT8	chaperonin containing TCP1, subunit 8 (theta)	13.1407	0.113524	0.912018	0.578432	1.08592	0.618731	1.03241	0.846978	1.10077	0.562478	0.928677	0.654917	0.691261	0.0327159	0.760951	0.107083	0.905406	0.548982	1.19068	0.296051	0.950725	0.759959	1.06622	0.698418	0.843658	0.308464	0.74435	0.0828445	1.10082	0.562323	1.18984	0.297975	NM_001033609	NM_001033609	Bt.49440	ENSBTAT00000018917	Bos taurus chaperonin containing TCP1, subunit 8 (theta) (CCT8), mRNA [NM_001033609]	chr1:6489115-6489174	-	-	-	-	-
281048	CD14	CD14 molecule	12.7407	0.000127208	4.48122	0.00533719	12.5685	2.39365e-05	10.3114	6.89143e-05	14.5729	1.08946e-05	8.60927	0.000180648	5.42285	0.00204307	5.51715	0.00187029	1.94164	0.190176	2.8047	0.0464823	0.820421	0.691475	1.41327	0.489347	0.590774	0.295757	0.629885	0.357333	1.01739	0.972383	0.351927	0.0439819	-	BC148880	Bt.4285	ENSBTAT00000020009	monocyte differentiation antigen CD14 precursor [Source:RefSeq peptide;Acc:NP_776433] [ENSBTAT00000020009]	chr7:53446175-53446116	-	-	-	-	-
281050	CD28	CD28 molecule	3.90113	0.264976	1.1606	0.524222	1.16324	0.517964	1.56791	0.0621412	1.05578	0.815845	1.07712	0.750036	1.02576	0.913065	0.97624	0.917789	0.765165	0.256544	1.00227	0.992218	1.34788	0.207076	0.673366	0.0984349	1.02021	0.931557	0.952321	0.833955	0.951724	0.831855	0.783788	0.300726	-	AY064487	Bt.48	-	Bos taurus CD28 isoform 2 (CD28) mRNA, complete cds. [AY064487]	chr2:92325195-92351945	-	-	-	-	-
281051	CD34	CD34 molecule	10.0025	0.603274	0.956868	0.901305	0.702748	0.325611	0.623502	0.191286	0.59776	0.15587	0.996415	0.991938	0.98659	0.969705	1.02057	0.954322	0.988028	0.97297	0.734424	0.388672	0.887235	0.736709	0.958714	0.905596	1.66691	0.158666	0.99014	0.977762	1.03444	0.924114	0.968113	0.927367	NM_174009	NM_174009	Bt.4571	-	Bos taurus CD34 molecule (CD34), mRNA [NM_174009]	chr16:77390378-77390437	-	-	-	-	-
281052	CD36	CD36 molecule (thrombospondin receptor)	14.4115	0.0139713	1.72325	0.245709	3.51417	0.0108956	2.5478	0.0515428	4.33915	0.00358305	2.91702	0.027471	0.990327	0.983237	1.3484	0.519891	1.1012	0.835007	2.03927	0.13202	0.725008	0.48904	1.7031	0.255797	0.672255	0.394056	0.3395	0.0262182	1.36158	0.506523	0.816668	0.662153	NM_174010	NM_174010	Bt.43948	ENSBTAT00000023750	Bos taurus CD36 molecule (thrombospondin receptor) (CD36), mRNA [NM_174010]	chr4:40581649-40581590	-	-	-	-	-
281053	CD3D	CD3d molecule, delta (CD3-TCR complex)	10.5685	0.0299054	0.759282	0.255574	0.584098	0.0317569	0.575192	0.0275663	0.441527	0.00192431	0.508492	0.00835281	0.568314	0.0246451	0.787054	0.32138	0.876048	0.581161	0.769277	0.278288	0.984751	0.948772	0.767617	0.274438	1.15167	0.556231	1.11765	0.642585	1.38489	0.180983	1.11307	0.654844	-	X53269	Bt.88072	-	B.taurus CD3 delta mRNA. [X53269]	chr15:29458716-29458656	-	-	-	-	-
281054	CD3E	CD3e molecule, epsilon (CD3-TCR complex)	10.4807	0.0312041	0.707502	0.210544	0.522038	0.0232533	0.509376	0.0189522	0.412562	0.00292264	0.562591	0.0424482	0.756299	0.309588	0.944582	0.834119	0.849214	0.549489	0.737861	0.26966	0.975746	0.928111	0.809937	0.441206	1.36365	0.260296	1.34431	0.282357	1.24895	0.416979	0.899036	0.696139	NM_174011	NM_174011	Bt.49707	ENSBTAT00000020859	Bos taurus CD3e molecule, epsilon (CD3-TCR complex) (CD3E), mRNA [NM_174011]	chr15:29452117-29452176	-	-	-	-	-
281055	CD3G	CD3g molecule, gamma (CD3-TCR complex)	10.3719	0.119238	0.718775	0.303488	0.628907	0.1524	0.526057	0.051428	0.456962	0.0195209	0.468706	0.0233911	0.353528	0.00277549	0.618747	0.139058	0.638367	0.165515	0.874971	0.674603	0.836461	0.575094	0.868655	0.658108	1.0257	0.936319	0.754264	0.378184	1.7502	0.0868784	1.03171	0.921704	NM_001040472	NM_001040472	Bt.13934	-	Bos taurus CD3g molecule, gamma (CD3-TCR complex) (CD3G), mRNA [NM_001040472]	chr15:29469689-29473567	-	-	-	-	-
281056	CD247	CD247 molecule	11.9303	0.10601	0.715749	0.151385	0.625432	0.0481002	0.65503	0.0728003	0.512431	0.00656957	0.616581	0.0421583	0.704542	0.133738	0.890166	0.611404	0.927798	0.743106	0.873814	0.556181	1.04732	0.839645	0.782303	0.287801	1.20325	0.420889	1.14266	0.560641	1.26347	0.310806	1.04227	0.856201	NM_174012	NM_174012	Bt.4763	ENSBTAT00000016878	Bos taurus CD247 molecule (CD247), mRNA [NM_174012]	chr3:1314897-1314956	-	-	-	-	-
281057	CD44	CD44 molecule (Indian blood group)	14.1124	0.121127	1.32054	0.416804	0.623355	0.17257	0.877325	0.700877	0.495958	0.0474344	0.563562	0.100726	0.90329	0.765166	0.603428	0.145923	0.901268	0.760158	0.472046	0.0347822	1.40742	0.319822	0.565307	0.102481	1.13631	0.707593	1.60282	0.173336	0.668034	0.242038	1.49358	0.244595	NM_174013	NM_174013	Bt.5494	ENSBTAT00000053073	Bos taurus CD44 molecule (Indian blood group) (CD44), mRNA [NM_174013]	chr15:66532368-66540881	-	-	-	-	-
281058	CD69	CD69 molecule	9.11906	0.0975951	0.797714	0.480538	0.835319	0.573667	0.80284	0.492947	0.569801	0.0865803	0.498081	0.0363452	0.521992	0.0496865	1.27961	0.441975	0.680946	0.234572	1.04714	0.885142	0.961118	0.90102	0.709732	0.287535	0.874132	0.673597	1.04801	0.8831	2.45139	0.00866815	0.532153	0.0563311	NM_174014	NM_174014	Bt.8544	ENSBTAT00000002767	Bos taurus CD69 molecule (CD69), mRNA [NM_174014]	chr5:100747577-100747636	-	-	-	-	-
281060	CD8A	CD8a molecule	8.51195	0.082051	0.812535	0.602067	0.566853	0.160867	0.461382	0.0599769	0.302519	0.00534725	0.391089	0.0245579	0.381512	0.0213375	0.46409	0.0618088	0.745484	0.46185	0.697635	0.368327	0.813936	0.605067	0.655681	0.29303	1.29277	0.519519	0.975513	0.950216	1.21645	0.622516	1.60633	0.239013	NM_174015	NM_174015	Bt.50	ENSBTAT00000028175	Bos taurus CD8a molecule (CD8A), mRNA [NM_174015]	chr11:47995245-47995304	-	-	-	-	-
281061	CDK1	cyclin-dependent kinase 1	7.07053	0.000320606	0.745926	0.322708	1.04894	0.870752	0.589446	0.0806608	0.502015	0.0255132	0.455184	0.0118572	0.332091	0.000807154	0.306887	0.000398849	1.12866	0.680652	1.40622	0.251677	0.561946	0.0581532	0.851673	0.585557	0.906713	0.73898	0.729575	0.288187	0.924105	0.78819	3.67778	0.000133818	NM_174016	NM_174016	Bt.91771	ENSBTAT00000013337	Bos taurus cyclin-dependent kinase 1 (CDK1), mRNA [NM_174016]	chr28:16633693-16633752	-	-	-	-	-
281062	CDH2	cadherin 2, type 1, N-cadherin (neuronal)	5.54027	0.000141928	1.09627	0.738031	1.13169	0.652853	1.14127	0.631018	1.86877	0.0297559	2.88596	0.000611488	2.20738	0.00728381	3.55072	8.28236e-05	1.06355	0.822502	1.03232	0.907769	1.00846	0.97552	1.63745	0.0812826	1.54431	0.122051	0.76487	0.333263	1.60856	0.0922216	0.29953	0.000150479	NM_001166492	NM_001166492	Bt.4417	ENSBTAT00000028238	Bos taurus cadherin 2, type 1, N-cadherin (neuronal) (CDH2), mRNA [NM_001166492]	chr24:29241039-29241098	-	-	-	-	-
281063	CDH3	cadherin 3, type 1, P-cadherin (placental)	6.09733	9.12655e-05	1.01002	0.956069	0.801319	0.22773	0.590755	0.00688461	0.52409	0.00130619	0.517299	0.00108416	0.657178	0.0271637	0.828466	0.30357	1.34686	0.108775	0.793368	0.208062	0.737229	0.101014	0.887153	0.51011	0.987041	0.94256	1.2704	0.19349	1.26064	0.207771	1.62572	0.0117539	NM_001244605	NM_001244605	Bt.3948	ENSBTAT00000045591	Bos taurus cadherin 3, type 1, P-cadherin (placental) (CDH3), mRNA [NM_001244605]	chr18:36136852-36136911	-	-	-	-	-
281066	CDK5	cyclin-dependent kinase 5	11.1019	0.854268	1.23277	0.212945	0.978466	0.895347	1.1571	0.381459	1.1222	0.488017	1.07617	0.65793	1.02663	0.873834	1.04248	0.801603	1.19152	0.294814	0.793712	0.170492	1.18256	0.315666	0.96984	0.853219	0.958981	0.800296	0.953968	0.775974	1.01544	0.926228	1.14297	0.422281	NM_174017	NM_174017	Bt.51	ENSBTAT00000010212	Bos taurus cyclin-dependent kinase 5 (CDK5), mRNA [NM_174017]	chr4:114432171-114431079	-	-	-	-	-
281067	CFTR	cystic fibrosis transmembrane conductance regulator (ATP-binding cassette sub-family C, member 7)	7.6923	0.831061	1.61666	0.394824	0.870822	0.805207	1.78149	0.307872	0.814942	0.715408	1.27459	0.665698	1.10789	0.855017	1.40676	0.544071	0.892183	0.838786	0.538655	0.275322	2.04575	0.208677	0.45745	0.170786	1.56403	0.427768	0.869208	0.802651	1.26977	0.670597	0.634212	0.419545	NM_174018	NM_174018	Bt.111372	ENSBTAT00000053450	Bos taurus cystic fibrosis transmembrane conductance regulator (ATP-binding cassette sub-family C, member 7) (CFTR), mRNA [NM_174018]	chr4:51035881-51035822	-	-	-	-	-
281068	CGN1	conglutinin	5.78948	0.00147997	1.14844	0.708547	2.71176	0.0113869	2.23648	0.0370842	3.9446	0.000903501	4.13996	0.000642359	3.39123	0.00258167	2.47722	0.0200907	1.15547	0.696354	2.36125	0.0268906	0.824735	0.603229	1.76375	0.13338	1.04953	0.896004	0.819146	0.590576	0.730476	0.398972	0.466441	0.0473077	NM_175699	NM_175699	Bt.4169	ENSBTAT00000018649	Bos taurus conglutinin (CGN1), mRNA [NM_175699]	chr28:35602603-35602662	-	-	-	-	-
281069	CHAD	chondroadherin	7.62839	0.0021348	1.01721	0.904844	1.00159	0.991097	0.977267	0.87206	1.18601	0.238487	1.75905	0.000476375	1.40774	0.0228947	1.35502	0.0411623	1.01211	0.932825	0.984644	0.913686	0.975711	0.863287	1.2136	0.182675	1.48316	0.00979994	0.800289	0.127222	0.962547	0.789308	0.746931	0.0491893	NM_174019	NM_174019	Bt.91648	ENSBTAT00000028386	Bos taurus chondroadherin (CHAD), mRNA [NM_174019]	chr19:36881057-36881116	-	-	-	-	-
281070	CHGA	chromogranin A (parathyroid secretory protein 1)	8.2689	0.105834	1.28668	0.271929	1.29055	0.266401	1.36442	0.178226	0.943994	0.799462	0.993359	0.976557	0.890114	0.608583	0.771474	0.258458	1.43856	0.117465	1.003	0.989449	1.05725	0.806162	0.691863	0.112993	1.05229	0.822207	0.896064	0.62915	0.866714	0.529692	1.86469	0.0101083	NM_181005	NM_181005	Bt.49630	ENSBTAT00000012973	Bos taurus chromogranin A (parathyroid secretory protein 1) (CHGA), mRNA [NM_181005]	chr21:58173687-58175896	-	-	-	-	-
281071	CHGB	chromogranin B (secretogranin 1)	4.37282	0.103504	1.14581	0.22995	1.25304	0.0519303	1.28844	0.0304665	1.23114	0.0716508	1.41727	0.00408727	1.09639	0.413457	1.20858	0.0989886	1.05643	0.624162	1.09358	0.426415	1.02825	0.803299	0.955521	0.684478	1.15119	0.214761	0.773593	0.0285622	1.10233	0.386944	0.874109	0.235198	NM_181006	NM_181006	Bt.5448	ENSBTAT00000015645	Bos taurus chromogranin B (secretogranin 1) (CHGB), mRNA [NM_181006]	chr13:48449776-48449835	-	-	-	-	-
281072	LYST	lysosomal trafficking regulator	7.09808	0.0148535	1.38882	0.189674	1.78291	0.0254468	1.54365	0.0867493	1.95916	0.0105219	1.20673	0.44792	0.888982	0.633455	1.10996	0.672339	0.838265	0.47588	1.28376	0.315141	0.865803	0.559703	1.26918	0.337368	0.615942	0.0575618	0.736687	0.221338	1.24857	0.371025	0.755224	0.260143	NM_174020	NM_174020	Bt.4767	ENSBTAT00000022355	Bos taurus lysosomal trafficking regulator (LYST), mRNA [NM_174020]	chr28:8424379-8424320	-	-	-	-	-
281073	CHUK	conserved helix-loop-helix ubiquitous kinase	10.3683	0.0101278	0.941894	0.569954	1.00775	0.941411	0.993349	0.949342	1.0769	0.482727	1.06195	0.568392	0.883703	0.24543	1.24196	0.0472629	0.770392	0.0187576	1.06992	0.521631	0.985709	0.891022	1.08411	0.444592	0.986119	0.894148	0.832151	0.0891323	1.4054	0.0030243	0.620304	9.97365e-05	NM_174021	NM_174021	Bt.63925	ENSBTAT00000009985	Bos taurus conserved helix-loop-helix ubiquitous kinase (CHUK), mRNA [NM_174021]	chr26:20966186-20966127	-	-	-	-	-
281078	CLTA	clathrin, light chain A	15.3222	0.0120994	1.13318	0.0795212	0.926526	0.275509	0.951059	0.470441	0.867984	0.0488818	0.839065	0.0165944	0.920287	0.236216	0.914742	0.204761	0.941255	0.384956	0.81763	0.00683173	1.02648	0.705946	0.91265	0.193721	0.966683	0.625025	1.0968	0.189074	0.993974	0.930374	1.02898	0.680047	-	X04851	Bt.1617	ENSBTAT00000055956	Clathrin light chain A [Source:UniProtKB/Swiss-Prot;Acc:P04973] [ENSBTAT00000055956]	chr8:60861545-60866792	-	-	-	-	-
281080	CLTC	clathrin, heavy chain (Hc)	12.0524	0.0639012	1.02538	0.880194	1.39727	0.0525566	1.35452	0.0768022	1.37247	0.0655442	1.12472	0.481714	0.938387	0.702482	0.884514	0.462787	1.06586	0.701623	1.36268	0.0714701	0.969404	0.85178	1.01325	0.936884	0.819486	0.237545	0.834331	0.281422	0.942589	0.722437	1.20503	0.267704	NM_174023	NM_174023	Bt.44506	-	Bos taurus clathrin, heavy chain (Hc) (CLTC), mRNA [NM_174023]	chr19:10889502-10889561	-	-	-	-	-
281088	COMP	cartilage oligomeric matrix protein	7.03775	0.345494	2.11995	0.0446775	1.05228	0.88732	1.6169	0.188921	1.02905	0.936519	1.15148	0.695302	1.31903	0.443891	0.87715	0.715815	1.11195	0.768097	0.496371	0.0599982	1.53656	0.238647	0.636438	0.215774	1.11897	0.754806	1.14551	0.70597	0.664997	0.262435	1.26769	0.511271	NM_001166517	NM_001166517	Bt.3034	ENSBTAT00000006074	Bos taurus cartilage oligomeric matrix protein (COMP), mRNA [NM_001166517]	chr7:4361022-4361721	-	-	-	-	-
281090	COX4I1	cytochrome c oxidase subunit IV isoform 1	15.1851	0.018153	1.02706	0.750352	0.88224	0.143335	0.90702	0.250459	0.872244	0.111736	0.895885	0.196947	1.1031	0.24794	1.09454	0.28655	1.09921	0.264961	0.858999	0.0786506	1.02809	0.74131	0.961659	0.641624	1.0271	0.749928	1.2313	0.0188079	0.992239	0.925945	1.00426	0.959514	NM_001001439	NM_001001439	Bt.16025	ENSBTAT00000053881	Bos taurus cytochrome c oxidase subunit IV isoform 1 (COX4I1), nuclear gene encoding mitochondrial protein, mRNA [NM_001001439]	chr18:011807284-011807342	-	-	-	-	-
281091	COX8A	cytochrome c oxidase subunit VIIIA (ubiquitous)	11.7004	0.636549	0.914635	0.376695	1.01775	0.860581	1.04784	0.641524	1.03655	0.720398	1.08723	0.406903	1.10078	0.34206	1.12494	0.246098	1.05314	0.60616	1.11274	0.291474	1.02956	0.771333	0.989222	0.91386	1.0489	0.634398	1.01246	0.901652	1.02195	0.828466	0.936175	0.512042	NM_174024	NM_174024	Bt.4637	ENSBTAT00000006474	Bos taurus cytochrome c oxidase subunit VIIIA (ubiquitous) (COX8A), nuclear gene encoding mitochondrial protein, mRNA [NM_174024]	chr29:042876633-042876691	-	-	-	-	-
281092	CROT	carnitine O-octanoyltransferase	9.0684	0.00980577	0.725972	0.261758	0.434888	0.00614582	0.431567	0.00574998	0.304896	0.000241005	0.483656	0.0151124	0.613424	0.0918225	0.688953	0.193566	0.704972	0.221606	0.599042	0.0778985	0.992365	0.978307	0.706486	0.224372	1.5863	0.110407	1.26831	0.402301	1.12313	0.68085	1.02325	0.935007	NM_177494	NM_177494	Bt.65661	-	Bos taurus carnitine O-octanoyltransferase (CROT), mRNA [NM_177494]	chr4:33197254-33197195	-	-	-	-	-
281093	CRYZ	crystallin, zeta (quinone reductase)	11.5263	0.000150748	0.713356	0.0648531	1.13572	0.474043	1.0218	0.902983	0.917868	0.628795	0.779089	0.166082	0.432871	6.05367e-05	0.564691	0.00309393	0.879619	0.470609	1.59208	0.0133874	0.899692	0.551483	0.898288	0.54566	0.848802	0.358018	0.555612	0.00245485	1.30453	0.141232	1.5577	0.0178222	NM_174025	NM_174025	Bt.87297	ENSBTAT00000043686	Bos taurus crystallin, zeta (quinone reductase) (CRYZ), mRNA [NM_174025]	chr3:70275366-70275425	-	-	-	-	-
281094	CSF1	colony stimulating factor 1 (macrophage)	8.85701	0.108262	1.28488	0.202934	1.57026	0.0265762	1.16947	0.422035	1.15661	0.455173	1.43704	0.070058	1.81533	0.00453863	1.2821	0.206742	1.56592	0.0274339	1.22211	0.305546	0.744761	0.136724	0.989002	0.954486	1.24246	0.268279	1.26325	0.234269	0.70626	0.0815352	1.22137	0.306979	NM_174026	NM_174026	Bt.366	ENSBTAT00000000353	Bos taurus colony stimulating factor 1 (macrophage) (CSF1), mRNA [NM_174026]	chr3:33608256-33608197	-	-	-	-	-
281095	CSF2	colony stimulating factor 2 (granulocyte-macrophage)	4.67854	0.190874	0.940262	0.853612	0.630403	0.174571	0.765774	0.426778	0.532442	0.0676736	0.55644	0.087891	0.613794	0.151794	0.570384	0.101359	1.17159	0.635869	0.670454	0.237351	1.21474	0.561259	0.6953	0.281656	1.04507	0.894926	1.10307	0.768982	0.929276	0.826117	2.05404	0.038714	NM_174027	NM_174027	Bt.509	ENSBTAT00000002054	Bos taurus colony stimulating factor 2 (granulocyte-macrophage) (CSF2), mRNA [NM_174027]	chr7:23694373-23694314	-	-	-	-	-
281096	CSF3	colony stimulating factor 3 (granulocyte)	8.08187	0.337078	0.471898	0.1611	0.489825	0.182126	0.364096	0.0632278	0.334259	0.0451307	0.807631	0.684874	0.318569	0.0371258	0.412189	0.100625	0.66783	0.44504	1.03799	0.943452	0.743319	0.573707	0.918051	0.87081	2.41618	0.102123	0.394448	0.085636	1.29388	0.624821	1.6202	0.362494	NM_174028	NM_174028	Bt.4660	ENSBTAT00000028610	Bos taurus colony stimulating factor 3 (granulocyte) (CSF3), mRNA [NM_174028]	chr19:40983634-40983693	-	-	-	-	-
281097	CSH2	chorionic somatomammotropin hormone 2	3.81721	0.139011	0.923691	0.603474	1.13575	0.406805	1.06928	0.660915	0.900279	0.492685	0.880789	0.408101	0.806987	0.167354	0.71805	0.0373898	0.871604	0.371038	1.22958	0.182722	0.941474	0.692791	0.841949	0.26486	0.978351	0.885841	0.91621	0.56712	0.889791	0.44621	1.21385	0.210574	NM_181007	NM_181007	Bt.430	ENSBTAT00000035519	Bos taurus chorionic somatomammotropin hormone 2 (CSH2), transcript variant 1, mRNA [NM_181007]	chr23:35072025-35072083	-	-	-	-	-
281099	CSN2	casein beta	17.5781	0.263366	1.14748	0.857515	2.78346	0.188874	1.79915	0.445827	2.96648	0.163709	2.69362	0.20297	0.755684	0.714931	0.508806	0.381295	1.18739	0.822657	2.42572	0.253408	0.646371	0.570096	1.64882	0.515599	0.908018	0.89977	0.280546	0.105875	0.673305	0.606505	2.33369	0.274204	NM_181008	NM_181008	Bt.53272	ENSBTAT00000003409	Bos taurus casein beta (CSN2), mRNA [NM_181008]	chr6:87180572-87179783	-	-	-	-	-
281102	CST3	cystatin C	15.512	0.636037	0.807657	0.294909	0.707172	0.0948097	0.759077	0.179534	0.736886	0.138636	0.685061	0.069587	0.818997	0.326907	0.723173	0.116913	0.903577	0.616151	0.875584	0.511984	1.0734	0.725859	0.970766	0.883113	0.929669	0.718105	1.19551	0.37973	0.882998	0.538916	1.24946	0.275271	NM_174029	NM_174029	Bt.1855	ENSBTAT00000000790	Bos taurus cystatin C (CST3), mRNA [NM_174029]	chr13:42562230-42562171	-	-	-	-	-
281103	CTGF	connective tissue growth factor	11.9975	0.245502	2.42721	0.046527	1.72044	0.212186	2.04229	0.104302	2.41708	0.0474924	1.57505	0.294047	1.59206	0.283029	1.88305	0.14776	0.883635	0.772876	0.708812	0.424543	1.18707	0.689314	1.18352	0.694459	0.651635	0.321996	1.0108	0.979999	1.18278	0.695533	0.469257	0.0861878	NM_174030	NM_174030	Bt.5240	ENSBTAT00000008357	Bos taurus connective tissue growth factor (CTGF), mRNA [NM_174030]	chr9:70873313-70873255	-	-	-	-	-
281105	CTSB	cathepsin B	13.1747	0.393839	1.76856	0.0305956	1.1862	0.499447	1.61276	0.0662898	1.24224	0.392201	1.3272	0.266542	1.37229	0.215524	1.57453	0.080167	1.12813	0.632707	0.670712	0.121223	1.3596	0.228901	0.77026	0.304721	1.06839	0.792818	1.03397	0.894423	1.14737	0.586036	0.716488	0.192714	NM_174031	NM_174031	Bt.393	ENSBTAT00000036795	Bos taurus cathepsin B (CTSB), mRNA [NM_174031]	chr8:7423242-7423301	-	-	-	-	-
281108	CTSL2	cathepsin L2	12.209	0.448792	1.89889	0.106383	0.981414	0.961342	1.26082	0.550703	0.829882	0.630739	0.857573	0.691836	1.31875	0.476896	0.851833	0.679143	0.928436	0.847916	0.516835	0.0970199	1.2847	0.519166	0.658207	0.285293	1.03337	0.932423	1.53777	0.271902	0.645941	0.264665	1.08993	0.824024	NM_174032	NM_174032	Bt.3987	ENSBTAT00000036427	Bos taurus cathepsin L2 (CTSL2), mRNA [NM_174032]	chr8:84976445-84976387	-	-	-	-	-
281110	CYB5A	cytochrome b5 type A (microsomal)	13.1771	0.0483768	0.793305	0.047091	0.635494	0.000379498	0.705801	0.00421948	0.750122	0.0155901	0.774349	0.0295946	0.752482	0.0166332	0.787869	0.0413561	0.778189	0.0326004	0.801071	0.0564253	1.11063	0.353519	1.0628	0.588158	1.0323	0.777008	0.971762	0.79852	1.04703	0.682464	0.987714	0.912232	NM_174033	NM_174033	Bt.65097	-	Bos taurus cytochrome b5 type A (microsomal) (CYB5A), mRNA [NM_174033]	chr24:4448855-4448914	-	-	-	-	-
281111	CYBA	cytochrome b-245, alpha polypeptide	13.0343	0.149204	1.01684	0.956641	0.52486	0.0438343	0.792189	0.450735	0.49433	0.0287339	0.600494	0.10567	0.639748	0.154051	0.620191	0.128458	0.953495	0.876822	0.516167	0.0390357	1.50933	0.18767	0.624005	0.133214	1.21476	0.528099	1.06537	0.836738	0.96943	0.919498	1.53742	0.16931	NM_174034	NM_174034	Bt.4140	ENSBTAT00000005080	Bos taurus cytochrome b-245, alpha polypeptide (CYBA), mRNA [NM_174034]	chr18:13931218-13931159	-	-	-	-	-
281112	CYBB	cytochrome b-245, beta polypeptide	11.607	0.112678	1.14205	0.658738	0.833221	0.544748	0.93293	0.817189	0.509383	0.0318297	0.543649	0.0506083	0.595553	0.0931389	0.632744	0.135799	0.772749	0.393814	0.729582	0.298695	1.11967	0.706896	0.546003	0.0521485	1.06727	0.828373	1.09547	0.761507	1.06245	0.840135	1.22127	0.507304	NM_174035	NM_174035	Bt.4558	ENSBTAT00000026580	Bos taurus cytochrome b-245, beta polypeptide (CYBB), mRNA [NM_174035]	chrX:111079599-111079540	-	-	-	-	-
281115	DHX9	DEAH (Asp-Glu-Ala-His) box polypeptide 9	12.1655	0.309409	0.784686	0.011868	0.832099	0.0504391	0.860893	0.106575	0.835475	0.0553519	0.918798	0.353238	0.844608	0.0706805	0.838624	0.0602883	0.903021	0.265276	1.06042	0.518335	1.0346	0.70725	0.970476	0.740687	1.09973	0.298426	0.919253	0.356014	0.992915	0.937356	1.07679	0.416455	NM_174036	NM_174036	Bt.5544	ENSBTAT00000026409	Bos taurus DEAH (Asp-Glu-Ala-His) box polypeptide 9 (DHX9), mRNA [NM_174036]	chr16:65420697-65420756	-	-	-	-	-
281117	DLK1	delta-like 1 homolog (Drosophila)	13.2273	0.00195476	0.584033	0.150035	0.323014	0.00443245	0.371458	0.0111917	0.30979	0.0033338	0.282293	0.00175131	0.230508	0.000414825	0.258343	0.000937429	0.857439	0.674898	0.553075	0.114434	1.14997	0.703062	0.833984	0.620786	0.911238	0.799681	0.816557	0.580973	1.12076	0.755698	3.31899	0.00275382	NM_174037	NM_174037	Bt.5223	ENSBTAT00000056239	Bos taurus delta-like 1 homolog (Drosophila) (DLK1), mRNA [NM_174037]	chr21:67282981-67283040	-	-	-	-	-
281118	DMP1	dentin matrix acidic phosphoprotein 1	8.9393	0.236462	1.77786	0.444413	1.12084	0.878826	2.18646	0.300785	0.758722	0.712421	2.30527	0.269965	2.90894	0.161508	6.00763	0.0228343	1.60847	0.526844	0.630445	0.538955	1.95074	0.375432	0.347009	0.165086	3.03835	0.145718	1.26187	0.75609	2.06523	0.336705	0.267737	0.0870486	NM_174038	NM_174038	Bt.61485	ENSBTAT00000025468	Bos taurus dentin matrix acidic phosphoprotein 1 (DMP1), mRNA [NM_174038]	chr6:104320714-104320773	-	-	-	-	-
281119	DNMT1	DNA (cytosine-5-)-methyltransferase 1	10.1529	0.000406871	0.643226	0.0120359	0.508353	0.000325383	0.560978	0.001546	0.497531	0.000230417	0.646164	0.0128436	0.884747	0.460365	0.803691	0.192698	0.968181	0.844675	0.790317	0.1618	1.10352	0.551852	0.886899	0.469219	1.29874	0.121784	1.36923	0.0655111	0.908385	0.561594	1.20467	0.264896	NM_182651	NM_182651	Bt.48560	ENSBTAT00000003549	Bos taurus DNA (cytosine-5-)-methyltransferase 1 (DNMT1), mRNA [NM_182651]	chr7:15913664-15913605	-	-	-	-	-
281120	DNTT	deoxynucleotidyltransferase, terminal	3.95304	0.903401	1.2447	0.402182	1.07919	0.769179	1.15828	0.572437	0.854187	0.545067	0.906266	0.704873	1.05005	0.850758	1.02124	0.935443	1.10673	0.696378	0.867032	0.583547	1.07328	0.785361	0.737462	0.246788	1.06097	0.819687	1.15866	0.571583	0.972562	0.914629	1.08371	0.756939	NM_177495	NM_177495	Bt.329	ENSBTAT00000052753	Bos taurus deoxynucleotidyltransferase, terminal (DNTT), mRNA [NM_177495]	chr26:017540708-017540767	-	-	-	-	-
281122	DPP4	dipeptidyl-peptidase 4	8.05319	0.552142	0.902483	0.718585	0.869605	0.624024	0.787624	0.404395	0.603038	0.0841964	0.59967	0.0810077	0.675722	0.175834	0.689495	0.198347	0.875616	0.641148	0.963569	0.896186	0.905726	0.728001	0.765643	0.351814	0.994415	0.984288	1.12682	0.675106	1.02038	0.943434	1.26994	0.403944	NM_174039	NM_174039	Bt.8282	-	Bos taurus dipeptidyl-peptidase 4 (DPP4), mRNA [NM_174039]	chr2:034571756-034571815	-	-	-	-	-
281123	DPP6	dipeptidyl-peptidase 6	3.56888	0.606665	1.04058	0.857098	1.09931	0.668702	1.04421	0.844759	0.910941	0.673307	0.97689	0.915697	0.992962	0.974488	0.900239	0.634925	1.43701	0.109465	1.05643	0.803808	0.949881	0.816001	0.872372	0.537937	1.0724	0.751872	1.01645	0.941104	0.90662	0.657749	1.59625	0.042114	NM_174040	NM_174040	Bt.87382	ENSBTAT00000029251	Bos taurus dipeptidyl-peptidase 6 (DPP6), mRNA [NM_174040]	chr4:117801005-117803833	-	-	-	-	-
281124	DPYD	dihydropyrimidine dehydrogenase	11.0858	0.411605	1.11236	0.571929	1.31109	0.157348	1.11335	0.568745	1.33164	0.135725	1.28426	0.190269	0.973863	0.887873	1.10464	0.597195	0.911678	0.623287	1.17865	0.384977	0.84918	0.387515	1.19607	0.344663	0.964416	0.847071	0.758309	0.148971	1.13428	0.504146	0.82532	0.311535	NM_174041	NM_174041	Bt.2424	ENSBTAT00000007139	Bos taurus dihydropyrimidine dehydrogenase (DPYD), mRNA [NM_174041]	chr3:46487010-46487069	-	-	-	-	-
281125	DRD1	dopamine receptor D1	6.12536	0.00168522	0.232442	0.00793929	0.14564	0.000792755	0.177755	0.00216184	0.103245	0.000134699	0.119597	0.000288464	0.0978328	0.000101837	0.165224	0.00150049	0.439238	0.116923	0.626566	0.365214	1.22051	0.697647	0.580825	0.294001	1.15839	0.774234	0.818019	0.695346	1.68884	0.311097	2.65844	0.0649376	NM_174042	NM_174042	Bt.9029	ENSBTAT00000062955	Bos taurus dopamine receptor D1 (DRD1), mRNA [NM_174042]	chr10:5655614-5655673	-	-	-	-	-
281126	DRD2	dopamine receptor D2	7.56941	0.182443	0.879558	0.724935	1.54014	0.242122	1.58034	0.215911	1.9102	0.0845052	2.52021	0.0165702	1.40695	0.352719	1.7956	0.11682	1.46481	0.299794	1.75104	0.132607	1.0261	0.943624	1.20873	0.603742	1.31934	0.449348	0.558266	0.118267	1.27624	0.504983	0.815781	0.577365	NM_174043	NM_174043	Bt.4300	-	Bos taurus dopamine receptor D2 (DRD2), mRNA [NM_174043]	chr15:024303257-024303202	-	-	-	-	-
281127	DSC1	desmocollin 1	3.66684	0.694627	1.15063	0.657777	0.650831	0.181877	0.935957	0.834233	1.01865	0.953392	0.74701	0.360139	0.811471	0.510515	0.935564	0.833197	0.7395	0.344013	0.565632	0.0803336	1.43809	0.256452	1.08835	0.788986	0.733334	0.33103	1.08629	0.793593	1.15292	0.653248	0.790432	0.459332	NM_174044	NM_174044	Bt.160	ENSBTAT00000026483	Bos taurus desmocollin 1 (DSC1), mRNA [NM_174044]	chr24:26320815-26320874	-	-	-	-	-
281128	DSC2	desmocollin 2	10.3525	0.204949	2.01966	0.017033	1.05108	0.858002	1.26062	0.408502	1.07207	0.802671	1.30926	0.337354	1.57977	0.109202	1.53324	0.133176	1.04869	0.864416	0.520423	0.0255582	1.19936	0.515423	0.850437	0.561824	1.22124	0.474923	1.20661	0.501701	0.970543	0.914464	0.683971	0.180009	-	M81190	Bt.4107	-	Bos taurus type 2 desmocollin I and II mRNA, complete cds. [M81190]	chr24:26377483-26377542	-	-	-	-	-
281129	DSC3	desmocollin 3	7.46731	0.0206779	0.937345	0.813645	0.651316	0.126685	0.752921	0.305899	0.700923	0.202395	0.606405	0.0770968	0.390107	0.00186156	0.423731	0.00398436	0.814839	0.457863	0.694852	0.191908	1.156	0.598206	0.930938	0.794337	0.865152	0.598496	0.643312	0.116573	1.08619	0.763335	1.92301	0.0235259	NM_001178103	NM_001178103	Bt.116	ENSBTAT00000048309	Bos taurus desmocollin 3 (DSC3), mRNA [NM_001178103]	chr24:26447971-26448029	-	-	-	-	-
281131	DSG1	desmoglein 1	3.518	0.540156	0.911856	0.719417	0.751766	0.27172	0.690522	0.156991	0.736233	0.239012	0.779977	0.337099	0.846208	0.51681	0.666915	0.122969	1.09506	0.723665	0.824435	0.4542	0.918533	0.740723	1.0662	0.802812	1.05942	0.822071	1.08491	0.750952	0.788123	0.357335	1.64198	0.0618421	NM_174045	NM_174045	Bt.161	ENSBTAT00000018382	Bos taurus desmoglein 1 (DSG1), mRNA [NM_174045]	chr24:26089574-26089515	-	-	-	-	-
281133	ECE1	endothelin converting enzyme 1	11.6245	0.00194805	1.23993	0.235645	0.819432	0.271188	0.99588	0.981584	0.886754	0.503441	1.14994	0.437416	1.92743	0.00100879	1.41128	0.0627061	1.01424	0.93699	0.660871	0.0273538	1.21533	0.281017	0.890423	0.518089	1.29679	0.154328	1.67612	0.00722468	0.732209	0.0902578	0.718664	0.0735241	NM_181009	NM_181009	Bt.4378	ENSBTAT00000037770	Bos taurus endothelin converting enzyme 1 (ECE1), mRNA [NM_181009]	chr2:132057294-132058030	-	-	-	-	-
281134	ECE2	endothelin converting enzyme 2	9.81533	0.0152929	0.766049	0.0578233	0.944376	0.673437	1.02195	0.872793	1.07644	0.587974	1.22971	0.135657	1.36125	0.0299479	1.14789	0.313789	1.12599	0.38491	1.23279	0.131187	1.08214	0.561644	1.05332	0.701991	1.14239	0.330609	1.10697	0.45592	0.843259	0.215451	0.980927	0.887062	NM_177956	NM_177956	Bt.4840	ENSBTAT00000045385	Bos taurus endothelin converting enzyme 2 (ECE2), transcript variant 2a-2, mRNA [NM_177956]	chr1:083507456-083507399	-	-	-	-	-
281135	S1PR1	sphingosine-1-phosphate receptor 1	10.839	0.0704541	1.38135	0.0884576	1.24252	0.244894	1.25469	0.224904	1.4434	0.0548349	1.30292	0.159078	1.53822	0.0261081	1.58693	0.017808	0.905116	0.589558	0.899501	0.566684	1.0098	0.957814	1.1504	0.449577	0.90267	0.579557	1.1806	0.371361	1.03166	0.865699	0.570358	0.00489243	NM_001013585	NM_001013585	Bt.26265	ENSBTAT00000007861	Bos taurus sphingosine-1-phosphate receptor 1 (S1PR1), mRNA [NM_001013585]	chr3:42185284-42185225	-	-	-	-	-
281136	LPAR1	lysophosphatidic acid receptor 1	8.28054	0.0217622	0.883493	0.472822	1.33864	0.0982214	1.2935	0.142236	1.73989	0.00313341	1.2304	0.233661	0.988988	0.948575	1.27273	0.167997	1.14414	0.435586	1.51517	0.0216506	0.966279	0.841691	1.3451	0.0930761	0.707172	0.0519021	0.803793	0.21031	1.2869	0.150004	0.898965	0.536514	-	BC120114	Bt.123	-	Bos taurus cDNA clone IMAGE:8272944, containing frame-shift errors. [BC120114]	chr8:102051061-102051002	-	-	-	-	-
281137	EDN1	endothelin 1	8.93519	0.00558668	2.99437	0.000926873	2.4538	0.00510753	2.50428	0.00430887	2.00896	0.0251012	1.88826	0.0396728	1.86657	0.0431117	1.37235	0.290658	0.984778	0.958712	0.819473	0.503471	1.02057	0.945213	0.80221	0.459385	0.93992	0.834417	0.988517	0.968905	0.735226	0.304224	0.717583	0.268423	NM_181010	NM_181010	Bt.59529	ENSBTAT00000010649	Bos taurus endothelin 1 (EDN1), mRNA [NM_181010]	chr23:44010602-44010543	-	-	-	-	-
281138	EEF2	eukaryotic translation elongation factor 2	14.2729	0.335449	0.973642	0.86439	0.768278	0.100679	0.810189	0.185781	0.833857	0.251347	0.979283	0.893509	0.974057	0.866534	0.903644	0.518697	1.12262	0.461827	0.789077	0.138197	1.05455	0.734372	1.02921	0.853937	1.1744	0.308808	0.994664	0.972702	0.927711	0.632073	1.24233	0.173012	NM_001075121	NM_001075121	Bt.39668	ENSBTAT00000005581	Bos taurus eukaryotic translation elongation factor 2 (EEF2), mRNA [NM_001075121]	chr7:021261249-021261308	-	-	-	-	-
281139	CELA1	chymotrypsin-like elastase family, member 1	6.19059	0.119387	1.68215	0.0603383	0.933012	0.795509	1.35154	0.265684	0.982678	0.947893	1.06517	0.81342	1.40061	0.214554	1.87114	0.0257359	1.06901	0.803013	0.554656	0.0349334	1.44858	0.173526	0.727081	0.239616	1.08395	0.763236	1.31492	0.310738	1.33594	0.284107	0.571316	0.0442863	NM_174048	NM_174048	Bt.4522	ENSBTAT00000011718	Bos taurus chymotrypsin-like elastase family, member 1 (CELA1), mRNA [NM_174048]	chr5:28636939-28636998	-	-	-	-	-
281141	ENO1	enolase 1, (alpha)	14.6321	0.748115	1.1408	0.472979	1.06438	0.732934	1.26512	0.204998	1.11481	0.553128	0.983581	0.927778	1.00121	0.994734	0.89715	0.553693	1.11598	0.54935	0.933012	0.704593	1.1886	0.348297	0.881195	0.490632	0.882282	0.494829	1.01792	0.922537	0.896069	0.549329	1.24392	0.238446	NM_174049	NM_174049	Bt.22783	ENSBTAT00000017839	Bos taurus enolase 1, (alpha) (ENO1), mRNA [NM_174049]	chr16:45410656-45410715	-	-	-	-	-
281142	ENSA	endosulfine alpha	10.5303	0.050949	0.786868	0.116932	0.964494	0.808677	0.985134	0.920055	1.25696	0.133875	1.32576	0.0675223	1.13162	0.410427	1.1659	0.308574	1.12894	0.419332	1.22574	0.18021	1.0214	0.887183	1.27593	0.111255	1.05473	0.721344	0.853563	0.293878	1.0303	0.841531	0.968299	0.829156	-	BC112682	Bt.29968	ENSBTAT00000009379	alpha-endosulfine [Source:RefSeq peptide;Acc:NP_776475] [ENSBTAT00000009379]	chr3:20145467-20145526	-	-	-	-	-
281144	EPOR	erythropoietin receptor	5.08066	0.2166	1.13832	0.481765	1.07836	0.681107	1.53296	0.0264618	1.56954	0.0198082	1.4016	0.0742758	1.29301	0.16877	1.37812	0.0890246	1.34041	0.118626	0.947324	0.767989	1.42157	0.0636036	1.02386	0.897648	0.893002	0.53844	0.922523	0.660534	1.06582	0.728292	0.972642	0.879723	NM_001205601	NM_001205601	Bt.13150	-	Bos taurus erythropoietin receptor (EPOR), mRNA [NM_001205601]	chr7:16998304-16998245	-	-	-	-	-
281146	ESR2	estrogen receptor 2 (ER beta)	4.21223	0.00776573	0.754415	0.0326342	1.31944	0.0353333	1.23719	0.100162	1.2161	0.129184	1.04975	0.700517	1.13352	0.324691	1.12442	0.356212	1.02161	0.865367	1.74896	0.000134142	0.937662	0.610503	0.982957	0.891542	0.863207	0.249366	1.0798	0.543904	0.991973	0.949018	0.908562	0.449349	-	Y18017	Bt.541	-	Bos taurus mRNA for estrogen receptor beta. [Y18017]	chr10:76707747-76707688	-	-	-	-	-
281148	ETS2	v-ets erythroblastosis virus E26 oncogene homolog 2 (avian)	10.1298	0.0324338	1.24346	0.230384	1.11945	0.530314	1.80599	0.00259947	1.3642	0.0918412	1.29323	0.159194	1.69084	0.00648752	1.54439	0.0213564	1.10661	0.572921	0.90027	0.558844	1.61328	0.0121634	0.755374	0.125921	0.94798	0.765716	1.30745	0.142859	0.913391	0.613918	0.716531	0.071542	NM_001080214	NM_001080214	Bt.5774	-	Bos taurus v-ets erythroblastosis virus E26 oncogene homolog 2 (avian) (ETS2), mRNA [NM_001080214]	chr1:152891827-152891886	-	-	-	-	-
281151	EXT2	exostosin 2	12.7841	0.0438199	0.886327	0.541337	0.621144	0.02171	0.753818	0.15916	0.602084	0.0151028	0.699551	0.0783373	1.02719	0.891619	0.874321	0.49699	1.04668	0.816813	0.700807	0.0797587	1.2136	0.329889	0.798713	0.259486	1.16188	0.448475	1.46835	0.0595567	0.851179	0.416048	1.19713	0.364551	NM_177496	NM_177496	Bt.5113	ENSBTAT00000026177	Bos taurus exostosin 2 (EXT2), mRNA [NM_177496]	chr15:75265610-75265669	-	-	-	-	-
281152	FASN	fatty acid synthase	13.7493	0.375301	0.542443	0.192721	1.30708	0.563268	0.829228	0.68559	1.62267	0.299644	1.51181	0.374495	0.933717	0.881967	0.799422	0.628631	1.10571	0.827825	2.40962	0.0655485	0.634413	0.328965	1.95685	0.154186	0.931681	0.878241	0.617614	0.301783	0.856172	0.736957	1.38313	0.484554	NM_001012669	NM_001012669	Bt.30099	ENSBTAT00000021260	Bos taurus fatty acid synthase (FASN), mRNA [NM_001012669]	chr19:51402169-51402228	-	-	-	-	-
281153	FATE1	fetal and adult testis expressed 1	5.89509	0.596467	1.03184	0.890381	1.2399	0.348455	1.16116	0.512845	0.948438	0.815989	0.971314	0.898159	0.915139	0.696951	0.74925	0.211209	0.954154	0.836544	1.20164	0.422101	0.936496	0.773101	0.816799	0.377125	1.02412	0.916526	0.942166	0.793449	0.818728	0.382628	1.27348	0.292919	NM_174052	NM_174052	Bt.5914	ENSBTAT00000008963	Bos taurus fetal and adult testis expressed 1 (FATE1), mRNA [NM_174052]	chrX:34429902-34429961	-	-	-	-	-
281154	FBN1	fibrillin 1	12.1812	0.267442	0.977207	0.968886	0.553759	0.322053	0.602488	0.39472	0.422526	0.153185	0.46344	0.200469	0.411732	0.141688	0.225804	0.0173529	0.830376	0.75341	0.566676	0.34094	1.088	0.88657	0.701302	0.549744	1.09683	0.875781	0.888426	0.841436	0.548426	0.314344	3.67741	0.0350503	NM_174053	NM_174053	Bt.107024	ENSBTAT00000002944	Bos taurus fibrillin 1 (FBN1), mRNA [NM_174053]	chr10:62141899-62141958	-	-	-	-	-
281156	FDPS	farnesyl diphosphate synthase	13.4927	0.00902094	0.819878	0.46974	1.53294	0.126667	1.80208	0.0388898	2.44653	0.00278057	1.87735	0.0280596	1.56967	0.107841	1.56047	0.112283	1.0273	0.921497	1.86972	0.0289992	1.17557	0.555338	1.35762	0.269061	0.767353	0.336993	0.836107	0.514287	0.994138	0.982839	0.658331	0.134628	NM_177497	NM_177497	Bt.23182	ENSBTAT00000014472	Bos taurus farnesyl diphosphate synthase (FDPS), mRNA [NM_177497]	chr3:15366119-15366060	-	-	-	-	-
281157	FDX1	ferredoxin 1	12.3651	1.6924e-05	0.934004	0.642637	1.75809	0.000641484	1.17858	0.268853	1.20417	0.212699	0.820173	0.184535	0.668426	0.010221	0.717726	0.0310261	1.03774	0.800913	1.88232	0.0001881	0.670377	0.0107148	1.02171	0.883712	0.681108	0.0138226	0.814982	0.171337	1.07376	0.628703	1.44588	0.0176021	NM_181011	NM_181011	Bt.1573	ENSBTAT00000015660	Bos taurus ferredoxin 1 (FDX1), nuclear gene encoding mitochondrial protein, mRNA [NM_181011]	chr15:20807170-20807229	-	-	-	-	-
281158	FECH	ferrochelatase	8.33153	0.0166022	1.01414	0.924602	0.969902	0.836819	1.02308	0.877778	0.894111	0.45297	0.644597	0.00605047	1.10716	0.494471	0.774272	0.0934356	1.11834	0.453278	0.956381	0.763849	1.05483	0.719284	0.873943	0.367463	0.720937	0.0348119	1.7176	0.00106805	0.699332	0.0221024	1.44438	0.0189496	NM_174054	NM_174054	Bt.88608	ENSBTAT00000008384	Bos taurus ferrochelatase (FECH), nuclear gene encoding mitochondrial protein, mRNA [NM_174054]	chr24:57298620-57298561	-	-	-	-	-
281160	FGF1	fibroblast growth factor 1 (acidic)	6.41961	0.34575	1.45935	0.396993	0.657218	0.347717	0.982502	0.968225	1.10074	0.828598	0.805833	0.626943	1.82377	0.182696	1.70458	0.235254	1.039	0.931202	0.450349	0.0806979	1.49494	0.36803	1.12034	0.797742	0.732082	0.48369	2.26321	0.0741175	0.934649	0.878809	0.609534	0.269654	NM_174055	NM_174055	Bt.5038	-	Bos taurus fibroblast growth factor 1 (acidic) (FGF1), mRNA [NM_174055]	chr7:55505953-55505894	-	-	-	-	-
281161	FGF2	fibroblast growth factor 2 (basic)	9.55953	0.0335504	1.41122	0.12898	0.825824	0.391631	1.01759	0.937353	0.72495	0.155133	0.678991	0.0897793	0.638994	0.0517837	0.752399	0.206695	0.793093	0.301013	0.585183	0.0218691	1.23221	0.350595	0.712422	0.13479	0.936604	0.767956	0.941094	0.784439	1.17747	0.463721	1.05409	0.812375	NM_174056	NM_174056	Bt.66957	ENSBTAT00000007477	Bos taurus fibroblast growth factor 2 (basic) (FGF2), mRNA [NM_174056]	chr17:35204152-35204093	-	-	-	-	-
281165	FLNA	filamin A, alpha	10.89	0.00728878	0.946125	0.818355	0.702218	0.150668	0.734043	0.206639	0.639694	0.0725832	0.959511	0.863879	1.79183	0.0216727	1.19835	0.455268	1.10805	0.670861	0.742204	0.222839	1.04532	0.854137	0.871467	0.569347	1.49995	0.101389	1.86744	0.0146221	0.668783	0.103926	0.924651	0.745405	NM_001206514	NM_001206514	Bt.45158	ENSBTAT00000030194	Bos taurus filamin A, alpha (FLNA), mRNA [NM_001206514]	chrX:40311183-40311124	-	-	-	-	-
281167	FMO3	flavin containing monooxygenase 3	6.64738	0.199102	0.342413	0.0429722	0.822571	0.701257	0.732276	0.541433	1.19051	0.731897	1.29604	0.610921	0.706106	0.495647	1.40733	0.503409	0.633979	0.373756	2.40227	0.093626	0.890229	0.819188	1.62577	0.343392	1.08864	0.867362	0.544816	0.238676	1.99309	0.182533	0.450483	0.125393	-	BC102683	Bt.12519	ENSBTAT00000027198	Dimethylaniline monooxygenase [N-oxide-forming] 3 [Source:UniProtKB/Swiss-Prot;Acc:Q8HYJ9] [ENSBTAT00000027198]	chr16:39532578-39532637	-	-	-	-	-
281168	FMOD	fibromodulin	13.6117	0.806837	1.15476	0.675605	0.829321	0.586692	0.914651	0.795073	0.850406	0.637609	0.977814	0.947888	1.42098	0.310925	1.24843	0.519714	1.02645	0.939383	0.718178	0.339183	1.10289	0.775578	0.92976	0.832048	1.14982	0.684705	1.45322	0.281668	0.878569	0.706448	0.822193	0.569659	NM_174058	NM_174058	Bt.36593	ENSBTAT00000019854	Bos taurus fibromodulin (FMOD), mRNA [NM_174058]	chr16:935056-935115	-	-	-	-	-
281169	FNTA	farnesyltransferase, CAAX box, alpha	12.6724	0.0902295	1.10899	0.268407	0.934633	0.466503	0.940736	0.510096	0.956513	0.630995	0.843462	0.0740956	0.828044	0.0492763	0.919963	0.370161	0.861234	0.114512	0.842776	0.0728072	1.00653	0.943814	1.01677	0.85713	0.881809	0.180866	0.981721	0.841737	1.11101	0.260297	0.936161	0.47724	NM_177498	NM_177498	Bt.407	ENSBTAT00000004159	Bos taurus farnesyltransferase, CAAX box, alpha (FNTA), mRNA [NM_177498]	chr27:37415302-37415361	-	-	-	-	-
281170	FRZB	frizzled-related protein	4.05264	0.292053	0.803789	0.382704	0.843959	0.496489	0.590828	0.0419864	0.937441	0.794899	0.898077	0.665694	1.14878	0.577667	1.06526	0.799196	1.02953	0.906722	1.04998	0.844381	0.700066	0.15913	1.58666	0.0718453	0.95801	0.862903	1.27915	0.326103	0.927295	0.761381	0.966462	0.890767	NM_174059	NM_174059	Bt.121	ENSBTAT00000014572	Bos taurus frizzled-related protein (FRZB), mRNA [NM_174059]	chr2:13761700-13761759	-	-	-	-	-
281171	FSHB	follicle stimulating hormone, beta polypeptide	4.36433	0.645679	1.09821	0.672485	1.48789	0.081318	1.25053	0.316952	1.01296	0.953586	1.30829	0.231019	1.04537	0.84108	1.05725	0.801424	1.17907	0.458895	1.35484	0.17752	0.840469	0.434823	0.810026	0.345103	1.29155	0.253527	0.799037	0.315292	1.01136	0.959271	1.11523	0.622834	NM_174060	NM_174060	Bt.406	ENSBTAT00000014462	Bos taurus follicle stimulating hormone, beta polypeptide (FSHB), mRNA [NM_174060]	chr15:61767049-61767108	-	-	-	-	-
281172	FSHR	follicle stimulating hormone receptor]	3.39189	0.210154	1.0968	0.540779	1.13531	0.402396	1.24595	0.152218	0.893739	0.457861	0.968777	0.83315	0.875671	0.381317	0.847856	0.278383	1.02715	0.858784	1.03511	0.818764	1.09746	0.538184	0.717316	0.0347146	1.08396	0.593238	0.903894	0.50388	0.968235	0.830255	1.21147	0.209508	-	BT025383	Bt.4919	ENSBTAT00000045992	follicle-stimulating hormone receptor precursor [Source:RefSeq peptide;Acc:NP_776486] [ENSBTAT00000045992]	chr11:31129601-31129542	-	-	-	-	-
281173	FTH1	ferritin, heavy polypeptide 1	16.5919	0.64899	0.983402	0.893599	0.870477	0.273208	0.911614	0.461895	0.807179	0.0957513	0.825573	0.134011	0.941992	0.633663	0.958339	0.734053	0.946287	0.659616	0.885169	0.334022	1.04726	0.712439	0.88544	0.335214	1.02279	0.857124	1.14102	0.296859	1.01735	0.890643	0.987424	0.919433	NM_174062	NM_174062	Bt.5321	ENSBTAT00000014853	Bos taurus ferritin, heavy polypeptide 1 (FTH1), mRNA [NM_174062]	chr29:41172639-41172580	-	-	-	-	-
281174	FUT1	fucosyltransferase 1 (galactoside 2-alpha-L-fucosyltransferase, H blood group)	6.04434	0.0135496	1.59391	0.0832684	0.745736	0.267289	0.904075	0.69995	0.735729	0.246409	1.1207	0.663335	0.699436	0.178946	0.626182	0.0820766	1.38533	0.219069	0.467864	0.00689665	1.21233	0.463549	0.813792	0.433126	1.52325	0.115989	0.624107	0.0800521	0.895267	0.672532	2.21234	0.004992	-	BT026162	Bt.16029	ENSBTAT00000031820	galactoside 2-alpha-L-fucosyltransferase 1 [Source:RefSeq peptide;Acc:NP_803465] [ENSBTAT00000031820]	chr18:55830022-55829963	-	-	-	-	-
281175	FUT2	fucosyltransferase 2 (secretor status included)	7.26872	0.072739	0.854301	0.510697	1.15963	0.535973	1.53273	0.0821105	0.758064	0.251406	1.36163	0.20256	1.28677	0.295421	1.46417	0.118441	1.23964	0.371292	1.3574	0.207004	1.32174	0.248149	0.494584	0.00616226	1.7962	0.0199369	0.945019	0.812593	1.13787	0.589041	0.846648	0.487058	NM_177500	NM_177500	Bt.21655	ENSBTAT00000028720	Bos taurus fucosyltransferase 2 (secretor status included) (FUT2), mRNA [NM_177500]	chr18:55787589-55787648	-	-	-	-	-
281177	FUT8	fucosyltransferase 8 (alpha (1,6) fucosyltransferase)	8.22385	0.162726	1.08328	0.68284	0.763127	0.174432	0.916926	0.657874	0.678111	0.0553363	0.690457	0.0668099	0.7117	0.0907589	0.836851	0.366036	0.973222	0.889578	0.704458	0.0819624	1.20154	0.351675	0.739548	0.131232	1.01821	0.926463	1.03077	0.876825	1.17585	0.410367	1.16296	0.442555	NM_177501	NM_177501	Bt.270	ENSBTAT00000026406	Bos taurus fucosyltransferase 8 (alpha (1,6) fucosyltransferase) (FUT8), mRNA [NM_177501]	chr10:78164448-78164507	-	-	-	-	-
281179	G6PD	glucose-6-phosphate dehydrogenase	8.07418	0.871007	1.00324	0.988304	0.900051	0.634364	1.09643	0.677413	1.13512	0.567445	1.09621	0.678073	1.28637	0.260279	1.13542	0.566634	1.18387	0.447435	0.897141	0.624026	1.21819	0.375358	1.03528	0.875312	0.965726	0.874597	1.17347	0.471288	0.882654	0.573272	1.04267	0.850026	NM_001244135	NM_001244135	Bt.65227	ENSBTAT00000025996	Bos taurus glucose-6-phosphate dehydrogenase (G6PD), mRNA [NM_001244135]	chrX:40486782-40486723	-	-	-	-	-
281181	GAPDH	glyceraldehyde-3-phosphate dehydrogenase	15.5036	0.609443	1.09038	0.571232	0.839822	0.257786	1.03758	0.808768	0.853519	0.303471	0.86764	0.355344	1.02892	0.851571	0.953164	0.753067	1.00333	0.982613	0.770212	0.0954102	1.23547	0.172898	0.822609	0.206953	1.01654	0.914224	1.18589	0.268788	0.926371	0.616478	1.05263	0.736627	NM_001034034	NM_001034034	Bt.87389	-	Bos taurus glyceraldehyde-3-phosphate dehydrogenase (GAPDH), mRNA [NM_001034034]	chr5:104237789-104237730	-	-	-	-	-
281183	GART	phosphoribosylglycinamide formyltransferase, phosphoribosylglycinamide synthetase, phosphoribosylaminoimidazole synthetase	10.7836	0.319407	0.705073	0.0108195	0.825402	0.1437	0.906609	0.448023	0.896181	0.396962	0.865616	0.267179	0.770401	0.0506428	0.847104	0.203744	0.873622	0.298186	1.17066	0.226759	1.09839	0.467511	0.988498	0.928265	0.965895	0.787267	0.890003	0.368278	1.09956	0.462495	1.0313	0.810527	NM_001040473	NM_001040473	Bt.11270	ENSBTAT00000012108	Bos taurus phosphoribosylglycinamide formyltransferase, phosphoribosylglycinamide synthetase, phosphoribosylaminoimidazole synthetase (GART), mRNA [NM_001040473]	chr1:1276680-1277227	-	-	-	-	-
281184	ASZ1	ankyrin repeat, SAM and basic leucine zipper domain containing 1	3.4271	0.596798	1.13439	0.743839	2.21198	0.0476119	1.25303	0.559753	1.48222	0.31216	1.15252	0.713057	1.17862	0.670417	1.00436	0.990999	1.18549	0.659519	1.94992	0.0921004	0.566476	0.14866	1.1829	0.663608	0.777565	0.515717	1.02265	0.953678	0.852149	0.678616	1.18035	0.667663	NM_174063	NM_174063	Bt.9563	ENSBTAT00000000194	Bos taurus ankyrin repeat, SAM and basic leucine zipper domain containing 1 (ASZ1), mRNA [NM_174063]	chr4:51370158-51370217	-	-	-	-	-
281187	MSTN	myostatin	6.81687	1.6423e-07	0.558201	0.180992	1.92513	0.134623	0.833972	0.67213	0.868562	0.742367	0.169905	0.000294008	0.108302	1.79708e-05	0.095187	8.10068e-06	1.1205	0.790617	3.4488	0.00716999	0.433204	0.0593163	1.04148	0.924399	0.195616	0.00069866	0.637429	0.298136	0.878902	0.763289	11.7716	4.03316e-06	NM_001001525	NM_001001525	Bt.605	ENSBTAT00000015674	Bos taurus myostatin (MSTN), mRNA [NM_001001525]	chr2:6218620-6218679	-	-	-	-	-
281188	GDI1	GDP dissociation inhibitor 1	10.3638	1.33879e-07	1.17735	0.10392	1.55156	0.00011562	1.57442	7.76561e-05	1.88928	5.88061e-07	1.95396	2.46966e-07	1.89578	5.37906e-07	2.06962	5.80203e-08	1.28242	0.0163535	1.31784	0.00847781	1.01473	0.881158	1.19999	0.071115	1.03424	0.731018	0.970223	0.757499	1.0917	0.37344	0.619639	3.96086e-05	NM_174064	NM_174064	Bt.2235	ENSBTAT00000016093	Bos taurus GDP dissociation inhibitor 1 (GDI1), mRNA [NM_174064]	chrX:40416814-40416873	-	-	-	-	-
281189	GFAP	glial fibrillary acidic protein	6.11088	0.023942	0.888351	0.530635	0.83738	0.349503	1.12729	0.525729	1.02647	0.889526	1.56284	0.0240319	1.40274	0.0808274	1.33379	0.134169	1.35574	0.114377	0.942623	0.753619	1.34621	0.12261	0.910569	0.619248	1.52254	0.0326818	0.897553	0.566765	0.950849	0.788866	1.01645	0.930854	NM_174065	NM_174065	Bt.21127	ENSBTAT00000017997	Bos taurus glial fibrillary acidic protein (GFAP), mRNA [NM_174065]	chr19:45241408-45241349	-	-	-	-	-
281190	GGCX	gamma-glutamyl carboxylase	12.3912	0.0191076	1.1379	0.504848	1.61411	0.0188035	1.69812	0.0101746	1.92872	0.00198748	1.24901	0.255023	1.02435	0.900741	1.30312	0.177547	1.2079	0.3319	1.4185	0.0787506	1.05205	0.792638	1.1358	0.510913	0.647583	0.0314405	0.820131	0.30883	1.27214	0.218868	0.926928	0.694452	-	BC153832	Bt.392	ENSBTAT00000027811	Vitamin K-dependent gamma-carboxylase [Source:UniProtKB/Swiss-Prot;Acc:Q07175] [ENSBTAT00000027811]	chr11:49296118-49296177	-	-	-	-	-
281191	GHRH	growth hormone releasing hormone	7.42125	0.26585	0.774677	0.108933	0.924429	0.613697	1.06524	0.68448	0.869418	0.37125	0.970613	0.847722	0.932298	0.652296	1.03137	0.842365	1.20617	0.233851	1.19331	0.260969	1.15232	0.365068	0.816171	0.198086	1.11639	0.480416	0.960525	0.795476	1.10627	0.517149	1.16948	0.318064	NM_178325	NM_178325	Bt.45045	ENSBTAT00000016891	Bos taurus growth hormone releasing hormone (GHRH), mRNA [NM_178325]	chr13:066865470-066865415	-	-	-	-	-
281192	GHRL	ghrelin/obestatin prepropeptide	4.89659	0.547008	1.06124	0.680616	1.02182	0.881035	1.06935	0.642581	1.06275	0.673434	1.01896	0.896376	1.23475	0.151767	1.20876	0.195809	1.29182	0.0846055	0.962847	0.792983	1.04652	0.752703	0.993834	0.965782	0.958789	0.77054	1.21178	0.190177	0.978949	0.882703	1.06872	0.645496	NM_174067	NM_174067	Bt.8142	ENSBTAT00000044304	Bos taurus ghrelin/obestatin prepropeptide (GHRL), mRNA [NM_174067]	chr22:54945598-54945539	-	-	-	-	-
281193	GJA1	gap junction protein, alpha 1, 43kDa	12.1022	0.454301	0.795543	0.583937	0.620887	0.258396	0.793721	0.580196	0.694756	0.38534	0.611187	0.243387	0.450341	0.0640741	0.393599	0.0324026	0.757277	0.506216	0.780457	0.553061	1.27837	0.556713	0.875314	0.74937	0.879716	0.758493	0.73683	0.465672	0.874002	0.746648	1.92398	0.124719	NM_174068	NM_174068	Bt.15972	ENSBTAT00000002398	Bos taurus gap junction protein, alpha 1, 43kDa (GJA1), mRNA [NM_174068]	chr9:30127886-30127827	-	-	-	-	-
281194	GJB1	gap junction protein, beta 1, 32kDa	9.38218	0.123972	0.402765	0.0234645	0.454184	0.0466054	0.393717	0.0205095	0.486905	0.0678656	0.723788	0.399908	0.713865	0.380374	0.738237	0.428968	0.941544	0.874527	1.12766	0.752949	0.866867	0.708308	1.23669	0.578632	1.48651	0.303583	0.98629	0.971124	1.03414	0.929857	1.2754	0.525193	NM_174069	NM_174069	Bt.516	ENSBTAT00000027331	Bos taurus gap junction protein, beta 1, 32kDa (GJB1), mRNA [NM_174069]	chrX:84716005-84715946	-	-	-	-	-
281195	GLCE	glucuronic acid epimerase	7.43009	0.155886	1.3411	0.31953	1.07378	0.807504	0.997488	0.993127	1.01389	0.962324	0.609476	0.0987843	0.711126	0.249155	0.649174	0.14723	0.782261	0.403552	0.800669	0.448986	0.928954	0.800851	1.01644	0.955461	0.601127	0.0902091	1.16678	0.598295	0.912881	0.755132	1.20501	0.524663	NM_174070	NM_174070	Bt.601	ENSBTAT00000001844	Bos taurus glucuronic acid epimerase (GLCE), mRNA [NM_174070]	chr10:16117386-16117445	-	-	-	-	-
281196	GLG1	golgi glycoprotein 1	11.5001	0.00273119	0.856918	0.35343	0.7338	0.0694277	0.719147	0.0541089	0.561732	0.00157977	0.791399	0.164193	1.14738	0.407878	1.11123	0.524331	1.00586	0.971774	0.856324	0.351309	0.980031	0.902715	0.781109	0.142699	1.40885	0.0458435	1.44981	0.0315575	0.968497	0.846232	0.90517	0.547377	NM_001244140	NM_001244140	Bt.64707	ENSBTAT00000002972	Bos taurus golgi glycoprotein 1 (GLG1), mRNA [NM_001244140]	chr18:1967707-1967648	-	-	-	-	-
281198	GLRB	glycine receptor, beta	6.50972	5.68367e-05	1.06423	0.625454	0.829281	0.149472	0.631434	0.00116522	0.727662	0.0181167	0.579399	0.000197508	0.586646	0.00025589	0.592569	0.000315318	0.87699	0.307206	0.779229	0.0584695	0.761423	0.0399508	1.1524	0.270643	0.796246	0.0822109	1.01251	0.922175	1.0101	0.937078	1.47998	0.00449825	NM_174071	NM_174071	Bt.5975	-	Bos taurus glycine receptor, beta (GLRB), mRNA [NM_174071]	chr17:42998921-42998862	-	-	-	-	-
281199	GLUL	glutamate-ammonia ligase	11.5714	0.696533	1.18327	0.592806	0.781711	0.435317	1.24753	0.483046	1.01081	0.972656	0.999597	0.998976	0.814182	0.514161	0.730898	0.32246	1.02836	0.928983	0.660635	0.193847	1.5959	0.144659	0.810251	0.504387	0.988903	0.971633	0.81451	0.514978	0.897709	0.731234	1.40699	0.282018	NM_001040474	NM_001040474	Bt.106825	ENSBTAT00000038488	Bos taurus glutamate-ammonia ligase (GLUL), mRNA [NM_001040474]	chr16:64948400-64948341	-	-	-	-	-
281201	GNB1	guanine nucleotide binding protein (G protein), beta polypeptide 1	12.7253	0.195682	1.15727	0.169453	0.867431	0.180544	1.06431	0.551664	0.97574	0.814026	1.0258	0.807264	1.1682	0.144587	1.07392	0.49629	1.02384	0.821478	0.749551	0.00976392	1.22697	0.0584968	0.916778	0.408165	1.0513	0.632375	1.13882	0.219657	0.919293	0.422912	0.953365	0.647854	NM_175777	NM_175777	Bt.57702	ENSBTAT00000045065	Bos taurus guanine nucleotide binding protein (G protein), beta polypeptide 1 (GNB1), mRNA [NM_175777]	chr16:52184036-52184095	-	-	-	-	-
281202	GNB2	guanine nucleotide binding protein (G protein), beta polypeptide 2	13.9851	0.0184274	1.04251	0.673315	0.873527	0.177847	0.962721	0.700341	0.894306	0.262983	0.969673	0.754946	1.30347	0.0116405	1.08044	0.435264	1.03498	0.727528	0.837908	0.0816729	1.10211	0.328514	0.928935	0.457006	1.08428	0.414792	1.34424	0.00548018	0.828895	0.0656317	0.957927	0.663379	NM_001097561	NM_001097561	Bt.2055	ENSBTAT00000008508	Bos taurus guanine nucleotide binding protein (G protein), beta polypeptide 2 (GNB2), mRNA [NM_001097561]	chr25:36446353-36446294	-	-	-	-	-
281203	GNG2	guanine nucleotide binding protein (G protein), gamma 2	11.8181	0.786572	1.47929	0.245315	0.961983	0.907239	1.17651	0.625816	0.955652	0.891532	0.834423	0.587336	1.30603	0.424993	1.16211	0.652119	1.0291	0.931274	0.6503	0.202885	1.22301	0.546413	0.812276	0.533429	0.873145	0.683849	1.56519	0.185507	0.889799	0.725852	0.885548	0.715116	NM_174072	NM_174072	Bt.90717	ENSBTAT00000003959	Bos taurus guanine nucleotide binding protein (G protein), gamma 2 (GNG2), mRNA [NM_174072]	chr10:44842026-44842085	-	-	-	-	-
281204	GNG3	guanine nucleotide binding protein (G protein), gamma 3	7.28051	0.000408262	0.835049	0.299809	1.14434	0.43593	1.28342	0.155071	1.68935	0.00488282	1.77646	0.00234759	1.54707	0.0166051	1.95583	0.000553052	1.24089	0.216518	1.37039	0.0758431	1.12154	0.506775	1.31629	0.118867	1.05157	0.770263	0.870871	0.424476	1.26422	0.180578	0.634454	0.012907	NM_174073	NM_174073	Bt.5464	ENSBTAT00000003257	Bos taurus guanine nucleotide binding protein (G protein), gamma 3 (GNG3), mRNA [NM_174073]	chr29:41724593-41724652	-	-	-	-	-
281206	GOT1	glutamic-oxaloacetic transaminase 1, soluble (aspartate aminotransferase 1)	10.2637	0.0226376	1.11376	0.609067	1.71018	0.0159639	1.73003	0.0140521	2.07913	0.00162986	1.19062	0.409517	1.23955	0.311672	1.15645	0.491147	1.25352	0.287612	1.53551	0.049506	1.0116	0.956216	1.20179	0.385249	0.572651	0.0126633	1.0411	0.848046	0.932954	0.741472	1.08394	0.701704	NM_177502	NM_177502	Bt.17296	ENSBTAT00000015873	Bos taurus glutamic-oxaloacetic transaminase 1, soluble (aspartate aminotransferase 1) (GOT1), mRNA [NM_177502]	chr26:20285766-20285707	-	-	-	-	-
281207	NPBWR1	neuropeptides B/W receptor 1	9.18172	0.0638686	0.849898	0.327455	1.04111	0.806675	1.11804	0.499583	1.03696	0.825482	1.29621	0.123462	1.34689	0.0791496	1.47095	0.0256121	1.18331	0.311171	1.22498	0.224147	1.07389	0.665365	0.927482	0.647934	1.25001	0.182603	1.0391	0.815778	1.09211	0.593309	0.804454	0.19337	NM_174074	NM_174074	Bt.12288	ENSBTAT00000021510	Bos taurus neuropeptides B/W receptor 1 (NPBWR1), mRNA [NM_174074]	chr14:23264703-23264762	-	-	-	-	-
281208	NPBWR2	neuropeptides B/W receptor 2	8.68258	0.0315884	1.11062	0.778781	2.19185	0.0434644	2.4126	0.0248138	2.71607	0.01196	3.31499	0.00325209	1.95131	0.0821398	2.78307	0.0102462	1.47761	0.300605	1.97353	0.0773732	1.10071	0.797227	1.12579	0.75113	1.22051	0.594422	0.588632	0.163608	1.42626	0.345656	0.530927	0.0986812	NM_174075	NM_174075	Bt.12287	-	Bos taurus neuropeptides B/W receptor 2 (NPBWR2), mRNA [NM_174075]	-	-	-	-	-	-
281209	GPX1	glutathione peroxidase 1	14.0542	0.136952	1.63623	0.124821	0.892779	0.717809	1.21572	0.534694	0.83908	0.576802	1.09698	0.767935	1.90087	0.0486397	1.67035	0.110457	1.23948	0.495326	0.545633	0.0618764	1.36172	0.329123	0.690194	0.243122	1.30737	0.395846	1.73282	0.0883279	0.87873	0.680505	0.742048	0.345394	NM_174076	NM_174076	Bt.4317	-	Bos taurus glutathione peroxidase 1 (GPX1), mRNA [NM_174076]	chr22:51326145-51326204	-	-	-	-	-
281210	GPX3	glutathione peroxidase 3 (plasma)	8.40957	0.544661	0.523413	0.342435	0.736352	0.651345	0.837432	0.793081	1.04691	0.945927	1.45198	0.582239	2.31758	0.220457	1.53602	0.527051	0.859985	0.823488	1.40683	0.614433	1.13727	0.849117	1.25014	0.741429	1.38692	0.629222	1.59615	0.491074	0.662769	0.544267	0.559878	0.394174	NM_174077	NM_174077	Bt.12916	ENSBTAT00000060554	Bos taurus glutathione peroxidase 3 (plasma) (GPX3), mRNA [NM_174077]	chr7:64294689-64294748	-	-	-	-	-
281212	GRO1	chemokine (C-X-C motif) ligand 1 (melanoma growth stimulating activity, alpha)	7.05091	9.41625e-05	1.27621	0.672781	5.09502	0.00842079	9.77617	0.000477938	9.67534	0.000501071	9.42752	0.000563917	8.19405	0.00106353	8.08384	0.00113025	0.932331	0.903274	3.99231	0.0225972	1.91877	0.264134	0.989686	0.985651	0.974386	0.964099	0.869163	0.807926	0.98655	0.981259	0.115333	0.000824277	NM_175700	NM_175700	Bt.611	ENSBTAT00000022366	Bos taurus chemokine (C-X-C motif) ligand 1 (melanoma growth stimulating activity, alpha) (GRO1), mRNA [NM_175700]	chr6:90824548-90824607	-	-	-	-	-
281214	CXCL2	chemokine (C-X-C motif) ligand 2	3.87658	0.0307784	1.58319	0.509382	2.21274	0.257999	10.7983	0.00185997	2.91626	0.131223	1.75467	0.420365	2.60185	0.175615	4.74256	0.0319875	0.835882	0.796116	1.39764	0.629989	4.88006	0.0292191	0.270067	0.0677565	0.601686	0.466081	1.48281	0.571143	1.82276	0.390016	0.176251	0.0179164	NM_174299	NM_174299	Bt.610	ENSBTAT00000039536	Bos taurus chemokine (C-X-C motif) ligand 2 (CXCL2), mRNA [NM_174299]	chr6:90697435-90697494	-	-	-	-	-
281216	GUCY1A3	guanylate cyclase 1, soluble, alpha 3	10.0723	0.970606	0.937855	0.808205	1.10046	0.717404	1.04475	0.868408	0.9916	0.974527	1.18941	0.513189	0.988969	0.966506	1.1508	0.595944	0.884334	0.642405	1.17338	0.546428	0.949374	0.844144	0.949126	0.843372	1.19948	0.493096	0.831479	0.486859	1.16364	0.567417	0.768452	0.32339	NM_175778	NM_175778	Bt.4480	ENSBTAT00000019398	Bos taurus guanylate cyclase 1, soluble, alpha 3 (GUCY1A3), mRNA [NM_175778]	chr17:44600574-44600515	-	-	-	-	-
281217	GUK1	guanylate kinase 1	12.9285	0.00933967	0.901709	0.366082	0.759193	0.0213723	0.803795	0.0630772	0.789085	0.0450207	0.857514	0.183431	1.17087	0.172604	0.945312	0.621247	1.05788	0.621064	0.841949	0.138215	1.05875	0.61603	0.981699	0.870825	1.08672	0.466273	1.36542	0.010239	0.807361	0.0682503	1.11908	0.326366	NM_174078	NM_174078	Bt.4287	ENSBTAT00000036545	Bos taurus guanylate kinase 1 (GUK1), transcript variant 2, mRNA [NM_174078]	chr7:2895729-2895670	-	-	-	-	-
281220	HAS2	hyaluronan synthase 2]	7.25288	0.0355733	1.27683	0.313411	1.03004	0.901867	1.20899	0.431883	1.67848	0.0386387	0.783208	0.313457	0.706711	0.15621	0.874904	0.5788	0.90581	0.680712	0.806717	0.374548	1.17373	0.50634	1.38833	0.179292	0.466618	0.00355232	0.902328	0.669049	1.23799	0.377381	1.03533	0.885016	-	AB017804	Bt.63577	ENSBTAT00000026503	hyaluronan synthase 2 [Source:RefSeq peptide;Acc:NP_776504] [ENSBTAT00000026503]	chr14:19732646-19732705	-	-	-	-	-
281222	HCRT	hypocretin (orexin) neuropeptide precursor	11.4741	0.261691	0.792378	0.222573	0.881918	0.505787	1.03259	0.8646	0.808394	0.263793	0.961875	0.836285	0.721112	0.0909342	1.04369	0.820166	1.15003	0.459605	1.113	0.570301	1.17085	0.404744	0.78288	0.200202	1.18986	0.359172	0.749694	0.133971	1.44734	0.0577689	1.10189	0.606767	NM_001166520	NM_001166520	Bt.13040	ENSBTAT00000000875	Bos taurus hypocretin (orexin) neuropeptide precursor (HCRT), mRNA [NM_001166520]	chr19:42942270-42941370	-	-	-	-	-
281225	UBE2K	ubiquitin-conjugating enzyme E2K	12.2964	0.0469987	1.12096	0.466267	1.43618	0.0270078	1.46643	0.0199977	1.57115	0.00705361	1.45215	0.0230495	1.36977	0.0519195	1.31009	0.0921017	1.01892	0.904327	1.28121	0.120664	1.02106	0.893688	1.07141	0.658809	0.924259	0.614323	0.943269	0.708349	0.956434	0.77529	0.777747	0.115673	NM_174080	NM_174080	Bt.65293	ENSBTAT00000026871	Bos taurus ubiquitin-conjugating enzyme E2K (UBE2K), mRNA [NM_174080]	chr6:60496029-60496088	-	-	-	-	-
281226	MOCOS	molybdenum cofactor sulfurase	10.7378	0.0122742	1.84974	0.0347997	0.948062	0.848327	1.32813	0.313541	0.803623	0.435641	0.63702	0.114492	0.998807	0.996585	0.598343	0.0742439	1.01006	0.971354	0.512538	0.0227937	1.40089	0.233086	0.605079	0.0803837	0.792685	0.407777	1.56794	0.115409	0.599058	0.0748786	1.6881	0.0691006	NM_174081	NM_174081	Bt.64749	ENSBTAT00000048768	Bos taurus molybdenum cofactor sulfurase (MOCOS), mRNA [NM_174081]	chr24:21198258-21198199	-	-	-	-	-
281227	HMMR	hyaluronan-mediated motility receptor (RHAMM)	6.93582	4.57124e-05	0.687991	0.137095	0.874093	0.58564	0.536986	0.0170006	0.363672	0.000317795	0.34338	0.000171288	0.341978	0.000163888	0.356776	0.000258705	0.960215	0.869015	1.2705	0.335102	0.614336	0.0562253	0.677245	0.121987	0.944204	0.815648	0.995916	0.986734	1.04327	0.863382	2.69136	0.000399995	NM_001206621	NM_001206621	Bt.12993	ENSBTAT00000019652	Bos taurus hyaluronan-mediated motility receptor (RHAMM) (HMMR), mRNA [NM_001206621]	chr7:77302334-77302393	-	-	-	-	-
281229	HPRT1	hypoxanthine phosphoribosyltransferase 1	10.7353	0.00346456	1.118	0.498921	0.905573	0.547277	0.964958	0.828121	0.868146	0.392636	0.746301	0.0836468	0.56717	0.00175994	0.611293	0.00553515	0.942366	0.71809	0.809992	0.206516	1.06558	0.699341	0.899672	0.521392	0.859649	0.361044	0.759975	0.1035	1.07779	0.648917	1.54159	0.0131896	NM_001034035	NM_001034035	Bt.49238	ENSBTAT00000019547	Bos taurus hypoxanthine phosphoribosyltransferase 1 (HPRT1), mRNA [NM_001034035]	chrX:18146227-18149764	-	-	-	-	-
281230	HPSE	heparanase	7.40933	0.000111982	1.89545	0.199368	2.13386	0.130653	3.04897	0.0300154	6.48725	0.00069151	9.4917	8.87286e-05	3.21347	0.0236521	3.75135	0.0114187	0.552563	0.232817	1.12578	0.809146	1.42885	0.46894	2.12769	0.132065	1.46313	0.440249	0.338556	0.034577	1.16738	0.752475	0.147297	0.000542386	NM_174082	NM_174082	Bt.8127	ENSBTAT00000007550	Bos taurus heparanase (HPSE), mRNA [NM_174082]	chr6:99846900-99846841	-	-	-	-	-
281231	HRH1	histamine receptor H1	5.41298	0.00805363	1.03153	0.864401	1.09995	0.601083	1.12497	0.518679	1.40273	0.0713472	1.29082	0.167988	1.67589	0.00808529	1.52779	0.0263844	0.787157	0.195182	1.06633	0.724094	1.02275	0.901506	1.2469	0.231214	0.920225	0.647985	1.29831	0.158909	0.911628	0.611553	0.515227	0.00106212	NM_174083	NM_174083	Bt.4110	-	Bos taurus histamine receptor H1 (HRH1), mRNA [NM_174083]	chr22:55932730-55932789	-	-	-	-	-
281233	IBSP	integrin-binding sialoprotein	3.27752	0.682615	1.43129	0.518773	1.05622	0.921283	0.979019	0.969439	1.11581	0.843104	1.24014	0.69779	1.08222	0.886501	1.7662	0.308979	2.62806	0.089731	0.737952	0.584076	0.926908	0.89094	1.13973	0.81329	1.11143	0.848673	0.872655	0.805704	1.63202	0.379764	1.48798	0.474933	NM_174084	NM_174084	Bt.45044	ENSBTAT00000000595	Bos taurus integrin-binding sialoprotein (IBSP), mRNA [NM_174084]	chr6:38309703-38309644	-	-	-	-	-
281235	IDH1	isocitrate dehydrogenase 1 (NADP+), soluble	13.6993	0.00112729	1.41899	0.311282	2.87259	0.00446505	2.2444	0.0246428	3.55652	0.000911128	2.28881	0.021664	0.91099	0.785417	0.99508	0.988499	1.04671	0.893871	2.02439	0.0474295	0.781317	0.472994	1.58462	0.186015	0.643555	0.204819	0.398018	0.0115341	1.09231	0.796498	1.05189	0.88249	NM_181012	NM_181012	Bt.13324	ENSBTAT00000027348	Bos taurus isocitrate dehydrogenase 1 (NADP+), soluble (IDH1), mRNA [NM_181012]	chr2:96941758-96941699	-	-	-	-	-
281236	IFNAC	IFN-alpha C	3.84281	0.507819	0.741019	0.338777	0.926773	0.806648	0.87087	0.65676	1.3781	0.30668	0.892113	0.713503	0.68889	0.236535	0.892105	0.713481	0.716459	0.288271	1.25067	0.473555	0.93968	0.841264	1.58244	0.147682	0.647351	0.169267	0.7722	0.408283	1.29499	0.408299	0.803111	0.482253	NM_174085	NM_174085	Bt.104914	ENSBTAT00000054467	Bos taurus IFN-alpha C (IFNAC), mRNA [NM_174085]	chr8:22954793-22954852	-	-	-	-	-
281237	IFNG	interferon, gamma	5.41676	0.000126846	0.524013	0.0652068	0.430141	0.0184987	0.24986	0.000332619	0.162504	1.14214e-05	0.19675	5.10877e-05	0.229742	0.000172575	0.284236	0.00090208	0.626086	0.174792	0.820858	0.561507	0.580881	0.117659	0.650378	0.211261	1.21074	0.573733	1.16769	0.648002	1.23719	0.531522	2.2027	0.026498	NM_174086	NM_174086	Bt.188	ENSBTAT00000016634	Bos taurus interferon, gamma (IFNG), mRNA [NM_174086]	chr5:45834860-45834919	-	-	-	-	-
281239	IGF1	insulin-like growth factor 1 (somatomedin C)	8.77622	0.055798	1.12502	0.736391	0.542126	0.0887289	0.840101	0.619004	0.519598	0.0698234	0.437103	0.0243775	0.526114	0.0749748	0.492039	0.050751	0.996476	0.991941	0.481883	0.044773	1.54964	0.217019	0.618495	0.176982	0.841233	0.621702	1.20364	0.59693	0.935233	0.848135	2.0252	0.0518302	NM_001077828	NM_001077828	Bt.12750	ENSBTAT00000014713	Bos taurus insulin-like growth factor 1 (somatomedin C) (IGF1), mRNA [NM_001077828]	chr5:66532960-66532901	-	-	-	-	-
281240	IGF2	insulin-like growth factor 2 (somatomedin A)	11.184	0.0372505	0.80662	0.286258	0.584656	0.0115153	0.62591	0.0252965	0.579205	0.0103008	0.74935	0.155778	0.794366	0.254086	0.746485	0.150569	1.08562	0.680674	0.724822	0.115078	1.07056	0.732542	0.925379	0.697594	1.29376	0.203398	1.06007	0.769913	0.939724	0.755297	1.45431	0.0689452	NM_174087	NM_174087	Bt.106739	ENSBTAT00000044139	Bos taurus insulin-like growth factor 2 (somatomedin A) (IGF2), mRNA [NM_174087]	chr29:50062554-50062613	-	-	-	-	-
281246	IL10	interleukin 10	7.08497	0.0336869	1.02933	0.932806	0.633184	0.190026	1.29493	0.453447	0.519795	0.0650233	0.420211	0.016908	0.571035	0.111006	0.491894	0.0466371	0.686147	0.277519	0.615141	0.164399	2.04512	0.0449572	0.401406	0.0123896	0.808418	0.536593	1.35892	0.374753	0.861408	0.664058	1.39491	0.33608	NM_174088	NM_174088	Bt.4723	ENSBTAT00000008793	Bos taurus interleukin 10 (IL10), mRNA [NM_174088]	chr16:4402557-4402498	-	-	-	-	-
281247	IL13	interleukin 13	4.01943	0.000589872	0.673939	0.0141688	0.524221	0.000211632	0.502128	9.94322e-05	0.54575	0.000427155	0.56362	0.000746129	0.528751	0.000246013	0.641597	0.00652864	0.868451	0.355854	0.777846	0.106064	0.957855	0.7764	1.08688	0.583481	1.03274	0.831644	0.938133	0.673869	1.21342	0.208671	1.35358	0.0540655	NM_174089	NM_174089	Bt.12928	ENSBTAT00000021212	Bos taurus interleukin 13 (IL13), mRNA [NM_174089]	chr7:23018637-23018578	-	-	-	-	-
281248	IL15	interleukin 15	8.3526	7.76008e-08	0.716468	0.132227	0.511076	0.00430116	0.311797	1.0869e-05	0.30485	8.26038e-06	0.247467	6.79263e-07	0.18961	3.24759e-08	0.243125	5.51814e-07	0.681888	0.0859769	0.713326	0.127422	0.61008	0.0295142	0.977721	0.917156	0.811766	0.33994	0.766202	0.225544	1.28224	0.257036	2.80468	5.62471e-05	NM_174090	NM_174090	Bt.522	ENSBTAT00000024226	Bos taurus interleukin 15 (IL15), mRNA [NM_174090]	chr17:16351513-16348015	-	-	-	-	-
281249	IL18	interleukin 18 (interferon-gamma-inducing factor)	11.1641	0.350319	1.10257	0.824334	0.817518	0.647445	0.536953	0.165221	0.585829	0.230491	0.481926	0.105697	0.616971	0.2776	0.422177	0.058378	0.836379	0.684946	0.741466	0.498229	0.656809	0.343295	1.09102	0.842996	0.82264	0.657626	1.28022	0.575396	0.684275	0.391608	1.98111	0.128548	NM_174091	NM_174091	Bt.234	ENSBTAT00000065052	Bos taurus interleukin 18 (interferon-gamma-inducing factor) (IL18), mRNA [NM_174091]	chr15:22800616-22800557	-	-	-	-	-
281250	IL1A	interleukin 1, alpha	4.44201	0.452902	1.08764	0.827833	1.06407	0.872258	1.20175	0.634833	0.673316	0.310527	0.542835	0.122241	0.69942	0.358475	0.710874	0.380385	0.764065	0.487886	0.978326	0.954745	1.1294	0.752876	0.560278	0.141886	0.806211	0.578069	1.28846	0.51333	1.01638	0.966442	1.07482	0.851802	NM_174092	NM_174092	Bt.191	ENSBTAT00000013665	Bos taurus interleukin 1, alpha (IL1A), mRNA [NM_174092]	chr11:46349512-46349453	-	-	-	-	-
281251	IL1B	interleukin 1, beta	9.49127	0.317776	0.909224	0.830744	1.58706	0.30433	2.36916	0.0612014	1.71182	0.233581	1.06153	0.893283	1.09961	0.831108	0.855711	0.726541	0.964374	0.935036	1.74551	0.217523	1.49279	0.371712	0.722542	0.467539	0.620118	0.28827	1.03587	0.936877	0.778195	0.574263	1.12699	0.788357	NM_174093	NM_174093	Bt.4856	ENSBTAT00000001745	Bos taurus interleukin 1, beta (IL1B), mRNA [NM_174093]	chr11:46410728-46410666	-	-	-	-	-
281254	INHA	inhibin, alpha	9.36799	0.289072	1.16829	0.310067	1.34762	0.0577146	1.24368	0.158601	0.997321	0.98589	1.13079	0.420707	1.22906	0.181545	1.27114	0.122388	1.41401	0.029364	1.1535	0.350607	0.922873	0.597699	0.801911	0.153734	1.13382	0.41077	1.0869	0.583846	1.03424	0.824443	1.1124	0.484618	NM_174094	NM_174094	Bt.36723	ENSBTAT00000013154	Bos taurus inhibin, alpha (INHA), mRNA [NM_174094]	chr2:108229751-108229810	-	-	-	-	-
281258	F11R	F11 receptor	12.3278	0.11248	1.47721	0.0452564	1.34957	0.118096	1.545	0.0269204	1.81675	0.0034423	1.33947	0.12716	1.32879	0.137444	1.21081	0.311861	1.1071	0.587969	0.913598	0.630172	1.14481	0.472413	1.17589	0.390327	0.737289	0.112381	0.992023	0.965885	0.911214	0.62036	0.914347	0.633264	NM_174095	NM_174095	Bt.34094	ENSBTAT00000023725	Bos taurus F11 receptor (F11R), mRNA [NM_174095]	chr3:8508003-8508062	-	-	-	-	-
281259	DNAJC12	DnaJ (Hsp40) homolog, subfamily C, member 12	13.9731	0.00103399	1.95042	0.380955	19.273	0.000538285	7.91634	0.0104574	26.457	0.000178104	19.4704	0.00051959	4.39275	0.0590581	5.27945	0.0353819	1.9957	0.365062	9.88145	0.00514283	0.410747	0.24593	3.34208	0.11954	0.735925	0.68582	0.225611	0.0576365	1.20186	0.808139	0.378012	0.205729	NM_174096	NM_174096	Bt.4680	ENSBTAT00000052518	Bos taurus DnaJ (Hsp40) homolog, subfamily C, member 12 (DNAJC12), mRNA [NM_174096]	chr28:24397611-24397552	-	-	-	-	-
281268	KRT5	keratin 5	14.3229	0.229912	1.73666	0.11369	0.913913	0.791583	0.844389	0.62013	0.636993	0.192628	1.05237	0.880837	0.958813	0.901686	1.20677	0.582006	1.32346	0.413442	0.526247	0.0680512	0.923927	0.816303	0.754383	0.410806	1.65209	0.148542	0.9111	0.78463	1.25861	0.501169	1.0967	0.786428	NM_001008663	NM_001008663	Bt.13162	ENSBTAT00000009478	Bos taurus keratin 5 (KRT5), mRNA [NM_001008663]	chr5:27544988-27545276	-	-	-	-	-
281269	KRT8	keratin 8	13.7224	0.310818	1.68931	0.121266	0.805312	0.514077	0.937148	0.844326	0.693583	0.273847	0.778134	0.450317	0.989053	0.973428	1.11234	0.74756	1.08105	0.813657	0.476709	0.0322015	1.16371	0.647057	0.740099	0.366262	1.12191	0.728082	1.27106	0.470229	1.12465	0.722548	0.97187	0.931197	NM_001033610	NM_001033610	Bt.23608	ENSBTAT00000001108	Bos taurus keratin 8 (KRT8), mRNA [NM_001033610]	chr5:27221065-27221124	-	-	-	-	-
281270	HOPX	HOP homeobox	8.68483	0.000395999	0.815853	0.272603	0.683224	0.045801	0.623774	0.0152096	0.463539	0.000254342	0.468523	0.000296797	0.430991	8.85559e-05	0.453215	0.000183632	0.73166	0.0972063	0.837435	0.337544	0.912986	0.620332	0.74312	0.114096	1.01075	0.95348	0.919892	0.649435	1.05157	0.784033	1.61438	0.0139194	NM_174097	NM_174097	Bt.9549	ENSBTAT00000003013	Bos taurus HOP homeobox (HOPX), mRNA [NM_174097]	chr6:73639551-73639492	-	-	-	-	-
281274	LDHA	lactate dehydrogenase A	12.2314	0.800639	1.35659	0.438726	0.919597	0.83056	1.08283	0.839013	0.86163	0.704069	0.712601	0.390262	0.83296	0.641353	0.702891	0.371644	0.887479	0.760673	0.677872	0.325313	1.1775	0.676965	0.795723	0.560786	0.827038	0.628449	1.1689	0.690648	0.843847	0.665133	1.26261	0.552844	NM_174099	NM_174099	Bt.3809	ENSBTAT00000011447	Bos taurus lactate dehydrogenase A (LDHA), mRNA [NM_174099]	chr29:26544058-26543999	-	-	-	-	-
281275	LDHB	lactate dehydrogenase B	12.7089	0.0580556	1.06335	0.636032	1.35434	0.0258083	1.32379	0.0379661	1.44462	0.00810374	1.27788	0.067022	1.10492	0.443674	1.18127	0.205428	1.00681	0.958214	1.27366	0.070555	0.97744	0.860182	1.09128	0.5019	0.88458	0.347806	0.86465	0.267229	1.0691	0.606813	0.852308	0.223925	NM_174100	NM_174100	Bt.7736	ENSBTAT00000026118	Bos taurus lactate dehydrogenase B (LDHB), mRNA [NM_174100]	chr5:88981134-88981193	-	-	-	-	-
281276	LDLR	low density lipoprotein receptor	7.6564	0.00146623	0.769505	0.123203	1.10459	0.550465	1.21365	0.249677	1.67135	0.0043611	1.24573	0.1931	1.64058	0.00574783	1.49955	0.0206949	1.1675	0.354993	1.43546	0.0370559	1.09873	0.571858	1.37713	0.0625709	0.745342	0.0855773	1.31697	0.106081	0.914036	0.589315	0.778567	0.140076	NM_001166530	NM_001166530	Bt.3562	ENSBTAT00000016342	Bos taurus low density lipoprotein receptor (LDLR), mRNA [NM_001166530]	chr7:16802250-16802309	-	-	-	-	-
281278	LPHN2	latrophilin 2	7.59845	0.593257	1.08888	0.721488	1.15533	0.546491	1.38157	0.183084	1.39531	0.170494	1.5814	0.063383	1.20263	0.441963	1.38707	0.177944	1.09082	0.715926	1.06102	0.804044	1.19583	0.455957	1.00994	0.966928	1.13337	0.600732	0.760481	0.257118	1.15337	0.551181	0.786422	0.318643	-	BC146094	Bt.23209	ENSBTAT00000016334	latrophilin-2 precursor [Source:RefSeq peptide;Acc:NP_851356] [ENSBTAT00000016334]	chr3:62643439-62643380	-	-	-	-	-
281281	LGMN	legumain	12.0215	0.0847677	1.57085	0.147148	1.64467	0.111762	2.66024	0.00328994	2.14926	0.0177523	1.70855	0.0880749	2.20123	0.0148144	1.9291	0.0390099	1.22004	0.516268	1.047	0.880389	1.61749	0.123683	0.807918	0.486612	0.794948	0.454497	1.28836	0.409469	0.876374	0.665971	0.632441	0.141601	NM_174101	NM_174101	Bt.8947	ENSBTAT00000065983	Bos taurus legumain (LGMN), mRNA [NM_174101]	chr21:57965499-57965440	-	-	-	-	-
281282	LIM2	lens intrinsic membrane protein 2, 19kDa	3.55863	0.327619	0.774568	0.368779	0.777531	0.375868	0.589113	0.069338	0.747083	0.306091	0.825096	0.497305	0.984919	0.957024	0.650309	0.135481	1.17464	0.569342	1.00383	0.989198	0.757671	0.329563	1.26815	0.402759	1.10442	0.724976	1.1937	0.531633	0.660267	0.149234	1.80628	0.0440001	NM_174102	NM_174102	Bt.431	ENSBTAT00000004191	Bos taurus lens intrinsic membrane protein 2, 19kDa (LIM2), mRNA [NM_174102]	chr18:57819542-57819483	-	-	-	-	-
281283	LIPF	lipase, gastric	3.19973	0.00047443	1.05103	0.537028	1.20827	0.0250686	1.17248	0.0560688	1.33458	0.00122869	1.31921	0.00178023	1.39242	0.00030844	1.30151	0.00273042	0.990129	0.901728	1.1496	0.0915336	0.970383	0.708588	1.13825	0.115696	0.988485	0.885381	1.05549	0.503264	0.934712	0.403844	0.760755	0.00199561	NM_174103	NM_174103	Bt.503	-	Bos taurus lipase, gastric (LIPF), mRNA [NM_174103]	chr26:10474326-10474267	-	-	-	-	-
281285	LRAT	lecithin retinol acyltransferase (phosphatidylcholine--retinol O-acyltransferase)	8.42251	0.0237864	0.712042	0.585682	3.25943	0.0658728	1.85757	0.323472	5.00734	0.0145643	3.24489	0.0668374	0.89914	0.864152	0.961501	0.949611	0.855945	0.802403	4.57759	0.0203055	0.569905	0.369194	2.69564	0.119132	0.648027	0.487034	0.277094	0.0469707	1.06936	0.91405	0.890218	0.851559	NM_177503	NM_177503	Bt.8135	-	Bos taurus lecithin retinol acyltransferase (phosphatidylcholine--retinol O-acyltransferase) (LRAT), mRNA [NM_177503]	chr17:2650606-2650547	-	-	-	-	-
281287	LYZ1	lysozyme 1	5.63249	0.706377	1.00515	0.994762	0.606527	0.524323	2.98145	0.170391	0.95213	0.949997	0.858909	0.845886	0.958344	0.956621	1.10888	0.894902	1.64469	0.526346	0.60342	0.520105	4.91562	0.0500299	0.319351	0.152673	0.902092	0.895216	1.11577	0.888645	1.15708	0.852085	1.4832	0.61516	NM_001077829	NM_001077829	Bt.67194	ENSBTAT00000015846	Bos taurus lysozyme 1 (LYZ1), mRNA [NM_001077829]	chr5:44351976-44351917	-	-	-	-	-
281289	LYZ3	lysozyme 3	3.23586	0.644068	0.748625	0.310482	0.902945	0.718234	0.821248	0.487935	0.733349	0.277992	0.908155	0.733454	0.637966	0.120398	0.629883	0.110698	0.642845	0.126524	1.20614	0.508992	0.909522	0.737451	0.892969	0.689181	1.23837	0.451834	0.702486	0.218279	0.98733	0.964011	1.02058	0.942537	NM_174104	NM_174104	Bt.80498	ENSBTAT00000027399	Bos taurus lysozyme 3 (LYZ3), mRNA [NM_174104]	chr5:44631639-44631580	-	-	-	-	-
281291	M6PR	mannose-6-phosphate receptor (cation dependent)	11.9898	0.963051	1.12831	0.591637	0.938076	0.775909	1.04829	0.833616	0.939643	0.7816	0.864834	0.519231	0.873038	0.546552	1.00105	0.996268	0.958538	0.850367	0.831402	0.413655	1.11749	0.621408	0.89636	0.626633	0.920386	0.711958	1.00949	0.966439	1.14663	0.543478	0.957533	0.846707	NM_175779	NM_175779	Bt.5032	ENSBTAT00000024233	Bos taurus mannose-6-phosphate receptor (cation dependent) (M6PR), mRNA [NM_175779]	chr5:101452151-101452210	-	-	-	-	-
281293	MAOA	monoamine oxidase A	8.65469	0.00837548	0.780208	0.473644	0.446742	0.0260423	0.38372	0.00938404	0.387391	0.0100238	0.30877	0.00196594	0.309388	0.00199527	0.354384	0.00535996	0.775477	0.462986	0.572594	0.114435	0.85893	0.659638	1.00957	0.977959	0.79705	0.512182	1.002	0.995369	1.14543	0.694022	2.18824	0.030125	NM_181014	NM_181014	Bt.91572	ENSBTAT00000021570	Bos taurus monoamine oxidase A (MAOA), nuclear gene encoding mitochondrial protein, mRNA [NM_181014]	chrX:105380415-105380356	-	-	-	-	-
281294	MAP2	microtubule-associated protein 2	6.73096	0.00195599	0.813804	0.256731	0.631282	0.0155687	0.459364	0.000174211	0.499303	0.000594366	0.517317	0.000995194	0.728354	0.0861128	0.724563	0.0813484	0.818671	0.270414	0.775717	0.164797	0.727669	0.0852371	1.08694	0.642803	1.03608	0.843431	1.40795	0.0651677	0.994796	0.976795	1.12988	0.497968	NM_001205807	NM_001205807	Bt.23889	ENSBTAT00000024134	Bos taurus microtubule-associated protein 2 (MAP2), mRNA [NM_001205807]	chr2:97987691-97987971	-	-	-	-	-
281295	MAP4	microtubule-associated protein 4	7.37968	0.0880583	1.00816	0.970357	0.688973	0.0971906	0.764612	0.226186	0.691302	0.100098	0.819777	0.367117	1.30533	0.229444	0.948655	0.809551	1.07784	0.731936	0.6834	0.0904833	1.10978	0.63444	0.904121	0.645407	1.18585	0.43821	1.5923	0.0411709	0.726752	0.152446	1.13618	0.560466	NM_174105	NM_174105	Bt.4250	ENSBTAT00000021045	Bos taurus microtubule-associated protein 4 (MAP4), mRNA [NM_174105]	chr22:52460053-52460112	-	-	-	-	-
281296	MAPT	microtubule-associated protein tau	7.66667	4.23869e-09	1.00039	0.998977	0.17164	4.22373e-06	0.188288	9.32699e-06	0.103457	6.50842e-08	0.103302	6.43135e-08	0.207164	2.12529e-05	0.124385	2.86561e-07	0.69165	0.236271	0.171573	4.20959e-06	1.09699	0.763228	0.549463	0.0596928	0.998497	0.996092	2.00543	0.0305106	0.600415	0.105429	5.56058	6.29114e-06	-	M26158	Bt.34217	ENSBTAT00000065483	Microtubule-associated protein tau [Source:UniProtKB/Swiss-Prot;Acc:P29172] [ENSBTAT00000065483]	chr19:46617441-46617500	-	-	-	-	-
281297	MBL2	mannose-binding lectin (protein C) 2, soluble	8.17257	0.0126779	1.11463	0.452842	1.51944	0.00685024	1.08765	0.560262	1.13742	0.374176	1.35283	0.0435249	0.999171	0.995397	0.819178	0.173144	1.06019	0.684835	1.36318	0.0388715	0.71582	0.0267861	1.04576	0.755867	1.18939	0.234166	0.738576	0.0429952	0.819858	0.174874	1.29421	0.0817101	NM_174107	NM_174107	Bt.360	ENSBTAT00000009270	Bos taurus mannose-binding lectin (protein C) 2, soluble (MBL2), mRNA [NM_174107]	chr26:6348432-6348491	-	-	-	-	-
281298	MC1R	melanocortin 1 receptor (alpha melanocyte stimulating hormone receptor)	3.84082	0.0254924	0.732168	0.105118	0.56658	0.00509177	1.07821	0.688349	0.8085	0.262647	0.691878	0.0579234	0.733515	0.107083	0.792321	0.221054	1.06649	0.731581	0.773839	0.179046	1.90301	0.00185488	0.749855	0.133103	0.855755	0.409096	1.06018	0.755444	1.08017	0.681259	1.34603	0.121565	NM_174108	NM_174108	Bt.553	ENSBTAT00000032494	Bos taurus melanocortin 1 receptor (alpha melanocyte stimulating hormone receptor) (MC1R), mRNA [NM_174108]	chr18:14758164-14758223	-	-	-	-	-
281299	MC2R	melanocortin 2 receptor (adrenocorticotropic hormone)	3.28915	0.248391	1.76548	0.0642817	1.89123	0.0396485	1.58434	0.129819	1.45557	0.213153	1.73466	0.0724273	1.22696	0.492975	1.24143	0.468769	0.978888	0.942723	1.07123	0.816871	0.837728	0.552402	0.918727	0.775485	1.19174	0.556088	0.707321	0.249772	1.01179	0.968515	0.788518	0.426541	NM_174109	NM_174109	Bt.3956	ENSBTAT00000014661	Bos taurus melanocortin 2 receptor (adrenocorticotropic hormone) (MC2R), mRNA [NM_174109]	chr24:44006326-44006267	-	-	-	-	-
281300	MC4R	melanocortin 4 receptor	3.30314	0.533714	1.22123	0.608039	2.21099	0.0494512	1.74935	0.158284	1.65897	0.20003	1.14034	0.735734	1.13736	0.7408	1.55083	0.264761	1.22943	0.596147	1.81046	0.135198	0.791206	0.548223	0.948339	0.891469	0.687378	0.339143	0.997385	0.994625	1.36354	0.427847	0.792752	0.551541	NM_174110	NM_174110	Bt.5561	ENSBTAT00000026223	Bos taurus melanocortin 4 receptor (MC4R), mRNA [NM_174110]	chr24:59670210-59670151	-	-	-	-	-
281301	MCAM	melanoma cell adhesion molecule	11.9883	0.866602	0.976307	0.941766	0.838237	0.591898	1.00491	0.988083	0.910555	0.775452	1.02943	0.929599	1.48459	0.235118	0.959408	0.899549	1.02423	0.941848	0.85858	0.642956	1.19884	0.581706	0.906102	0.764063	1.13055	0.708907	1.44216	0.270349	0.646244	0.190912	1.06757	0.842165	NM_001110062	NM_001110062	Bt.76525	ENSBTAT00000047015	Bos taurus melanoma cell adhesion molecule (MCAM), mRNA [NM_001110062]	chr15:30414609-30414550	-	-	-	-	-
281302	MCM3	minichromosome maintenance complex component 3	8.73037	0.000231878	0.742596	0.297336	0.425483	0.0051726	0.493524	0.0180807	0.259201	5.37215e-05	0.305968	0.000255875	0.4353	0.00630547	0.394891	0.00267502	0.978746	0.939393	0.572966	0.0571984	1.15992	0.600515	0.525204	0.0296645	1.18043	0.558451	1.4227	0.218914	0.90717	0.730519	2.47852	0.00323979	NM_001013586	NM_001013586	Bt.8503	ENSBTAT00000014194	Bos taurus minichromosome maintenance complex component 3 (MCM3), mRNA [NM_001013586]	chr23:24439010-24438951	-	-	-	-	-
281306	MDH2	malate dehydrogenase 2, NAD (mitochondrial)	12.1366	0.0914869	0.775955	0.0139906	0.892126	0.246361	0.853821	0.112659	0.939555	0.522791	0.873645	0.17232	0.89186	0.24516	0.876629	0.183015	1.08207	0.419923	1.14971	0.159162	0.957063	0.652189	1.10041	0.329308	0.92985	0.456629	1.02085	0.831912	0.982922	0.859345	1.23436	0.0379031	NM_001013587	NM_001013587	Bt.7915	ENSBTAT00000012454	Bos taurus malate dehydrogenase 2, NAD (mitochondrial) (MDH2), nuclear gene encoding mitochondrial protein, mRNA [NM_001013587]	chr25:34778043-34778102	-	-	-	-	-
281308	MMP1	matrix metallopeptidase 1 (interstitial collagenase)	7.85941	0.822542	1.30391	0.297742	1.01581	0.95038	1.20455	0.462822	0.870719	0.584083	0.955391	0.856423	1.12016	0.653334	1.00479	0.984868	1.18691	0.498699	0.779054	0.326643	1.1858	0.501027	0.722859	0.205173	1.09724	0.713196	1.17246	0.52963	0.897011	0.666995	1.18124	0.510655	NM_174112	NM_174112	Bt.3417	-	Bos taurus matrix metallopeptidase 1 (interstitial collagenase) (MMP1), mRNA [NM_174112]	chr15:6141229-6141287	-	-	-	-	-
281309	MMP3	matrix metallopeptidase 3 (stromelysin 1, progelatinase)	5.11892	0.157482	0.7357	0.28718	1.43311	0.213965	1.34716	0.301144	1.31275	0.344235	1.28424	0.383926	1.54852	0.133688	1.45401	0.196641	0.878523	0.650391	1.94795	0.0260459	0.940025	0.828386	0.974457	0.927713	0.978283	0.938636	1.20579	0.513467	0.938967	0.825314	0.604207	0.0861672	NM_001206637	NM_001206637	Bt.18504	-	Bos taurus matrix metallopeptidase 3 (stromelysin 1, progelatinase) (MMP3), mRNA [NM_001206637]	chr15:6029288-6029347	-	-	-	-	-
281311	MSR1	macrophage scavenger receptor 1	11.2889	0.0168021	1.18312	0.424991	0.946413	0.792732	1.31286	0.200967	0.681823	0.0763207	0.788605	0.262753	0.616133	0.0275914	0.72458	0.132559	0.863559	0.4858	0.799931	0.291814	1.3872	0.126773	0.519341	0.00400341	1.15661	0.489332	0.781295	0.24495	1.17601	0.441568	1.19181	0.405383	NM_174113	NM_174113	Bt.4482	ENSBTAT00000003755	Bos taurus macrophage scavenger receptor 1 (MSR1), transcript variant 2, mRNA [NM_174113]	chr27:20018049-20018108	-	-	-	-	-
281312	MSRA	methionine sulfoxide reductase A	11.3111	0.755578	0.877185	0.585603	1.217	0.415528	0.938091	0.789853	1.08815	0.724759	0.970728	0.901352	0.868935	0.559028	0.781101	0.307526	1.02714	0.911024	1.38739	0.179505	0.770822	0.282842	1.15996	0.537292	0.892089	0.634465	0.895137	0.644576	0.898918	0.657168	1.315	0.259126	NM_174114	NM_174114	Bt.4655	ENSBTAT00000028825	Bos taurus methionine sulfoxide reductase A (MSRA), mRNA [NM_174114]	chr8:8635610-8635551	-	-	-	-	-
281333	MUC1	mucin 1, cell surface associated	12.5519	0.132539	2.38806	0.249244	5.6572	0.0268777	4.74452	0.0448372	7.10643	0.0133706	6.36382	0.0188313	3.26865	0.120904	1.66864	0.494304	1.71701	0.470757	2.36895	0.253529	0.838669	0.813579	1.49782	0.589031	0.895502	0.882359	0.51363	0.3753	0.510499	0.371002	1.02899	0.969432	NM_174115	NM_174115	Bt.9561	-	Bos taurus mucin 1, cell surface associated (MUC1), mRNA [NM_174115]	chr3:15486885-15486944	-	-	-	-	-
281335	MYF5	myogenic factor 5	5.25715	0.0416718	0.99937	0.998147	1.5937	0.0944863	1.268	0.384654	1.45175	0.176861	1.63571	0.078368	0.977538	0.933222	2.4085	0.00300723	1.47912	0.156884	1.5947	0.0940653	0.795638	0.402336	1.14491	0.618525	1.12672	0.660486	0.597623	0.0662901	2.46384	0.00243345	0.614126	0.0809861	NM_174116	NM_174116	Bt.102	ENSBTAT00000038612	Bos taurus myogenic factor 5 (MYF5), mRNA [NM_174116]	chr5:10342443-10342502	-	-	-	-	-
281336	MYF6	myogenic factor 6 (herculin)	5.50166	0.0693266	0.892523	0.506833	1.12955	0.477268	1.04747	0.78583	1.00788	0.963292	1.0474	0.786148	1.43549	0.0419295	1.51968	0.0200753	1.04441	0.799025	1.26557	0.175073	0.927336	0.658875	0.962203	0.821365	1.03921	0.821687	1.37053	0.073403	1.05864	0.738558	0.687259	0.0353583	NM_181811	NM_181811	Bt.22973	ENSBTAT00000018607	Bos taurus myogenic factor 6 (herculin) (MYF6), mRNA [NM_181811]	chr5:10331772-10331831	-	-	-	-	-
281337	MYH1	myosin, heavy chain 1, skeletal muscle, adult	5.2467	0.0402747	1.66334	0.0222328	1.14062	0.534943	0.789411	0.268737	0.857426	0.468822	0.865983	0.497732	1.07437	0.734456	0.810866	0.325586	0.937534	0.760325	0.68574	0.0830088	0.692088	0.0903665	1.08616	0.69606	1.00998	0.962507	1.24064	0.312247	0.754734	0.190302	1.15621	0.494009	NM_174117	NM_174117	Bt.12300	ENSBTAT00000009327	Bos taurus myosin, heavy chain 1, skeletal muscle, adult (MYH1), mRNA [NM_174117]	chr19:30110848-30110789	-	-	-	-	-
281338	MYH3	myosin, heavy chain 3, skeletal muscle, embryonic	4.95449	0.458449	0.951406	0.87745	1.45285	0.253541	1.28909	0.434478	1.54595	0.184943	1.35316	0.35313	1.14364	0.678245	0.769522	0.420235	1.03326	0.919312	1.52706	0.197234	0.887284	0.711543	1.19926	0.57489	0.875292	0.680538	0.84516	0.603411	0.672872	0.226588	1.34273	0.365377	NM_001101835	NM_001101835	Bt.91205	ENSBTAT00000001120	Bos taurus myosin, heavy chain 3, skeletal muscle, embryonic (MYH3), mRNA [NM_001101835]	chr19:30230239-30230180	-	-	-	-	-
281339	MYH8	myosin, heavy chain 8, skeletal muscle, perinatal	5.94696	0.603161	1.45707	0.148068	1.33916	0.257963	1.28309	0.332653	1.00692	0.978412	1.13748	0.614249	1.11125	0.679562	0.871973	0.592054	1.11068	0.681027	0.919077	0.74091	0.958126	0.866784	0.784766	0.345968	1.12966	0.633257	0.976938	0.927084	0.784681	0.345757	1.27375	0.346759	NM_001206174	NM_001206174	Bt.74518	ENSBTAT00000061119	Bos taurus myosin, heavy chain 8, skeletal muscle, perinatal (MYH8), mRNA [NM_001206174]	chr19:30046919-30046860	-	-	-	-	-
281341	MYL6	myosin, light chain 6, alkali, smooth muscle and non-muscle	15.8791	0.0406835	1.27665	0.0240931	1.04688	0.656865	1.11962	0.277885	1.14615	0.192474	0.990068	0.922753	1.33351	0.00901251	1.10309	0.344692	0.962938	0.714041	0.82002	0.0625117	1.06948	0.515745	1.0237	0.820071	0.863819	0.162948	1.34688	0.00713278	0.827213	0.0741509	0.872944	0.19414	NM_175780	NM_175780	Bt.2847	ENSBTAT00000014304	Bos taurus myosin, light chain 6, alkali, smooth muscle and non-muscle (MYL6), mRNA [NM_175780]	chr5:57486114-57486055	-	-	-	-	-
281342	MYOC	myocilin, trabecular meshwork inducible glucocorticoid response	10.1205	0.709419	0.573746	0.287962	1.37767	0.537015	1.01066	0.983639	1.33846	0.574074	1.47315	0.456174	0.799227	0.66528	1.12346	0.821956	1.17342	0.757324	2.40119	0.0991129	0.7336	0.550476	1.32435	0.588	1.10063	0.852941	0.54253	0.243243	1.40568	0.511954	1.04447	0.932946	NM_174118	NM_174118	Bt.4703	ENSBTAT00000027111	Bos taurus myocilin, trabecular meshwork inducible glucocorticoid response (MYOC), mRNA [NM_174118]	chr16:39957214-39957155	-	-	-	-	-
281343	MYOG	myogenin (myogenic factor 4)	7.74664	0.131386	0.917599	0.772354	1.51307	0.171049	1.37073	0.293592	1.95118	0.0315978	2.11743	0.0170187	1.30143	0.378686	1.2674	0.427809	1.19969	0.541373	1.64894	0.101061	0.905928	0.739682	1.42346	0.240864	1.08521	0.783235	0.614626	0.110049	0.973857	0.928936	0.946569	0.853371	NM_001111325	NM_001111325	Bt.13079	ENSBTAT00000007923	Bos taurus myogenin (myogenic factor 4) (MYOG), mRNA [NM_001111325]	chr16:597046-596987	-	-	-	-	-
281345	NCF1	neutrophil cytosolic factor 1	11.8351	0.526136	1.12973	0.678781	1.04225	0.8881	1.41774	0.241538	0.688167	0.21076	0.924728	0.790283	1.11404	0.713793	1.12804	0.682509	1.13698	0.663015	0.922566	0.784172	1.36026	0.3005	0.485398	0.0198791	1.34375	0.3197	1.20472	0.5281	1.01256	0.966131	1.00793	0.978577	NM_174119	NM_174119	Bt.142	ENSBTAT00000004279	Bos taurus neutrophil cytosolic factor 1 (NCF1), mRNA [NM_174119]	chr25:33267582-33267523	-	-	-	-	-
281346	NCF2	neutrophil cytosolic factor 2	10.2423	0.249974	1.51411	0.201164	0.973944	0.934117	1.29082	0.426938	0.6583	0.197749	0.743001	0.356291	0.858383	0.633283	0.791926	0.467388	0.914788	0.780491	0.643245	0.174842	1.32536	0.381336	0.509984	0.0429188	1.12867	0.705072	1.15529	0.651901	0.922578	0.800902	1.15514	0.652189	NM_174120	NM_174120	Bt.143	-	Bos taurus neutrophil cytosolic factor 2 (NCF2), mRNA [NM_174120]	chr16:66081300-66081230	-	-	-	-	-
281347	NEF3	neurofilament, medium polypeptide	9.98055	0.00258931	0.419885	0.380269	0.0972218	0.0240071	0.127637	0.0439691	0.0204029	0.000465325	0.0849219	0.0175573	0.0197349	0.000425591	0.0468978	0.00411243	0.53859	0.530017	0.231544	0.144442	1.31285	0.781704	0.159851	0.0705445	4.16224	0.154433	0.232388	0.145403	2.37639	0.381454	11.4843	0.0186148	NM_001244145	NM_001244145	Bt.51690	ENSBTAT00000036581	Bos taurus neurofilament, medium polypeptide (NEF3), mRNA [NM_001244145]	chr8:73152784-73152843	-	-	-	-	-
281348	NEFL	neurofilament, light polypeptide	4.97971	0.0345597	0.3561	0.0192637	0.300334	0.00737321	0.472553	0.0816093	0.326388	0.0118712	0.57917	0.198335	0.403453	0.0374	0.237421	0.0018102	0.773023	0.539199	0.843397	0.683964	1.57343	0.283347	0.690691	0.379298	1.77448	0.177489	0.696605	0.390215	0.588472	0.211328	3.25592	0.00839171	NM_174121	NM_174121	Bt.89013	ENSBTAT00000029264	Bos taurus neurofilament, light polypeptide (NEFL), mRNA [NM_174121]	chr8:73180301-73180242	-	-	-	-	-
281349	NEU3	sialidase 3 (membrane sialidase)	6.14765	0.623504	0.922283	0.775863	0.845044	0.554546	1.10519	0.724972	1.29261	0.369794	1.28186	0.385335	1.13457	0.657188	1.27801	0.391035	0.836616	0.531392	0.916252	0.758262	1.30784	0.3487	1.16959	0.582256	0.991683	0.976533	0.885094	0.667831	1.12643	0.675518	0.654624	0.143976	NM_174122	NM_174122	Bt.477	ENSBTAT00000036738	Bos taurus sialidase 3 (membrane sialidase) (NEU3), mRNA [NM_174122]	chr15:55043534-55043593	-	-	-	-	-
281350	NGF	nerve growth factor (beta polypeptide)	7.2682	0.000347293	1.05999	0.803033	1.42563	0.137201	1.48324	0.100129	2.00491	0.00577548	2.57871	0.000364439	2.64154	0.000277523	2.42987	0.000711379	1.17509	0.491476	1.34494	0.211265	1.04041	0.865281	1.35171	0.203873	1.2862	0.286341	1.02436	0.917877	0.91987	0.720836	0.483603	0.00416547	NM_001099362	NM_001099362	Bt.12757	ENSBTAT00000009796	Bos taurus nerve growth factor (beta polypeptide) (NGF), mRNA [NM_001099362]	chr3:28125179-28125238	-	-	-	-	-
281351	NMT1	N-myristoyltransferase 1	11.7719	0.607816	1.36221	0.0896845	1.16202	0.399591	1.25229	0.210788	1.1614	0.401244	0.960482	0.81992	1.21082	0.285278	1.07281	0.691817	1.07349	0.689197	0.853043	0.372989	1.07768	0.673117	0.927422	0.670931	0.827002	0.28861	1.26064	0.19803	0.886019	0.496184	1.00063	0.997151	NM_177504	NM_177504	Bt.88362	ENSBTAT00000007950	Bos taurus N-myristoyltransferase 1 (NMT1), mRNA [NM_177504]	chr19:45405141-45405200	-	-	-	-	-
281354	NPFF	neuropeptide FF-amide peptide precursor	7.99968	6.38371e-05	0.945691	0.630563	0.853457	0.179026	1.01209	0.917354	1.00971	0.933517	1.15042	0.23293	1.30647	0.0278631	1.75959	4.12514e-05	1.20378	0.118081	0.902469	0.379312	1.18588	0.14936	0.997645	0.983763	1.13936	0.265875	1.13564	0.277768	1.34683	0.015355	0.684125	0.00275519	NM_174123	NM_174123	Bt.220	-	Bos taurus neuropeptide FF-amide peptide precursor (NPFF), mRNA [NM_174123]	-	-	-	-	-	-
281355	NPPA	natriuretic peptide A	6.271	0.34027	0.941062	0.776748	1.28891	0.242091	0.822715	0.365809	0.883424	0.563833	1.25603	0.29217	0.894207	0.602379	0.872816	0.526739	1.10753	0.634015	1.36963	0.149958	0.638303	0.043961	1.07379	0.739706	1.42178	0.108985	0.71193	0.121123	0.976078	0.909951	1.26892	0.271562	NM_174124	NM_174124	Bt.29967	ENSBTAT00000008819	Bos taurus natriuretic peptide A (NPPA), mRNA [NM_174124]	chr16:042712628-042712680	-	-	-	-	-
281356	NPPC	natriuretic peptide C	6.99695	0.267385	0.84171	0.451751	0.688543	0.11007	0.752965	0.2196	0.788051	0.300672	0.73532	0.184558	0.718316	0.154436	0.503635	0.00533605	0.813105	0.367432	0.818028	0.381359	1.09356	0.694935	1.0466	0.841547	0.933087	0.761244	0.976876	0.91818	0.701132	0.127559	1.61447	0.0433921	NM_174125	NM_174125	Bt.4102	ENSBTAT00000063429	Bos taurus natriuretic peptide C (NPPC), mRNA [NM_174125]	chr2:120396408-120396349	-	-	-	-	-
281357	NPR2	natriuretic peptide receptor B/guanylate cyclase B (atrionatriuretic peptide receptor B)	8.75678	0.735267	0.939723	0.870054	0.737384	0.425536	0.636414	0.240629	0.669687	0.296465	0.867486	0.708667	1.08428	0.831427	1.10468	0.793439	1.06641	0.865645	0.784682	0.524985	0.86307	0.698739	1.05228	0.893317	1.29536	0.497726	1.24991	0.558443	1.01881	0.960875	0.965363	0.926082	NM_174126	NM_174126	Bt.5447	ENSBTAT00000065432	Bos taurus natriuretic peptide receptor B/guanylate cyclase B (atrionatriuretic peptide receptor B) (NPR2), mRNA [NM_174126]	chr8:060385887-060385946	-	-	-	-	-
281358	NPR3	natriuretic peptide receptor C/guanylate cyclase C (atrionatriuretic peptide receptor C)	3.01874	0.525796	1.17177	0.161407	1.04661	0.682084	1.21961	0.0826298	1.03942	0.727963	1.02162	0.847273	0.981654	0.867586	1.13115	0.272695	1.07627	0.509793	0.893185	0.313787	1.1653	0.175991	0.852255	0.157991	0.982875	0.876393	0.960878	0.719605	1.15229	0.208757	0.95148	0.654815	NM_174127	NM_174127	Bt.376	ENSBTAT00000036705	Bos taurus natriuretic peptide receptor C/guanylate cyclase C (atrionatriuretic peptide receptor C) (NPR3), mRNA [NM_174127]	chr20:41032519-41016601	-	-	-	-	-
281360	DHRS4	dehydrogenase/reductase (SDR family) member 4	10.4803	0.0736719	1.59279	0.0146148	1.10539	0.578094	1.18868	0.340219	1.23947	0.238397	1.41906	0.0599163	1.02042	0.910389	0.899217	0.555571	1.02847	0.875834	0.693995	0.0502449	1.07535	0.686366	1.04273	0.815897	1.14489	0.453731	0.719086	0.075179	0.881219	0.483538	1.14374	0.457066	NM_174822	NM_174822	Bt.11194	ENSBTAT00000023493	Bos taurus dehydrogenase/reductase (SDR family) member 4 (DHRS4), mRNA [NM_174822]	chr10:20922350-20922291	-	-	-	-	-
281361	NRG1	neuregulin 1	7.59343	0.0387292	1.13257	0.69096	1.71348	0.0938705	2.61611	0.0045558	2.30646	0.0120778	1.13386	0.688274	1.42522	0.262955	1.69294	0.101057	1.09745	0.76634	1.51292	0.192794	1.52678	0.183485	0.88164	0.687474	0.491602	0.0301967	1.25696	0.466797	1.18785	0.583025	0.648248	0.17339	-	L12259	Bt.411	-	Bos taurus glial growth factor mRNA, complete cds and flanking regions. [L12259]	chr27:27833386-27833445	-	-	-	-	-
281363	NT5E	5'-nucleotidase, ecto (CD73)	10.3994	1.61681e-06	1.50021	0.193934	3.9867	0.000111811	3.75186	0.000189095	7.35292	5.99371e-07	5.66295	5.40061e-06	2.60921	0.00405316	3.3991	0.0004425	1.12158	0.709049	2.65743	0.00349254	0.941094	0.843336	1.95981	0.0359651	0.770164	0.398401	0.460752	0.0171162	1.30273	0.392531	0.329964	0.00117385	NM_174129	NM_174129	Bt.57034	ENSBTAT00000064900	Bos taurus 5'-nucleotidase, ecto (CD73) (NT5E), mRNA [NM_174129]	chr9:064869948-064870007	-	-	-	-	-
281365	ODC1	ornithine decarboxylase 1	12.22	0.000519339	0.612731	0.0180555	0.753322	0.15636	0.731275	0.118883	0.85934	0.441746	0.605297	0.0156405	0.470616	0.000634442	0.366834	2.17641e-05	0.841274	0.381271	1.22945	0.296898	0.970734	0.879525	1.17512	0.413205	0.704375	0.0825415	0.777496	0.206052	0.779476	0.210531	2.29334	0.000227295	NM_174130	NM_174130	Bt.7133	ENSBTAT00000005575	Bos taurus ornithine decarboxylase 1 (ODC1), mRNA [NM_174130]	chr11:87182435-87182494	-	-	-	-	-
281366	ODF1	outer dense fiber of sperm tails 1	5.54394	0.00292609	0.808338	0.366791	0.916871	0.710951	1.43519	0.130949	1.15698	0.534538	2.43789	0.000698618	1.4807	0.10215	1.42127	0.141205	1.06323	0.793355	1.13427	0.591163	1.56531	0.0640486	0.806153	0.360824	2.10711	0.00345749	0.607372	0.0408412	0.959858	0.860986	0.748085	0.221398	NM_174131	NM_174131	Bt.25	ENSBTAT00000004476	Bos taurus outer dense fiber of sperm tails 1 (ODF1), mRNA [NM_174131]	chr14:64025404-64025345	-	-	-	-	-
281368	OLR1	oxidized low density lipoprotein (lectin-like) receptor 1	7.89485	0.000842779	5.97227	0.00131052	6.98529	0.000580708	13.8032	1.57494e-05	5.27297	0.0024753	4.99285	0.00325842	4.45541	0.00572958	5.11603	0.002883	1.6171	0.34156	1.16962	0.754654	1.97604	0.181525	0.382011	0.0633537	0.946875	0.913226	0.892358	0.820221	1.14827	0.782679	0.316085	0.0283755	NM_174132	NM_174132	Bt.367	ENSBTAT00000005975	Bos taurus oxidized low density lipoprotein (lectin-like) receptor 1 (OLR1), mRNA [NM_174132]	chr5:100255545-100255604	-	-	-	-	-
281370	UBB	ubiquitin B	15.9971	0.925062	1.03226	0.734807	1.02905	0.759899	1.0442	0.644846	1.05314	0.581413	0.958256	0.649471	0.946437	0.557883	1.04973	0.605191	0.98581	0.878707	0.996894	0.973494	1.01471	0.876061	1.00856	0.92744	0.909906	0.318013	0.987666	0.894569	1.10913	0.274245	0.939112	0.504122	NM_174133	NM_174133	Bt.111403	ENSBTAT00000022919	Bos taurus ubiquitin B (UBB), mRNA [NM_174133]	chr19:33855675-33855616	-	-	-	-	-
281371	OXTR	oxytocin receptor	10.5311	0.0177017	3.53187	0.00164318	3.22082	0.00313465	2.0324	0.0590179	2.93985	0.00585663	1.35134	0.409448	1.45565	0.305445	1.55222	0.231826	1.65717	0.171434	0.911931	0.799421	0.63102	0.211156	1.44649	0.313483	0.459662	0.0398285	1.07719	0.837584	1.06634	0.859431	1.06762	0.856846	NM_174134	NM_174134	Bt.140	ENSBTAT00000026346	Bos taurus oxytocin receptor (OXTR), mRNA [NM_174134]	chr22:17827169-17827228	-	-	-	-	-
281373	P4HB	prolyl 4-hydroxylase, beta polypeptide	14.0552	0.357949	1.03723	0.875763	1.43259	0.132569	1.47039	0.107873	1.77191	0.0203601	1.37391	0.181748	1.20977	0.418213	1.27688	0.300774	1.27711	0.300432	1.38117	0.174849	1.02638	0.911296	1.20506	0.427693	0.775382	0.281885	0.880535	0.587301	1.05547	0.817427	1.00018	0.999397	NM_174135	NM_174135	Bt.106831	ENSBTAT00000007943	Bos taurus prolyl 4-hydroxylase, beta polypeptide (P4HB), mRNA [NM_174135]	chr19:51653673-51653732	-	-	-	-	-
281374	FURIN	furin (paired basic amino acid cleaving enzyme)	8.87642	0.796754	1.18469	0.458813	1.08	0.735472	1.03072	0.894234	0.901513	0.649313	1.03246	0.888391	1.38586	0.15962	1.04003	0.863108	1.06674	0.776638	0.911635	0.684806	0.954366	0.837434	0.874643	0.557454	1.14525	0.552547	1.34229	0.20295	0.750455	0.214035	1.02569	0.911264	-	BC151596	Bt.21338	-	Bos taurus furin (paired basic amino acid cleaving enzyme), mRNA (cDNA clone MGC:155257 IMAGE:8496418), complete cds. [BC151596]	chr21:22205236-22205177	-	-	-	-	-
281375	SERPINE1	serpin peptidase inhibitor, clade E (nexin, plasminogen activator inhibitor type 1), member 1	8.96716	0.239521	1.66213	0.168802	1.09025	0.811659	1.6246	0.188069	1.5079	0.262966	0.93355	0.849573	1.97328	0.0694848	0.857692	0.672415	1.03121	0.932419	0.655934	0.250734	1.49012	0.276671	0.928166	0.8371	0.619105	0.193211	2.11374	0.0470413	0.434653	0.0283992	1.20231	0.612081	NM_174137	NM_174137	Bt.5229	ENSBTAT00000019232	Bos taurus serpin peptidase inhibitor, clade E (nexin, plasminogen activator inhibitor type 1), member 1 (SERPINE1), mRNA [NM_174137]	chr25:36198681-36198622	-	-	-	-	-
281376	SERPINB2	serpin peptidase inhibitor, clade B (ovalbumin), member 2	5.0863	0.0242556	0.923739	0.879635	1.19963	0.728495	2.33105	0.114849	1.15679	0.781098	0.54828	0.257176	0.433862	0.119541	0.317391	0.0359477	1.12776	0.818509	1.29867	0.61863	1.94314	0.211631	0.49625	0.188422	0.473968	0.162003	0.791315	0.655565	0.731549	0.551978	3.55323	0.0216272	NM_001192079	NM_001192079	Bt.58893	ENSBTAT00000031287	Bos taurus serpin peptidase inhibitor, clade B (ovalbumin), member 2 (SERPINB2), mRNA [NM_001192079]	chr24:12748979-12748920	-	-	-	-	-
281377	PARG	poly (ADP-ribose) glycohydrolase	10.4351	0.550562	0.909014	0.407693	0.863388	0.206412	0.829721	0.111658	0.925029	0.497848	0.773085	0.0317166	0.923752	0.490326	0.923819	0.490718	0.862312	0.202704	0.949807	0.653376	0.961006	0.728492	1.11487	0.346259	0.835742	0.125529	1.19489	0.128337	1.00007	0.999495	0.933421	0.548568	NM_174138	NM_174138	Bt.106829	ENSBTAT00000031269	Bos taurus poly (ADP-ribose) glycohydrolase (PARG), mRNA [NM_174138]	chr28:44283114-44283055	-	-	-	-	-
281385	PDYN	prodynorphin	3.24845	0.213549	0.807448	0.151055	0.907802	0.509329	0.892563	0.438857	1.00696	0.962114	1.02737	0.853298	1.00524	0.971455	0.901408	0.479164	1.25476	0.128561	1.12429	0.425097	0.983213	0.907676	1.12816	0.41179	1.02027	0.890677	0.97846	0.881429	0.896712	0.457553	1.392	0.0305453	NM_174139	NM_174139	Bt.124	ENSBTAT00000064586	Bos taurus prodynorphin (PDYN), mRNA [NM_174139]	chr13:53619338-53619397	-	-	-	-	-
281386	SERPINF1	serpin peptidase inhibitor, clade F (alpha-2 antiplasmin, pigment epithelium derived factor), member 1	13.8914	0.634577	1.09981	0.847886	0.684869	0.447764	0.786546	0.628983	0.566425	0.257609	0.607082	0.318846	0.73226	0.531252	0.436243	0.103148	1.00248	0.996009	0.622715	0.34366	1.14846	0.780263	0.720142	0.509675	1.07178	0.888831	1.2062	0.70574	0.595749	0.301273	2.29799	0.102174	NM_174140	NM_174140	Bt.2638	ENSBTAT00000012804	Bos taurus serpin peptidase inhibitor, clade F (alpha-2 antiplasmin, pigment epithelium derived factor), member 1 (SERPINF1), mRNA [NM_174140]	chr19:23430580-23430639	-	-	-	-	-
281387	PENK	proenkephalin	4.72319	0.323236	0.366975	0.183279	0.230923	0.0561893	0.195975	0.0351577	0.403023	0.226273	0.663636	0.5808	0.948374	0.94292	0.592082	0.481094	0.375518	0.193196	0.629261	0.533063	0.848658	0.824654	2.0565	0.334504	1.64665	0.502381	1.42906	0.630393	0.624313	0.52616	0.634233	0.539992	NM_174141	NM_174141	Bt.166	ENSBTAT00000006478	Bos taurus proenkephalin (PENK), mRNA [NM_174141]	chr14:25218685-25218626	-	-	-	-	-
281400	PHYH	phytanoyl-CoA 2-hydroxylase	11.8132	0.121013	1.29813	0.0666947	1.17174	0.255529	1.24667	0.117887	1.38598	0.0241624	1.18399	0.226445	1.01763	0.898969	1.19007	0.213065	0.937888	0.641975	0.90264	0.459138	1.06394	0.6531	1.11175	0.444101	0.854261	0.258385	0.859495	0.276855	1.16945	0.261299	0.788096	0.0924721	NM_174142	NM_174142	Bt.35697	ENSBTAT00000010126	Bos taurus phytanoyl-CoA 2-hydroxylase (PHYH), mRNA [NM_174142]	chr13:28254874-28254815	-	-	-	-	-
281401	PIGR	polymeric immunoglobulin receptor	14.7837	0.384322	0.898324	0.755813	1.38598	0.347526	1.4063	0.326828	1.8246	0.0897402	1.84076	0.085385	1.76238	0.108765	1.33989	0.398959	1.24675	0.52368	1.54285	0.214997	1.01466	0.966297	1.29745	0.45219	1.00885	0.979585	0.95742	0.899494	0.760274	0.429069	0.930484	0.834389	NM_174143	NM_174143	Bt.4695	ENSBTAT00000026377	Bos taurus polymeric immunoglobulin receptor (PIGR), mRNA [NM_174143]	chr16:4533602-4533544	-	-	-	-	-
281402	PIM1	pim-1 oncogene	12.2556	0.00617663	1.61148	0.174627	3.18078	0.00227636	3.01952	0.00333058	4.62817	0.000132772	2.72497	0.00694367	2.22572	0.0272354	2.50486	0.0124473	1.54915	0.211749	1.97383	0.0573447	0.949302	0.880212	1.53275	0.222737	0.588779	0.133387	0.816787	0.558983	1.12541	0.732419	0.618459	0.171705	NM_174144	NM_174144	Bt.272	-	Bos taurus pim-1 oncogene (PIM1), mRNA [NM_174144]	chr23:011056198-011056257	-	-	-	-	-
281405	PKP1	plakophilin 1 (ectodermal dysplasia/skin fragility syndrome)	9.69152	0.370623	1.04996	0.799445	0.943068	0.760059	1.10754	0.595289	0.982026	0.92465	1.3393	0.136106	1.18907	0.37027	1.1585	0.445546	1.44235	0.0648037	0.898195	0.576708	1.1744	0.405041	0.886672	0.532071	1.36381	0.1144	0.887832	0.536504	0.97429	0.891975	1.24502	0.259066	NM_174145	NM_174145	Bt.305	-	Bos taurus plakophilin 1 (ectodermal dysplasia/skin fragility syndrome) (PKP1), mRNA [NM_174145]	chr16:81721769-81721830	-	-	-	-	-
281406	PKP4	plakophilin 4	11.1418	0.0451713	0.872303	0.497784	0.702322	0.0870407	0.72581	0.118854	0.60657	0.0183871	0.662372	0.0482166	0.544369	0.00508493	0.536083	0.00420792	0.859731	0.453693	0.805136	0.285336	1.03344	0.869773	0.835715	0.374676	1.092	0.661464	0.821848	0.33251	0.984778	0.939052	1.60373	0.0251027	NM_001191491	NM_001191491	Bt.48203	-	Bos taurus plakophilin 4 (PKP4), mRNA [NM_001191491]	chr2:37815495-37815436	-	-	-	-	-
281407	PLAT	plasminogen activator, tissue	11.2351	0.102397	1.40625	0.212448	1.0673	0.808982	1.55059	0.112095	1.20312	0.494228	1.45141	0.174293	2.24867	0.00537002	1.50767	0.135804	1.00762	0.977498	0.758969	0.31062	1.45282	0.173211	0.775912	0.350209	1.20637	0.48802	1.5493	0.112745	0.670472	0.145947	0.668333	0.142881	NM_174146	NM_174146	Bt.12302	ENSBTAT00000001642	Bos taurus plasminogen activator, tissue (PLAT), mRNA [NM_174146]	chr27:36738900-36738841	-	-	-	-	-
281408	PLAU	plasminogen activator, urokinase	8.57061	0.69744	1.54437	0.318885	1.34331	0.496241	1.40253	0.436115	1.10664	0.81457	0.764496	0.535536	0.808831	0.62399	0.878586	0.764548	0.972054	0.947665	0.869812	0.746929	1.04408	0.920426	0.78903	0.584275	0.690829	0.39504	1.05799	0.896143	1.08624	0.848124	1.10638	0.814977	NM_174147	NM_174147	Bt.2519	ENSBTAT00000007806	Bos taurus plasminogen activator, urokinase (PLAU), mRNA [NM_174147]	chr28:29970906-29970965	-	-	-	-	-
281409	PLOD1	procollagen-lysine, 2-oxoglutarate 5-dioxygenase 1	12.5476	0.0998456	0.805168	0.32913	0.672756	0.0804518	0.750155	0.198571	0.588181	0.0220428	0.67732	0.0854456	0.974344	0.905967	0.711561	0.130458	1.10859	0.640075	0.835547	0.417115	1.11505	0.621432	0.784078	0.274489	1.15155	0.522911	1.43853	0.107177	0.730298	0.161128	1.55797	0.052202	NM_174148	NM_174148	Bt.4998	-	Bos taurus procollagen-lysine, 2-oxoglutarate 5-dioxygenase 1 (PLOD1), mRNA [NM_174148]	chr16:42594750-42594691	-	-	-	-	-
281410	PLP1	proteolipid protein 1	4.04292	0.503691	0.779612	0.471625	0.950111	0.881796	0.75703	0.421506	0.977208	0.946581	1.56271	0.201713	1.06761	0.849264	1.34301	0.394784	1.12451	0.733373	1.2187	0.566689	0.796781	0.510919	1.29084	0.460534	1.59916	0.180113	0.68318	0.27384	1.25796	0.506661	0.837309	0.606776	NM_174149	NM_174149	Bt.106918	ENSBTAT00000009171	Bos taurus proteolipid protein 1 (PLP1), mRNA [NM_174149]	chrX:57880121-57880180	-	-	-	-	-
281413	PNMT	phenylethanolamine N-methyltransferase	7.5515	0.0100677	0.107911	0.0248026	0.0443012	0.00257579	0.0450674	0.00269693	0.0462181	0.00288512	0.135124	0.0417498	0.0812542	0.0124346	0.104902	0.0231903	0.881293	0.893467	0.410536	0.349484	1.01729	0.985499	1.02553	0.978679	2.92362	0.261386	0.601331	0.590866	1.29104	0.786721	8.40108	0.0312241	NM_177505	NM_177505	Bt.451	ENSBTAT00000065469	Bos taurus phenylethanolamine N-methyltransferase (PNMT), mRNA [NM_177505]	chr19:40695697-40695757	-	-	-	-	-
281414	PNOC	prepronociceptin	3.06905	0.512166	1.16004	0.283429	1.02549	0.854098	1.05514	0.695325	1.07096	0.617251	1.30079	0.0632979	1.02215	0.872851	0.948382	0.698962	1.0805	0.572752	0.884013	0.371397	1.02891	0.835083	1.01499	0.913413	1.2146	0.1634	0.785792	0.08703	0.927832	0.585223	1.13931	0.344796	NM_174150	NM_174150	Bt.199	ENSBTAT00000000695	Bos taurus prepronociceptin (PNOC), mRNA [NM_174150]	chr8:10251693-10251634	-	-	-	-	-
281416	POMC	proopiomelanocortin	10.7197	0.148519	1.25562	0.227966	1.03743	0.843533	0.996057	0.983065	0.961909	0.83479	0.807581	0.256886	1.15336	0.445929	0.825945	0.309147	1.32423	0.13976	0.826232	0.310009	0.960116	0.826981	0.965717	0.851378	0.839561	0.351551	1.42817	0.064186	0.716121	0.0816879	1.60329	0.016617	NM_174151	NM_174151	Bt.8797	ENSBTAT00000010386	Bos taurus proopiomelanocortin (POMC), mRNA [NM_174151]	chr11:74116668-74116727	-	-	-	-	-
281417	PON2	paraoxonase 2	11.72	0.0170458	1.46645	0.0888589	1.24646	0.318422	1.28817	0.252928	1.00118	0.995705	0.757995	0.212074	1.00314	0.988543	0.63205	0.0438786	0.908132	0.660028	0.84998	0.459676	1.03347	0.880357	0.777209	0.255085	0.757103	0.210197	1.32342	0.207095	0.630069	0.0425613	1.4368	0.106252	NM_001013588	NM_001013588	Bt.23599	ENSBTAT00000011009	Bos taurus paraoxonase 2 (PON2), mRNA [NM_001013588]	chr4:12493415-12493356	-	-	-	-	-
281418	PPIA	peptidylprolyl isomerase A (cyclophilin A)	16.0132	0.0526962	0.903466	0.233454	1.08916	0.31421	1.06033	0.487695	1.14989	0.105279	1.09237	0.298139	1.21685	0.0261663	1.13275	0.146212	1.00063	0.994065	1.20553	0.0334268	0.973535	0.749792	1.08446	0.338855	0.949979	0.542821	1.11395	0.206111	0.930893	0.397351	0.883357	0.148164	NM_178320	NM_178320	Bt.59854	ENSBTAT00000015924	Bos taurus peptidylprolyl isomerase A (cyclophilin A) (PPIA), mRNA [NM_178320]	chr4:77409494-77409436	-	-	-	-	-
281419	PPIB	peptidylprolyl isomerase B (cyclophilin B)	15.5519	0.417561	0.939002	0.485538	0.882773	0.172854	0.980751	0.828745	0.904087	0.267366	0.870391	0.130759	0.994618	0.952089	1.02757	0.762224	1.03044	0.738781	0.940119	0.493737	1.11099	0.247455	0.921832	0.368612	0.962729	0.672896	1.14273	0.145729	1.03313	0.717015	1.00279	0.975271	NM_174152	NM_174152	Bt.53664	ENSBTAT00000022378	Bos taurus peptidylprolyl isomerase B (cyclophilin B) (PPIB), mRNA [NM_174152]	chr10:45876590-45876649	-	-	-	-	-
281420	PPID	peptidylprolyl isomerase D	11.7529	0.343738	0.745805	0.2086	0.771428	0.264295	0.703275	0.133819	0.738793	0.194756	0.627263	0.050544	0.579071	0.0237644	0.686989	0.110864	0.941761	0.794001	1.03436	0.883082	0.911653	0.68758	1.0505	0.830195	0.849039	0.478249	0.923171	0.728068	1.18636	0.459195	1.37085	0.177288	NM_174153	NM_174153	Bt.7221	ENSBTAT00000022180	Bos taurus peptidylprolyl isomerase D (PPID), mRNA [NM_174153]	chr17:41262126-41262185	-	-	-	-	-
281421	PPT1	palmitoyl-protein thioesterase 1	13.0329	0.0223629	0.820291	0.322601	0.663263	0.046576	0.730453	0.121984	0.544693	0.00470648	0.516981	0.0024334	0.521971	0.00275061	0.595683	0.0139472	0.811986	0.298849	0.80857	0.289379	1.1013	0.62743	0.745692	0.147328	0.949124	0.7925	1.00965	0.961376	1.14122	0.507274	1.36312	0.126962	NM_174154	NM_174154	Bt.5019	ENSBTAT00000017780	Bos taurus palmitoyl-protein thioesterase 1 (PPT1), mRNA [NM_174154]	chr3:106638398-106638457	-	-	-	-	-
281422	PRLR	prolactin receptor	8.30798	0.21063	2.16802	0.0707928	1.1323	0.764648	0.862635	0.721905	1.04601	0.913626	0.890372	0.779617	0.878276	0.754493	0.565703	0.177193	0.901402	0.802443	0.522274	0.125843	0.761845	0.513588	1.21257	0.642752	0.85121	0.698061	0.986415	0.973685	0.644106	0.293975	1.59342	0.266993	NM_174155	NM_174155	Bt.106642	ENSBTAT00000014437	Bos taurus prolactin receptor (PRLR), transcript variant 1, mRNA [NM_174155]	chr20:39137403-39137462	-	-	-	-	-
281423	PRM1	protamine 1]	4.01221	0.0414329	0.628628	0.0303392	0.627497	0.0297573	0.844369	0.411407	0.810713	0.309935	0.677637	0.0658528	0.584589	0.0135488	0.534202	0.00468498	0.953184	0.814799	0.998201	0.992976	1.34561	0.15493	0.96014	0.842462	0.835853	0.384335	0.862688	0.472561	0.913807	0.660118	1.78432	0.00830372	XM_002703065	M14559	Bt.20926	ENSBTAT00000046692	Sperm protamine P1 [Source:UniProtKB/Swiss-Prot;Acc:P02318] [ENSBTAT00000046692]	chr25:9998917-9998858	-	-	-	-	-
281424	PRM2	protamine 2	4.02577	0.307171	0.954583	0.723486	1.08167	0.55104	1.03164	0.812439	1.0925	0.502061	1.35957	0.0258765	1.15074	0.289898	1.05757	0.670223	1.16371	0.253969	1.13313	0.345061	0.953752	0.718538	1.05899	0.662837	1.24446	0.104405	0.846404	0.210773	0.919034	0.521599	1.10036	0.468382	-	X16559	Bt.88643	-	Bull mRNA for protamine 2. [X16559]	-	-	-	-	-	-
281426	PRND	prion protein 2 (dublet)	7.07937	0.00235049	1.5959	0.351726	0.562396	0.253577	0.640737	0.374802	0.219683	0.00491589	0.280902	0.0160484	0.309321	0.0249306	0.238924	0.00742711	0.96828	0.948362	0.352401	0.0441128	1.1393	0.79343	0.34286	0.0392212	1.27867	0.62219	1.10117	0.846509	0.772414	0.604802	4.05267	0.00868286	NM_174158	NM_174158	Bt.7210	ENSBTAT00000014624	Bos taurus prion protein 2 (dublet) (PRND), mRNA [NM_174158]	chr13:47449308-47449367	-	-	-	-	-
281427	PRNP	prion protein	10.975	0.163931	1.68634	0.0348393	1.29725	0.277544	1.41931	0.147668	1.47584	0.109199	1.15346	0.548189	1.0417	0.863111	0.952341	0.836764	0.941832	0.800423	0.769272	0.273844	1.09409	0.704673	1.03983	0.869087	0.781559	0.303223	0.903116	0.66766	0.914214	0.705389	0.988965	0.962643	NM_181015	NM_181015	Bt.4737	ENSBTAT00000040292	Bos taurus prion protein (PRNP), mRNA [NM_181015]	chr13:47418442-47418501	-	-	-	-	-
281428	PROC	protein C (inactivator of coagulation factors Va and VIIIa)	5.11467	0.0253409	0.418994	0.0843327	0.347999	0.0386927	0.380846	0.0570128	0.354567	0.0419865	0.645242	0.374301	0.494151	0.157805	0.650683	0.383387	1.91426	0.191928	0.830558	0.70478	1.09439	0.853807	0.930998	0.883856	1.8198	0.227756	0.765838	0.5867	1.31677	0.57505	2.94193	0.0348817	NM_001166512	NM_001166512	Bt.49146	ENSBTAT00000005163	Bos taurus protein C (inactivator of coagulation factors Va and VIIIa) (PROC), mRNA [NM_001166512]	chr2:5037403-5037344	-	-	-	-	-
281429	PRP1	prolactin-related protein 1	5.68758	0.00261482	0.894542	0.565803	0.799142	0.252523	1.0166	0.932166	1.34816	0.131058	1.14268	0.492507	1.15774	0.451468	2.06798	0.000804721	1.27926	0.209994	0.893353	0.561206	1.27212	0.220225	1.32614	0.152703	0.847591	0.396002	1.01318	0.946054	1.78622	0.00551116	0.618604	0.0187837	NM_174159	NM_174159	Bt.454	ENSBTAT00000021026	Bos taurus prolactin-related protein 1 (PRP1), mRNA [NM_174159]	chr23:34531524-34531466	-	-	-	-	-
281430	PRP3	prolactin-related protein 3	3.11066	0.727298	0.916563	0.58309	0.963018	0.811902	1.16518	0.338423	0.926386	0.629776	0.969853	0.846689	0.889568	0.46205	0.949756	0.74489	0.84694	0.298991	1.05068	0.754966	1.20992	0.235049	0.795059	0.155453	1.04692	0.772207	0.917219	0.586171	1.06766	0.679622	0.891744	0.471355	NM_174160	NM_174160	Bt.4073	ENSBTAT00000065601	Bos taurus prolactin-related protein 3 (PRP3), mRNA [NM_174160]	chr23:34861423-34861364	-	-	-	-	-
281433	PSAP	prosaposin	12.0098	0.473305	1.52166	0.0568017	0.972286	0.894845	1.22862	0.337197	0.991999	0.96986	1.31159	0.209053	1.20002	0.394441	1.18759	0.421648	1.10421	0.641723	0.638966	0.0430819	1.26364	0.276638	0.807411	0.319029	1.32217	0.196288	0.914935	0.676343	0.989636	0.960917	0.929793	0.732347	-	BT029842	Bt.42764	ENSBTAT00000047021	proactivator polypeptide [Source:RefSeq peptide;Acc:NP_776586] [ENSBTAT00000047021]	chr28:28124218-28124159	-	-	-	-	-
281437	QPCT	glutaminyl-peptide cyclotransferase	7.47642	0.804816	1.04718	0.897063	0.960834	0.910731	0.997279	0.993899	0.878856	0.717384	0.797762	0.527618	0.619491	0.186496	1.1751	0.65132	0.852019	0.65374	0.917542	0.809256	1.03793	0.916794	0.881253	0.723085	0.907728	0.786001	0.776536	0.479976	1.89687	0.0812434	0.725063	0.370672	NM_177506	NM_177506	Bt.412	ENSBTAT00000018493	Bos taurus glutaminyl-peptide cyclotransferase (QPCT), mRNA [NM_177506]	chr11:19846408-19846467	-	-	-	-	-
281439	DAG1	dystroglycan 1 (dystrophin-associated glycoprotein 1)	4.38432	0.0308598	0.901286	0.748395	0.459304	0.0224859	0.523426	0.0539123	0.390496	0.00693126	0.492787	0.0363414	0.708275	0.291885	0.561659	0.0836132	1.07053	0.833304	0.50961	0.0453542	1.13961	0.686889	0.746038	0.369206	1.26195	0.474511	1.43728	0.268195	0.792995	0.475868	1.90602	0.0547254	NM_174162	NM_174162	Bt.88492	ENSBTAT00000015385	Bos taurus dystroglycan 1 (dystrophin-associated glycoprotein 1) (DAG1), mRNA [NM_174162]	chr22:51187537-51187478	-	-	-	-	-
281440	RAC1	ras-related C3 botulinum toxin substrate 1 (rho family, small GTP binding protein Rac1)	14.0289	0.32621	1.36961	0.0647548	0.924108	0.632423	1.08264	0.63037	0.913984	0.585949	0.918449	0.606299	0.998081	0.990694	0.956321	0.786331	1.06253	0.712952	0.674722	0.0231947	1.17155	0.340517	0.844217	0.308596	1.00488	0.97639	1.0867	0.61441	0.958159	0.795298	1.11106	0.524051	NM_174163	NM_174163	Bt.106827	ENSBTAT00000012170	Bos taurus ras-related C3 botulinum toxin substrate 1 (rho family, small GTP binding protein Rac1) (RAC1), mRNA [NM_174163]	chr25:38841029-38841088	-	-	-	-	-
281443	RBP3	retinol binding protein 3, interstitial	6.13138	0.115163	0.904211	0.592942	0.718659	0.0874946	1.11157	0.574527	0.784095	0.20254	0.762717	0.157389	1.10468	0.597088	1.13399	0.505085	1.04433	0.817464	0.794791	0.22805	1.54673	0.0269929	0.705393	0.0719547	0.972736	0.883027	1.44835	0.057095	1.02653	0.889171	0.920937	0.661625	NM_174164	NM_174164	Bt.56277	ENSBTAT00000006585	Bos taurus retinol binding protein 3, interstitial (RBP3), mRNA [NM_174164]	chr28:42594782-42594723	-	-	-	-	-
281444	RBP4	retinol binding protein 4, plasma	9.81778	0.414595	0.780586	0.636529	0.543275	0.249572	0.911486	0.859402	1.26787	0.65066	1.16525	0.770174	2.16116	0.148908	1.17365	0.759723	0.893969	0.830395	0.695984	0.490388	1.67776	0.327074	1.39099	0.529673	0.919062	0.871839	1.85468	0.243896	0.543065	0.249279	0.7617	0.60373	NM_001040475	NM_001040475	Bt.5318	ENSBTAT00000000566	Bos taurus retinol binding protein 4, plasma (RBP4), mRNA [NM_001040475]	chr26:14940612-14940553	-	-	-	-	-
281445	RCN1	reticulocalbin 1, EF-hand calcium binding domain	12.4424	0.175345	0.813044	0.588287	0.493576	0.0728238	0.574496	0.154162	0.392309	0.0200462	0.480936	0.0635024	0.505889	0.0827519	0.419813	0.0298413	0.866586	0.707604	0.607072	0.197772	1.16395	0.690932	0.682876	0.321734	1.22591	0.594192	1.05188	0.894465	0.829851	0.625502	2.06422	0.0660025	NM_001103221	NM_001103221	Bt.96665	-	Bos taurus reticulocalbin 1, EF-hand calcium binding domain (RCN1), mRNA [NM_001103221]	chr15:63664303-63664362	-	-	-	-	-
281447	RCVRN	recoverin	4.62665	0.0681126	1.42651	0.168502	1.24684	0.387063	1.09834	0.711392	1.238	0.402342	1.23624	0.405451	0.973012	0.913962	0.64116	0.0880636	1.5485	0.093035	0.874051	0.595959	0.8809	0.617336	1.12715	0.637127	0.998574	0.995504	0.787077	0.348491	0.658943	0.108275	2.41516	0.00163226	NM_174165	NM_174165	Bt.56904	ENSBTAT00000035069	Bos taurus recoverin (RCVRN), mRNA [NM_174165]	chr19:29653560-29653501	-	-	-	-	-
281448	RDH5	retinol dehydrogenase 5 (11-cis/9-cis)	7.61416	0.0267473	0.689927	0.18521	0.462287	0.0088852	0.63406	0.106812	0.572785	0.051303	0.653603	0.131032	1.1415	0.631545	1.11066	0.703487	0.886406	0.66204	0.670053	0.15407	1.37157	0.257184	0.903362	0.712417	1.1411	0.63245	1.74647	0.0511662	0.97298	0.920766	0.798092	0.415779	NM_174166	NM_174166	Bt.4598	ENSBTAT00000065932	Bos taurus retinol dehydrogenase 5 (11-cis/9-cis) (RDH5), mRNA [NM_174166]	chr5:57859002-57858977	-	-	-	-	-
281449	RDH8	retinol dehydrogenase 8 (all-trans)	10.5317	0.000896695	1.31421	0.10401	1.80615	0.00117379	1.95646	0.000327088	1.65984	0.00434885	1.8579	0.00074964	2.32478	1.99015e-05	2.03296	0.000175869	1.54602	0.0124291	1.37432	0.0607439	1.08322	0.626189	0.84839	0.320018	1.11932	0.493167	1.25129	0.178646	0.874473	0.415709	0.760479	0.103326	NM_174167	NM_174167	Bt.266	ENSBTAT00000013443	Bos taurus retinol dehydrogenase 8 (all-trans) (RDH8), mRNA [NM_174167]	chr7:15821938-15821997	-	-	-	-	-
281450	RELN	reelin	8.97479	0.553993	1.08284	0.77684	1.4185	0.219554	1.42811	0.211038	1.47383	0.174605	1.56818	0.11752	1.02821	0.921023	1.12795	0.66839	1.01717	0.95162	1.30999	0.340163	1.00677	0.980803	1.03201	0.910589	1.06402	0.825043	0.655671	0.140858	1.097	0.741684	0.901789	0.712899	NM_001206458	NM_001206458	Bt.82217	-	Bos taurus reelin (RELN), mRNA [NM_001206458]	chr4:44891449-44891390	-	-	-	-	-
281451	NPVF	neuropeptide VF precursor	3.24048	0.300055	2.33538	0.0268932	1.04219	0.909881	1.16076	0.683474	1.05363	0.886217	1.21419	0.595953	1.01161	0.974764	1.41387	0.346916	0.879952	0.726385	0.446259	0.0344855	1.11377	0.768041	0.907711	0.790941	1.15239	0.698017	0.833159	0.617893	1.39764	0.36296	0.622371	0.201105	NM_174168	NM_174168	Bt.7042	ENSBTAT00000025902	Bos taurus neuropeptide VF precursor (NPVF), mRNA [NM_174168]	-	-	-	-	-	-
281452	RGS7	regulator of G-protein signaling 7	6.21247	0.556954	2.09773	0.100438	1.32886	0.519026	0.992027	0.985456	0.956119	0.918616	1.52621	0.339964	1.55829	0.317168	1.43155	0.416944	0.908062	0.82624	0.633475	0.303527	0.746526	0.507428	0.963803	0.933093	1.59625	0.292138	1.02102	0.962221	0.918671	0.846874	0.634319	0.30491	NM_174169	NM_174169	Bt.4470	-	Bos taurus regulator of G-protein signaling 7 (RGS7), mRNA [NM_174169]	chr16:36695602-36695661	-	-	-	-	-
281453	RGS9	regulator of G-protein signaling 9	6.36516	0.428184	0.989647	0.953888	0.739899	0.102995	1.03006	0.869312	0.925141	0.66605	0.969802	0.864744	0.768165	0.150981	1.06014	0.745797	1.00578	0.974431	0.747639	0.114824	1.39216	0.0748122	0.898143	0.551929	1.04827	0.793475	0.792084	0.202437	1.38009	0.0823117	0.948728	0.770115	NM_174170	NM_174170	Bt.97062	-	Bos taurus regulator of G-protein signaling 9 (RGS9), mRNA [NM_174170]	chr19:62656016-62656075	-	-	-	-	-
281454	RHAG	Rh-associated glycoprotein	3.22355	0.146991	0.888911	0.657468	2.07701	0.0098849	1.02375	0.929445	1.28262	0.351808	1.18877	0.515906	1.13764	0.627389	1.06743	0.805649	1.11117	0.69132	2.33658	0.00332878	0.492896	0.0121929	1.25287	0.398352	0.926825	0.774526	0.956995	0.86832	0.938282	0.810173	1.04097	0.879616	NM_174171	NM_174171	Bt.7048	ENSBTAT00000015012	Bos taurus Rh-associated glycoprotein (RHAG), mRNA [NM_174171]	chr23:22088836-22088777	-	-	-	-	-
281456	RHCG	Rh family, C glycoprotein	4.93212	0.283022	1.46707	0.352449	1.07875	0.852907	1.09755	0.819937	1.08017	0.850374	1.31666	0.502754	0.866077	0.725301	0.488704	0.0886779	0.74318	0.469956	0.73531	0.454346	1.01743	0.966285	0.984173	0.968863	1.21893	0.628877	0.657783	0.310292	0.564273	0.169353	1.52072	0.309953	NM_174172	NM_174172	Bt.3245	ENSBTAT00000007196	Bos taurus Rh family, C glycoprotein (RHCG), mRNA [NM_174172]	chr21:21358191-21358132	-	-	-	-	-
281457	GRK1	G protein-coupled receptor kinase 1	6.00786	0.224816	0.916302	0.511391	1.13516	0.343116	1.26943	0.0807541	1.08096	0.558284	1.26661	0.0834562	1.14799	0.302802	0.978749	0.871295	1.1173	0.405909	1.23885	0.114866	1.11828	0.40225	0.851538	0.231879	1.17174	0.238223	0.906354	0.460603	0.852573	0.235328	1.14156	0.322534	NM_174173	NM_174173	Bt.459	-	Bos taurus G protein-coupled receptor kinase 1 (GRK1), mRNA [NM_174173]	chr12:90782983-90783042	-	-	-	-	-
281465	ROM1	retinal outer segment membrane protein 1	11.3052	0.00306631	0.660556	0.0801784	0.403507	0.000487887	0.543265	0.0126412	0.408407	0.000559992	0.531869	0.0101644	0.545021	0.0130645	0.522638	0.00847124	0.955093	0.841675	0.610859	0.0398278	1.34636	0.203031	0.751764	0.221399	1.3023	0.256668	1.02473	0.915407	0.958933	0.855332	1.82745	0.0136094	NM_174174	NM_174174	Bt.558	ENSBTAT00000001574	Bos taurus retinal outer segment membrane protein 1 (ROM1), mRNA [NM_174174]	chr29:41656961-41657017	-	-	-	-	-
281474	SAA3	serum amyloid A 3	14.2822	0.929921	1.1236	0.760101	0.805006	0.570667	0.790389	0.538795	0.686641	0.32869	0.729088	0.410422	0.869328	0.713788	0.899664	0.781709	1.00012	0.999753	0.716455	0.385373	0.981843	0.961671	0.868737	0.712463	1.06182	0.875028	1.19235	0.645206	1.0349	0.928327	1.11166	0.781472	NM_181016	NM_181016	Bt.49986	ENSBTAT00000030328	Bos taurus serum amyloid A 3 (SAA3), mRNA [NM_181016]	chr29:26668132-26668073	-	-	-	-	-
281476	SARS	seryl-tRNA synthetase	14.1074	0.652805	1.09702	0.565435	1.19125	0.281275	1.18884	0.286764	1.37245	0.0571561	1.18842	0.28773	1.14998	0.387637	1.18025	0.307015	1.0049	0.975695	1.0859	0.608745	0.997974	0.989921	1.15445	0.374814	0.865909	0.373656	0.967659	0.837848	1.02632	0.871516	0.851433	0.321231	NM_174175	NM_174175	Bt.1552	ENSBTAT00000017232	Bos taurus seryl-tRNA synthetase (SARS), mRNA [NM_174175]	chr3:34283554-34283495	-	-	-	-	-
281477	SCG2	secretogranin II	4.2624	0.0659329	1.45144	0.16505	1.17347	0.544956	2.48517	0.0017414	1.23578	0.424292	1.23908	0.418544	1.07151	0.793208	1.12442	0.656679	1.14358	0.611284	0.808484	0.422367	2.11781	0.00792156	0.497261	0.0126507	1.00267	0.991908	0.864761	0.582179	1.04938	0.854813	1.01704	0.94884	NM_174176	NM_174176	Bt.5427	ENSBTAT00000028766	Bos taurus secretogranin II (SCG2), mRNA [NM_174176]	chr2:112550037-112549978	-	-	-	-	-
281478	SCIN	scinderin	11.3187	0.0263628	1.32473	0.47174	1.1963	0.645466	1.01167	0.976196	0.487138	0.0731252	0.354909	0.0123226	0.635684	0.250032	0.537441	0.118931	0.787736	0.540894	0.903055	0.793231	0.845664	0.666901	0.48152	0.0688856	0.72856	0.41831	1.79112	0.142199	0.845454	0.666439	1.46571	0.329892	NM_174177	NM_174177	Bt.3980	-	Bos taurus scinderin (SCIN), mRNA [NM_174177]	chr4:20233620-20233679	-	-	-	-	-
281480	SDHA	succinate dehydrogenase complex, subunit A, flavoprotein (Fp)	12.8954	0.0339362	1.06924	0.59031	1.35523	0.0201699	1.29793	0.0434167	1.20161	0.146833	0.957365	0.725604	0.970145	0.806988	0.957711	0.727782	1.22221	0.114339	1.26748	0.0645894	0.957715	0.727806	0.925788	0.535541	0.796738	0.0756842	1.01335	0.914841	0.987184	0.917151	1.27618	0.057715	NM_174178	NM_174178	Bt.24449	ENSBTAT00000064827	Bos taurus succinate dehydrogenase complex, subunit A, flavoprotein (Fp) (SDHA), nuclear gene encoding mitochondrial protein, mRNA [NM_174178]	chr20:71940842-71940783	-	-	-	-	-
281481	SDHD	succinate dehydrogenase complex, subunit D, integral membrane protein	13.0547	0.00224925	1.05274	0.683622	1.04811	0.709353	0.956643	0.725117	0.879608	0.31311	0.811363	0.105682	0.630805	0.00103393	0.689037	0.00608675	0.923094	0.526668	0.995609	0.972115	0.912729	0.470547	0.919474	0.506736	0.922414	0.522895	0.777463	0.0539793	1.09231	0.485193	1.33969	0.0269499	NM_174179	NM_174179	Bt.65279	-	Bos taurus succinate dehydrogenase complex, subunit D, integral membrane protein (SDHD), nuclear gene encoding mitochondrial protein, mRNA [NM_174179]	chr15:22733686-22733745	-	-	-	-	-
281482	DHRS3	dehydrogenase/reductase (SDR family) member 3	13.9525	0.0844209	1.22321	0.361909	0.849107	0.457943	0.838658	0.42501	0.847775	0.453683	1.17652	0.460697	1.32484	0.206469	1.51942	0.0650009	0.949187	0.81204	0.694164	0.104656	0.987693	0.954948	1.01087	0.960657	1.38777	0.143249	1.12607	0.589089	1.14687	0.53339	0.624703	0.0395856	NM_174180	NM_174180	Bt.5530	-	Bos taurus dehydrogenase/reductase (SDR family) member 3 (DHRS3), mRNA [NM_174180]	chr16:042002077-042002136	-	-	-	-	-
281483	SEC1	alpha-2-fucosyltransferase Sec1	6.8561	0.174638	0.891921	0.452704	0.875562	0.383871	0.985212	0.921658	0.834167	0.237717	0.960159	0.788538	1.27967	0.112307	1.101	0.526913	1.09578	0.547386	0.981658	0.902743	1.12523	0.438712	0.846688	0.27748	1.15104	0.357092	1.33276	0.0666242	0.860383	0.325431	0.995256	0.974956	NM_001130745	NM_001130745	Bt.9859	ENSBTAT00000019293	Bos taurus alpha-2-fucosyltransferase Sec1 (SEC1), mRNA [NM_001130745]	chr18:55764040-55764099	-	-	-	-	-
281484	SELE	selectin E	6.47603	0.58123	0.920455	0.883698	0.930645	0.899053	1.01722	0.975963	1.83897	0.287568	0.703033	0.535499	1.55497	0.438527	0.800987	0.695701	0.576391	0.335179	1.01107	0.984494	1.09302	0.875268	1.80784	0.300996	0.382297	0.0985046	2.21181	0.169026	0.515113	0.24781	0.719601	0.562624	NM_174181	NM_174181	Bt.197	ENSBTAT00000064677	Bos taurus selectin E (SELE), mRNA [NM_174181]	chr16:38179848-38179789	-	-	-	-	-
281485	SELL	selectin L	10.2909	0.983258	1.11498	0.798919	1.0187	0.965394	1.16707	0.717811	0.894869	0.794874	0.760339	0.52272	0.853816	0.711638	0.824357	0.651639	0.952364	0.908999	0.913646	0.832552	1.14565	0.750373	0.766767	0.535475	0.849665	0.703185	1.12294	0.7861	0.965497	0.934462	1.15528	0.735592	NM_174182	NM_174182	Bt.2314	-	Bos taurus selectin L (SELL), mRNA [NM_174182]	chr16:38147718-38147659	-	-	-	-	-
281486	SELP	selectin P (granule membrane protein 140kDa, antigen CD62)	9.47874	0.499628	0.84568	0.664049	1.07505	0.851026	1.30831	0.487456	1.53114	0.274387	1.14636	0.723215	1.82927	0.125552	1.18012	0.667797	0.818221	0.603448	1.27123	0.534825	1.21697	0.61111	1.17031	0.683552	0.7487	0.454924	1.59572	0.231612	0.645133	0.261103	0.693336	0.345932	NM_174183	NM_174183	Bt.4342	ENSBTAT00000046869	Bos taurus selectin P (granule membrane protein 140kDa, antigen CD62) (SELP), mRNA [NM_174183]	chr16:38049321-38049262	-	-	-	-	-
281487	PMEL	premelanosome protein	9.95716	0.080139	1.20029	0.686623	0.986887	0.976691	1.05652	0.903161	0.83164	0.683718	1.18793	0.70347	3.7878	0.00624465	1.74397	0.225008	1.18193	0.711773	0.822209	0.665371	1.07055	0.880078	0.787154	0.597294	1.42842	0.432756	3.18857	0.0154886	0.460419	0.0949049	0.677722	0.392603	-	M81193	Bt.5091	-	Bovine retinal pigment (RPE1) mRNA, 3' end. [M81193]	chr5:57677914-57677973	-	-	-	-	-
281489	SLAMF1	signaling lymphocytic activation molecule family member 1	8.37376	0.048594	0.762102	0.248522	0.569951	0.0216947	0.711836	0.151727	0.5628	0.0191756	0.677204	0.102307	0.735583	0.193681	1.19394	0.448122	0.890665	0.619126	0.747867	0.218035	1.24894	0.343002	0.790633	0.316785	1.20328	0.428666	1.08621	0.722269	1.62312	0.0451732	0.745987	0.214191	NM_174184	NM_174184	Bt.60591	ENSBTAT00000010425	Bos taurus signaling lymphocytic activation molecule family member 1 (SLAMF1), mRNA [NM_174184]	chr3:9119538-9127149	-	-	-	-	-
281490	KDM5C	lysine (K)-specific demethylase 5C	7.7994	0.199866	0.956878	0.765309	0.950756	0.732435	1.3524	0.048958	1.12879	0.414627	1.14599	0.359641	1.21672	0.191079	0.948962	0.722852	1.16888	0.295377	0.993602	0.965301	1.42244	0.0232666	0.834656	0.227206	1.01524	0.918363	1.06172	0.685246	0.779933	0.100909	1.23175	0.165658	NM_174185	NM_174185	Bt.8145	ENSBTAT00000019893	Bos taurus lysine (K)-specific demethylase 5C (KDM5C), mRNA [NM_174185]	chrX:96041957-96041898	-	-	-	-	-
281492	SMN1	survival of motor neuron 1, telomeric	10.4655	0.0295724	0.825755	0.140341	0.703184	0.00957701	0.772442	0.0504655	0.726471	0.01747	0.623727	0.000896929	0.7524	0.0324398	0.648968	0.00200522	0.848367	0.202867	0.851565	0.21307	1.09849	0.462188	0.940486	0.630012	0.858572	0.236642	1.2063	0.148265	0.86253	0.250702	1.30726	0.0429505	NM_175701	NM_175701	Bt.3994	ENSBTAT00000007547	Bos taurus survival of motor neuron 1, telomeric (SMN1), mRNA [NM_175701]	chr20:10057364-10057423	-	-	-	-	-
281494	SNCG	synuclein, gamma (breast cancer-specific protein 1)	9.99065	0.380144	0.98792	0.970463	0.744172	0.371751	1.26213	0.480322	1.46265	0.252768	1.58828	0.16661	1.17283	0.627981	1.51265	0.21428	1.25534	0.490449	0.753271	0.391449	1.69601	0.116248	1.15888	0.653907	1.08589	0.801893	0.738427	0.359539	1.28975	0.440887	0.829893	0.5712	NM_174186	NM_174186	Bt.251	ENSBTAT00000004571	Bos taurus synuclein, gamma (breast cancer-specific protein 1) (SNCG), mRNA [NM_174186]	chr28:41907016-41907075	-	-	-	-	-
281495	SOD1	superoxide dismutase 1, soluble]	14.4612	0.0705739	1.03131	0.850326	1.46403	0.0262661	1.0761	0.653997	1.44991	0.0299503	1.31201	0.105158	0.985463	0.928551	1.17983	0.315994	0.960753	0.80643	1.41958	0.0396711	0.735025	0.0681464	1.34738	0.0767137	0.904891	0.542013	0.751107	0.0885587	1.19724	0.275906	0.814312	0.215349	-	AB099025	Bt.49637	ENSBTAT00000032452	Superoxide dismutase [Cu-Zn] [Source:UniProtKB/Swiss-Prot;Acc:P00442] [ENSBTAT00000032452]	chr1:3114260-3114201	-	-	-	-	-
281496	SOD2	superoxide dismutase 2, mitochondrial	13.4933	0.0309078	2.19174	0.019242	1.16339	0.634246	1.74326	0.0888372	0.899936	0.740024	0.770227	0.413834	1.00168	0.995788	0.762023	0.395201	0.956644	0.888959	0.530808	0.0544072	1.49843	0.20963	0.516236	0.0452925	0.855869	0.624691	1.3005	0.410883	0.760747	0.392335	1.2554	0.475805	NM_201527	NM_201527	Bt.4748	-	Bos taurus superoxide dismutase 2, mitochondrial (SOD2), nuclear gene encoding mitochondrial protein, mRNA [NM_201527]	chr9:097392785-097392726	-	-	-	-	-
281499	SPP1	secreted phosphoprotein 1	15.5716	4.48699e-05	1.47562	0.0750476	2.67346	7.71883e-05	2.71045	6.49438e-05	2.85777	3.33957e-05	2.98615	1.92464e-05	2.15528	0.00112949	2.32674	0.000439422	1.24294	0.309448	1.81176	0.00880811	1.01383	0.948282	1.05435	0.8028	1.04492	0.83571	0.721757	0.13223	1.07956	0.718139	0.534197	0.00605926	NM_174187	NM_174187	Bt.10536	ENSBTAT00000006929	Bos taurus secreted phosphoprotein 1 (SPP1), mRNA [NM_174187]	chr6:38121073-38121014	-	-	-	-	-
281500	SPP2	secreted phosphoprotein 2, 24kDa	6.6182	0.872828	0.593748	0.222151	0.708766	0.416347	0.756849	0.509729	0.681676	0.36631	1.03287	0.938732	0.674628	0.353663	0.594718	0.223562	0.789036	0.574552	1.19372	0.674423	1.06784	0.876072	0.900677	0.803783	1.5152	0.327925	0.653156	0.316198	0.88155	0.764672	1.32674	0.503525	NM_174188	NM_174188	Bt.508	ENSBTAT00000002631	Bos taurus secreted phosphoprotein 2, 24kDa (SPP2), mRNA [NM_174188]	chr3:114329315-114336825	-	-	-	-	-
281504	SRPR	signal recognition particle receptor (docking protein)	12.8305	0.0423919	1.22594	0.464243	1.7324	0.0556351	1.68274	0.0689084	2.43405	0.00323815	2.27385	0.00595927	1.94559	0.0224744	1.79116	0.043234	1.20538	0.501795	1.41312	0.218525	0.971332	0.916342	1.44648	0.189915	0.934182	0.805871	0.855639	0.574554	0.920626	0.765372	0.672959	0.160617	NM_001075122	NM_001075122	Bt.5518	-	Bos taurus signal recognition particle receptor (docking protein) (SRPR), mRNA [NM_001075122]	chr29:029983829-029983888	-	-	-	-	-
281507	STAR	steroidogenic acute regulatory protein	6.55655	0.131003	1.66033	0.330288	1.07833	0.883819	4.40116	0.0075086	1.13904	0.800922	2.08099	0.163503	1.68288	0.31782	1.67332	0.323047	0.959628	0.936345	0.649469	0.406067	4.08146	0.0106599	0.258804	0.0136888	1.82697	0.248979	0.808694	0.681186	0.994316	0.991185	0.573489	0.286583	NM_174189	NM_174189	Bt.87242	ENSBTAT00000047426	Bos taurus steroidogenic acute regulatory protein (STAR), nuclear gene encoding mitochondrial protein, mRNA [NM_174189]	chr27:33017018-33016959	-	-	-	-	-
281509	SVIL	supervillin	11.9437	0.303098	1.25305	0.166891	1.21227	0.23583	1.2574	0.160705	1.24284	0.182243	1.11351	0.503872	1.47321	0.0217066	1.50413	0.0161359	1.18896	0.285222	0.96746	0.836417	1.03722	0.81958	0.988423	0.942039	0.895938	0.494608	1.32303	0.0893745	1.02099	0.896817	0.790465	0.150281	NM_174190	NM_174190	Bt.64122	ENSBTAT00000027592	Bos taurus supervillin (SVIL), mRNA [NM_174190]	chr13:034922292-034922233	-	-	-	-	-
281510	SYN1	synapsin I	5.85371	0.861425	0.973494	0.937506	1.04723	0.892877	1.07785	0.826871	0.981392	0.95628	1.44169	0.290928	1.19259	0.608128	1.48238	0.256575	1.31152	0.431432	1.07574	0.831324	1.02924	0.932958	0.910509	0.784514	1.46902	0.267406	0.827216	0.580939	1.243	0.527108	0.884738	0.721092	NM_174191	NM_174191	Bt.62979	-	Bos taurus synapsin I (SYN1), mRNA [NM_174191]	chrX:91192036-91191977	-	-	-	-	-
281511	SYT1	synaptotagmin I	7.01314	0.444036	0.816884	0.618478	1.48431	0.334079	1.3745	0.435137	1.55159	0.283693	1.98044	0.100544	1.60591	0.248521	1.75619	0.172351	1.09993	0.814244	1.81704	0.14873	0.926016	0.849583	1.12884	0.765036	1.2764	0.548358	0.810882	0.605803	1.09358	0.825325	0.626313	0.254197	NM_174192	NM_174192	Bt.22951	-	Bos taurus synaptotagmin I (SYT1), mRNA [NM_174192]	chr5:9062809-9062868	-	-	-	-	-
281512	TAC1	tachykinin, precursor 1	5.66279	1.6993e-05	1.02662	0.958619	3.50961	0.0189031	0.555258	0.2513	0.353042	0.0478914	0.31103	0.0279068	0.274417	0.0159352	0.131573	0.000417411	1.62114	0.344151	3.41862	0.0212714	0.158211	0.00108158	0.635817	0.374737	0.880999	0.802492	0.882285	0.804717	0.479465	0.154641	12.3212	3.31018e-05	NM_174193	NM_174193	Bt.12930	ENSBTAT00000020419	Bos taurus tachykinin, precursor 1 (TAC1), mRNA [NM_174193]	chr4:14929258-14929317	-	-	-	-	-
281513	TAC3	tachykinin 3	3.63061	0.391885	1.13666	0.715819	0.596772	0.150059	0.838352	0.616703	0.695866	0.307093	1.2065	0.594216	0.759005	0.435369	0.708537	0.331317	1.16157	0.670505	0.525022	0.0755476	1.40481	0.337766	0.83004	0.597041	1.73381	0.125944	0.629096	0.194548	0.933507	0.844818	1.63939	0.167421	NM_181017	NM_181017	Bt.37192	ENSBTAT00000029067	Bos taurus tachykinin 3 (TAC3), mRNA [NM_181017]	chr5:56747233-56747783	-	-	-	-	-
281515	TBCD	tubulin folding cofactor D	9.62869	0.0296543	1.00682	0.967501	0.770628	0.1268	0.803379	0.196558	0.734827	0.0734612	0.868505	0.401151	1.30588	0.118241	0.960204	0.807715	1.14465	0.420824	0.765409	0.117623	1.0425	0.80303	0.914671	0.593795	1.18192	0.320909	1.50359	0.0204425	0.735295	0.0740222	1.19209	0.297204	NM_174194	NM_174194	Bt.3974	ENSBTAT00000020484	Bos taurus tubulin folding cofactor D (TBCD), mRNA [NM_174194]	chr19:50395938-50394950	-	-	-	-	-
281518	TCN2	transcobalamin II	11.0149	0.00469759	1.27607	0.0291273	1.3388	0.0103587	1.2986	0.0201623	1.26761	0.033398	1.41257	0.00301518	1.64425	7.24871e-05	1.50883	0.000613486	1.15602	0.181311	1.04916	0.653121	0.969968	0.774957	0.976139	0.820813	1.11436	0.314422	1.16401	0.16215	0.917644	0.422895	0.766169	0.0180878	NM_174195	NM_174195	Bt.44412	ENSBTAT00000029446	Bos taurus transcobalamin II (TCN2), mRNA [NM_174195]	chr17:71727369-71727428	-	-	-	-	-
281528	TGM2	transglutaminase 2 (C polypeptide, protein-glutamine-gamma-glutamyltransferase)	11.5036	0.0719558	0.815763	0.478996	0.903011	0.721857	0.680001	0.185417	0.62141	0.10532	0.431146	0.00637736	0.879353	0.653947	0.533607	0.0357123	0.969868	0.914886	1.10695	0.722925	0.753038	0.326305	0.913837	0.753156	0.693819	0.208632	2.03957	0.0184778	0.606818	0.0898512	1.81757	0.0448881	NM_177507	NM_177507	Bt.5401	ENSBTAT00000021569	Bos taurus transglutaminase 2 (C polypeptide, protein-glutamine-gamma-glutamyltransferase) (TGM2), mRNA [NM_177507]	chr13:67663219-67663160	-	-	-	-	-
281529	THBD	thrombomodulin	13.2989	0.00028325	1.56592	0.276099	3.5142	0.00442197	6.35323	0.000100671	7.39619	3.7249e-05	2.08834	0.0792694	2.57257	0.0270129	2.12843	0.0722499	1.25011	0.584458	2.24417	0.0554731	1.80787	0.15386	1.16416	0.709179	0.282353	0.00421686	1.23188	0.609301	0.827354	0.642165	0.587341	0.19832	NM_001166522	NM_001166522	Bt.471	ENSBTAT00000003575	Bos taurus thrombomodulin (THBD), mRNA [NM_001166522]	chr13:42217441-42217382	-	-	-	-	-
281530	THBS1	thrombospondin 1	10.3614	0.260815	2.28099	0.0663918	0.692766	0.401419	0.965484	0.935563	0.764966	0.538931	0.812913	0.634273	1.31525	0.529798	1.03828	0.931099	0.947375	0.900985	0.303713	0.010234	1.39367	0.447409	0.792314	0.593093	1.06268	0.888734	1.61794	0.273712	0.789418	0.587326	0.912447	0.833033	NM_174196	NM_174196	Bt.109568	ENSBTAT00000002600	Bos taurus thrombospondin 1 (THBS1), mRNA [NM_174196]	chr10:35329208-35329267	-	-	-	-	-
281534	TLR2	toll-like receptor 2	11.0748	0.000133979	1.69734	0.020349	2.35632	0.000464986	2.73632	7.42769e-05	3.36602	5.85934e-06	2.10126	0.00184224	1.55361	0.0497663	1.63732	0.0295423	1.24955	0.307617	1.38824	0.137545	1.16127	0.491124	1.23012	0.342232	0.624258	0.0368357	0.739368	0.170263	1.05389	0.808252	0.763168	0.217988	NM_174197	NM_174197	Bt.8945	ENSBTAT00000010530	Bos taurus toll-like receptor 2 (TLR2), mRNA [NM_174197]	chr17:3949975-3949916	-	-	-	-	-
281535	TLR3	toll-like receptor 3	8.21218	0.00482228	1.20801	0.587981	0.814103	0.55565	0.655481	0.231152	0.439275	0.0245143	0.336987	0.00401026	0.405182	0.014418	0.389369	0.0110181	0.906912	0.778929	0.673922	0.262409	0.805157	0.534768	0.670157	0.255861	0.767144	0.448534	1.20237	0.59721	0.960972	0.908886	2.32918	0.0211372	NM_001008664	NM_001008664	Bt.12298	ENSBTAT00000011445	Bos taurus toll-like receptor 3 (TLR3), mRNA [NM_001008664]	chr27:15243142-15243201	-	-	-	-	-
281536	TLR4	toll-like receptor 4	10.6865	0.118274	1.38828	0.0246842	1.31585	0.0566076	1.15547	0.303164	1.07517	0.602743	1.02286	0.870748	1.02415	0.863629	1.02944	0.834592	0.939386	0.653201	0.947825	0.700048	0.87812	0.353446	0.930503	0.604974	0.95135	0.719863	1.00126	0.992775	1.00517	0.970407	0.912522	0.511609	NM_174198	NM_174198	Bt.9030	ENSBTAT00000008190	Bos taurus toll-like receptor 4 (TLR4), mRNA [NM_174198]	chr8:108839797-108839856	-	-	-	-	-
281537	TNP1	transition protein 1 (during histone to protamine replacement)	3.60989	0.288479	1.13611	0.479612	1.21241	0.288947	1.01904	0.916375	1.12352	0.518482	0.879568	0.477195	1.267	0.195058	0.825474	0.290945	0.972685	0.877504	1.06716	0.717827	0.840509	0.3378	1.10252	0.587983	0.78287	0.180628	1.44047	0.0504596	0.651521	0.0234443	1.17834	0.364836	NM_174199	NM_174199	Bt.48900	ENSBTAT00000025292	Bos taurus transition protein 1 (during histone to protamine replacement) (TNP1), mRNA [NM_174199]	chr2:105576655-105576596	-	-	-	-	-
281538	TNP2	transition protein 2 (during histone to protamine replacement)]	5.93786	0.212442	1.02387	0.893946	1.44161	0.046817	1.17988	0.35384	1.29291	0.154627	1.26703	0.188435	0.890144	0.512444	1.03697	0.837471	1.10508	0.573391	1.408	0.0617102	0.818451	0.263314	1.09579	0.606041	0.979987	0.909033	0.702543	0.0543896	1.16495	0.391548	1.06568	0.719483	XM_001249572	BC109800	Bt.45043	ENSBTAT00000054025	Nuclear transition protein 2 [Source:UniProtKB/Swiss-Prot;Acc:P26377] [ENSBTAT00000054025]	chr25:9988881-9988822	-	-	-	-	-
281542	TP53	tumor protein p53	10.2926	6.93004e-05	0.677214	0.139913	0.318976	0.000139085	0.392788	0.00115765	0.291423	5.48517e-05	0.485488	0.00901536	0.869228	0.588675	0.812566	0.424792	0.915861	0.734077	0.471013	0.00679412	1.2314	0.423486	0.741935	0.254149	1.66592	0.0567675	1.79042	0.0313748	0.934814	0.794354	1.12712	0.644021	NM_174201	NM_174201	Bt.49712	ENSBTAT00000001420	Bos taurus tumor protein p53 (TP53), mRNA [NM_174201]	chr19:27985654-27985595	-	-	-	-	-
281543	TPI1	triosephosphate isomerase 1	14.557	0.458467	0.949871	0.744907	0.796396	0.157472	1.00098	0.99507	0.802674	0.171737	0.873397	0.394664	1.0828	0.615289	0.878315	0.414301	1.03169	0.843412	0.838426	0.270117	1.25688	0.155767	0.801891	0.169911	1.08811	0.593837	1.23975	0.181134	0.811153	0.192409	1.17463	0.312898	NM_001013589	NM_001013589	Bt.3487	-	Bos taurus triosephosphate isomerase 1 (TPI1), mRNA [NM_001013589]	chr5:103942458-103942402	-	-	-	-	-
281544	TPM1	tropomyosin 1 (alpha)	12.0614	0.292214	1.88713	0.00901517	1.38658	0.158222	1.20364	0.417467	1.50085	0.0826972	1.21956	0.385666	1.39834	0.148157	1.15446	0.528726	1.27746	0.286345	0.734759	0.182381	0.86806	0.534838	1.24693	0.335627	0.812579	0.364702	1.14659	0.548403	0.825597	0.402025	1.10654	0.656401	NM_001013590	NM_001013590	Bt.109484	ENSBTAT00000044796	Bos taurus tropomyosin 1 (alpha) (TPM1), mRNA [NM_001013590]	chr10:47056281-47056222	-	-	-	-	-
281545	TPSB1	tryptase beta 1	9.11691	0.00263763	0.8261	0.292231	0.530814	0.00144494	0.695172	0.0510049	0.573374	0.00429017	0.646729	0.0212242	0.902144	0.567221	0.596917	0.00743809	1.07495	0.687552	0.642554	0.0195525	1.30963	0.141102	0.824794	0.288336	1.12794	0.504077	1.39493	0.0723659	0.661665	0.02822	1.80083	0.00274315	NM_174202	NM_174202	Bt.336	ENSBTAT00000037579	Bos taurus tryptase beta 1 (TPSB1), mRNA [NM_174202]	chr25:995716-995775	-	-	-	-	-
281546	TRAM1	translocation associated membrane protein 1	9.21848	0.00324604	1.07492	0.754303	1.66261	0.0349309	1.43374	0.126819	1.31289	0.244091	0.912237	0.690856	0.732978	0.185519	0.597481	0.0328092	0.925822	0.738493	1.54673	0.0673141	0.862343	0.522406	0.915711	0.70299	0.69483	0.123038	0.803495	0.346961	0.815141	0.379076	1.54954	0.0662546	NM_001040476	NM_001040476	Bt.9033	ENSBTAT00000009951	Bos taurus translocation associated membrane protein 1 (TRAM1), mRNA [NM_001040476]	chr14:36385176-36385117	-	-	-	-	-
281549	TRHR	thyrotropin-releasing hormone receptor	2.90857	0.0798817	1.04236	0.482559	0.929266	0.219024	0.987301	0.828019	0.931796	0.236086	0.893629	0.0644767	0.893681	0.0646069	0.900962	0.0850171	1.01228	0.835627	0.891499	0.0593602	1.06245	0.307857	0.943782	0.329648	0.959039	0.479093	1.00006	0.999206	1.00815	0.890274	1.12356	0.0560401	NM_174203	NM_174203	Bt.45042	ENSBTAT00000026634	Bos taurus thyrotropin-releasing hormone receptor (TRHR), mRNA [NM_174203]	chr14:57479182-57479123	-	-	-	-	-
281551	TSFM	Ts translation elongation factor, mitochondrial	11.5905	0.466751	0.781411	0.0743596	0.886108	0.370419	1.00073	0.995645	0.922958	0.550854	0.856719	0.254316	1.06811	0.623597	0.947991	0.690522	0.922944	0.550778	1.13398	0.351951	1.12936	0.367578	0.922284	0.547253	0.928231	0.579331	1.24674	0.108466	0.887544	0.376764	0.973579	0.841607	NM_174204	NM_174204	Bt.103027	ENSBTAT00000022496	Bos taurus Ts translation elongation factor, mitochondrial (TSFM), nuclear gene encoding mitochondrial protein, mRNA [NM_174204]	chr5:56003221-56003162	-	-	-	-	-
281552	TSHB	thyroid stimulating hormone, beta	7.99538	0.0235049	1.06127	0.728818	0.836809	0.303423	0.887813	0.489376	0.768503	0.132835	0.71545	0.0592038	0.538906	0.00118046	0.744369	0.0937492	0.831694	0.28743	0.788496	0.173239	1.06095	0.730139	0.865613	0.402824	0.930965	0.67681	0.753241	0.10695	1.38126	0.0681286	1.11731	0.519037	NM_174205	NM_174205	Bt.475	ENSBTAT00000008264	Bos taurus thyroid stimulating hormone, beta (TSHB), mRNA [NM_174205]	chr3:28419713-28419654	-	-	-	-	-
281553	TSHR	thyroid stimulating hormone receptor	6.77066	0.168234	1.19047	0.655238	1.98599	0.0871992	2.20511	0.0507332	2.56877	0.021628	2.71418	0.0156509	1.38454	0.406949	1.6792	0.190948	1.42174	0.370339	1.66825	0.196428	1.11033	0.788419	1.16492	0.695708	1.05661	0.887665	0.510113	0.0930143	1.21282	0.621357	0.846677	0.669877	NM_174206	NM_174206	Bt.34	ENSBTAT00000052615	Bos taurus thyroid stimulating hormone receptor (TSHR), mRNA [NM_174206]	chr10:93570778-93570837	-	-	-	-	-
281554	TSPY	testis specific protein, Y-linked 1	3.65381	0.17899	0.952098	0.683385	0.885082	0.314477	1.02324	0.848405	0.791881	0.060737	0.818941	0.105285	0.888116	0.327971	0.884335	0.311205	1.09346	0.459539	0.929613	0.545022	1.1561	0.233879	0.773893	0.040731	1.03417	0.779924	1.08447	0.501666	0.995743	0.971676	1.23648	0.0861925	NM_001244608	NM_001244608	Bt.12818	-	Bos taurus testis specific protein, Y-linked 1 (TSPY), mRNA [NM_001244608]	chr8:83243812-83243753	-	-	-	-	-
281555	TUBB2B	tubulin, beta 2B class IIb	12.445	0.25728	1.1525	0.516623	0.84447	0.440639	0.997113	0.989415	0.76788	0.232109	0.915059	0.684284	1.42593	0.112291	1.01669	0.93946	1.04753	0.831354	0.732726	0.161642	1.18076	0.448407	0.770103	0.23712	1.19167	0.423975	1.5583	0.0500821	0.713	0.129213	1.03033	0.890965	-	BC118413	Bt.105119	-	Bos taurus tubulin, beta 2A, mRNA (cDNA clone MGC:140632 IMAGE:8272633), complete cds. [BC118413]	chr23:50357813-50357872	-	-	-	-	-
281556	TUFM	Tu translation elongation factor, mitochondrial	13.4663	0.0886712	0.869527	0.317579	0.746566	0.0427906	0.788869	0.0957598	0.750503	0.0463697	0.727594	0.0286021	0.820722	0.161795	0.79063	0.0987564	1.08003	0.579473	0.858589	0.276615	1.05666	0.691157	0.951366	0.719237	0.969476	0.823002	1.12799	0.388046	0.963335	0.787557	1.36604	0.0315092	-	BC120109	Bt.53241	ENSBTAT00000025586	Elongation factor Tu, mitochondrial [Source:UniProtKB/Swiss-Prot;Acc:P49410] [ENSBTAT00000025586]	chr25:26229743-26229801	-	-	-	-	-
281557	TXN2	thioredoxin 2	13.4082	0.823505	1.00277	0.975005	1.04466	0.621081	1.04106	0.648754	1.04606	0.610415	1.0244	0.784672	1.10639	0.257519	1.13394	0.161977	1.10349	0.269763	1.04177	0.643223	0.99656	0.968824	1.0048	0.956651	0.979291	0.812492	1.08003	0.386055	1.02491	0.780378	0.973143	0.75771	NM_174208	NM_174208	Bt.5288	ENSBTAT00000000014	Bos taurus thioredoxin 2 (TXN2), nuclear gene encoding mitochondrial protein, mRNA [NM_174208]	chr5:75258173-75258114	-	-	-	-	-
281559	UACA	uveal autoantigen with coiled-coil domains and ankyrin repeats	12.1632	0.209593	0.897244	0.62224	0.734323	0.167482	0.623686	0.0392632	0.583465	0.0200642	0.698276	0.110676	0.598616	0.0260964	0.621505	0.0379411	0.767202	0.233929	0.81842	0.365282	0.849334	0.459418	0.935512	0.761623	1.19677	0.416295	0.857278	0.485149	1.03824	0.864335	1.23443	0.341727	NM_174209	NM_174209	Bt.26227	ENSBTAT00000025640	Bos taurus uveal autoantigen with coiled-coil domains and ankyrin repeats (UACA), mRNA [NM_174209]	chr10:17516788-17516729	-	-	-	-	-
281561	UCP1	uncoupling protein 1 (mitochondrial, proton carrier)	4.23602	0.134713	0.676987	0.113507	1.30809	0.269783	1.19402	0.463232	1.06306	0.799377	1.12677	0.620478	1.36939	0.198384	0.970632	0.901362	1.37425	0.193535	1.93223	0.0103286	0.912795	0.704754	0.890323	0.629802	1.05993	0.808849	1.21532	0.420367	0.708807	0.160403	1.41583	0.156304	NM_001166528	NM_001166528	Bt.507	ENSBTAT00000006097	Bos taurus uncoupling protein 1 (mitochondrial, proton carrier) (UCP1), nuclear gene encoding mitochondrial protein, mRNA [NM_001166528]	chr17:17472001-17473406	-	-	-	-	-
281562	UCP2	uncoupling protein 2 (mitochondrial, proton carrier)	6.26118	0.0873726	0.961026	0.919087	0.453913	0.0518657	0.754173	0.473137	0.429536	0.038488	0.42698	0.0372449	1.10137	0.805219	0.572209	0.1617	0.883264	0.751306	0.472321	0.0639067	1.66149	0.201656	0.569546	0.158355	0.994047	0.987827	2.57943	0.0215908	0.519545	0.103095	1.5436	0.272907	NM_001033611	NM_001033611	Bt.5180	ENSBTAT00000004810	Bos taurus uncoupling protein 2 (mitochondrial, proton carrier) (UCP2), nuclear gene encoding mitochondrial protein, mRNA [NM_001033611]	chr15:54196595-54196536	-	-	-	-	-
281563	UCP3	uncoupling protein 3 (mitochondrial, proton carrier)	5.26324	0.147287	0.954359	0.806833	0.738704	0.121385	0.873156	0.479623	0.664426	0.040042	0.734133	0.11428	1.08301	0.676727	0.728483	0.105925	0.970614	0.8759	0.774031	0.187276	1.18201	0.384699	0.760948	0.160546	1.10491	0.60229	1.47523	0.0499817	0.672646	0.0459121	1.33238	0.141255	NM_174210	NM_174210	Bt.136	ENSBTAT00000006918	Bos taurus uncoupling protein 3 (mitochondrial, proton carrier) (UCP3), nuclear gene encoding mitochondrial protein, mRNA [NM_174210]	chr15:54213652-54213593	-	-	-	-	-
281564	UGDH	UDP-glucose 6-dehydrogenase	9.33946	0.331308	1.26793	0.504742	0.822913	0.583375	1.56705	0.211868	0.771478	0.466347	0.684636	0.290246	0.834089	0.60956	0.723688	0.365255	0.854207	0.657125	0.649023	0.229057	1.90427	0.0779381	0.492314	0.0539007	0.887434	0.736367	1.2183	0.578493	0.867639	0.689096	1.18035	0.640518	-	BC150068	Bt.5538	-	Bos taurus UDP-glucose dehydrogenase, mRNA (cDNA clone MGC:166134 IMAGE:8094705), complete cds. [BC150068]	chr6:60231117-60231058	-	-	-	-	-
281565	UGP2	UDP-glucose pyrophosphorylase 2	14.0722	0.0106047	1.4539	0.269253	2.48221	0.0109057	1.972	0.050771	2.95689	0.00303162	1.75408	0.102024	0.859747	0.652284	1.10907	0.757324	1.19549	0.594724	1.70728	0.118725	0.794454	0.493778	1.49944	0.232701	0.593217	0.127322	0.490142	0.040972	1.28999	0.449342	1.07793	0.822691	NM_174212	NM_174212	Bt.3567	ENSBTAT00000044762	Bos taurus UDP-glucose pyrophosphorylase 2 (UGP2), mRNA [NM_174212]	chr11:62299513-62299572	-	-	-	-	-
281566	UGT8	UDP glycosyltransferase 8	6.17193	0.409294	0.549461	0.268617	0.400985	0.096395	0.463254	0.158308	0.311511	0.0367745	0.413915	0.107896	0.352139	0.0595571	0.569615	0.29781	0.837938	0.741215	0.729779	0.557193	1.15529	0.787383	0.672442	0.460488	1.32873	0.596129	0.850753	0.762692	1.61758	0.37227	1.47106	0.472721	NM_001083635	NM_001083635	Bt.63571	ENSBTAT00000006007	Bos taurus UDP glycosyltransferase 8 (UGT8), mRNA [NM_001083635]	chr6:12095203-12095144	-	-	-	-	-
281567	UMOD	uromodulin	5.18806	0.918506	1.59315	0.439251	2.08665	0.225822	1.39348	0.580505	2.22418	0.189199	1.63484	0.414604	2.23881	0.185715	1.99309	0.255288	1.75915	0.349521	1.30976	0.652779	0.667806	0.501882	1.59614	0.437435	0.73503	0.607983	1.36944	0.600402	0.890244	0.846059	0.882626	0.834846	NM_174213	NM_174213	Bt.65955	ENSBTAT00000046009	Bos taurus uromodulin (UMOD), mRNA [NM_174213]	chr25:18124662-18124603	-	-	-	-	-
281568	UMPS	uridine monophosphate synthetase	12.5236	0.00133065	0.763189	0.0410629	0.818109	0.122353	0.763636	0.041469	0.824457	0.136739	0.583377	0.000221423	0.610229	0.000564299	0.608756	0.000536795	0.924697	0.538833	1.07196	0.585111	0.933415	0.588259	1.07965	0.547389	0.707589	0.0106724	1.04603	0.723232	0.997586	0.984806	1.51899	0.00264	NM_177508	NM_177508	Bt.2379	ENSBTAT00000018248	Bos taurus uridine monophosphate synthetase (UMPS), mRNA [NM_177508]	chr1:69782742-69782801	-	-	-	-	-
281569	UPK2	uroplakin 2	6.62783	0.87754	1.57151	0.458185	1.38836	0.589298	2.1189	0.22212	1.45861	0.534935	0.965546	0.953869	0.99799	0.997351	0.953342	0.937164	0.999743	0.999661	0.883455	0.838061	1.52619	0.487511	0.68838	0.539313	0.661964	0.498006	1.0336	0.956513	0.955262	0.939805	1.04867	0.937502	NM_174214	NM_174214	Bt.110	-	Bos taurus uroplakin 2 (UPK2), mRNA [NM_174214]	chr15:30075216-30075275	-	-	-	-	-
281570	UQCR11	ubiquinol-cytochrome c reductase, complex III subunit XI	13.8373	0.163563	0.981934	0.906454	1.32765	0.0765298	1.2172	0.212091	1.38601	0.0433054	1.22348	0.200721	1.45647	0.0214718	1.3532	0.0597516	1.16484	0.329791	1.35208	0.0604095	0.916809	0.57669	1.13868	0.405643	0.882738	0.424265	1.19043	0.266913	0.929096	0.636164	0.860806	0.338267	-	DV929124	Bt.5040	-	LB03015.CR_L01 GC_BGC-30 Bos taurus cDNA clone IMAGE:8137875, mRNA sequence [DV929124]	chr7:45592807-45592748	-	-	-	-	-
281572	VEGFA	vascular endothelial growth factor A	9.78593	0.215475	0.990839	0.984608	2.76423	0.0408826	1.83902	0.208612	2.88122	0.0339005	2.14998	0.117301	1.6364	0.306839	1.4448	0.443119	1.15498	0.762833	2.78978	0.0392295	0.665294	0.396284	1.56671	0.350734	0.746206	0.540903	0.761125	0.568425	0.882914	0.794192	0.7994	0.639543	NM_174216	NM_174216	Bt.4138	ENSBTAT00000007026	Bos taurus vascular endothelial growth factor A (VEGFA), mRNA [NM_174216]	chr23:017269681-017269740	-	-	-	-	-
281573	VIL1	villin 1	3.72373	0.0473607	0.73428	0.559575	1.10831	0.845514	1.64377	0.350326	1.29882	0.621035	1.86141	0.245182	3.41186	0.0267437	3.54052	0.0228589	0.853664	0.764465	1.50938	0.4379	1.48313	0.457456	0.790151	0.655915	1.43315	0.497116	1.83294	0.256783	1.03771	0.944067	0.241112	0.0114356	NM_001013591	NM_001013591	Bt.24710	ENSBTAT00000024683	Bos taurus villin 1 (VIL1), mRNA [NM_001013591]	chr2:107169133-107169192	-	-	-	-	-
281574	EZR	ezrin	14.0485	0.592008	1.1568	0.171249	0.978444	0.834896	1.12594	0.262272	1.03426	0.747422	1.1078	0.331771	1.16383	0.154739	1.04967	0.643429	1.00297	0.977339	0.845822	0.117827	1.15074	0.186633	0.91858	0.419417	1.0711	0.512817	1.05058	0.637576	0.901914	0.327797	0.955508	0.663801	NM_174217	NM_174217	Bt.3583	ENSBTAT00000013663	Bos taurus ezrin (EZR), mRNA [NM_174217]	chr9:96598531-96598472	-	-	-	-	-
281576	WARS	tryptophanyl-tRNA synthetase	13.9484	0.032378	1.12846	0.642598	1.66109	0.0594018	1.30332	0.312855	1.36033	0.242658	0.9972	0.99139	0.70662	0.188926	0.680871	0.147386	1.14024	0.614427	1.472	0.145138	0.784616	0.354666	1.04375	0.869163	0.733056	0.238505	0.708605	0.192404	0.96356	0.886435	1.67468	0.0556941	XM_001256626	BC102806	Bt.43956	ENSBTAT00000006139	Tryptophanyl-tRNA synthetase, cytoplasmicT1-TrpRST2-TrpRS [Source:UniProtKB/Swiss-Prot;Acc:P17248] [ENSBTAT00000006139]	chr21:66888813-66888754	-	-	-	-	-
281577	WASL	Wiskott-Aldrich syndrome-like	12.1994	0.0185921	0.997637	0.986531	1.49829	0.00726781	1.36319	0.0344383	1.34594	0.0418729	1.25978	0.108149	0.933024	0.621621	1.10821	0.465733	1.05259	0.714891	1.50184	0.00697605	0.909829	0.501955	0.987347	0.927597	0.935985	0.637571	0.740626	0.0398994	1.18776	0.226124	0.94981	0.713619	NM_174219	NM_174219	Bt.359	ENSBTAT00000006094	Bos taurus Wiskott-Aldrich syndrome-like (WASL), mRNA [NM_174219]	chr4:88780989-88780930	-	-	-	-	-
281581	YARS	tyrosyl-tRNA synthetase	12.5166	0.0102721	0.727826	0.113654	1.16895	0.428403	1.04264	0.831297	1.34937	0.134654	1.12525	0.548359	0.721175	0.10407	0.658445	0.0407508	1.02573	0.896857	1.60609	0.0217478	0.891943	0.560734	1.29418	0.195416	0.833912	0.357884	0.6409	0.0302254	0.913017	0.642996	1.5578	0.0307748	-	BC122623	Bt.4535	ENSBTAT00000024051	tyrosyl-tRNA synthetase, cytoplasmic [Source:RefSeq peptide;Acc:NP_776645] [ENSBTAT00000024051]	chr2:121712363-121712422	-	-	-	-	-
281583	AANAT	arylalkylamine N-acetyltransferase	4.62459	0.176535	0.934416	0.649724	0.922529	0.589604	0.8322	0.22457	0.772762	0.0926368	0.908511	0.521472	0.884586	0.413746	1.11743	0.458768	1.16594	0.307989	0.987279	0.931562	0.902086	0.491405	0.928577	0.619952	1.17567	0.283073	0.973666	0.857958	1.26323	0.125601	1.04341	0.775784	NM_177509	NM_177509	Bt.13120	-	Bos taurus arylalkylamine N-acetyltransferase (AANAT), mRNA [NM_177509]	chr19:55917117-55917054	-	-	-	-	-
281584	ABCA4	ATP-binding cassette, sub-family A (ABC1), member 4	8.00999	0.509173	0.990708	0.966602	1.225	0.366538	1.51263	0.0722219	1.38595	0.151438	1.37453	0.161667	1.20972	0.39649	1.43902	0.111368	1.23644	0.345358	1.23649	0.345266	1.23479	0.348347	0.916252	0.695277	0.991761	0.970401	0.880096	0.567974	1.18955	0.43895	0.859223	0.498111	NM_174221	NM_174221	Bt.5067	ENSBTAT00000023982	Bos taurus ATP-binding cassette, sub-family A (ABC1), member 4 (ABCA4), mRNA [NM_174221]	chr3:49686283-49686342	-	-	-	-	-
281585	ABCB1	ATP-binding cassette, sub-family B (MDR/TAP), member 1	7.55191	0.105847	1.31476	0.205429	1.14843	0.517049	1.19335	0.409153	1.11405	0.612567	0.789882	0.273182	0.771243	0.228689	0.905809	0.642609	0.770542	0.22711	0.87349	0.526523	1.03911	0.856921	0.933548	0.746764	0.709019	0.114743	0.976403	0.910633	1.17448	0.452159	0.850668	0.449636	XM_002686731	EU599188	Bt.65621	ENSBTAT00000020806	ATP-binding cassette transporter subfamily B member 1 [Source:UniProtKB/TrEMBL;Acc:B2M0T2] [ENSBTAT00000020806]	chr4:33081632-33081691	-	-	-	-	-
281586	TAP2	transporter 2, ATP-binding cassette, sub-family B (MDR/TAP)	12.5497	0.109674	0.831215	0.460508	0.597362	0.0467762	0.671583	0.118782	0.62057	0.0641699	0.69702	0.155574	0.515207	0.0124043	0.540654	0.0194218	0.954318	0.851189	0.718662	0.192268	1.12425	0.63905	0.924041	0.751432	1.12319	0.641731	0.739157	0.231656	1.04939	0.846623	1.76512	0.0295827	NM_174222	NM_174222	Bt.62616	ENSBTAT00000003953	Bos taurus transporter 2, ATP-binding cassette, sub-family B (MDR/TAP) (TAP2), mRNA [NM_174222]	chr23:7079799-7079740	-	-	-	-	-
281588	ABCC1	ATP-binding cassette, sub-family C (CFTR/MRP), member 1	7.40616	0.0113085	0.902064	0.504744	0.785894	0.125944	0.838231	0.257371	0.722571	0.0425965	0.963935	0.811394	1.25872	0.143108	1.23549	0.176989	1.09271	0.565657	0.871217	0.373897	1.0666	0.675685	0.862018	0.338826	1.33403	0.0697775	1.30581	0.0917397	0.981547	0.903651	0.884437	0.42759	NM_174223	NM_174223	Bt.88646	ENSBTAT00000028094	Bos taurus ATP-binding cassette, sub-family C (CFTR/MRP), member 1 (ABCC1), mRNA [NM_174223]	chr25:14569914-14569973	-	-	-	-	-
281589	ABCF1	ATP-binding cassette, sub-family F (GCN20), member 1	10.982	0.810486	0.90806	0.57157	1.02404	0.888835	1.03118	0.856682	1.24285	0.207864	1.00495	0.976837	0.988538	0.945919	0.984422	0.926396	1.10959	0.542075	1.12773	0.481499	1.00697	0.967415	1.20527	0.277494	0.808584	0.218054	0.983673	0.922837	0.995836	0.980412	1.12715	0.483362	NM_001206909	NM_001206909	Bt.10387	-	Bos taurus ATP-binding cassette, sub-family F (GCN20), member 1 (ABCF1), mRNA [NM_001206909]	chr23:28198674-28198615	-	-	-	-	-
281590	ACACA	acetyl-CoA carboxylase alpha	6.64955	0.068534	0.988609	0.982529	3.10268	0.0380925	2.36414	0.108828	3.72814	0.0174309	4.64245	0.00644731	2.38024	0.106201	2.18049	0.144514	1.68881	0.321164	3.13843	0.0363362	0.761969	0.604254	1.57695	0.387401	1.24525	0.675543	0.512712	0.208652	0.916083	0.866976	0.774509	0.626032	NM_174224	NM_174224	Bt.88312	ENSBTAT00000023364	Bos taurus acetyl-CoA carboxylase alpha (ACACA), mRNA [NM_174224]	chr19:13754483-13752597	-	-	-	-	-
281592	ACTA1	actin, alpha 1, skeletal muscle	11.4828	0.649919	1.23633	0.631611	0.88379	0.779775	0.797888	0.609956	0.574058	0.215579	0.76307	0.54168	1.35351	0.494903	0.717089	0.453768	0.869293	0.751261	0.714851	0.449582	0.902803	0.816932	0.719471	0.458234	1.32926	0.520806	1.77377	0.201439	0.529801	0.158255	1.21225	0.663425	NM_174225	NM_174225	Bt.88733	ENSBTAT00000006534	Bos taurus actin, alpha 1, skeletal muscle (ACTA1), mRNA [NM_174225]	chr28:419223-419164	-	-	-	-	-
281595	ACTG2	actin, gamma 2, smooth muscle, enteric	14.6353	0.307109	2.191	0.0420226	1.33736	0.435108	1.28268	0.503198	1.32464	0.450176	0.972779	0.940582	1.21776	0.59566	0.763015	0.467365	1.11198	0.774529	0.610388	0.189869	0.959117	0.910244	1.03271	0.930722	0.73437	0.407499	1.25183	0.545517	0.626574	0.213653	1.45735	0.313866	NM_001013592	NM_001013592	Bt.9714	ENSBTAT00000020520	Bos taurus actin, gamma 2, smooth muscle, enteric (ACTG2), mRNA [NM_001013592]	chr11:10721972-10720270	-	-	-	-	-
281597	ACTR3	ARP3 actin-related protein 3 homolog (yeast)	12.5006	0.0069352	1.11588	0.61719	0.947271	0.804588	1.09062	0.692231	0.854256	0.473813	0.707225	0.122062	0.499825	0.00361092	0.553327	0.0112103	0.856718	0.481852	0.848904	0.456537	1.15133	0.52126	0.783276	0.270002	0.827884	0.391442	0.706741	0.12136	1.10704	0.642818	1.5483	0.0541393	NM_174226	NM_174226	Bt.4292	-	Bos taurus ARP3 actin-related protein 3 homolog (yeast) (ACTR3), mRNA [NM_174226]	chr2:65913235-65913294	-	-	-	-	-
281598	ACVR2A	activin A receptor, type IIA	8.44113	0.000408647	1.06691	0.706128	0.952115	0.774993	0.683042	0.0335986	0.69835	0.0443423	0.569629	0.00272742	0.492459	0.000301482	0.543807	0.00136748	0.813906	0.236403	0.892406	0.508723	0.717394	0.0614339	1.02241	0.897204	0.815679	0.24126	0.864527	0.399337	1.10427	0.564373	1.49668	0.0253044	NM_174227	NM_174227	Bt.513	ENSBTAT00000024108	Bos taurus activin A receptor, type IIA (ACVR2A), mRNA [NM_174227]	chr2:48381879-48381820	-	-	-	-	-
281599	ADAM2	ADAM metallopeptidase domain 2	4.60411	0.0562838	0.788204	0.32335	1.37324	0.191335	0.958341	0.85855	1.27584	0.312301	1.17931	0.491594	1.04683	0.84801	0.604895	0.0431463	0.940442	0.797105	1.74223	0.0267574	0.69787	0.140194	1.3313	0.237013	0.924338	0.741948	0.887662	0.618459	0.577837	0.028476	1.55472	0.0732867	NM_174228	NM_174228	Bt.139	ENSBTAT00000012384	Bos taurus ADAM metallopeptidase domain 2 (ADAM2), mRNA [NM_174228]	chr27:34251249-34250010	-	-	-	-	-
281600	ADAM9	ADAM metallopeptidase domain 9	7.96968	1.24008e-05	2.33058	0.000901018	1.52394	0.073326	2.0291	0.00424182	0.965578	0.877876	0.855691	0.496051	0.913348	0.691302	0.533071	0.00981945	0.881596	0.581422	0.653889	0.071101	1.33148	0.215946	0.475866	0.0028871	0.886196	0.597034	1.06738	0.774965	0.583645	0.0246528	1.65381	0.0347134	-	AF069647	Bt.734	-	Bos taurus cellular disintegrin precursor (ADAM-9) mRNA, partial cds. [AF069647]	chr27:033873814-033873869	-	-	-	-	-
281601	ADCY1	adenylate cyclase 1 (brain)	3.15246	0.0786705	1.06082	0.462416	1.24204	0.0110076	1.03675	0.652221	1.09386	0.267358	1.14487	0.0993323	1.11908	0.167087	1.20933	0.0237963	0.98524	0.852434	1.17083	0.0569273	0.834716	0.0308997	1.05509	0.504029	1.04663	0.56971	0.977476	0.775756	1.08065	0.336162	0.814696	0.0155648	NM_174229	NM_174229	Bt.517	ENSBTAT00000012528	Bos taurus adenylate cyclase 1 (brain) (ADCY1), mRNA [NM_174229]	chr4:76874398-76872534	-	-	-	-	-
281603	ADCY7	adenylate cyclase 7	9.74749	0.819045	0.864937	0.609765	0.825967	0.502014	0.883861	0.663867	0.684558	0.188848	0.870418	0.62534	0.752815	0.321336	0.619378	0.100006	0.840466	0.541404	0.954945	0.870878	1.07009	0.811275	0.774509	0.371264	1.2715	0.400215	0.864889	0.609628	0.82275	0.493405	1.35695	0.287079	NM_174230	NM_174230	Bt.1165	ENSBTAT00000008153	Bos taurus adenylate cyclase 7 (ADCY7), mRNA [NM_174230]	chr18:18809088-18809147	-	-	-	-	-
281604	ADRB1	adrenergic, beta-1-, receptor	8.67229	0.203793	0.999902	0.999491	1.00759	0.960681	1.23435	0.177774	1.06018	0.703743	1.15285	0.357985	1.42524	0.02778	1.29325	0.102642	1.27751	0.119208	1.00769	0.960173	1.22505	0.193322	0.858898	0.326186	1.08741	0.586112	1.23628	0.174696	0.907389	0.528158	0.987827	0.936391	NM_194266	NM_194266	Bt.79981	ENSBTAT00000001639	Bos taurus adrenergic, beta-1-, receptor (ADRB1), mRNA [NM_194266]	chr26:34806099-34806158	-	-	-	-	-
281605	ADRB2	adrenergic, beta-2-, receptor, surface	11.1635	0.240554	1.20701	0.479357	1.17151	0.551204	2.06985	0.0101023	1.50335	0.132018	1.21402	0.46606	1.41847	0.193956	1.59746	0.0856649	1.14129	0.61843	0.970589	0.910214	1.76682	0.0392549	0.72631	0.233505	0.807545	0.422266	1.16841	0.557843	1.12618	0.654101	0.714438	0.210944	NM_174231	NM_174231	Bt.100	-	Bos taurus adrenergic, beta-2-, receptor, surface (ADRB2), mRNA [NM_174231]	chr7:62230908-62230967	-	-	-	-	-
281606	ADRB3	adrenergic, beta-3-, receptor	6.49505	0.574562	0.726275	0.550368	0.530975	0.24187	0.703431	0.511563	1.09774	0.861322	0.45533	0.148688	0.903404	0.849085	0.485675	0.183543	1.0608	0.911941	0.731094	0.558586	1.32479	0.599167	1.56055	0.407484	0.414788	0.107971	1.98407	0.206298	0.537605	0.25098	2.18418	0.151431	NM_174232	NM_174232	Bt.318	ENSBTAT00000023923	Bos taurus adrenergic, beta-3-, receptor (ADRB3), mRNA [NM_174232]	chr27:32912611-32912552	-	-	-	-	-
281607	AGTR1	angiotensin II receptor, type 1	12.9426	0.465611	0.853142	0.298275	0.998318	0.991111	0.946584	0.716698	0.897301	0.475435	1.11409	0.476732	0.845167	0.271223	1.12487	0.438776	0.905877	0.51468	1.17017	0.303318	0.948179	0.725006	0.947936	0.72374	1.24161	0.160097	0.758613	0.0763043	1.33095	0.0671775	0.805315	0.159882	NM_174233	NM_174233	Bt.4539	-	Bos taurus angiotensin II receptor, type 1 (AGTR1), mRNA [NM_174233]	chr1:120401718-120401659	-	-	-	-	-
281609	AIPL1	aryl hydrocarbon receptor interacting protein-like 1	5.70362	0.0196379	0.849795	0.67562	1.07663	0.84925	1.2351	0.587661	3.98274	0.00134098	1.08522	0.833254	1.23573	0.58677	1.75536	0.155453	1.07666	0.849188	1.26692	0.543778	1.1472	0.723924	3.22462	0.00529268	0.272481	0.00229916	1.13869	0.738294	1.42051	0.369786	0.613354	0.214994	NM_174234	NM_174234	Bt.8861	ENSBTAT00000010954	Bos taurus aryl hydrocarbon receptor interacting protein-like 1 (AIPL1), mRNA [NM_174234]	chr19:26040221-26041814	-	-	-	-	-
281610	AKAP3	A kinase (PRKA) anchor protein 3	3.16492	0.0394028	2.64165	0.00118836	1.13536	0.638199	1.38431	0.233879	1.18791	0.524354	1.40768	0.211334	1.18889	0.522377	1.11921	0.676434	1.00944	0.972178	0.429792	0.00393807	1.21927	0.464137	0.858123	0.571269	1.18501	0.530219	0.844577	0.532212	0.941386	0.822678	0.901924	0.702001	NM_001101039	NM_001101039	Bt.219	ENSBTAT00000001353	Bos taurus A kinase (PRKA) anchor protein 3 (AKAP3), mRNA [NM_001101039]	chr5:105941294-105941353	-	-	-	-	-
281611	AKAP4	A kinase (PRKA) anchor protein 4	3.45241	0.302007	0.867572	0.711155	1.19517	0.642372	1.73651	0.157813	1.516	0.282911	1.18721	0.654835	1.8716	0.110613	1.61566	0.217344	0.828299	0.623738	1.3776	0.406242	1.45295	0.333914	0.873012	0.723302	0.783121	0.52504	1.57647	0.241121	0.863251	0.701511	0.512668	0.0900567	NM_174235	NM_174235	Bt.218	ENSBTAT00000044866	Bos taurus A kinase (PRKA) anchor protein 4 (AKAP4), mRNA [NM_174235]	chrX:93078450-93078391	-	-	-	-	-
281612	AKAP5	A kinase (PRKA) anchor protein 5	6.80763	0.0922086	1.10597	0.73459	0.913086	0.759517	0.976086	0.934997	0.683076	0.206118	0.522973	0.0364893	0.550653	0.0527322	0.547646	0.050746	0.700397	0.236587	0.825598	0.520102	1.069	0.822197	0.699812	0.235518	0.765614	0.371878	1.05293	0.862068	0.99454	0.985281	1.27892	0.410214	NM_174236	NM_174236	Bt.372	ENSBTAT00000012705	Bos taurus A kinase (PRKA) anchor protein 5 (AKAP5), mRNA [NM_174236]	chr10:76928700-76928759	-	-	-	-	-
281613	AK3	adenylate kinase 3	10.6237	0.044606	1.48591	0.0202242	1.44083	0.0309608	1.4358	0.0324639	1.59012	0.00754735	1.35672	0.0678035	1.24994	0.175208	1.27934	0.135917	0.957299	0.787288	0.969666	0.848892	0.996506	0.98272	1.10749	0.529183	0.853218	0.330493	0.921296	0.612894	1.02352	0.885666	0.748277	0.0816399	NM_174237	NM_174237	Bt.5149	ENSBTAT00000022789	Bos taurus adenylate kinase 3 (AK3), nuclear gene encoding mitochondrial protein, mRNA [NM_174237]	chr8:40069646-40069705	-	-	-	-	-
281614	ALCAM	activated leukocyte cell adhesion molecule	12.3549	0.334281	0.844988	0.559992	0.711059	0.242745	0.739031	0.298853	0.444647	0.00863684	0.741682	0.304492	0.647325	0.139462	0.752843	0.328818	0.805675	0.455595	0.841502	0.550468	1.03934	0.893447	0.601661	0.0866243	1.66803	0.0845491	0.872779	0.637344	1.16301	0.601046	1.07018	0.813931	NM_174238	NM_174238	Bt.107510	ENSBTAT00000000097	Bos taurus activated leukocyte cell adhesion molecule (ALCAM), mRNA [NM_174238]	chr1:50539937-50558761	-	-	-	-	-
281615	ALDH1A1	aldehyde dehydrogenase 1 family, member A1	11.8598	0.0563124	0.763834	0.252742	1.20207	0.431474	1.03606	0.878945	1.53501	0.0741646	1.29578	0.270867	0.761504	0.247537	1.27149	0.306616	0.888799	0.613085	1.57373	0.0597443	0.861895	0.524392	1.48159	0.099794	0.84415	0.468552	0.58768	0.0292329	1.66971	0.0349268	0.69902	0.132126	NM_174239	NM_174239	Bt.4732	ENSBTAT00000010661	Bos taurus aldehyde dehydrogenase 1 family, member A1 (ALDH1A1), mRNA [NM_174239]	chr8:49354293-49354234	-	-	-	-	-
281617	ALDH3A1	aldehyde dehydrogenase 3 family, member A1	5.23076	0.452573	1.236	0.291626	1.20238	0.357732	1.20468	0.352854	1.47817	0.0577604	1.44189	0.074376	1.43334	0.0789183	1.55431	0.033835	1.21419	0.333227	0.972795	0.889639	1.00191	0.992332	1.22703	0.308187	0.975457	0.900509	0.994071	0.976129	1.0844	0.683986	0.781178	0.220797	NM_001166513	NM_001166513	Bt.13116	ENSBTAT00000028125	Bos taurus aldehyde dehydrogenase 3 family, member A1 (ALDH3A1), mRNA [NM_001166513]	chr19:34487913-34488374	-	-	-	-	-
281618	ALDH1B1	aldehyde dehydrogenase 1 family, member B1	4.16806	0.00631039	0.5085	0.00327446	0.416657	0.000283142	0.47628	0.0014869	0.510395	0.0034226	0.723615	0.133369	0.592467	0.0187621	0.632742	0.0375282	0.805977	0.311045	0.819384	0.348799	1.1431	0.527377	1.07163	0.74303	1.41776	0.106535	0.81876	0.346991	1.06798	0.755258	1.27378	0.256958	XM_599364	S61045	Bt.13145	ENSBTAT00000027172	Aldehyde dehydrogenase X, mitochondrial [Source:UniProtKB/Swiss-Prot;Acc:P52476] [ENSBTAT00000027172]	chr8:62892204-62892263	-	-	-	-	-
281620	AMELX	amelogenin, X-linked	5.76448	0.144394	1.25575	0.241689	1.8682	0.00290032	1.41996	0.0765273	1.33501	0.140569	1.55129	0.0291006	1.51953	0.0368174	1.47703	0.0503908	1.23131	0.283681	1.48772	0.0465732	0.76007	0.16088	0.940172	0.7481	1.16201	0.436702	0.979526	0.914168	0.972029	0.8825	0.833644	0.347264	NM_001014984	NM_001014984	Bt.28016	ENSBTAT00000016034	Bos taurus amelogenin, X-linked (AMELX), mRNA [NM_001014984]	chrX:137548649-137548590	-	-	-	-	-
281621	AMELY	amelogenin, Y-linked	4.24579	0.488639	0.592201	0.131781	0.640243	0.196886	1.02532	0.941357	0.801341	0.516433	0.762352	0.427568	1.18647	0.615829	0.681244	0.26465	0.849834	0.632919	1.08112	0.818595	1.60146	0.173721	0.781551	0.470655	0.951345	0.883362	1.55633	0.200391	0.574178	0.111416	1.24747	0.517086	NM_174240	NM_174240	Bt.28016	ENSBTAT00000016034	Bos taurus amelogenin, Y-linked (AMELY), mRNA [NM_174240]	chrX:137550441-137548699	-	-	-	-	-
281625	ANXA4	annexin A4	11.6085	0.232341	1.26788	0.0827952	1.06032	0.659813	1.12118	0.392505	1.01188	0.929129	0.919182	0.527362	0.871563	0.305633	0.960107	0.759415	0.981845	0.890295	0.836291	0.185805	1.0574	0.67484	0.902515	0.442581	0.908387	0.471649	0.948195	0.689225	1.10159	0.468589	1.02264	0.866168	NM_001001440	NM_001001440	Bt.38197	ENSBTAT00000001463	Bos taurus annexin A4 (ANXA4), mRNA [NM_001001440]	chr11:68144339-68144398	-	-	-	-	-
281626	ANXA5	annexin A5	14.794	0.013508	1.05463	0.591316	1.20712	0.0654041	1.19567	0.0793062	1.30268	0.0119748	1.15889	0.143853	0.903545	0.309455	1.01783	0.858026	0.958593	0.669149	1.14459	0.179281	0.990514	0.923142	1.08949	0.38904	0.889621	0.242742	0.779665	0.0172706	1.12649	0.234431	0.941796	0.545278	NM_001040477	NM_001040477	Bt.49277	ENSBTAT00000028988	Bos taurus annexin A5 (ANXA5), mRNA [NM_001040477]	chr6:3575268-3575327	-	-	-	-	-
281627	ANXA8L1	annexin A8-like 1	11.3306	0.0192933	2.58424	0.0033481	1.5845	0.129449	2.13922	0.0156323	1.65363	0.0989478	1.9706	0.0292322	2.40875	0.00602372	2.63337	0.00285414	1.11416	0.71599	0.613142	0.108074	1.35009	0.316525	0.773006	0.389042	1.19168	0.555884	1.22234	0.500581	1.09325	0.764027	0.423093	0.00703792	NM_174241	NM_174241	Bt.33127	ENSBTAT00000046510	Bos taurus annexin A8-like 1 (ANXA8L1), mRNA [NM_174241]	chr28:42289020-42288961	-	-	-	-	-
281630	APEX1	APEX nuclease (multifunctional DNA repair enzyme) 1	13.8391	0.370715	0.904352	0.477884	1.14802	0.331928	0.969364	0.82538	1.22313	0.161085	1.06675	0.64733	0.93033	0.609347	0.986237	0.921692	1.15495	0.311668	1.26944	0.0994219	0.844381	0.236588	1.26178	0.107843	0.872152	0.336228	0.872114	0.336079	1.06009	0.679379	1.17107	0.268358	NM_176609	NM_176609	Bt.1302	ENSBTAT00000003559	Bos taurus APEX nuclease (multifunctional DNA repair enzyme) 1 (APEX1), mRNA [NM_176609]	chr10:26706662-26706603	-	-	-	-	-
281631	APOA1	apolipoprotein A-I	9.42921	0.495347	1.79571	0.160901	1.24366	0.595412	1.33649	0.480918	0.730334	0.44546	1.07154	0.866039	1.16895	0.703456	0.857142	0.706989	1.52502	0.307722	0.692573	0.373433	1.07464	0.860499	0.546456	0.148306	1.4672	0.35329	1.0909	0.83182	0.733257	0.451201	1.77919	0.167364	NM_174242	NM_174242	Bt.49157	ENSBTAT00000002914	Bos taurus apolipoprotein A-I (APOA1), mRNA [NM_174242]	chr15:27932260-27932201	-	-	-	-	-
281637	ARRB1	arrestin, beta 1	10.0957	0.301624	1.75842	0.0666789	1.10395	0.740012	1.56472	0.140996	1.32427	0.349592	1.45868	0.211717	2.10838	0.0178274	1.7316	0.0739492	1.34162	0.328106	0.627807	0.126483	1.41738	0.247518	0.846331	0.576337	1.1015	0.745636	1.4454	0.222662	0.821293	0.5102	0.774785	0.394726	NM_174243	NM_174243	Bt.52082	ENSBTAT00000027296	Bos taurus arrestin, beta 1 (ARRB1), mRNA [NM_174243]	chr15:55257798-55256416	-	-	-	-	-
281638	ARRB2	arrestin, beta 2	7.28646	0.060827	0.99867	0.995331	0.624034	0.0461812	0.790747	0.30676	0.775355	0.268867	0.772206	0.261468	1.27491	0.29072	1.24346	0.342167	0.97592	0.914636	0.624865	0.046754	1.26715	0.302749	0.980534	0.931108	0.99594	0.985723	1.65099	0.0348834	0.975332	0.912535	0.784843	0.291892	NM_001205277	NM_001205277	Bt.15976	ENSBTAT00000050078	Bos taurus arrestin, beta 2 (ARRB2), mRNA [NM_001205277]	chr19:27268534-27268475	-	-	-	-	-
281640	ATP5O	ATP synthase, H+ transporting, mitochondrial F1 complex, O subunit	14.3231	0.105733	1.02335	0.766756	1.07323	0.367145	1.0169	0.829371	1.10463	0.207653	0.854634	0.051657	0.95786	0.58086	0.956438	0.567963	1.02373	0.763136	1.04875	0.541886	0.947514	0.490051	1.08626	0.29245	0.773686	0.002597	1.12078	0.150686	0.998516	0.984759	1.07035	0.385357	NM_174244	NM_174244	Bt.49172	ENSBTAT00000024326	Bos taurus ATP synthase, H+ transporting, mitochondrial F1 complex, O subunit (ATP5O), nuclear gene encoding mitochondrial protein, mRNA [NM_174244]	chr1:929911-929970	-	-	-	-	-
281641	ATP6V1G1	ATPase, H+ transporting, lysosomal 13kDa, V1 subunit G1	13.542	0.76336	0.967463	0.741432	0.953207	0.633024	1.0188	0.852507	1.096	0.363907	0.915932	0.384098	0.928169	0.459088	0.974248	0.794596	0.948409	0.597847	0.985265	0.882183	1.06881	0.508178	1.07577	0.468092	0.835707	0.0819752	1.01336	0.894584	1.04964	0.629296	0.973478	0.788521	NM_174245	NM_174245	Bt.1990	ENSBTAT00000000240	Bos taurus ATPase, H+ transporting, lysosomal 13kDa, V1 subunit G1 (ATP6V1G1), mRNA [NM_174245]	chr8:105502516-105502575	-	-	-	-	-
281642	AVPR2	arginine vasopressin receptor 2	12.8448	0.00205714	2.68752	0.173186	15.0759	0.00070462	10.1813	0.00290443	21.4883	0.000189908	17.4847	0.000408221	8.74325	0.00494995	5.64465	0.0212594	2.49768	0.206114	5.60962	0.0216838	0.675334	0.582884	2.11056	0.299707	0.813687	0.772532	0.500051	0.335242	0.6456	0.540715	0.442487	0.258574	NM_174246	NM_174246	Bt.98	ENSBTAT00000065044	Bos taurus arginine vasopressin receptor 2 (AVPR2), mRNA [NM_174246]	chrX:40038758-40038817	-	-	-	-	-
281643	BCAT2	branched chain amino-acid transaminase 2, mitochondrial	9.50185	0.000665898	1.02748	0.92695	3.32974	0.000354987	1.8503	0.0455071	3.21684	0.000482678	3.07225	0.000725532	2.59047	0.00318956	2.6899	0.00231207	1.72222	0.0748316	3.24067	0.00045201	0.55569	0.0553792	1.73855	0.0702156	0.955053	0.876441	0.843183	0.56532	1.03838	0.898664	0.640256	0.139997	NM_001013593	NM_001013593	Bt.9004	ENSBTAT00000031912	Bos taurus branched chain amino-acid transaminase 2, mitochondrial (BCAT2), nuclear gene encoding mitochondrial protein, mRNA [NM_001013593]	chr18:55863418-55863359	-	-	-	-	-
281644	BFSP1	beaded filament structural protein 1, filensin	4.937	0.583106	0.511877	0.185613	0.624609	0.348093	0.503698	0.175608	0.544702	0.228434	1.14921	0.779881	0.976075	0.961161	0.881476	0.799846	0.814244	0.679924	1.22023	0.689414	0.806421	0.665828	1.08141	0.874968	2.1098	0.14163	0.849343	0.742882	0.903082	0.837632	0.923728	0.873267	NM_174247	NM_174247	Bt.170	ENSBTAT00000029150	Bos taurus beaded filament structural protein 1, filensin (BFSP1), mRNA [NM_174247]	chr13:38182403-38182344	-	-	-	-	-
281645	BFSP2	beaded filament structural protein 2, phakinin	8.46557	0.0117992	0.903824	0.760964	0.441604	0.0197377	0.508923	0.0502304	0.325451	0.00212099	0.364669	0.00500986	0.706211	0.300017	0.540761	0.0729449	0.910564	0.778021	0.488596	0.0387329	1.15244	0.669765	0.639489	0.185764	1.1205	0.732189	1.93658	0.0550108	0.765722	0.424426	1.68386	0.125257	NM_174248	NM_174248	Bt.320	ENSBTAT00000024638	Bos taurus beaded filament structural protein 2, phakinin (BFSP2), mRNA [NM_174248]	chr1:137033204-137030702	-	-	-	-	-
281646	BGLAP	bone gamma-carboxyglutamate (gla) protein	10.7049	0.191607	0.817011	0.180635	1.04954	0.744674	1.01726	0.90813	0.968485	0.829136	1.30757	0.0794469	1.02169	0.884995	1.13516	0.396043	1.13235	0.405204	1.28461	0.100147	0.969249	0.833275	0.952048	0.740671	1.35012	0.0512756	0.781364	0.105056	1.11106	0.479818	0.997528	0.986684	NM_174249	NM_174249	Bt.4055	ENSBTAT00000053458	Bos taurus bone gamma-carboxyglutamate (gla) protein (BGLAP), mRNA [NM_174249]	chr3:14603438-14603379	-	-	-	-	-
281647	XIAP	X-linked inhibitor of apoptosis	4.5863	0.729409	1.21694	0.244247	1.16251	0.369245	1.16856	0.353231	0.994987	0.975902	1.2142	0.249568	1.15567	0.387996	1.34062	0.0869877	1.14969	0.405008	0.955268	0.783431	1.00521	0.975105	0.851465	0.33818	1.22032	0.237831	0.951799	0.766722	1.16003	0.375948	0.85758	0.359746	NM_001205592	NM_001205592	Bt.13052	ENSBTAT00000061054	Bos taurus X-linked inhibitor of apoptosis (XIAP), mRNA [NM_001205592]	chrX:7845759-7845818	-	-	-	-	-
281649	BLCAP	bladder cancer associated protein	10.8317	0.0636355	1.06656	0.570311	0.933906	0.547144	1.0189	0.8686	0.990825	0.935094	1.08466	0.47495	1.30636	0.024726	1.29492	0.0293828	1.02444	0.83115	0.875623	0.246788	1.09101	0.444117	0.972441	0.80508	1.0947	0.426882	1.2044	0.109125	0.991245	0.938068	0.791119	0.0465389	NM_174250	NM_174250	Bt.9020	ENSBTAT00000004167	Bos taurus bladder cancer associated protein (BLCAP), mRNA [NM_174250]	chr13:67114780-67114721	-	-	-	-	-
281650	BLVRB	biliverdin reductase B (flavin reductase (NADPH))	14.6426	0.000684781	0.886307	0.26559	0.665765	0.000720065	0.750719	0.0119594	0.671716	0.000894229	0.63143	0.000195627	0.843689	0.121173	0.734092	0.00725207	0.973246	0.800227	0.751168	0.0121178	1.1276	0.267909	0.894765	0.304169	0.940025	0.564869	1.33615	0.0111759	0.870098	0.201064	1.32578	0.0132648	NM_174251	NM_174251	Bt.4093	ENSBTAT00000013889	Bos taurus biliverdin reductase B (flavin reductase (NADPH)) (BLVRB), mRNA [NM_174251]	chr18:50056653-50056594	-	-	-	-	-
281651	C4BPA	complement component 4 binding protein, alpha	7.55767	0.101268	4.72809	0.152939	3.59835	0.235823	17.1218	0.0122715	8.06628	0.0585619	8.23029	0.0563309	12.4825	0.0242706	9.883	0.0392529	1.02068	0.984667	0.761057	0.797835	4.75824	0.151331	0.471111	0.481982	1.02033	0.984925	1.51666	0.69624	0.791747	0.826572	0.103277	0.0409004	NM_174252	NM_174252	Bt.88953	ENSBTAT00000050299	Bos taurus complement component 4 binding protein, alpha (C4BPA), mRNA [NM_174252]	chr16:4831749-4831808	-	-	-	-	-
281652	C4BPB	complement component 4 binding protein, beta	4.40714	0.0192999	0.929494	0.798162	1.38656	0.258655	0.896596	0.702859	1.06434	0.827334	1.90475	0.0312824	0.611726	0.0943059	1.40173	0.243529	0.798302	0.433237	1.49174	0.169464	0.646631	0.135525	1.18709	0.549754	1.78961	0.0499173	0.321158	0.000453163	2.29144	0.00698195	0.569511	0.0573039	NM_174253	NM_174253	Bt.44	ENSBTAT00000023558	Bos taurus complement component 4 binding protein, beta (C4BPB), mRNA [NM_174253]	chr16:4777107-4777166	-	-	-	-	-
281653	CABP1	calcium binding protein 1	9.19242	0.00617613	0.804595	0.218962	0.572146	0.00330778	0.637621	0.0149265	0.537563	0.00133024	0.547135	0.00172581	0.751272	0.109546	0.636082	0.0144526	0.941821	0.731155	0.711098	0.0589374	1.11444	0.535606	0.843076	0.331753	1.01781	0.91933	1.3731	0.0776616	0.846673	0.34374	1.48066	0.031467	NM_174254	NM_174254	Bt.243	ENSBTAT00000026714	Bos taurus calcium binding protein 1 (CABP1), mRNA [NM_174254]	chr17:065165039-065165085	-	-	-	-	-
281654	CABP2	calcium binding protein 2	8.75393	0.277786	1.09676	0.688578	1.10106	0.676157	1.23918	0.355329	1.24447	0.346025	1.64063	0.0391376	1.55052	0.0653034	1.634	0.0406404	1.41464	0.140054	1.00392	0.986428	1.12545	0.608408	1.00426	0.985246	1.31834	0.236123	0.945075	0.806157	1.05384	0.819792	0.865752	0.532517	NM_174255	NM_174255	Bt.244	ENSBTAT00000029979	Bos taurus calcium binding protein 2 (CABP2), mRNA [NM_174255]	chr29:046042258-046042201	-	-	-	-	-
281656	CABP4	calcium binding protein 4	7.39554	0.944812	1.18474	0.538431	1.28261	0.368437	1.21361	0.482827	1.18682	0.534272	1.30685	0.334112	1.29217	0.354553	1.51744	0.13723	1.29519	0.350261	1.08261	0.772681	0.946202	0.840434	0.977925	0.935203	1.10113	0.725976	0.988769	0.967187	1.17433	0.559647	0.853539	0.565326	NM_174256	NM_174256	Bt.12516	ENSBTAT00000006283	Bos taurus calcium binding protein 4 (CABP4), mRNA [NM_174256]	chr29:45992048-45992107	-	-	-	-	-
281658	S100G	S100 calcium binding protein G	5.11512	0.0925162	0.496368	0.265841	0.777431	0.686072	1.17454	0.796004	3.01461	0.0848792	1.3218	0.654333	1.55906	0.477348	1.20411	0.765388	0.390809	0.139258	1.56624	0.472849	1.51079	0.508808	2.56664	0.138029	0.438464	0.192314	1.1795	0.790787	0.772327	0.678339	0.324563	0.0792354	NM_174257	NM_174257	Bt.390	ENSBTAT00000022630	Bos taurus S100 calcium binding protein G (S100G), mRNA [NM_174257]	chrX:134101122-134101063	-	-	-	-	-
281660	CALD1	caldesmon 1	13.3137	0.811172	1.37116	0.454931	1.04743	0.91219	0.827254	0.65236	0.863942	0.728075	0.953393	0.909566	0.786788	0.569392	0.630338	0.277576	1.02319	0.956478	0.763896	0.523163	0.789796	0.575514	1.04435	0.917745	1.10354	0.814696	0.82525	0.648229	0.801154	0.598709	1.62325	0.254949	NM_174258	NM_174258	Bt.109178	ENSBTAT00000018566	Bos taurus caldesmon 1 (CALD1), mRNA [NM_174258]	chr4:99552853-99557470	-	-	-	-	-
281661	CAPN1	calpain 1, (mu/I) large subunit	8.69882	0.0585748	1.12192	0.446501	1.24836	0.148146	1.26106	0.131224	1.20983	0.211925	1.42626	0.0246433	1.68061	0.00175248	1.52249	0.00898807	1.2873	0.101684	1.1127	0.479456	1.01017	0.946298	0.959371	0.782686	1.17889	0.278951	1.17833	0.280312	0.905917	0.512607	0.845522	0.269857	NM_174259	NM_174259	Bt.252	ENSBTAT00000011678	Bos taurus calpain 1, (mu/I) large subunit (CAPN1), mRNA [NM_174259]	chr29:44089438-44089884	-	-	-	-	-
281662	CAPN2	calpain 2, (m/II) large subunit	10.5492	0.0225132	1.45868	0.0468672	1.39202	0.079015	1.51209	0.0306892	1.85585	0.00209283	1.76495	0.00418212	1.83003	0.00254287	1.55792	0.021313	1.11922	0.538968	0.954304	0.798017	1.08625	0.651228	1.22734	0.267827	0.951022	0.783515	1.03687	0.842911	0.851306	0.381695	0.718407	0.079049	NM_001103086	NM_001103086	Bt.60825	ENSBTAT00000047532	Bos taurus calpain 2, (m/II) large subunit (CAPN2), mRNA [NM_001103086]	chr16:27839944-27840003	-	-	-	-	-
281663	CAPN3	calpain 3, (p94)	4.57995	0.253954	1.52346	0.026186	1.05426	0.769606	1.36331	0.0944266	1.08576	0.648723	1.12206	0.524518	1.13318	0.489937	1.04158	0.821293	0.972231	0.875871	0.692013	0.0493375	1.29315	0.161812	0.796411	0.213557	1.03344	0.855264	1.00991	0.956366	0.919163	0.640748	0.933423	0.702689	NM_174260	NM_174260	Bt.3961	ENSBTAT00000011677	Bos taurus calpain 3, (p94) (CAPN3), mRNA [NM_174260]	chr10:37885240-37885299	-	-	-	-	-
281664	CAPNS1	calpain, small subunit 1	14.438	0.00153175	1.35843	0.0313682	0.855431	0.256612	1.02044	0.881682	0.881153	0.355929	1.12031	0.406426	1.53485	0.00376855	1.33766	0.040099	1.00991	0.942173	0.629719	0.00200221	1.1929	0.201575	0.863504	0.285637	1.27141	0.086158	1.37003	0.0273282	0.871522	0.316419	0.754983	0.0467725	NM_174261	NM_174261	Bt.7181	ENSBTAT00000019803	Bos taurus calpain, small subunit 1 (CAPNS1), mRNA [NM_174261]	chr18:46994362-46994422	-	-	-	-	-
281665	CCKBR	cholecystokinin B receptor	5.49042	0.162952	1.01446	0.887242	1.1413	0.198977	1.21346	0.064658	1.15826	0.154869	1.27085	0.0243802	1.04882	0.638455	1.26238	0.0282428	1.18805	0.0976061	1.12503	0.250686	1.06323	0.546178	0.954504	0.64623	1.09721	0.363355	0.825292	0.0665728	1.20361	0.0759828	0.941122	0.550291	NM_174262	NM_174262	Bt.582	ENSBTAT00000006892	Bos taurus cholecystokinin B receptor (CCKBR), mRNA [NM_174262]	chr15:47385318-47385260	-	-	-	-	-
281666	CCL20	chemokine (C-C motif) ligand 20	5.46835	0.708401	1.14356	0.75854	1.18817	0.692945	1.66152	0.250334	1.6556	0.253598	0.80309	0.61585	0.99592	0.992517	1.01343	0.975583	0.907357	0.823627	1.03901	0.930055	1.39839	0.44444	0.996434	0.993462	0.485076	0.10587	1.24011	0.622415	1.01759	0.968105	0.89533	0.799929	NM_174263	NM_174263	Bt.9560	-	Bos taurus chemokine (C-C motif) ligand 20 (CCL20), mRNA [NM_174263]	chr2:116761555-116762476	-	-	-	-	-
281667	CCNA2	cyclin A2	8.0154	2.44909e-08	0.319582	0.017258	0.613473	0.285841	0.249776	0.00469081	0.0643749	1.84225e-06	0.0376734	9.30914e-08	0.0799689	6.43039e-06	0.0517452	5.35103e-07	0.918977	0.851992	1.91961	0.15783	0.40715	0.0556141	0.257731	0.00556407	0.585219	0.242932	2.12269	0.105225	0.647067	0.340587	17.7597	8.6077e-07	NM_001075123	NM_001075123	Bt.87491	ENSBTAT00000006503	Bos taurus cyclin A2 (CCNA2), mRNA [NM_001075123]	chr6:3418894-3418953	-	-	-	-	-
281668	CCNB2	cyclin B2	8.6083	1.51318e-07	0.532056	0.0877408	0.733734	0.391944	0.338417	0.0052628	0.15494	1.78474e-05	0.113519	1.83931e-06	0.169542	3.47451e-05	0.126743	4.08703e-06	1.25041	0.53523	1.37905	0.37443	0.461225	0.0388468	0.457838	0.0371685	0.732665	0.38975	1.49351	0.269656	0.747565	0.420743	9.86569	8.17161e-07	NM_174264	NM_174264	Bt.41	ENSBTAT00000035913	Bos taurus cyclin B2 (CCNB2), mRNA [NM_174264]	chr10:51248015-51247956	-	-	-	-	-
281671	CCNG1	cyclin G1	14.1839	0.121504	1.14932	0.402186	0.926937	0.646315	0.864948	0.382775	0.795773	0.17397	0.784319	0.149159	0.680224	0.0261956	0.787884	0.156594	0.811258	0.211871	0.806507	0.1997	0.933125	0.675366	0.920024	0.614294	0.985607	0.929985	0.86728	0.391538	1.15827	0.37685	1.02967	0.859401	NM_001013364	NM_001013364	Bt.62415	ENSBTAT00000008669	Bos taurus cyclin G1 (CCNG1), mRNA [NM_001013364]	chr7:77257170-77257228	-	-	-	-	-
281672	CCRL1	chemokine (C-C motif) receptor-like 1	6.22306	0.327723	1.59085	0.539449	1.88022	0.405435	1.95157	0.37869	4.6171	0.0506994	3.39319	0.113809	1.71455	0.476644	0.836503	0.812882	0.888493	0.875395	1.1819	0.824622	1.03795	0.960592	2.36584	0.259237	0.734917	0.68332	0.505291	0.36895	0.487886	0.345272	1.06215	0.936247	NM_174265	NM_174265	Bt.565	ENSBTAT00000026082	Bos taurus chemokine (C-C motif) receptor-like 1 (CCRL1), mRNA [NM_174265]	chr1:138069597-138069538	-	-	-	-	-
281674	CD79A	CD79a molecule, immunoglobulin-associated alpha	7.67908	0.0484874	0.801271	0.501125	0.58652	0.112457	0.838687	0.592634	0.543559	0.0717808	0.817028	0.539183	1.29549	0.432558	1.65077	0.134823	0.99427	0.986018	0.731986	0.345552	1.42994	0.28089	0.648108	0.19331	1.50311	0.220688	1.58562	0.16766	1.27424	0.462199	0.602306	0.130597	NM_174266	NM_174266	Bt.4436	ENSBTAT00000002451	Bos taurus CD79a molecule, immunoglobulin-associated alpha (CD79A), mRNA [NM_174266]	chr18:051679340-051679281	-	-	-	-	-
281677	CEBPA	CCAAT/enhancer binding protein (C/EBP), alpha	10.8051	0.376479	1.00414	0.973307	0.926868	0.539901	1.18696	0.172794	1.01633	0.895612	1.15584	0.246917	1.15055	0.261813	1.20407	0.140861	1.08333	0.518462	0.923047	0.518256	1.28062	0.0534869	0.856245	0.215562	1.13727	0.302455	0.995425	0.970369	1.04652	0.71298	0.899716	0.395308	NM_176784	NM_176784	Bt.4332	-	Bos taurus CCAAT/enhancer binding protein (C/EBP), alpha (CEBPA), mRNA [NM_176784]	chr18:43929582-43929523	-	-	-	-	-
281678	CEBPD	CCAAT/enhancer binding protein (C/EBP), delta	12.915	0.0831358	1.82061	0.00524238	1.33609	0.152484	1.50159	0.0487281	1.15684	0.465219	1.25926	0.251526	1.73748	0.00928787	1.29338	0.202064	1.13891	0.513966	0.733871	0.127559	1.12387	0.557578	0.770408	0.196064	1.08854	0.66959	1.37976	0.113551	0.744402	0.145245	0.880565	0.523249	-	AM980827	Bt.6406	-	Bos taurus mRNA for CCAAT/enhancer binding protein delta (C/EBP-delta gene). [AM980827]	chr14:20739315-20739374	-	-	-	-	-
281681	CENPE	centromere protein E, 312kDa	5.65541	5.16071e-07	0.535736	0.101403	0.687998	0.318228	0.336251	0.00640359	0.143496	1.60838e-05	0.101092	1.35979e-06	0.175949	6.93131e-05	0.126213	6.45466e-06	0.950062	0.890204	1.28421	0.50208	0.488738	0.0622857	0.426753	0.0286475	0.70449	0.349278	1.74049	0.143628	0.717328	0.374274	7.52744	9.28472e-06	XM_002688095	DV920860	Bt.105652	ENSBTAT00000011898	centromere protein E, 312kDa [Source:HGNC Symbol;Acc:1856] [ENSBTAT00000011898]	chr6:23041650-23041709	-	-	-	-	-
281682	CFDP1	craniofacial development protein 1	12.7553	0.744382	0.910138	0.520271	0.867398	0.333853	0.857356	0.296543	0.748927	0.0559312	0.870878	0.347395	0.846051	0.257732	0.834513	0.22165	0.940865	0.676543	0.95304	0.741852	0.988424	0.936378	0.873531	0.357929	1.16283	0.305995	0.971493	0.842886	0.986363	0.925006	1.12744	0.413934	NM_174268	NM_174268	Bt.64709	ENSBTAT00000020504	Bos taurus craniofacial development protein 1 (CFDP1), mRNA [NM_174268]	chr18:2662532-2662473	-	-	-	-	-
281683	LECT1	leukocyte cell derived chemotaxin 1	6.53862	0.331849	0.699259	0.249659	0.537941	0.0515626	0.716006	0.281578	0.652515	0.171793	0.878568	0.673506	0.760353	0.375434	1.17646	0.597252	0.694799	0.241507	0.769302	0.395864	1.33101	0.355264	0.911327	0.762308	1.34643	0.336543	0.865446	0.638273	1.54725	0.162736	0.590587	0.0948722	NM_174269	NM_174269	Bt.1509	ENSBTAT00000035859	Bos taurus leukocyte cell derived chemotaxin 1 (LECT1), mRNA [NM_174269]	chr12:11116078-11116137	-	-	-	-	-
281684	CHRM1	cholinergic receptor, muscarinic 1	8.86486	0.350405	0.993145	0.962276	0.954023	0.746456	1.22619	0.168761	1.17965	0.261824	1.14678	0.350447	0.921915	0.577288	1.12301	0.427872	1.2216	0.176449	0.960608	0.782439	1.28529	0.0932748	0.962046	0.790336	0.972135	0.845979	0.803914	0.141785	1.21813	0.182455	1.08779	0.564137	NM_001244609	NM_001244609	Bt.111904	ENSBTAT00000015383	Bos taurus cholinergic receptor, muscarinic 1 (CHRM1), mRNA [NM_001244609]	chr29:41920042-41919983	-	-	-	-	-
281685	CHRM3	cholinergic receptor, muscarinic 3	11.3303	0.420818	0.923071	0.743291	0.977879	0.927011	0.786785	0.330549	0.728738	0.202173	1.07098	0.778981	0.63028	0.0674237	1.00013	0.999568	0.933537	0.778367	1.05938	0.813355	0.804583	0.376865	0.926223	0.753841	1.46964	0.123479	0.588505	0.0375307	1.58681	0.0673502	0.933414	0.777953	NM_174270	NM_174270	Bt.501	ENSBTAT00000010601	Bos taurus cholinergic receptor, muscarinic 3 (CHRM3), mRNA [NM_174270]	chr28:12812417-12812476	-	-	-	-	-
281686	CHRM5	cholinergic receptor, muscarinic 5	6.35764	0.15321	1.06304	0.779523	1.56656	0.047855	1.09627	0.674134	1.19792	0.411029	1.26262	0.29055	1.01495	0.945781	0.812053	0.344305	1.41386	0.121177	1.47366	0.0844701	0.699794	0.110664	1.09272	0.684967	1.05401	0.809636	0.803848	0.3217	0.800091	0.311626	1.74109	0.0164309	NM_001244611	NM_001244611	Bt.13047	ENSBTAT00000055896	Bos taurus cholinergic receptor, muscarinic 5 (CHRM5), mRNA [NM_001244611]	chr10:28577100-28577041	-	-	-	-	-
281687	CHRND	cholinergic receptor, nicotinic, delta	6.93919	0.0290868	0.654633	0.118782	1.08214	0.766124	1.45077	0.168418	1.5787	0.0939533	1.65995	0.0646442	1.37046	0.240971	1.6402	0.0707976	1.26841	0.373599	1.65305	0.0667325	1.34065	0.27453	1.08818	0.750185	1.05147	0.849937	0.825604	0.472089	1.19682	0.499942	0.773327	0.336709	NM_174271	NM_174271	Bt.89	ENSBTAT00000015135	Bos taurus cholinergic receptor, nicotinic, delta (CHRND), mRNA [NM_174271]	chr2:120982267-120982326	-	-	-	-	-
281688	CHRNE	cholinergic receptor, nicotinic, epsilon (muscle)	10.5182	0.805096	1.33786	0.193	1.19765	0.415146	1.33556	0.195557	1.37653	0.154313	1.3351	0.196065	1.23181	0.347263	1.06229	0.783631	1.12442	0.594847	0.895198	0.615506	1.11515	0.620977	1.03068	0.890731	0.969908	0.889511	0.922631	0.714571	0.862381	0.502633	1.05849	0.796144	NM_174272	NM_174272	Bt.4231	ENSBTAT00000045415	Bos taurus cholinergic receptor, nicotinic, epsilon (muscle) (CHRNE), mRNA [NM_174272]	chr19:27123034-27123093	-	-	-	-	-
281689	CHRNG	cholinergic receptor, nicotinic, gamma (muscle)	6.1377	0.0476709	1.0327	0.870053	0.970936	0.880783	1.81228	0.00517889	1.22376	0.309334	0.962323	0.84519	1.35671	0.129341	1.00399	0.983844	1.03541	0.859552	0.940195	0.754021	1.86653	0.00356834	0.675258	0.0542269	0.786367	0.228209	1.40983	0.0895502	0.740019	0.134196	1.0313	0.875473	NM_174273	NM_174273	Bt.4960	ENSBTAT00000053164	Bos taurus cholinergic receptor, nicotinic, gamma (muscle) (CHRNG), mRNA [NM_174273]	chr2:120993870-120993929	-	-	-	-	-
281690	CHSY1	chondroitin sulfate synthase 1	8.46733	0.00195637	1.20648	0.320341	1.39093	0.0866239	1.47457	0.045969	2.26623	0.000157952	1.28816	0.183433	0.913277	0.628496	1.0595	0.757556	1.0563	0.769851	1.15288	0.449485	1.06013	0.755134	1.53688	0.0285036	0.568416	0.00523273	0.708976	0.0747935	1.16011	0.430055	0.996981	0.987102	NM_001191157	NM_001191157	Bt.17704	ENSBTAT00000009678	Bos taurus chondroitin sulfate synthase 1 (CHSY1), mRNA [NM_001191157]	chr21:5522670-5522729	-	-	-	-	-
281691	DNAJC14	DnaJ (Hsp40) homolog, subfamily C, member 14	10.472	0.0651803	0.865816	0.242205	0.734377	0.0164769	0.760166	0.031226	0.808288	0.0888429	0.767352	0.0369499	0.942838	0.629001	1.0379	0.759764	0.900569	0.39232	0.848191	0.183158	1.03512	0.776629	1.06331	0.614453	0.949354	0.669513	1.22869	0.0990766	1.10083	0.432138	0.867679	0.249118	NM_174274	NM_174274	Bt.7218	ENSBTAT00000027541	Bos taurus DnaJ (Hsp40) homolog, subfamily C, member 14 (DNAJC14), mRNA [NM_174274]	chr5:57770568-57770627	-	-	-	-	-
281692	CKMT1B	creatine kinase, mitochondrial 1B	10.5426	0.00800962	4.17765	0.00940499	3.98935	0.0116377	2.92227	0.045223	1.77307	0.271426	0.741425	0.562262	1.5233	0.416445	0.726752	0.536627	1.422	0.495838	0.954926	0.928589	0.732519	0.546689	0.606745	0.335967	0.418158	0.0990692	2.05456	0.169597	0.47709	0.158481	1.95665	0.19935	NM_174275	NM_174275	Bt.49713	ENSBTAT00000009871	Bos taurus creatine kinase, mitochondrial 1B (CKMT1B), nuclear gene encoding mitochondrial protein, mRNA [NM_174275]	chr21:55882264-55882323	-	-	-	-	-
281694	CLCA3	chloride channel regulator 3	4.65182	0.619971	0.945734	0.878434	0.751711	0.436596	0.676844	0.289812	0.552714	0.112762	0.609419	0.182082	0.624438	0.203779	0.516882	0.0792185	0.754875	0.443299	0.794844	0.530543	0.900404	0.773776	0.816605	0.579667	1.10259	0.788994	1.02464	0.946778	0.827756	0.605163	1.46044	0.304051	NM_181018	NM_181018	Bt.3885	ENSBTAT00000033511	Bos taurus chloride channel regulator 3 (CLCA3), mRNA [NM_181018]	chr3:57564716-57564657	-	-	-	-	-
281696	CLIC5	chloride intracellular channel 5	5.88402	0.00173378	0.852208	0.580438	0.435669	0.00735858	0.481766	0.0167916	0.438532	0.00777414	0.548335	0.0453096	1.35038	0.302772	0.852628	0.581599	1.07031	0.813878	0.511224	0.0267564	1.10581	0.727658	0.91026	0.744717	1.25039	0.441218	2.46268	0.00404028	0.631401	0.119628	1.25531	0.433327	NM_174276	NM_174276	Bt.194	ENSBTAT00000013537	Bos taurus chloride intracellular channel 5 (CLIC5), nuclear gene encoding mitochondrial protein, mRNA [NM_174276]	chr23:19173631-19167562	-	-	-	-	-
281698	CLTB	clathrin, light chain B	13.9051	0.176298	1.08311	0.424348	0.872521	0.177417	0.960662	0.686602	0.904712	0.318032	1.06145	0.549566	1.14923	0.169212	1.04656	0.647474	1.02226	0.824645	0.80557	0.0370673	1.10102	0.336906	0.941759	0.547117	1.17325	0.11638	1.0827	0.426538	0.910658	0.350131	0.976784	0.813121	NM_174277	NM_174277	Bt.10	ENSBTAT00000014218	Bos taurus clathrin, light chain B (CLTB), mRNA [NM_174277]	chr7:39216278-39211180	-	-	-	-	-
281700	CNGA1	cyclic nucleotide gated channel alpha 1	4.85271	0.0056722	1.38102	0.733823	26.8562	0.00168619	9.36224	0.0248738	30.948	0.00114714	21.83	0.00293858	7.48159	0.0416945	10.1437	0.020559	2.67154	0.305087	19.4466	0.00398834	0.348606	0.272127	3.30562	0.214301	0.705376	0.713192	0.342721	0.264637	1.35583	0.748446	0.263369	0.167352	NM_174278	NM_174278	Bt.53	ENSBTAT00000002853	Bos taurus cyclic nucleotide gated channel alpha 1 (CNGA1), mRNA [NM_174278]	chr6:68316820-68316761	-	-	-	-	-
281701	CNGA3	cyclic nucleotide gated channel alpha 3	7.86196	0.0324107	1.34387	0.187802	1.12125	0.604833	0.939904	0.778909	0.873259	0.540469	1.33688	0.195448	1.90297	0.00673587	1.13737	0.560839	1.51288	0.069297	0.834347	0.4147	0.838261	0.426709	0.929094	0.739105	1.53091	0.0621642	1.42343	0.118186	0.597685	0.0263263	1.33015	0.203082	NM_174279	NM_174279	Bt.109785	ENSBTAT00000056449	Bos taurus cyclic nucleotide gated channel alpha 3 (CNGA3), mRNA [NM_174279]	chr11:3590858-3590917	-	-	-	-	-
281702	CNGB1	cyclic nucleotide gated channel beta 1	6.10021	0.294246	0.699245	0.0677112	0.917014	0.648146	1.01417	0.940783	0.806947	0.263422	0.844297	0.375353	0.803839	0.255138	1.13895	0.494234	0.813965	0.282725	1.31143	0.160459	1.10595	0.596043	0.795669	0.234133	1.04629	0.811345	0.952081	0.79562	1.41688	0.0746947	0.714664	0.0850793	-	AF074014	Bt.5064	ENSBTAT00000032434	cyclic nucleotide-gated cation channel beta-1 isoform c [Source:RefSeq peptide;Acc:NP_001129113] [ENSBTAT00000032434]	chr18:25894622-25894563	-	-	-	-	-
281705	CNTN1	contactin 1	6.35655	0.745834	0.98538	0.950872	1.0164	0.945754	1.17555	0.500559	0.837571	0.460782	1.00858	0.97148	1.2754	0.313672	1.00033	0.998891	0.855122	0.514383	1.03148	0.896854	1.15659	0.544261	0.712492	0.164131	1.20418	0.439689	1.26455	0.330648	0.784329	0.31432	0.854837	0.513497	NM_174280	NM_174280	Bt.349	ENSBTAT00000045515	Bos taurus contactin 1 (CNTN1), mRNA [NM_174280]	chr5:40046871-40046812	-	-	-	-	-
281706	COPB2	coatomer protein complex, subunit beta 2 (beta prime)	13.1557	0.114812	0.934459	0.525068	1.20704	0.0854116	1.06838	0.535102	1.19904	0.0963967	1.02743	0.799035	0.91547	0.408933	1.05473	0.616866	0.946051	0.602619	1.2917	0.0222	0.885123	0.256717	1.1223	0.282904	0.856879	0.154141	0.891025	0.282899	1.15211	0.190033	0.896964	0.310932	NM_174281	NM_174281	Bt.4801	-	Bos taurus coatomer protein complex, subunit beta 2 (beta prime) (COPB2), mRNA [NM_174281]	chr1:130777946-130778005	-	-	-	-	-
281707	COPZ1	coatomer protein complex, subunit zeta 1	13.1086	0.818015	0.973175	0.87206	1.1316	0.46623	1.09082	0.607481	1.16914	0.358566	1.01128	0.947032	0.964874	0.832308	0.905656	0.558488	1.11988	0.504257	1.16279	0.375272	0.963963	0.827952	1.07179	0.681764	0.864979	0.39356	0.954114	0.780965	0.938627	0.707879	1.23654	0.215375	NM_174282	NM_174282	Bt.43744	ENSBTAT00000007088	Bos taurus coatomer protein complex, subunit zeta 1 (COPZ1), mRNA [NM_174282]	chr5:25838461-25838402	-	-	-	-	-
281710	COXP1	cytochrome c oxidase, pseudogene	5.78182	7.02283e-05	0.724484	0.178355	0.510655	0.00778722	0.653134	0.0790266	0.291745	1.59105e-05	0.38174	0.000331493	0.536723	0.0128923	0.863951	0.535699	1.0516	0.830699	0.704853	0.145371	1.27901	0.300594	0.446685	0.00188738	1.30847	0.259028	1.40599	0.155616	1.60968	0.0513188	1.2172	0.406577	-	CR382845	Bt.15977	-	CR382845 Bovine multi-stage muscles library (bcaj) Bos taurus cDNA clone bcaj0004.e.06 5prim, mRNA sequence [CR382845]	-	-	-	-	-	-
281711	CPLX2	complexin 2	6.02576	0.231841	0.644456	0.136791	1.19512	0.538762	1.22004	0.493206	1.16993	0.588042	1.40539	0.24509	1.42621	0.225812	1.16729	0.59339	0.952986	0.867657	1.85446	0.0403392	1.02085	0.94307	0.958933	0.884619	1.20125	0.527257	1.01482	0.959389	0.818457	0.49008	0.816405	0.484709	NM_174283	NM_174283	Bt.87768	ENSBTAT00000018256	Bos taurus complexin 2 (CPLX2), mRNA [NM_174283]	chr10:5215793-5215733	-	-	-	-	-
281712	CPSF3	cleavage and polyadenylation specific factor 3, 73kDa	8.91875	0.091004	1.04976	0.763035	0.942149	0.711544	1.03442	0.83353	1.01584	0.922209	0.74157	0.0719911	0.699843	0.0339509	0.761164	0.0988068	0.927275	0.639678	0.897487	0.503433	1.09793	0.562831	0.982041	0.910354	0.730006	0.059082	0.943732	0.719301	1.08762	0.602708	1.21823	0.226643	NM_174284	NM_174284	Bt.5045	ENSBTAT00000026303	Bos taurus cleavage and polyadenylation specific factor 3, 73kDa (CPSF3), mRNA [NM_174284]	chr11:87960758-87960699	-	-	-	-	-
281713	CREB1	cAMP responsive element binding protein 1	8.25674	0.0173928	1.14419	0.304584	1.25166	0.092735	1.40562	0.0136089	1.57615	0.00154478	1.17689	0.216568	1.2198	0.134465	1.29348	0.0559577	0.9532	0.712388	1.09393	0.491301	1.123	0.37533	1.12132	0.381427	0.746691	0.0316595	1.03645	0.782889	1.0604	0.652142	0.736928	0.0253026	-	BC142303	Bt.4183	ENSBTAT00000007201	Cyclic AMP-responsive element-binding protein 1 [Source:UniProtKB/Swiss-Prot;Acc:P27925] [ENSBTAT00000007201]	chr2:96329102-96329161	-	-	-	-	-
281715	CREB3	cAMP responsive element binding protein 3	12.8527	5.90382e-05	1.21036	0.0762652	1.04697	0.660741	1.17205	0.136784	1.3916	0.00364669	1.46777	0.00099117	1.68046	3.21151e-05	1.61577	8.7386e-05	1.05522	0.60755	0.86501	0.172617	1.11947	0.285096	1.18732	0.108843	1.05474	0.610629	1.14491	0.20208	0.961502	0.707263	0.653079	0.000342711	NM_174286	NM_174286	Bt.7492	ENSBTAT00000015193	Bos taurus cAMP responsive element binding protein 3 (CREB3), mRNA [NM_174286]	chr8:60316750-60316809	-	-	-	-	-
281716	CRHR1	corticotropin releasing hormone receptor 1	4.12694	0.204472	0.977112	0.949353	1.12942	0.738739	2.24704	0.033695	1.66399	0.170271	1.00884	0.980734	0.885223	0.738304	0.921944	0.82365	1.34742	0.416345	1.15588	0.691518	1.98955	0.0678636	0.740525	0.412956	0.606278	0.17751	0.877465	0.72022	1.04148	0.911226	1.4615	0.302907	NM_174287	NM_174287	Bt.7209	ENSBTAT00000003567	Bos taurus corticotropin releasing hormone receptor 1 (CRHR1), mRNA [NM_174287]	chr19:46477951-46478010	-	-	-	-	-
281717	HAPLN1	hyaluronan and proteoglycan link protein 1	4.14883	0.282533	1.06226	0.894381	0.47924	0.114621	0.557722	0.206373	0.431712	0.0736085	0.691807	0.420901	0.418179	0.0639428	0.528847	0.169239	0.912803	0.841096	0.45115	0.0890401	1.16376	0.739101	0.774064	0.574611	1.60247	0.304903	0.604473	0.274077	1.26464	0.606678	1.72603	0.23661	NM_174288	NM_174288	Bt.30	ENSBTAT00000016468	Bos taurus hyaluronan and proteoglycan link protein 1 (HAPLN1), mRNA [NM_174288]	chr7:85845589-85845530	-	-	-	-	-
281718	CRYAA	crystallin, alpha A	5.55568	0.0146533	0.864961	0.46085	1.50356	0.0451864	0.936175	0.736356	1.62578	0.0187477	1.40911	0.0885406	0.936279	0.736783	1.13618	0.515845	1.41845	0.0828993	1.7383	0.00839674	0.622638	0.0216033	1.73662	0.00849717	0.866729	0.467116	0.664447	0.0447187	1.2135	0.327253	1.24844	0.262667	NM_174289	NM_174289	Bt.397	ENSBTAT00000004073	Bos taurus crystallin, alpha A (CRYAA), mRNA [NM_174289]	chr1:144890311-144890373	-	-	-	-	-
281719	CRYAB	crystallin, alpha B	14.3867	0.0292296	1.41867	0.104472	0.794774	0.279269	0.817796	0.342129	0.693259	0.0897646	0.830545	0.379916	1.33623	0.175003	1.01951	0.926633	0.940666	0.770886	0.560224	0.00980691	1.02897	0.891791	0.847716	0.433923	1.19803	0.392682	1.60886	0.0305551	0.762979	0.204529	0.922661	0.701722	-	BC102745	Bt.88059	ENSBTAT00000000556	Alpha-crystallin B chain [Source:UniProtKB/Swiss-Prot;Acc:P02510] [ENSBTAT00000000556]	chr15:22567053-22566994	-	-	-	-	-
281720	CRYGB	crystallin, gamma B	3.76645	0.29258	1.14798	0.684683	0.78206	0.471013	0.651266	0.213215	1.33084	0.402814	0.679365	0.260458	0.852529	0.63891	0.645481	0.204128	0.659952	0.227274	0.681249	0.263805	0.832757	0.590667	2.04347	0.0431293	0.510478	0.0559673	1.25489	0.505237	0.757136	0.415273	1.02242	0.9479	NM_001013594	NM_001013594	Bt.399	ENSBTAT00000009553	Bos taurus crystallin, gamma B (CRYGB), mRNA [NM_001013594]	chr2:096848349-096848292	-	-	-	-	-
281722	CRYGC	crystallin, gamma C	10.7698	0.170463	1.12494	0.639742	1.04042	0.874594	1.22383	0.423877	0.690394	0.148178	0.701653	0.165984	0.909073	0.704478	0.786832	0.343735	1.22173	0.42777	0.924864	0.755871	1.17628	0.519408	0.564127	0.0295609	1.01631	0.948611	1.29562	0.307095	0.865532	0.566294	1.55272	0.088474	NM_001013595	NM_001013595	Bt.37350	ENSBTAT00000019664	Bos taurus crystallin, gamma C (CRYGC), mRNA [NM_001013595]	chr2:96836940-96836881	-	-	-	-	-
281723	CRYGD	crystallin, gamma D	3.65029	0.674852	0.839555	0.195647	1.02582	0.847999	0.973848	0.842048	1.1052	0.454246	0.951077	0.706316	0.974225	0.844326	1.03735	0.782842	1.06152	0.65397	1.22186	0.140134	0.949339	0.69616	1.13488	0.345404	0.860545	0.2644	1.02434	0.856495	1.06479	0.637475	1.02331	0.862443	NM_174291	NM_174291	Bt.537	ENSBTAT00000029019	Bos taurus crystallin, gamma D (CRYGD), mRNA [NM_174291]	chr2:96826461-96826402	-	-	-	-	-
281724	CRYGS	crystallin, gamma S	5.78745	0.173868	1.37141	0.116131	1.31197	0.174094	1.73157	0.00895914	1.44315	0.0702645	1.25143	0.258878	1.5034	0.0457499	1.425	0.0798733	1.04267	0.831417	0.956658	0.821392	1.31982	0.165157	0.833433	0.357012	0.867152	0.469743	1.20135	0.353794	0.947852	0.784998	0.731695	0.11998	NM_174292	NM_174292	Bt.1647	ENSBTAT00000004084	Bos taurus crystallin, gamma S (CRYGS), mRNA [NM_174292]	chr1:81286699-81286758	-	-	-	-	-
281725	CRYL1	crystallin, lambda 1	11.9004	0.306386	0.941819	0.721926	0.868421	0.404876	0.93711	0.699823	0.803293	0.200135	0.912765	0.58848	1.20585	0.271529	1.12782	0.476783	1.10279	0.562123	0.922068	0.630362	1.0791	0.651547	0.857203	0.363597	1.13628	0.450119	1.32109	0.106687	0.93529	0.691322	0.977805	0.893875	NM_174293	NM_174293	Bt.3220	ENSBTAT00000015575	Bos taurus crystallin, lambda 1 (CRYL1), mRNA [NM_174293]	chr12:36243478-36243537	-	-	-	-	-
281728	CSN3	casein kappa	18.3053	0.00658738	1.29715	0.34395	2.25126	0.0058002	2.18118	0.007694	2.76843	0.000845832	2.37945	0.00350543	1.92502	0.0224939	1.28542	0.36077	1.2461	0.422358	1.73555	0.0513619	0.96887	0.907619	1.26924	0.385132	0.859491	0.579587	0.809019	0.439407	0.667746	0.14663	0.969412	0.909246	NM_174294	NM_174294	Bt.49421	ENSBTAT00000028685	Bos taurus casein kappa (CSN3), mRNA [NM_174294]	chr6:87392614-87392673	-	-	-	-	-
281729	SMC3	structural maintenance of chromosomes 3	11.2804	0.362401	0.923478	0.677917	0.848581	0.394266	0.763051	0.165551	0.723854	0.100129	0.901054	0.587201	0.663691	0.0399505	0.970465	0.875536	0.742782	0.128794	0.918898	0.659105	0.899208	0.579909	0.948631	0.783028	1.2448	0.258473	0.736572	0.118806	1.46222	0.0555363	0.765388	0.170211	-	BC153263	Bt.5290	ENSBTAT00000046231	structural maintenance of chromosomes protein 3 [Source:RefSeq peptide;Acc:NP_776720] [ENSBTAT00000046231]	chr26:31425102-31425161	-	-	-	-	-
281730	CTBP2	C-terminal binding protein 2	11.5527	0.00995473	0.945085	0.51685	0.878501	0.143829	0.801638	0.0161722	0.800833	0.0157449	0.796761	0.0137336	0.748695	0.00237678	0.82189	0.0309193	1.0173	0.843347	0.929547	0.403058	0.912507	0.296531	0.998996	0.990765	0.994915	0.95315	0.939674	0.475547	1.09776	0.287771	1.23776	0.019873	NM_175712	NM_175712	Bt.6440	ENSBTAT00000004405	Bos taurus C-terminal binding protein 2 (CTBP2), mRNA [NM_175712]	chr26:44888106-44888047	-	-	-	-	-
281731	GZMB	granzyme B (granzyme 2, cytotoxic T-lymphocyte-associated serine esterase 1)	7.61523	0.550856	0.939353	0.849926	1.00168	0.995938	1.6232	0.151009	1.62232	0.15145	1.33491	0.385679	1.0905	0.793365	1.37193	0.342999	1.01477	0.964608	1.06636	0.845942	1.62047	0.152378	0.999457	0.998689	0.822841	0.556579	0.816914	0.542146	1.25807	0.489374	0.739671	0.365471	NM_174296	NM_174296	Bt.7145	ENSBTAT00000051876	Bos taurus granzyme B (granzyme 2, cytotoxic T-lymphocyte-associated serine esterase 1) (GZMB), mRNA [NM_174296]	chr21:35137779-35137838	-	-	-	-	-
281732	CTLA4	cytotoxic T-lymphocyte-associated protein 4	4.09502	0.212826	0.933345	0.791694	1.40496	0.199916	1.68223	0.0547118	1.30606	0.311169	0.909633	0.717038	1.41261	0.193055	1.04246	0.873432	0.981863	0.944096	1.5053	0.125734	1.19735	0.492155	0.776386	0.336561	0.696471	0.173562	1.55294	0.100583	0.737972	0.2505	0.941867	0.818598	NM_174297	NM_174297	Bt.19143	ENSBTAT00000017527	Bos taurus cytotoxic T-lymphocyte-associated protein 4 (CTLA4), mRNA [NM_174297]	chr2:92495719-92495778	-	-	-	-	-
281733	CXADR	coxsackie virus and adenovirus receptor	9.19825	0.186236	1.85645	0.0749048	0.823121	0.564365	1.60131	0.169781	0.820094	0.557065	1.22601	0.546392	1.29898	0.439807	1.242	0.521381	0.861754	0.659103	0.443383	0.0218601	1.94541	0.0565329	0.51214	0.0552713	1.49497	0.238673	1.05951	0.86369	0.956136	0.894014	0.693845	0.283018	NM_174298	NM_174298	Bt.2903	ENSBTAT00000006400	Bos taurus coxsackie virus and adenovirus receptor (CXADR), mRNA [NM_174298]	chr1:18951469-18951410	-	-	-	-	-
281734	CXCL2	chemokine (C-X-C motif) ligand 2	10.818	0.00893465	5.97289	0.0370059	15.0613	0.00256755	15.5822	0.00231153	19.6166	0.00112541	12.3135	0.00474625	4.60574	0.0715142	7.77699	0.0180824	1.51334	0.614531	2.52162	0.265544	1.03459	0.966952	1.25891	0.779209	0.627707	0.57161	0.37404	0.237224	1.68854	0.524883	0.194592	0.0545063	NM_001048165	NM_001048165	Bt.611	ENSBTAT00000022366	Bos taurus chemokine (C-X-C motif) ligand 2 (CXCL2), mRNA [NM_001048165]	chr6:90823252-90824156	-	-	-	-	-
281735	CXCL6	chemokine (C-X-C motif) ligand 6 (granulocyte chemotactic protein 2)	6.36641	0.866001	1.05935	0.948549	0.62221	0.596409	2.81569	0.252719	1.3748	0.721987	0.818215	0.822421	1.56673	0.616185	1.31123	0.761899	1.03168	0.972157	0.587348	0.552842	4.5253	0.0999662	0.488264	0.425247	0.595153	0.562668	1.91481	0.469483	0.836923	0.842134	0.786803	0.78857	NM_174300	NM_174300	Bt.7165	ENSBTAT00000012939	Bos taurus chemokine (C-X-C motif) ligand 6 (granulocyte chemotactic protein 2) (CXCL6), mRNA [NM_174300]	chr6:90648017-90648076	-	-	-	-	-
281736	CXCR4	chemokine (C-X-C motif) receptor 4	11.8681	0.0830449	0.667519	0.309015	0.426491	0.0379024	0.568038	0.158511	0.310412	0.00584992	0.404267	0.0281649	0.345294	0.011234	0.589669	0.186792	0.797952	0.567289	0.638919	0.260614	1.33189	0.468476	0.546463	0.13294	1.30236	0.503649	0.854123	0.688942	1.70773	0.181237	1.35322	0.444445	NM_174301	NM_174301	Bt.8957	ENSBTAT00000001406	Bos taurus chemokine (C-X-C motif) receptor 4 (CXCR4), mRNA [NM_174301]	chr2:61585584-61585643	-	-	-	-	-
281737	CYLC1	cylicin, basic protein of sperm head cytoskeleton 1	4.65738	0.319214	0.621196	0.239555	1.473	0.336514	0.881106	0.751508	0.600449	0.208557	1.16387	0.70435	1.02867	0.943569	0.684396	0.346516	0.689064	0.355082	2.37123	0.0382849	0.598171	0.205289	0.681472	0.341193	1.93833	0.106289	0.883841	0.757387	0.66532	0.312398	1.00682	0.98642	NM_174302	NM_174302	Bt.81	-	Bos taurus cylicin, basic protein of sperm head cytoskeleton 1 (CYLC1), mRNA [NM_174302]	chrX:69903618-69903559	-	-	-	-	-
281738	CYLC2	cylicin, basic protein of sperm head cytoskeleton 2	5.40282	0.453135	0.993075	0.982836	1.53679	0.190831	1.19328	0.585412	1.07943	0.813029	1.29911	0.420792	0.731562	0.337538	0.82451	0.551601	0.94288	0.855551	1.54751	0.18399	0.776474	0.436197	0.904594	0.756448	1.20352	0.567524	0.563124	0.0842976	1.12705	0.711517	1.14356	0.678408	NM_174303	NM_174303	Bt.50017	-	Bos taurus cylicin, basic protein of sperm head cytoskeleton 2 (CYLC2), mRNA [NM_174303]	chr8:94210469-94210528	-	-	-	-	-
281739	CYP17A1	cytochrome P450, subfamily XVII	6.83781	2.72996e-07	0.851964	0.259959	0.774557	0.0777889	0.836855	0.211771	0.648007	0.00441237	0.516477	6.55456e-05	0.615729	0.00176262	0.629449	0.00262762	1.71475	0.000647179	0.909142	0.499585	1.08043	0.582903	0.774336	0.0774772	0.797025	0.11501	1.19217	0.217627	1.02228	0.875357	2.72422	1.2122e-07	NM_174304	NM_174304	Bt.89153	ENSBTAT00000019061	Bos taurus cytochrome P450, subfamily XVII (CYP17A1), mRNA [NM_174304]	chr26:23696110-23696051	-	-	-	-	-
281740	CYP19A1	cytochrome P450, family 19, subfamily A, polypeptide 1	4.25519	0.38445	1.2224	0.153128	1.17223	0.254765	1.36778	0.030057	1.1924	0.208553	1.04415	0.754065	1.12742	0.387476	1.31156	0.0575025	1.26139	0.100737	0.958965	0.761228	1.16682	0.268536	0.871778	0.323865	0.875669	0.339522	1.07975	0.578689	1.16332	0.277732	0.961754	0.777298	NM_174305	NM_174305	Bt.4447	ENSBTAT00000019823	Bos taurus cytochrome P450, family 19, subfamily A, polypeptide 1 (CYP19A1), mRNA [NM_174305]	chr10:59282652-59282711	-	-	-	-	-
281741	CYP21	cytochrome P450, subfamily XXI (steroid 21-hydroxylase)	3.89956	0.0241561	1.47168	0.0524666	0.983461	0.93077	1.11606	0.568539	1.04933	0.802047	1.6016	0.0200741	1.21239	0.320408	1.84944	0.00331701	1.34694	0.129331	0.668255	0.04372	1.13483	0.51174	0.940211	0.748324	1.52631	0.0350573	0.756983	0.155093	1.52545	0.0352797	0.728297	0.10742	NM_001013596	NM_001013596	Bt.1964	ENSBTAT00000063123	Bos taurus cytochrome P450, subfamily XXI (steroid 21-hydroxylase) (CYP21), mRNA [NM_001013596]	chr23:27165625-27165566	-	-	-	-	-
281742	NDUFA12	NADH dehydrogenase (ubiquinone) 1 alpha subcomplex, 12	12.9644	0.00715083	0.842395	0.137567	0.995318	0.966876	0.983608	0.88375	0.978617	0.848378	0.675696	0.00169142	0.75649	0.0193726	0.783984	0.0390002	0.983854	0.885493	1.18153	0.1482	0.988235	0.916607	0.994926	0.964101	0.69046	0.00275173	1.11957	0.322256	1.03634	0.752322	1.25494	0.0528595	NM_174306	NM_174306	Bt.103280	ENSBTAT00000019529	Bos taurus NADH dehydrogenase (ubiquinone) 1 alpha subcomplex, 12 (NDUFA12), nuclear gene encoding mitochondrial protein, mRNA [NM_174306]	chr5:24846311-24846252	-	-	-	-	-
281743	DEFB1	defensin, beta 1	10.1432	0.0405984	1.83059	0.275115	1.47424	0.480566	4.61987	0.00904274	2.40804	0.117232	1.68836	0.343082	5.22245	0.0052478	2.94634	0.0569461	1.00173	0.997474	0.805335	0.69301	3.13372	0.0450257	0.521237	0.240451	0.701131	0.518422	3.09321	0.0473381	0.564169	0.300948	0.339993	0.0573181	NM_175703	NM_175703	Bt.132	ENSBTAT00000009756	Bos taurus defensin, beta 1 (DEFB1), mRNA [NM_175703]	chr27:5483546-5483487	-	-	-	-	-
281747	EPYC	epiphycan	3.49164	0.667777	0.885955	0.753223	0.694509	0.347602	0.927329	0.844607	0.599719	0.191337	0.57316	0.156158	0.682512	0.325448	0.544784	0.123108	0.889283	0.760612	0.78391	0.528517	1.33523	0.454916	0.646716	0.263201	0.955714	0.906301	1.19079	0.650624	0.798204	0.559346	1.63236	0.209858	NM_174307	NM_174307	Bt.65453	ENSBTAT00000010504	Bos taurus epiphycan (EPYC), mRNA [NM_174307]	chr5:20909756-20909697	-	-	-	-	-
281748	ECHS1	enoyl CoA hydratase, short chain, 1, mitochondrial	13.8729	0.282989	0.848413	0.308977	1.22234	0.216276	1.09299	0.579422	1.14233	0.408572	1.18554	0.29253	0.875874	0.410437	0.987505	0.937343	1.08262	0.620513	1.44074	0.0294218	0.894172	0.486408	1.04515	0.782652	1.03783	0.816517	0.738796	0.0671132	1.12745	0.455715	1.09632	0.566591	NM_001025206	NM_001025206	Bt.64629	ENSBTAT00000044947	Bos taurus enoyl CoA hydratase, short chain, 1, mitochondrial (ECHS1), nuclear gene encoding mitochondrial protein, mRNA [NM_001025206]	chr26:25862182-25862241	-	-	-	-	-
281749	EDNRA	endothelin receptor type A	10.639	0.637925	1.2174	0.309329	0.92153	0.670187	0.805628	0.264984	0.905091	0.603587	1.03359	0.863091	1.0796	0.6897	0.941351	0.752583	0.981609	0.922803	0.756968	0.154203	0.874229	0.484928	1.12346	0.544785	1.14197	0.490266	1.04452	0.820206	0.871942	0.47654	1.04277	0.827018	NM_174308	NM_174308	Bt.4719	ENSBTAT00000018173	Bos taurus endothelin receptor type A (EDNRA), mRNA [NM_174308]	chr17:10752582-10752523	-	-	-	-	-
281750	EDNRB	endothelin receptor type B	5.28851	0.0133231	1.49274	0.037581	1.67594	0.00897555	1.61447	0.0144855	1.74829	0.0051428	1.93809	0.00125295	1.34533	0.116719	1.63748	0.0121036	1.04654	0.805423	1.12273	0.532072	0.96332	0.839601	1.08289	0.666692	1.10856	0.577699	0.69415	0.0563978	1.21717	0.292206	0.639114	0.0213934	NM_174309	NM_174309	Bt.487	ENSBTAT00000006979	Bos taurus endothelin receptor type B (EDNRB), mRNA [NM_174309]	chr12:53310982-53310924	-	-	-	-	-
281751	EIF4E	eukaryotic translation initiation factor 4E	12.5647	0.139931	0.750474	0.0958456	1.02444	0.885532	1.05984	0.729222	1.08535	0.626093	0.888098	0.48131	0.710126	0.0494751	0.90634	0.558931	0.808092	0.210892	1.36506	0.0723018	1.03456	0.839528	1.02407	0.887259	0.81826	0.238109	0.799603	0.189815	1.27631	0.153903	0.8916	0.495835	NM_174310	NM_174310	Bt.1148	ENSBTAT00000012530	Bos taurus eukaryotic translation initiation factor 4E (EIF4E), mRNA [NM_174310]	chr6:27080701-27080760	-	-	-	-	-
281752	CELA3B	chymotrypsin-like elastase family, member 3B	7.47022	0.000289641	1.29571	0.12071	1.096	0.575071	1.47761	0.0229279	1.27743	0.141493	1.71266	0.00259619	2.4225	9.60566e-06	1.84111	0.000829956	1.32601	0.0923565	0.845868	0.309419	1.34818	0.0756859	0.864521	0.375533	1.34071	0.0809589	1.41447	0.0412641	0.760003	0.10115	0.720223	0.0524423	NM_001166518	NM_001166518	Bt.87229	ENSBTAT00000017401	Bos taurus chymotrypsin-like elastase family, member 3B (CELA3B), mRNA [NM_001166518]	chr2:131425577-131425518	-	-	-	-	-
281753	EPB41	erythrocyte membrane protein band 4.1 (elliptocytosis 1, RH-linked)	6.26118	0.617838	1.5763	0.262271	1.65586	0.215373	1.71174	0.187564	2.08496	0.0757096	1.42142	0.384004	1.78844	0.155234	1.74983	0.170725	1.03443	0.93272	1.05047	0.902274	1.03374	0.934037	1.21804	0.623594	0.681751	0.34361	1.2582	0.567991	0.978412	0.956592	0.591162	0.197149	NM_174311	NM_174311	Bt.87209	ENSBTAT00000008765	Bos taurus erythrocyte membrane protein band 4.1 (elliptocytosis 1, RH-linked) (EPB41), mRNA [NM_174311]	chr2:125014932-125014873	-	-	-	-	-
281754	EPB42	erythrocyte membrane protein band 4.2	3.83976	0.258443	0.554763	0.128377	1.06268	0.872522	0.44521	0.0404434	0.669284	0.294289	0.564343	0.13935	0.531049	0.103569	0.460046	0.048575	0.631792	0.231919	1.91555	0.095021	0.418952	0.0285303	1.5033	0.287154	0.843204	0.653152	0.941005	0.872485	0.866297	0.705126	1.37332	0.405473	NM_174312	NM_174312	Bt.59722	-	Bos taurus erythrocyte membrane protein band 4.2 (EPB42), mRNA [NM_174312]	chr10:38519524-38519465	-	-	-	-	-
281758	FABP3	fatty acid binding protein 3, muscle and heart (mammary-derived growth inhibitor)	14.5972	0.0189641	3.01215	0.208775	16.0629	0.00322352	7.13023	0.0299916	16.9769	0.00274314	11.9546	0.00749725	2.52518	0.288834	1.96083	0.438316	2.24273	0.353782	5.33268	0.0612283	0.443895	0.351166	2.38098	0.31989	0.704166	0.685157	0.211231	0.0807045	0.77651	0.769816	1.14377	0.876438	NM_174313	NM_174313	Bt.4758	ENSBTAT00000022375	Bos taurus fatty acid binding protein 3, muscle and heart (mammary-derived growth inhibitor) (FABP3), mRNA [NM_174313]	chr2:122783634-122783693	-	-	-	-	-
281759	FABP4	fatty acid binding protein 4, adipocyte	16.0584	0.192637	0.889611	0.561653	1.30484	0.192703	1.29109	0.210441	1.48289	0.0583662	1.09256	0.660058	1.0501	0.807833	1.03492	0.864373	0.901921	0.608251	1.46675	0.0652212	0.989463	0.957943	1.14856	0.492487	0.736773	0.136789	0.961142	0.843649	0.985541	0.942202	0.871491	0.495469	NM_174314	NM_174314	Bt.97	ENSBTAT00000000079	Bos taurus fatty acid binding protein 4, adipocyte (FABP4), mRNA [NM_174314]	chr14:46833815-46833756	-	-	-	-	-
281760	FABP5	fatty acid binding protein 5 (psoriasis-associated)	13.4699	0.0836005	1.05386	0.843878	1.59463	0.0885944	1.69299	0.0564994	1.55548	0.105929	1.19053	0.514272	1.10597	0.705643	1.03024	0.910929	0.752209	0.290231	1.51313	0.128434	1.06169	0.822229	0.918777	0.750629	0.765375	0.320011	0.928972	0.78218	0.931529	0.790102	0.73013	0.243814	NM_174315	NM_174315	Bt.22869	ENSBTAT00000065769	Bos taurus fatty acid binding protein 5 (psoriasis-associated) (FABP5), mRNA [NM_174315]	chr14:46649263-46649322	-	-	-	-	-
281762	FANCC	Fanconi anemia, complementation group C	7.1344	0.283354	0.892114	0.392576	0.799586	0.100453	0.785323	0.077172	0.848497	0.222024	0.736612	0.027976	0.787862	0.0809685	0.790402	0.084913	0.981053	0.885298	0.896282	0.411924	0.982162	0.892026	1.08044	0.560787	0.868138	0.291425	1.06958	0.612801	1.00322	0.980632	1.24121	0.111895	NM_174316	NM_174316	Bt.4648	-	Bos taurus Fanconi anemia, complementation group C (FANCC), mRNA [NM_174316]	chr8:83022599-83022540	-	-	-	-	-
281766	FCGR3A	Fc fragment of IgG, low affinity IIIa, receptor (CD16a)	10.6531	0.123234	1.05025	0.89702	0.790028	0.535322	0.834303	0.633209	0.60692	0.194732	0.512656	0.0866203	0.393635	0.0197226	0.422597	0.0300098	0.663037	0.283413	0.752227	0.454715	1.05604	0.885554	0.727457	0.404075	0.844684	0.656486	0.767835	0.487569	1.07358	0.85137	1.56896	0.240737	NM_001077402	NM_001077402	Bt.7204	ENSBTAT00000033730	Bos taurus Fc fragment of IgG, low affinity IIIa, receptor (CD16a) (FCGR3A), transcript variant 1, mRNA [NM_001077402]	chr3:8003880-8003939	-	-	-	-	-
281767	FDFT1	farnesyl-diphosphate farnesyltransferase 1	11.939	0.129164	1.29261	0.232339	1.2846	0.243536	1.35882	0.156034	1.6725	0.0213218	1.71444	0.0163198	1.63268	0.0275089	1.77956	0.0108103	1.17457	0.450198	0.993803	0.976597	1.05777	0.791102	1.23085	0.331484	1.02508	0.906958	0.952311	0.817724	1.08996	0.684854	0.660035	0.0584579	NM_001013004	NM_001013004	Bt.14255	ENSBTAT00000016504	Bos taurus farnesyl-diphosphate farnesyltransferase 1 (FDFT1), mRNA [NM_001013004]	chr8:7427849-7427790	-	-	-	-	-
281768	FGFR1	fibroblast growth factor receptor 1	10.9493	0.0804586	1.15942	0.540515	0.760258	0.260933	0.891867	0.635366	0.55535	0.0205944	0.660941	0.09439	1.05326	0.829479	0.889016	0.625979	1.03659	0.881379	0.65572	0.088572	1.17311	0.50913	0.622683	0.0576715	1.19013	0.472026	1.59357	0.0615933	0.844065	0.483544	1.166	0.525257	NM_001110207	NM_001110207	Bt.32941	ENSBTAT00000020550	Bos taurus fibroblast growth factor receptor 1 (FGFR1), mRNA [NM_001110207]	chr27:33250613-33250554	-	-	-	-	-
281769	FGFR3	fibroblast growth factor receptor 3	7.87345	0.00480405	1.28614	0.308248	0.804262	0.376574	0.81697	0.41139	0.443713	0.002447	0.531377	0.0147946	0.727171	0.199746	0.68696	0.133076	1.03524	0.887357	0.625331	0.0634594	1.0158	0.948866	0.54312	0.0181865	1.19757	0.463184	1.36846	0.206536	0.944702	0.816095	1.50699	0.10228	NM_174318	NM_174318	Bt.79144	ENSBTAT00000009427	Bos taurus fibroblast growth factor receptor 3 (FGFR3), mRNA [NM_174318]	chr6:109701810-109701869	-	-	-	-	-
281770	FOXL2	forkhead box L2	6.46243	0.512283	0.901697	0.697888	0.856525	0.56197	1.07019	0.79897	0.757627	0.302115	0.615816	0.0773987	0.923233	0.764322	0.734271	0.251995	1.01322	0.960652	0.949903	0.846946	1.24945	0.405962	0.707938	0.201626	0.812822	0.43892	1.4992	0.136651	0.795326	0.393	1.3799	0.232903	NM_001031750	NM_001031750	Bt.13033	ENSBTAT00000044307	Bos taurus forkhead box L2 (FOXL2), mRNA [NM_001031750]	chr1:131243500-131243559	-	-	-	-	-
281773	FXYD2	FXYD domain containing ion transport regulator 2	9.2756	0.251049	1.08156	0.650916	1.19996	0.296972	1.36783	0.0789357	1.29521	0.143031	1.43343	0.0453761	1.31601	0.12096	1.59883	0.010969	1.319	0.118054	1.10947	0.549401	1.1399	0.45143	0.94691	0.752636	1.10672	0.558939	0.91808	0.62194	1.21491	0.266072	0.82498	0.271561	NM_174320	NM_174320	Bt.182	ENSBTAT00000012957	Bos taurus FXYD domain containing ion transport regulator 2 (FXYD2), mRNA [NM_174320]	chr15:28910308-28909499	-	-	-	-	-
281777	GAP43	growth associated protein 43	5.49404	0.0310749	0.971329	0.807112	1.07233	0.558885	1.02831	0.814711	1.16349	0.210513	1.48721	0.00239034	1.15806	0.224532	1.28182	0.0451198	1.1982	0.137349	1.10398	0.409247	0.958953	0.725171	1.13146	0.304667	1.27823	0.0474125	0.778677	0.0436369	1.10687	0.397178	0.934764	0.572237	NM_203358	NM_203358	Bt.5457	ENSBTAT00000008460	Bos taurus growth associated protein 43 (GAP43), mRNA [NM_203358]	chr1:60956888-60956947	-	-	-	-	-
281778	GCNT1	glucosaminyl (N-acetyl) transferase 1, core 2	7.89806	0.195083	0.703929	0.303944	0.480463	0.0377359	0.68134	0.262162	0.652636	0.213675	0.533129	0.0715255	0.353383	0.0045363	0.654533	0.216715	0.511288	0.0556219	0.682544	0.264311	1.41809	0.306333	0.957871	0.898677	0.816886	0.550948	0.662846	0.23031	1.8522	0.0770417	0.781149	0.467227	NM_177510	NM_177510	Bt.91783	ENSBTAT00000016953	Bos taurus glucosaminyl (N-acetyl) transferase 1, core 2 (GCNT1), mRNA [NM_177510]	chr8:52850627-52850687	-	-	-	-	-
281779	GFPT1	glutamine--fructose-6-phosphate transaminase 1	7.58948	0.00477854	1.14282	0.669715	3.00225	0.00148758	2.10069	0.023938	3.25794	0.000755133	2.30713	0.0119989	1.50558	0.1976	1.61395	0.133992	1.22016	0.525827	2.62705	0.00438415	0.699704	0.25901	1.55089	0.168047	0.708157	0.27498	0.652575	0.179556	1.07198	0.824034	0.756013	0.374368	NM_001109961	NM_001109961	Bt.54106	ENSBTAT00000023441	Bos taurus glutamine--fructose-6-phosphate transaminase 1 (GFPT1), mRNA [NM_001109961]	chr11:67684511-67684452	-	-	-	-	-
281780	GGTA1	alpha-galactosyltransferase 1 (glycoprotein)	11.5808	0.722246	1.32558	0.281778	1.11692	0.669871	1.02352	0.928447	1.00394	0.987882	0.941861	0.817131	0.91675	0.737348	0.844729	0.516288	0.813734	0.428781	0.842584	0.510041	0.916384	0.73619	0.980867	0.940522	0.938165	0.805373	0.973338	0.916877	0.921439	0.752214	0.963307	0.885214	NM_177511	NM_177511	Bt.53385	ENSBTAT00000016033	Bos taurus alpha-galactosyltransferase 1 (glycoprotein) (GGTA1), mRNA [NM_177511]	chr11:92297740-92297681	-	-	-	-	-
281781	B4GALT1	UDP-Gal:betaGlcNAc beta 1,4- galactosyltransferase, polypeptide 1	15.2092	0.237047	1.03474	0.897318	1.65808	0.0646749	1.38873	0.221345	1.75242	0.0418732	1.40024	0.210286	1.12705	0.651906	0.997993	0.993942	1.06981	0.798811	1.60241	0.0836338	0.837557	0.504755	1.26188	0.382915	0.799035	0.399782	0.804895	0.415102	0.885492	0.646476	1.07197	0.792964	-	AF515786	Bt.5141	ENSBTAT00000020286	Beta-1,4-galactosyltransferase 1Lactose synthase A proteinN-acetyllactosamine synthaseBeta-N-acetylglucosaminylglycopeptide beta-1,4-galactosyltransferaseBeta-N-acetylglucosaminyl-glycolipid beta-1,4-galactosyltransferaseProcessed beta-1,4-galactosyltransferase 1 [Source:UniProtKB/Swiss-Prot;Acc:P08037] [ENSBTAT00000020286]	chr8:76176967-76176908	-	-	-	-	-
281782	GHRHR	growth hormone releasing hormone receptor	3.7602	4.85217e-08	1.48179	0.00161644	0.966424	0.762259	1.00609	0.957058	0.672218	0.00147838	0.662769	0.0010692	0.66312	0.00108227	0.537495	7.85109e-06	0.852279	0.164428	0.652199	0.000737904	1.04105	0.721697	0.668147	0.00128687	0.985945	0.900148	1.00053	0.996257	0.810554	0.0713714	1.58565	0.000337493	-	AB022596	Bt.4189	ENSBTAT00000046224	growth hormone-releasing hormone receptor [Source:RefSeq peptide;Acc:NP_851363] [ENSBTAT00000046224]	chr4:65797801-65794177	-	-	-	-	-
281783	GLRA1	glycine receptor, alpha 1	4.33171	0.0155256	1.09748	0.497323	1.32767	0.0458437	1.04372	0.754019	0.979212	0.877656	1.09944	0.489169	0.829021	0.177036	0.760425	0.0530734	0.901957	0.451957	1.20975	0.170663	0.786128	0.0866539	0.938195	0.640768	1.12278	0.399252	0.754037	0.0466386	0.917257	0.528311	1.18612	0.217749	NM_174321	NM_174321	Bt.5559	ENSBTAT00000019143	Bos taurus glycine receptor, alpha 1 (GLRA1), mRNA [NM_174321]	chr7:65025205-65025146	-	-	-	-	-
281785	GLUD1	glutamate dehydrogenase 1	10.9425	0.276813	1.34678	0.312803	0.924437	0.788028	0.899225	0.716391	0.940823	0.8346	0.763261	0.35887	0.566778	0.0604352	0.773345	0.382325	0.803556	0.456335	0.686406	0.204682	0.972727	0.924565	1.04626	0.876958	0.811269	0.47604	0.742575	0.312936	1.36446	0.292503	1.03907	0.895609	NM_182652	NM_182652	Bt.107155	ENSBTAT00000009923	Bos taurus glutamate dehydrogenase 1 (GLUD1), nuclear gene encoding mitochondrial protein, mRNA [NM_182652]	chr28:041946792-041946733	-	-	-	-	-
281787	GLYAT	glycine-N-acyltransferase	3.76727	0.17607	0.421403	0.057771	0.744717	0.504281	0.685511	0.393617	0.955669	0.917829	0.734454	0.484604	1.6505	0.260146	0.667181	0.361058	0.553836	0.186301	1.76723	0.202275	0.920499	0.850537	1.3941	0.452151	0.768524	0.550504	2.24724	0.0742247	0.404231	0.0474541	0.830112	0.672341	NM_177513	NM_177513	Bt.62101	ENSBTAT00000006079	Bos taurus glycine-N-acyltransferase (GLYAT), nuclear gene encoding mitochondrial protein, mRNA [NM_177513]	chr15:83456562-83456078	-	-	-	-	-
281788	GNA11	guanine nucleotide binding protein (G protein), alpha 11 (Gq class)	12.406	7.49148e-05	0.907688	0.307666	0.952392	0.604671	0.858436	0.113085	0.966468	0.717006	1.16517	0.112586	1.34744	0.00357617	1.39579	0.0013785	0.986745	0.887113	1.04925	0.609867	0.901348	0.274693	1.12585	0.214121	1.20559	0.0550764	1.15643	0.130517	1.03588	0.707948	0.706944	0.000954657	NM_174322	NM_174322	Bt.5511	ENSBTAT00000054342	Bos taurus guanine nucleotide binding protein (G protein), alpha 11 (Gq class) (GNA11), mRNA [NM_174322]	chr7:21937844-21937785	-	-	-	-	-
281789	GNA14	guanine nucleotide binding protein (G protein), alpha 14	8.02472	0.408007	0.658503	0.265494	0.547277	0.112652	0.697735	0.33593	0.605846	0.183948	0.988029	0.97408	0.920441	0.823101	1.21648	0.598014	0.906457	0.791172	0.831093	0.618524	1.27492	0.514042	0.868304	0.703615	1.63082	0.194353	0.931593	0.848442	1.32163	0.454314	0.745146	0.430209	NM_174323	NM_174323	Bt.4734	ENSBTAT00000028151	Bos taurus guanine nucleotide binding protein (G protein), alpha 14 (GNA14), mRNA [NM_174323]	chr8:53686529-53686470	-	-	-	-	-
281790	GNAI1	guanine nucleotide binding protein (G protein), alpha inhibiting activity polypeptide 1	10.0685	0.0072936	1.12782	0.590298	1.7342	0.0192896	1.86633	0.00891415	1.97733	0.00473819	1.69129	0.0248699	1.06002	0.793742	1.46012	0.0981867	0.938741	0.776769	1.53765	0.0620718	1.07619	0.741978	1.05947	0.795521	0.85534	0.485158	0.626753	0.0439775	1.37745	0.158684	0.642921	0.0558527	NM_174324	NM_174324	Bt.5546	ENSBTAT00000003515	Bos taurus guanine nucleotide binding protein (G protein), alpha inhibiting activity polypeptide 1 (GNAI1), mRNA [NM_174324]	chr4:41160705-41160646	-	-	-	-	-
281791	GNAI2	guanine nucleotide binding protein (G protein), alpha inhibiting activity polypeptide 2	11.4879	0.0462312	0.973573	0.900204	0.641361	0.0455984	0.814461	0.340821	0.574743	0.0145491	0.70826	0.114982	1.12074	0.594506	0.882313	0.558962	1.02345	0.913579	0.65877	0.0591878	1.2699	0.268924	0.705673	0.111359	1.23231	0.332432	1.58238	0.0393609	0.787261	0.268413	1.15996	0.489172	NM_001101040	NM_001101040	Bt.4311	ENSBTAT00000027511	Bos taurus guanine nucleotide binding protein (G protein), alpha inhibiting activity polypeptide 2 (GNAI2), mRNA [NM_001101040]	chr22:50671425-50671366	-	-	-	-	-
281792	GNAO1	guanine nucleotide binding protein (G protein), alpha activating activity polypeptide O	7.35516	0.432378	0.912375	0.64998	0.760115	0.181455	0.985541	0.942432	0.757055	0.175337	0.767222	0.196212	0.884542	0.544427	0.834302	0.37278	1.147	0.498413	0.833117	0.369099	1.29657	0.20495	0.768162	0.19822	1.01343	0.947262	1.15291	0.482592	0.943202	0.772044	1.3748	0.12315	NM_174325	NM_174325	Bt.65084	ENSBTAT00000033660	Bos taurus guanine nucleotide binding protein (G protein), alpha activating activity polypeptide O (GNAO1), mRNA [NM_174325]	chr18:24339535-24339476	-	-	-	-	-
281793	GNAS	GNAS complex locus	14.4762	0.0393134	0.922475	0.35911	0.984056	0.853926	0.972484	0.749425	0.903975	0.253431	0.81947	0.0295252	0.804071	0.01811	0.872424	0.126452	1.07617	0.403475	1.06676	0.461386	0.988241	0.892201	0.929553	0.405732	0.906518	0.266546	0.981209	0.828	1.08501	0.353904	1.23354	0.0224121	NM_181021	NM_181021	Bt.64619	-	Bos taurus GNAS complex locus (GNAS), mRNA [NM_181021]	chr13:58010069-58010010	-	-	-	-	-
281794	GNAT1	guanine nucleotide binding protein (G protein), alpha transducing activity polypeptide 1	6.27506	0.13791	1.03418	0.902774	0.852377	0.562809	0.583669	0.0588852	1.02669	0.923745	0.625472	0.0969537	1.09962	0.730264	1.14957	0.613293	1.12049	0.679738	0.824203	0.48431	0.684754	0.176402	1.75902	0.0482835	0.609215	0.080512	1.75806	0.0484848	1.04542	0.871755	0.974703	0.925802	NM_181022	NM_181022	Bt.4774	ENSBTAT00000023990	Bos taurus guanine nucleotide binding protein (G protein), alpha transducing activity polypeptide 1 (GNAT1), mRNA [NM_181022]	chr22:50723507-50723448	-	-	-	-	-
281795	GNAT2	guanine nucleotide binding protein (G protein), alpha transducing activity polypeptide 2	6.36711	0.0581954	1.10869	0.690677	1.09756	0.719479	1.48059	0.137977	1.14781	0.595391	2.01124	0.0113555	1.05216	0.844351	1.23475	0.418322	0.754755	0.282559	0.989969	0.968935	1.34897	0.253625	0.775239	0.329913	1.75224	0.0379081	0.523141	0.0179461	1.17354	0.537989	0.611261	0.0659474	NM_174326	NM_174326	Bt.472	ENSBTAT00000017305	Bos taurus guanine nucleotide binding protein (G protein), alpha transducing activity polypeptide 2 (GNAT2), mRNA [NM_174326]	chr3:33961403-33961462	-	-	-	-	-
281796	GNGT1	guanine nucleotide binding protein (G protein), gamma transducing activity polypeptide 1	7.18564	0.0122052	0.708395	0.348738	1.05504	0.883252	0.88149	0.729778	0.906178	0.787233	0.441105	0.0320619	0.285686	0.001845	0.466772	0.0447554	0.901192	0.775647	1.48933	0.280324	0.835507	0.623046	1.02801	0.939639	0.486776	0.0568983	0.647659	0.24006	1.63387	0.185853	1.93069	0.0801581	-	K02199	Bt.473	ENSBTAT00000003465	Guanine nucleotide-binding protein G(T) subunit gamma-T1 [Source:UniProtKB/Swiss-Prot;Acc:P02698] [ENSBTAT00000003465]	chr4:11067300-11067359	-	-	-	-	-
281797	GNGT2	guanine nucleotide binding protein (G protein), gamma transducing activity polypeptide 2	8.36802	0.00117427	0.774034	0.194728	0.708697	0.0852313	0.545369	0.00407726	0.453228	0.000349992	0.465093	0.000496824	0.61751	0.0188538	0.420578	0.000126173	0.785173	0.219998	0.915588	0.650545	0.769538	0.185095	0.831049	0.345043	1.02618	0.894203	1.32771	0.152756	0.681086	0.0565416	1.86689	0.00323507	NM_174328	NM_174328	Bt.1263	ENSBTAT00000066198	Bos taurus guanine nucleotide binding protein (G protein), gamma transducing activity polypeptide 2 (GNGT2), mRNA [NM_174328]	chr19:37998273-37998332	-	-	-	-	-
[truncated: 17,084 more rows]

## Sheet: 3fdr0.05p0.05
GeneSymbol	GeneName	Gene ID	Chromosome	Start	End	Strand	FDR	1	p	15	p	30	p	60	p	120	p		1	p	15	p	30	p	60	p	120	p	Total FC
[truncated: 372 more rows]

[truncated: 9 more sheets: 14fdr0.05p0.05, 5fdr0.05p0.05, 6fdr0.05p0.05, 20fdr0.05p0.05, 28FDR0.05P0.05, 9FDR0.05P0.05, 4FDR0.05P0.05, 10FDR0.05P0.05, 1FDR0.05P0.05]
