# Supplementary material for: Dynamic Profile of the Yak Mammary Transcriptome during the Lactation Cycle
Source: Animals (Basel). 2023 May 22;13(10):1710. doi: 10.3390/ani13101710 (PMC10215676; doi:10.3390/ani13101710)
Supplement: Supplementary file 1 [file animals-13-01710-s001.zip › Supplementary File 3 Dynamic Impact Approach results of KEGG pathways from differentially expressed genes during lactation in yak mammary tissue.xlsx]

## Sheet: Summary pathways
Flux =	-50		-25		0		25		50			Impact		=	0		12.5		25		50		100
	vs. -30 d																vs. prior time point
Category	-15		1		15		30		60		120		180		240		1vs-15		15vs1		30vs15		60vs30		120vs60		180vs120		240vs180				100
1. Metabolism	17.0553	-0.386175	73.4528	34.8539	48.8676	14.768	96.6609	39.8383	70.4667	14.1489	58.4896	-12.7655	56.5623	-9.69258	2.2069	1.83364	38.0031	19.2301	6.47711	2.63691	7.10335	-0.593089	8.4675	-3.69971	13.1111	-4.30855	4.00314	-0.511875	43.778	11.1232			50
0.1 Metabolic Pathways	12.8035	-2.58781	58.746	23.0079	40.5916	9.24581	86.0733	31.0771	63.0131	7.75496	54.479	-5.30032	54.4075	-5.65974	0.757536	0.604515	31.8837	18.6782	3.3039	0.879819	4.82635	-1.75753	6.42266	-3.72047	12.4114	-3.35267	1.56948	0.0825787	39.7154	7.83672			-50
1.1 Carbohydrate Metabolism	12.2073	-7.5422	49.2499	20.8167	29.104	7.11059	64.9785	34.4213	43.6344	7.44129	52.9683	-17.1719	45.1239	-16.9185	1.83232	1.83232	28.8893	25.6077	6.78799	-2.27511	5.82689	-2.34832	6.98993	-6.32096	12.695	-7.68393	4.7553	-4.7553	31.7424	12.5207
1.2 Energy Metabolism	5.81753	-4.6694	40.8837	26.8017	40.12	26.9676	68.5171	36.8478	52.0635	19.1844	72.6753	1.32696	60.8333	-0.299601			25.6485	24.7449			1.91549	-0.850319	8.90043	-2.95063	7.49263	-1.85944	0.86289	0.86289	56.2763	-16.4773
1.3 Lipid Metabolism	14.6561	5.76674	78.7699	52.5923	56.2179	31.9222	125.02	76.3093	94.807	31.9507	63.5284	-6.43248	64.6476	-10.7659	3.63398	3.13979	53.0116	34.2777	7.9849	5.49565	5.27559	2.04251	5.76304	-2.55026	16.3796	-6.67992	4.55553	-2.73728	50.616	14.2142
1.4 Nucleotide Metabolism	19.0713	-16.4603	33.8435	-10.7677	33.4614	-11.6051	81.8451	-26.0852	72.1159	-35.2727	45.2534	-21.2532	52.7622	-27.6997	0.283646	-0.283646	17.6725	9.68757	2.95293	1.94812	12.5194	-6.42287	5.27119	-2.5286	17.1873	4.88368	3.68339	-0.429381	41.2305	22.0708
1.5 Amino Acid Metabolism	31.1156	7.515	144.369	87.0855	80.5641	8.61945	111.091	32.933	72.2099	-5.06779	69.2948	-50.0486	64.2193	-30.2046	2.3523	2.3523	43.5518	30.9846	4.2409	-2.96784	4.20921	-1.89149	9.74606	-7.89051	9.24413	-6.65608	3.68054	3.68054	61.4424	35.0215
1.6 Metabolism of Other Amino Acids	29.0167	-15.6164	59.8766	-22.0839	35.4631	-25.0989	102.899	-24.6706	79.0657	-39.4704	76.0794	-72.5892	71.4957	-53.0122			55.2261	-34.8981	11.0478	9.13862	14.3257	6.28267	7.16971	-7.16971	13.8811	-4.07301	5.24036	-1.96524	47.1936	47.1936
1.7 Glycan Biosynthesis and Metabolism	7.5182	-3.40339	46.3734	9.60999	30.0818	10.6352	66.3901	11.5067	55.2849	13.9435	45.0787	4.49026	36.6785	1.17902	1.52182	1.52182	22.2883	4.48776	4.51542	4.51542	9.74938	-2.93054	8.84298	-1.0269	10.9002	-1.23421	4.6548	3.91958	26.3843	2.39611
1.8 Metabolism of Cofactors and Vitamins	15.7069	9.63118	82.6799	42.9088	66.5447	38.8533	133.624	84.0988	96.9299	66.5577	60.4405	29.9639	71.5464	36.9521	2.85181	2.85181	41.2919	25.5191	6.61226	3.62924	6.64218	-0.761308	15.0777	1.94188	19.0527	-3.12163	3.05067	-3.05067	52.9268	-23.096
1.9 Metabolism of Terpenoids and Polyketides	15.2954	-15.2954	80.4632	49.7479	55.8485	34.4826	197.591	165.749	141.939	65.5205	76.976	11.6437	73.5848	-2.03912			52.8753	52.8753											24.2923	-3.39871
1.10 Biosynthesis of Other Secondary Metabolites											50.1323	-50.1323
1.11 Xenobiotics Biodegradation and Metabolism	8.66034	0.486599	33.6975	9.39806	33.5123	8.20393	62.1537	18.4914	46.9145	2.59242	32.6172	1.8582	49.5767	14.1289	1.26425	-1.26425	28.3148	2.65497	2.26331	-0.464033	4.31369	-0.101224	4.14045	-3.01896	4.32206	1.5905			44.6349	-15.6316
2. Genetic Information Processing	17.9467	-16.2833	40.9075	-20.1494	34.4804	-21.9603	74.7278	-32.3609	58.5692	-36.2741	36.5834	-23.5587	35.1944	-18.3415	1.26735	-1.26735	17.9615	-0.106167	2.67705	-1.32485	4.77191	-2.70318	5.57183	-1.49449	14.3334	3.00417	2.08234	1.35973	23.0206	10.0041
2.1 Transcription	4.89348	-4.89348	14.3154	-8.40126	6.51119	-6.09009	23.8392	-0.22057	17.5529	-6.95726	14.4716	-4.34738	13.3761	3.11676			10.714	5.54563	1.56135	1.56135	2.78324	-1.94821	3.69461	-2.31974	11.2074	3.78513	4.49592	4.49592	11.1449	-3.41087
2.2 Translation	11.9044	-10.1508	26.6581	-9.29715	17.5762	-7.9363	34.8094	-1.26868	35.9282	-15.0446	28.75	-19.5955	23.4637	-16.5621	1.51641	-1.51641	17.7747	3.66402	0.604127	0.604127	1.99267	0.0627506	2.72438	-1.36083	13.8744	1.43972	1.68307	0.289499	13.7864	9.96629
2.3 Folding, Sorting and Degradation	4.63308	-0.549657	36.3035	7.51112	27.9912	0.568711	71.8772	9.8526	48.3354	-5.71394	34.0888	-7.93054	32.1736	-0.942034	0.520177	-0.520177	24.4803	1.88914	3.47421	-2.52865	4.84546	-2.60308	5.20616	-4.73461	14.9166	-2.81423	1.57789	0.958465	26.193	-0.369266
2.4 Replication and Repair	42.8223	-42.8223	71.4494	-67.3377	70.1226	-67.8659	136.763	-123.59	109.884	-104.277	57.0774	-54.6999	59.4035	-50.8527			14.1358	-8.40175			8.27306	-5.8712	9.98442	2.75514	15.5986	10.7056	1.37458	1.37458	32.9525	28.8454
3. Environmental Information Processing	8.36731	0.61218	38.1861	-4.65476	34.206	-1.99869	70.8655	-9.57324	50.1548	-8.74505	44.9977	-4.04597	40.6083	-8.21187	1.53057	-0.00936666	19.2701	-5.73491	6.31384	4.2046	7.85084	-5.84804	4.80892	0.113816	10.5961	3.43504	3.02947	-0.384338	25.7805	5.50965
3.1 Membrane transport	10.5057	10.5057	44.4365	30.3955	30.8107	6.56278	81.4945	23.3266	49.5513	3.90521	26.3134	-17.8619	26.6626	-13.3883	2.49638	2.49638	45.3836	-12.0501	18.3716	18.3716	31.3501	-31.3501			16.1486	0.0692011			27.8343	9.78776
3.2 Signal Transduction	7.86543	-0.473099	36.8025	-7.08818	30.8193	-1.39884	64.5782	-5.86078	44.6031	-4.6168	43.4705	3.35719	37.7181	-1.14727	0.966843	0.0703812	17.275	-5.81262	5.13078	3.39019	6.41901	-4.20891	5.14013	-0.365361	11.8292	4.70384	2.24879	0.173322	23.4182	-0.029384
3.3 Signaling Molecules and Interaction	9.21287	1.12331	40.4283	-6.72542	44.3683	-5.78864	85.4984	-28.0075	65.5728	-23.2603	53.8688	-20.9507	52.0426	-26.3454	2.41658	-0.7953	18.2283	-3.94238	5.84376	1.9255	5.91356	-3.98015	3.89808	1.43155	5.81691	0.787314	4.786	-1.63907	31.7636	19.6725
4. Cellular Processes	13.5977	0.146254	34.2561	0.220018	36.9461	-4.84371	84.1511	-20.1784	76.1434	-25.4527	64.8076	-11.3511	60.6557	-17.5202	1.51793	-0.553252	17.4641	-3.30979	3.51708	0.574837	8.45574	-4.71085	4.04607	-0.804531	14.0882	6.08997	2.80677	0.0829718	47.4602	14.7467
4.1 Transport and Catabolism	10.5699	4.95636	36.6617	14.0028	36.3	11.0427	66.0359	10.8259	44.828	-2.7477	43.7619	-2.42836	35.2123	-1.21243	1.61097	-0.934997	18.7564	2.36785	3.01602	-0.775272	4.29432	-3.47332	2.8048	-0.769964	10.7081	0.627197	2.27306	1.81123	20.6082	0.184302
4.2 Cell Motility	9.38784	6.61072	21.2341	5.72612	22.135	3.83876	40.9123	-3.6472	27.1837	-2.82916	33.371	17.1687	25.6762	-0.0501437	2.27625	0.180819	17.6263	-7.64114	4.7334	2.8206	3.85283	-3.85283	3.39599	-0.240287	12.3353	9.6102	2.60856	-1.86227	20.1014	3.95291
4.3 Cell Growth and Death	23.6411	-9.21055	48.4142	-14.3486	57.3533	-23.1784	160.141	-70.682	175.38	-80.315	126.819	-42.2791	136.127	-50.4217	0.796402	0.0179787	15.7671	-5.0803	5.31992	0.23939	17.6582	-9.70385	6.02733	-3.95346	14.9108	8.85076	2.03113	-0.0517838	117.114	46.7001
4.4 Cell Communication	8.39156	1.87431	20.3464	-3.81637	21.0494	-8.53774	41.6147	-12.5629	28.2909	-4.62737	36.9628	1.29352	25.7339	-9.37087	2.08151	-1.20452	17.5052	-7.55349	2.03648	2.03648	4.56546	-1.16989	3.77891	2.16012	17.9289	9.27759	4.29907	-1.45628	18.2112	3.69477
5. Organismal Systems	9.58267	1.84787	35.491	6.69661	31.1312	2.64679	67.1084	-0.258355	54.7268	-3.74754	49.0802	1.2228	42.4315	-2.8237	2.09545	-0.55978	17.9356	2.76868	4.31931	0.448437	7.01671	-3.3024	4.16143	-0.886381	11.7061	2.58747	4.01913	1.062	26.7354	3.26494
5.1 Immune System	9.11119	3.42876	31.19	-1.04129	37.8334	-2.02277	78.4956	-26.7719	65.6502	-25.0868	57.8595	-9.67862	45.2933	-5.51795	2.21887	-1.58237	14.6337	-2.17762	3.10715	0.241542	7.70936	-6.00772	3.99436	-1.92864	11.5899	3.92974	3.405	1.02941	24.27	-1.1054
5.2 Endocrine System	12.1156	2.04854	48.7145	18.0203	35.927	4.47151	93.8296	2.1347	74.3341	-16.9225	71.4807	-23.2999	68.8944	-26.7046	1.05979	0.0599989	24.5132	3.1054	4.83012	-0.851915	7.52898	-3.43601	4.38531	-0.864185	16.8696	0.07663	4.17556	0.0137714	55.2227	25.4877
5.3 Circulatory System	9.79472	4.71375	31.769	3.13197	26.3359	1.82484	42.9533	-1.5561	33.3323	-7.53591	31.6393	9.49817	35.0365	1.09252			15.4476	-2.2165	5.05875	5.05875	4.34901	-3.04724	6.13589	-1.68968	13.3607	7.14654	4.67292	4.67292	22.2653	2.59814
5.4 Digestive System	9.24176	0.223192	35.2542	7.10742	24.4988	8.99173	54.7322	11.7153	43.5746	7.53841	35.4743	4.81753	35.4117	-5.43278	1.02069	1.02069	18.1679	7.79545	5.20206	0.0107468	6.60005	-2.80561	3.04034	1.51162	9.60886	-1.64379	7.65481	0.264388	21.3907	8.8433
5.5 Excretory System	12.3717	-2.79003	32.6012	11.1452	27.7981	1.92896	59.7582	21.4897	51.4889	22.2666	41.5759	16.9652	32.2171	9.42692	1.56376	-1.56376	12.9893	6.68857	3.79517	3.79517	7.33366	0.338059	4.19341	-4.19341	6.6351	1.52302	3.49454	-3.49454	19.3478	-3.97163
5.6 Nervous System	4.7981	-3.03969	34.7667	-1.86257	22.9481	-2.33675	60.7279	1.77343	44.9316	-2.24447	35.8037	5.63443	33.3451	0.856245	0.503664	0.503664	16.2726	5.02789	2.89674	2.89674	6.26173	-2.50879	3.35872	0.843825	11.6935	3.92883	4.64162	4.00862	21.5375	-1.86047
5.7 Sensory System	17.3301	11.9215	39.1297	20.3836	20.9088	-0.195824	38.5643	24.504	40.8429	26.9049	32.8291	10.4192	27.6587	13.7348	5.88868	-1.79029	31.9398	20.0243	8.0816	-7.14174	7.20793	6.84326	3.90063	0.0819521	10.2961	5.09805	5.54257	-1.07732	16.7473	-3.34028
5.8 Development	5.54866	1.24303	35.2727	4.61706	36.2126	13.9338	64.6473	19.7865	51.5623	26.1961	57.5634	45.122	45.7522	24.0936	3.48805	2.91799	20.057	-4.42554	6.15551	5.13706	5.5126	-4.1162	4.7515	1.87883	15.9775	5.24515	2.47353	1.63149	24.7637	-11.4524
5.9 Environmental Adaptation	5.34529	5.34529	24.1027	24.1027			24.2379	24.2379	3.30207	-3.30207	31.8545	31.8545	14.0046	14.0046			14.1213	-14.1213					9.00925	-0.309883	13.4444	13.4444			14.9587	-14.9587
6. Human Diseases	10.5237	-1.94531	42.5403	-8.86474	40.5399	-12.1997	92.8749	-39.8616	74.0012	-39.8033	60.3063	-20.7045	50.711	-19.2291	2.96776	-1.3891	16.6306	-1.72461	4.09961	2.90179	7.57675	-6.12149	5.3344	-0.993777	12.9465	5.81112	4.47293	1.61806	29.369	9.25703
6.1 Cancers	9.47936	-7.59253	45.1884	-18.8531	37.1375	-16.6025	78.7308	-30.6722	53.1344	-22.6305	47.5495	-3.11176	42.1934	-12.5015	1.29979	-0.113321	17.3389	-4.94124	2.95571	2.95571	4.30849	-3.50033	6.23882	-1.04952	15.7637	8.2813	2.80376	0.0257307	27.395	9.78349
6.2 Immune System Diseases	8.72583	-3.33052	53.1126	-16.2281	58.8255	-32.8395	148.869	-120.587	142.519	-126.146	100.392	-84.6328	74.455	-57.0592	4.60774	-2.35323	9.52479	2.68721	4.90498	2.80996	13.2167	-12.6428	2.75161	-1.92671	12.1672	5.5069	8.08628	6.57703	36.3127	23.7973
6.3 Neurodegenerative Diseases	5.516	-4.32454	50.0731	4.75698	35.8709	6.67357	74.5306	8.98515	49.7443	6.34185	41.1924	-1.2981	36.3078	-1.02265	0.42613	0.42613	27.2892	9.35197	2.1009	2.1009	5.83554	-1.98334	10.6499	-5.94509	9.7272	-2.06424	2.27921	1.66801	25.1465	0.249096
6.4 Cardiovascular Diseases	13.0434	11.5952	21.8637	-4.76294	20.3629	-7.77729	53.7721	-31.2331	44.8047	-22.3601	45.1881	-0.404066	37.7095	-7.54578	3.5394	-2.89139	22.837	-12.8745	1.71286	1.71286	5.52579	-3.21364	4.49057	4.07902	15.675	11.6731	5.56767	2.50032	23.2747	2.25466
6.5 Metabolic Diseases	15.8599	1.64489	26.9775	-11.9031	27.0251	-11.9567	89.5267	-37.0953	70.0699	-37.3041	49.7388	-22.6169	57.8057	-11.1332	10.0013	2.84524	6.44057	-3.10294	8.32661	8.32661	7.5461	-5.03482	2.79104	0.954682	8.62597	4.59156	7.08971	3.37072	35.8322	2.03457
6.6 Infectious Diseases	13.8102	2.67165	40.5405	2.58688	46.6885	-3.31462	100	-27.1173	81.5687	-36.2752	69.2607	-19.6945	56.5558	-19.0615	2.26168	-1.84426	15.0766	-0.211585	3.44427	1.58695	9.53461	-8.16615	4.24349	-1.07682	10.6487	4.1556	4.37062	-0.4179	30.0148	7.89679

## Sheet: Pathways details
				Flux	=	-50		-25		0		25		50			Impact		=	0		12.5		25		50		100
		SUB-CATEGORY	PATHWAY	vs. -30 d																vs. prior time point
Path ID	CATEGORY			-15		1		15		30		60		120		180		240		1vs-15		15vs1		30vs15		60vs30		120vs60		180vs120		240vs180
bta01100	1. Metabolism	0.1 Metabolic pathways	Metabolic pathways	12.8035	-2.58781	58.746	23.0079	40.5916	9.24581	86.0733	31.0771	63.0131	7.75496	54.479	-5.30032	54.4075	-5.65974	0.757536	0.604515	31.8837	18.6782	3.3039	0.879819	4.82635	-1.75753	6.42266	-3.72047	12.4114	-3.35267	1.56948	0.0825787	39.7154	7.83672											5.11928	1
bta00010	1. Metabolism	1.1 Carbohydrate Metabolism	Glycolysis / Gluconeogenesis	15.0889	-9.67107	48.3086	2.61316	26.2385	-9.03449	44.9417	15.6936	35.4904	-5.10613	53.1491	-5.52543	51.2575	-15.6735	1.48108	1.48108	14.8616	14.8616	3.18349	-3.18349			6.4388	-6.4388	1.23366	1.23366			46.5858	10.9459											-0.600301	1
bta00020	1. Metabolism	1.1 Carbohydrate Metabolism	Citrate cycle (TCA cycle)	1.88471	-1.88471	22.6569	22.6569	12.4482	8.13099	27.0361	24.6019	12.2621	0.992134	17.5982	-17.5982	10.9326	-10.9326			24.9308	24.9308					6.07942	-6.07942	15.5648	-13.1246			11.3135	11.3135											3.9097	1
bta00030	1. Metabolism	1.1 Carbohydrate Metabolism	Pentose phosphate pathway	14.2615	-14.2615	22.286	-16.4271	18.4897	-18.4897	28.3146	3.46941	47.766	-16.3069	90.2473	-20.048	96.4338	-24.9852					10.1934	-10.1934					5.77935	-0.654904			89.748	15.7267											-10.2171	1
bta00040	1. Metabolism	1.1 Carbohydrate Metabolism	Pentose and glucuronate interconversions	13.4691	-13.4691	39.1957	-10.5972	16.811	-16.811	38.4282	5.33702	4.81278	-4.81278	18.1043	-18.1043	12.3914	-12.3914							2.71136	-2.71136			12.5209	-12.5209			5.68959	5.68959											-8.03914	1
bta00051	1. Metabolism	1.1 Carbohydrate Metabolism	Fructose and mannose metabolism	16.2868	-12.7509	37.9845	-1.20192	51.9006	12.6246	85.0771	50.5094	67.7918	-1.91172	118.629	-2.92775	113.943	-29.7848			13.5702	7.30497	4.03409	4.03409			9.61686	-9.61686	10.8924	-2.48514			98.1025	19.6126											2.78388	1
bta00052	1. Metabolism	1.1 Carbohydrate Metabolism	Galactose metabolism			45.0783	16.7823			76.8644	27.8938	41.4146	15.3638			18.0048	-0.144977			26.7728	26.7728			12.8698	2.7922			10.5786	-1.83338			12.6723	12.6723											12.5374	1
bta00053	1. Metabolism	1.1 Carbohydrate Metabolism	Ascorbate and aldarate metabolism	16.1629	-16.1629	29.8757	-29.8757	20.1733	-20.1733	19.8547	-19.8547	5.77534	-5.77534	12.7454	-12.7454	14.8696	-14.8696							3.25363	-3.25363							6.82751	6.82751											-12.8759	1
bta00500	1. Metabolism	1.1 Carbohydrate Metabolism	Starch and sucrose metabolism			53.4041	25.7863	53.7084	29.7128	98.5835	59.3573	90.8596	58.3303	51.3706	32.2439	48.5419	28.2726			14.5156	10.7937			1.43542	-1.43542			7.10087	-1.29545			25.2335	-19.2092											22.2557	1
bta00520	1. Metabolism	1.1 Carbohydrate Metabolism	Amino sugar and nucleotide sugar metabolism			48.381	38.0686	21.4807	17.3296	72.6224	50.7709	28.3136	12.9431	25.0548	7.16534	20.6936	-4.86413			40.8335	36.3782			2.57539	-2.57539			15.6802	-4.60934	4.7553	-4.7553	15.9378	8.18501											14.0033	1
bta00562	1. Metabolism	1.1 Carbohydrate Metabolism	Inositol phosphate metabolism	7.33432	7.33432	37.6355	2.52265	26.0471	-5.37597	54.7433	-0.735767	27.0982	-10.286	34.4073	-15.076	27.0143	-6.02431	1.0207	1.0207	17.8315	-3.82357	12.9405	6.06861	10.8457	-10.8457	10.1858	-6.17199	16.8519	-0.779376			7.77416	0.0299349											-3.01018	1
bta00620	1. Metabolism	1.1 Carbohydrate Metabolism	Pyruvate metabolism	10.5061	-2.59897	61.4598	37.2362	24.4372	8.0805	64.5273	49.5196	28.0032	11.8391	29.9782	0.398619	20.8873	-3.85497	2.16157	2.16157	21.6899	21.6899	4.64617	-4.64617			4.92926	-4.92926					8.22621	1.08654											9.66521	1
bta00630	1. Metabolism	1.1 Carbohydrate Metabolism	Glyoxylate and dicarboxylate metabolism	13.3066	-13.3066	32.3322	32.3322	8.61998	8.61998	36.9678	12.5309	50.9883	-22.5987	67.3555	-43.4726	51.7181	-38.7872			23.9603	23.9603							13.1589	-13.1589			40.2759	26.4024											-2.74782	1
bta00640	1. Metabolism	1.1 Carbohydrate Metabolism	Propanoate metabolism	21.8152	-2.02842	87.8409	57.9651	29.0169	8.84365	69.7127	38.5846	40.4903	-13.1788	69.0557	-57.0578	60.3444	-48.5977	2.66594	2.66594	15.5186	15.5186	5.73027	-5.73027					24.2522	-24.2522			35.3302	35.3302											0.671916	1
bta00650	1. Metabolism	1.1 Carbohydrate Metabolism	Butanoate metabolism	4.16443	-4.16443	123.059	113.572	68.98	68.98	192.026	164.22	129.815	84.6858	100.892	-70.487	84.7017	-54.2216			103.297	103.297			7.09689	1.59111	4.6894	-4.6894	18.7266	-18.7266			40.6766	40.6766											35.3945	1
bta00232	1. Metabolism	1.10 Biosynthesis of Other Secondary Metabolites	Caffeine metabolism											50.1323	-50.1323																													-50.1323	1
bta00190	1. Metabolism	1.2 Energy Metabolism	Oxidative phosphorylation	5.81753	-4.6694	23.1376	4.32416	16.2853	-3.64135	30.18	2.33102	20.9892	-10.0005	27.8731	-8.56705	20.729	-6.3704			11.7532	9.04246			1.91549	-0.850319	11.8511	-11.8511	7.49263	-1.85944	0.86289	0.86289	15.501	7.84197											-1.80054	1
bta00910	1. Metabolism	1.2 Energy Metabolism	Nitrogen metabolism			54.7629	31.3302	69.9654	50.4349	98.7076	42.9053	96.6835	29.036	136.02	-6.34854	115.804	10.953			26.0359	26.0359					5.9498	5.9498					97.0516	-40.7966											16.6111	1
bta00920	1. Metabolism	1.2 Energy Metabolism	Sulfur metabolism			44.7508	44.7508	34.1092	34.1092	76.6637	65.3071	38.5178	38.5178	54.1325	18.8965	45.9672	-5.48136			39.1564	39.1564																							33.6081	1
bta00061	1. Metabolism	1.3 Lipid Metabolism	Fatty acid biosynthesis	13.1289	13.1289																									12.8404	-12.8404	15.345	15.345											5.21119	1
bta00062	1. Metabolism	1.3 Lipid Metabolism	Fatty acid elongation in mitochondria			9.8614	-9.8614			30.6193	-30.6193	63.1542	-63.1542	44.748	-44.748	30.856	-30.856			10.8975	-10.8975																							-31.6894	1
bta00071	1. Metabolism	1.3 Lipid Metabolism	Fatty acid metabolism	45.7119	19.9771	59.9021	9.95819	26.9855	-9.82602	42.4145	-15.2137	31.5288	-14.6522	49.9265	-38.9726	45.6217	-45.6217			30.0579	-13.545	6.13279	1.21075	4.29633	-4.29633			18.3579	-1.21984	4.41704	-4.41704	27.0974	24.7524											-7.06662	1
bta00072	1. Metabolism	1.3 Lipid Metabolism	Synthesis and degradation of ketone bodies			324.42	324.42	206.94	206.94	500.57	470.008	320.673	213.247	172.216	-81.0017	121.329	-68.8755			270.306	270.306			13.032	13.032	6.73513	-6.73513	28.0504	-28.0504			64.5925	64.5925											125.262	1
bta00100	1. Metabolism	1.3 Lipid Metabolism	Steroid biosynthesis	14.4165	-2.70682	109.413	98.3079	131.969	83.8453	356.054	274.052	314.38	192.363	170.287	68.0018	158.253	9.60417			70.7772	70.7772							14.7304	-14.7304			97.3388	-23.0052											75.6509	1
bta00120	1. Metabolism	1.3 Lipid Metabolism	Primary bile acid biosynthesis			20.2439	-20.2439	21.6685	-21.6685	10.4348	-10.4348	31.2567	-3.69085	75.61	-18.4756	84.3447	10.1919			8.67415	8.67415							12.8409	-2.73529			56.8478	-4.72922											-7.01246	1
bta00140	1. Metabolism	1.3 Lipid Metabolism	Steroid hormone biosynthesis	2.53984	-2.53984	29.121	-11.4828	39.1221	-21.9127	73.2001	-8.81558	69.7254	-26.4742	41.8873	-23.771	96.1795	1.65581	6.89175	6.89175	13.5542	9.16258			1.35568	-1.35568	6.96175	-2.02978	5.51854	-5.51854	2.45807	2.45807	136.961	21.3207											-4.45795	1
bta00561	1. Metabolism	1.3 Lipid Metabolism	Glycerolipid metabolism	14.6213	-5.88163	123.435	82.3264	82.2372	41.9975	170.408	137.736	94.5308	74.8231	62.9223	39.8405	47.5541	28.3388	4.17921	4.17921	72.027	64.0137	6.34387	-1.5067			1.5322	-1.5322	30.1805	-7.95524			10.5397	-3.92108											34.8045	1
bta00564	1. Metabolism	1.3 Lipid Metabolism	Glycerophospholipid metabolism	6.97801	-1.79894	71.5116	38.077	40.4042	12.1731	96.3011	46.714	55.3329	17.1765	36.6697	18.8332	35.5612	8.8058	2.47657	2.47657	50.821	30.1402	6.95227	2.30009	0.834568	0.834568	1.40759	-1.40759	18.8801	4.34476	1.9798	-1.9798	19.8701	3.28315											11.9982	1
bta00565	1. Metabolism	1.3 Lipid Metabolism	Ether lipid metabolism	2.96386	-2.96386	27.2901	0.838184	19.2798	-2.41567	59.4036	-10.84	51.2455	-30.1229	44.0965	-10.9733	50.038	-37.2325			21.4751	-0.547427	6.09355	6.09355	1.82703	1.82703	6.96729	-6.96729	8.11102	1.08154	2.59459	-2.59459	51.083	43.4243											-3.67093	1
bta00590	1. Metabolism	1.3 Lipid Metabolism	Arachidonic acid metabolism	41.7158	27.0787	111.318	36.6854	54.7651	28.5143	116.73	7.97568	104.369	-7.91386	89.7286	-10.8812	87.076	-22.6962			42.5273	-5.39042	11.5834	11.5834	9.62628	-2.30359	7.73997	0.160333	9.71548	-9.71548			55.9745	19.5276											5.58651	1
bta00591	1. Metabolism	1.3 Lipid Metabolism	Linoleic acid metabolism	13.6555	13.6555	111.623	111.623	70.0612	70.0612	137.444	118.98	77.953	57.5128	36.5086	14.4254	63.3634	15.654			58.0838	35.5548	8.05218	8.05218	2.41429	2.41429	15.7564	0.326393	19.7779	-19.7779			53.0222	8.05004											33.5794	1
bta00592	1. Metabolism	1.3 Lipid Metabolism	alpha-Linolenic acid metabolism			24.7797	24.7797	10.7182	10.7182	36.5466	11.9286	22.0617	-5.1919	21.5711	-7.87312	38.1259	-25.4867			12.2603	12.2603	10.7362	10.7362	3.21905	3.21905	1.91001	-1.91001					40.7148	40.7148											6.71774	1
bta00600	1. Metabolism	1.3 Lipid Metabolism	Sphingolipid metabolism	2.58999	2.58999	25.1684	22.4719	15.7474	15.7474	51.8473	48.7265	41.9352	26.2361	27.0541	14.1649	32.0522	20.5075	0.988374	-0.988374	5.10011	-5.10011			10.8751	5.01122	2.85709	-2.85709	6.78413	-0.569689	3.90581	3.90581	28.6208	-24.5708											8.94823	1
bta01040	1. Metabolism	1.3 Lipid Metabolism	Biosynthesis of unsaturated fatty acids	2.89501	2.89501	54.691	28.3927	10.9349	0.815371	68.3031	28.1324	49.1505	17.1516	16.1722	-8.62387	14.712	-14.712			75.6009	14.4794							23.6082	4.68749	3.69305	-3.69305													6.95251	1
bta00230	1. Metabolism	1.4 Nucleotide Metabolism	Purine metabolism	9.7197	-8.52903	33.2226	-1.5683	29.874	0.509972	64.9637	-2.28361	60.4174	-12.3909	46.9472	-7.63994	42.9662	-9.78183	0.283646	-0.283646	12.8759	5.14388	4.90105	4.90105	12.6011	-4.75616	3.60045	-1.52438	13.6084	4.44753	4.38565	2.12235	34.2207	5.8916											-1.7161	1
bta00240	1. Metabolism	1.4 Nucleotide Metabolism	Pyrimidine metabolism	28.4229	-24.3917	34.4644	-19.9671	37.0488	-23.7202	98.7264	-49.8867	83.8144	-58.1545	43.5597	-34.8664	62.5583	-45.6175			22.4692	14.2313	1.00481	-1.00481	12.4376	-8.08959	6.94194	-3.53282	20.7662	5.31983	2.98112	-2.98112	48.2403	38.25											-15.3151	1
bta00250	1. Metabolism	1.5 Amino Acid Metabolism	Alanine, aspartate and glutamate metabolism	14.1303	14.1303	109.585	93.2472	34.818	27.2987	76.4372	61.8089	41.6253	15.6989	22.0041	-5.4716	20.3784	-1.83598			45.2011	33.7963					5.0869	-5.0869	3.17073	-3.17073			30.8651	30.8651											23.7527	1
bta00260	1. Metabolism	1.5 Amino Acid Metabolism	Glycine, serine and threonine metabolism	36.1459	-10.9829	86.4167	37.4254	73.5417	-12.6763	122.297	24.4377	103.248	-42.2433	103.085	-103.085	141.844	-76.2085			87.6067	62.8294	1.90959	1.90959	2.3003	-2.3003	12.8527	-5.03292	8.1515	-8.1515			112.913	37.4102											-7.43606	1
bta00270	1. Metabolism	1.5 Amino Acid Metabolism	Cysteine and methionine metabolism	40.6046	1.11553	135.58	46.5932	82.0852	-0.0252288	133.511	-41.2781	93.8108	-60.9215	89.9777	-89.9777	106.72	-59.4773	2.3523	2.3523	63.6208	34.3882	5.05612	-5.05612	5.0694	-5.0694	9.24184	-9.24184	1.91224	1.91224			96.7594	44.3801											-10.0218	1
bta00280	1. Metabolism	1.5 Amino Acid Metabolism	Valine, leucine and isoleucine degradation	26.3242	4.66217	117.787	90.4576	40.0713	25.9969	88.6808	48.8879	62.7787	5.37316	63.4443	-29.4485	65.1604	-27.0783			71.484	52.0458			4.45619	0.999066	2.76234	-2.76234	26.7867	-23.6269			45.4441	38.91											15.368	1
bta00290	1. Metabolism	1.5 Amino Acid Metabolism	Valine, leucine and isoleucine biosynthesis			69.9709	69.9709	11.9131	11.9131	71.2813	71.2813	50.8353	50.8353	40.2555	28.3028	46.9574	28.303			92.0802	92.0802					6.56512	-6.56512																	43.2652	1
bta00300	1. Metabolism	1.5 Amino Acid Metabolism	Lysine biosynthesis
bta00310	1. Metabolism	1.5 Amino Acid Metabolism	Lysine degradation	18.6191	-8.74926	40.0331	-14.4408	31.7385	-8.09049	51.1783	-13.1858	50.4321	-6.0364	78.3912	-28.9185	74.0747	-5.27051			7.13195	-0.776244			9.78939	-1.33832	3.94902	3.94902	8.10823	-3.42278			51.1125	-6.05342											-7.69446	1
bta00330	1. Metabolism	1.5 Amino Acid Metabolism	Arginine and proline metabolism	18.2501	-2.17191	67.6709	20.89	70.5959	21.8058	82.4527	33.2408	50.9869	6.88672	59.8713	-7.95204	52.79	-15.3348			36.4475	36.4475			1.51095	-1.51095	18.9782	-17.5347	10.2649	-3.81831	1.54308	1.54308	22.0152	14.5961											6.69902	1
bta00340	1. Metabolism	1.5 Amino Acid Metabolism	Histidine metabolism	12.7602	-12.7602	45.498	-45.498	60.9447	-52.5905	59.2014	-42.7397	45.9911	-34.1831	53.85	-53.85	35.8078	-35.8078															18.6709	18.6709											-32.3448	1
bta00350	1. Metabolism	1.5 Amino Acid Metabolism	Tyrosine metabolism	30.0508	-3.5565	134.87	29.918	96.8564	-39.579	95.6206	-27.3613	51.7378	-27.826	73.8609	-63.3854	51.3142	-51.3142			24.2777	19.8414			2.12905	-2.12905	6.39384	-3.1441					52.2384	52.2384											-10.5725	1
bta00360	1. Metabolism	1.5 Amino Acid Metabolism	Phenylalanine metabolism	26.4943	26.4943	222.777	143.716	131.679	1.91895	141.702	48.5805	87.2641	-10.454	68.4264	-68.4264	41.8446	-41.8446			9.48395	0.611481					9.53793	-9.53793					49.595	49.595											14.0653	1
bta00380	1. Metabolism	1.5 Amino Acid Metabolism	Tryptophan metabolism	34.11	-10.2986	77.4059	24.8064	66.5874	-34.1145	62.2148	-28.8646	79.6224	-55.5485	105.357	-105.357	116.881	-59.7276			11.3872	7.61006	5.757	-5.757			1.31739	-1.31739	6.31461	-6.31461	5.81799	5.81799	114.343	22.714											-18.9501	1
bta00400	1. Metabolism	1.5 Amino Acid Metabolism	Phenylalanine, tyrosine and tryptophan biosynthesis	84.7819	84.7819	624.837	547.939	265.938	161.576	348.514	260.388	148.187	97.6054	73.0142	-73.0142	16.8588	-16.8588			30.3486	1.95674					30.5214	-30.5214					81.9101	81.9101											111.576	1
bta00410	1. Metabolism	1.6 Metabolism of Other Amino Acids	beta-Alanine metabolism	9.69772	-9.69772	42.7594	-6.72511	15.7078	-15.7078	59.0546	1.44884	43.2636	-1.95501	49.7563	-49.7563	63.9766	-51.4374			4.89921	4.89921	3.81827	-3.81827	3.14278	-3.14278			16.0538	-16.0538			33.4343	33.4343											-9.87599	1
bta00430	1. Metabolism	1.6 Metabolism of Other Amino Acids	Taurine and hypotaurine metabolism	57.4402	-7.62434	113.196	-34.8946	50.9256	-50.9256	195.358	-6.28493	177.136	-48.0471	65.4187	-65.4187	107.911	-68.7264			95.4312	-95.4312	17.5068	17.5068	16.5438	16.5438							55.8853	55.8853											-26.1288	1
bta00450	1. Metabolism	1.6 Metabolism of Other Amino Acids	Selenoamino acid metabolism			14.7709	14.7709	28.3993	1.97575	73.0708	9.38069	56.6914	-56.6914	129.14	-122.799	90.7646	-90.7646			32.5685	32.5685					12.0622	-12.0622	10.4811	3.89601			43.421	43.421											-17.6304	1
bta00460	1. Metabolism	1.6 Metabolism of Other Amino Acids	Cyanoamino acid metabolism	37.1798	-37.1798	84.623	-84.623	58.2007	-58.2007	85.0604	-85.0604	29.8908	-29.8908			14.4896	14.4896			101.204	-101.204	20.0077	20.0077	18.9072	18.9072																			-38.0838	1
bta00471	1. Metabolism	1.6 Metabolism of Other Amino Acids	D-Glutamine and D-glutamate metabolism
bta00472	1. Metabolism	1.6 Metabolism of Other Amino Acids	D-Arginine and D-ornithine metabolism
bta00480	1. Metabolism	1.6 Metabolism of Other Amino Acids	Glutathione metabolism	11.7493	-7.96391	44.034	1.05242	24.0822	-2.63594	101.949	-42.8373	88.346	-60.7678	60.003	-52.3832	80.3362	-68.6221			42.0278	-15.3232	2.85825	2.85825	18.7091	-7.17749	2.27718	-2.27718	15.1086	-0.0612862	5.24036	-1.96524	56.0336	56.0336											-14.4336	1
bta00510	1. Metabolism	1.7 Glycan Biosynthesis and Metabolism	N-Glycan biosynthesis	9.17634	9.17634	43.33	31.4709	27.2585	27.2585	83.2763	62.1219	46.6636	44.8965	38.8546	34.3742	27.5022	23.0407	1.52182	1.52182	23.3539	19.6419			3.84685	1.16643	3.55785	-3.55785	4.23294	0.444721	1.10283	-1.10283	23.3715	-6.58476											17.4192	1
bta00511	1. Metabolism	1.7 Glycan Biosynthesis and Metabolism	Other glycan degradation	4.49205	-4.49205	5.86195	5.86195	33.8108	33.8108	39.8135	15.2918	37.852	29.4249	32.091	7.05212	24.1809	-6.8059			6.14334	-6.14334	5.14464	5.14464	15.1793	-15.1793			16.5676	-7.78651			10.3644	-0.242818											4.66136	1
bta00512	1. Metabolism	1.7 Glycan Biosynthesis and Metabolism	O-Glycan biosynthesis	2.11907	2.11907	133.6	133.6	82.6469	82.6469	121.179	121.179	104.423	104.423	72.5647	72.5647	69.4747	69.4747			45.8938	45.8938					3.89698	3.89698	12.9608	2.5802			42	-42											54.2162	1
bta00514	1. Metabolism	1.7 Glycan Biosynthesis and Metabolism	O-Mannosyl glycan biosynthesis			13.897	-13.897	3.02248	-3.02248	24.8977	-6.67195	21.7763	11.1018	32.6174	28.3611	13.3575	5.10227			10.4198	-10.4198			8.08336	-1.35263	2.15347	-2.15347	12.3212	12.3212	6.09233	6.09233	8.99171	-2.16421											1.94142	1
bta00531	1. Metabolism	1.7 Glycan Biosynthesis and Metabolism	Glycosaminoglycan degradation			25.2971	17.6462	12.889	12.889	52.091	37.6457	66.1664	66.1664	32.995	32.995	19.4996	19.4996			41.8935	24.9175	5.49345	5.49345	10.7223	-10.7223			19.8211	-4.21255			47.4934	-47.4934											14.075	1
bta00532	1. Metabolism	1.7 Glycan Biosynthesis and Metabolism	Glycosaminoglycan biosynthesis - chondroitin sulfate	8.39117	-8.39117	59.4835	-12.6591	49.3574	-11.3508	74.3465	-10.0095	52.4353	-8.51838	61.7582	5.1647	28.9387	15.5376			10.9543	3.72985			4.78982	4.78982	9.29598	-9.29598	3.71722	3.71722															-2.48053	1
bta00533	1. Metabolism	1.7 Glycan Biosynthesis and Metabolism	Glycosaminoglycan biosynthesis - keratan sulfate	5.61652	-5.61652	37.0936	-37.0936	8.7706	-8.7706	55.6605	-55.6605	35.3235	-35.3235	36.7468	-22.5803	49.3385	-22.9083			5.32042	-5.32042					17.1289	17.1289	6.70464	6.70464			25.1683	25.1683											-13.1156	1
bta00534	1. Metabolism	1.7 Glycan Biosynthesis and Metabolism	Glycosaminoglycan biosynthesis - heparan sulfate	22.0663	-22.0663	79.2607	-40.4819	39.2004	-24.8242	81.6633	-49.8574	72.9894	-26.9062	52.2202	-27.0097	33.5085	-19.3447			22.7025	7.96543	2.90816	2.90816					2.97377	2.97377			6.8145	6.8145											-17.2571	1
bta00563	1. Metabolism	1.7 Glycan Biosynthesis and Metabolism	Glycosylphosphatidylinositol(GPI)-anchor biosynthesis			31.9588	22.0455	26.9616	18.943	69.4968	60.7532	37.5103	22.7443	34.8748	25.55	14.3041	14.3041			6.22953	-6.22953			5.90301	5.90301	19.5373	-19.5373	18.5314	-6.03115			14.7779	-0.367616											12.5525	1
bta00601	1. Metabolism	1.7 Glycan Biosynthesis and Metabolism	Glycosphingolipid biosynthesis - lacto and neolacto series	3.12029	-3.12029	43.3639	13.9863	9.71383	9.71383	72.3125	35.5156	69.2871	55.1954	27.1374	0.0323334	35.751	6.88135			35.0417	12.534			14.1741	7.24694	6.33045	6.33045	17.7855	-10.3359	6.76925	6.76925	26.5549	8.53614											11.4835	1
bta00603	1. Metabolism	1.7 Glycan Biosynthesis and Metabolism	Glycosphingolipid biosynthesis - globo series							27.5601	-27.5601	55.7082	-55.7082	69.9408	-69.9408	70.5072	-70.5072			16.9179	-16.9179			15.2963	-15.2963			7.59305	-7.59305			73.5581	73.5581											-23.7457	1
bta00604	1. Metabolism	1.7 Glycan Biosynthesis and Metabolism	Glycosphingolipid biosynthesis - ganglio series	5.16383	5.16383	36.9605	-14.7695	37.2689	-20.3065	94.3846	-44.6665	63.2834	-40.1738	49.1431	-32.6802	53.7785	-20.126			42.5887	-15.7985							7.59305	-7.59305			11.1329	11.1329											-17.9817	1
bta00130	1. Metabolism	1.8 Metabolism of Cofactors and Vitamins	Ubiquinone and other terpenoid-quinone biosynthesis			27.4636	-27.4636	37.2722	-37.2722	64.4418	1.49455	39.0229	2.89332	52.153	-52.153	12.042	-12.042			36.9675	16.6875																							-15.4079	1
bta00670	1. Metabolism	1.8 Metabolism of Cofactors and Vitamins	One carbon pool by folate	7.24191	-7.24191	78.7913	-10.9932	42.5237	24.7044	130.486	27.9227	125.948	23.6467	69.592	36.0362	93.4405	10.8379			34.4857	19.6922	10.7448	10.7448	3.86533	-3.86533	7.60253	7.60253	7.1002	-7.1002			64.9901	-4.28359											9.82334	1
bta00730	1. Metabolism	1.8 Metabolism of Cofactors and Vitamins	Thiamine metabolism
bta00740	1. Metabolism	1.8 Metabolism of Cofactors and Vitamins	Riboflavin metabolism	24.4451	24.4451	184.618	156.242	147.382	122.274	235.116	208.191	228.975	179.375	152.32	106.716	154.014	81.2186			59.2815	21.7038							26.7194	0.591975			93.2457	-37.386											86.3372	1
bta00750	1. Metabolism	1.8 Metabolism of Cofactors and Vitamins	Vitamin B6 metabolism	9.92518	9.92518	46.2123	-46.2123	41.569	-41.569	175.26	-0.705272			11.4154	-11.4154					30.5617	30.5617					39.6671	39.6671	29.2264	29.2264															1.18481	1
bta00760	1. Metabolism	1.8 Metabolism of Cofactors and Vitamins	Nicotinate and nicotinamide metabolism	10.9852	-10.9852	91.8626	65.4364	96.3447	72.9479	166.28	133.016	131.221	113.082	94.1397	42.7207	96.4991	53.7023			44.8765	29.8165			10.307	10.307	8.90535	-1.32715	20.4459	-20.4459			70.1949	-35.5357											37.7278	1
bta00770	1. Metabolism	1.8 Metabolism of Cofactors and Vitamins	Pantothenate and CoA biosynthesis			166.374	166.374	88.0476	88.0476	197.246	197.246	152.196	152.196	101.064	101.064	112.962	99.6236			93.8484	93.8484	5.96605	-5.96605					28.1289	-28.1289			52.573	-35.2773											82.9028	1
bta00780	1. Metabolism	1.8 Metabolism of Cofactors and Vitamins	Biotin metabolism
bta00785	1. Metabolism	1.8 Metabolism of Cofactors and Vitamins	Lipoic acid metabolism
bta00790	1. Metabolism	1.8 Metabolism of Cofactors and Vitamins	Folate biosynthesis			86.7819	44.8292	106.199	86.6625	124.049	113.515	31.7868	31.7868	14.4249	14.4249	30.904	11.2741			38.6647	20.7831	7.35121	7.35121	8.92265	-8.92265	27.374	-27.374					25.1275	-14.4258											25.4458	1
bta00830	1. Metabolism	1.8 Metabolism of Cofactors and Vitamins	Retinol metabolism	35.2771	35.2771	55.4279	44.5545	36.7239	36.7239	97.0518	88.8967	49.9481	45.8229	46.5752	34.5613	64.7045	58.8079	2.85181	2.85181	14.7598	14.7598			5.55716	3.23314	4.45869	-4.45869	8.87138	-8.87138			54.6927	-44.4277											23.6716	1
bta00860	1. Metabolism	1.8 Metabolism of Cofactors and Vitamins	Porphyrin and chlorophyll metabolism	6.36683	6.36683	6.58734	-6.58734	2.83988	-2.83988	12.6878	-12.6878	16.3409	-16.3409	2.28018	-2.28018	7.80528	-7.80528			18.1813	-18.1813	2.38699	2.38699	4.55874	-4.55874	2.45852	-2.45852	12.8765	12.8765	3.05067	-3.05067	9.66371	9.66371											-3.24976	1
bta00900	1. Metabolism	1.9 Metabolism of Terpenoids and Polyketides	Terpenoid backbone biosynthesis	15.2954	-15.2954	80.4632	49.7479	55.8485	34.4826	197.591	165.749	141.939	65.5205	76.976	11.6437	73.5848	-2.03912			52.8753	52.8753											24.2923	-3.39871											39.9206	1
bta00524	1. Metabolism	1.10 Biosynthesis of Other Secondary Metabolites	Butirosin and neomycin biosynthesis
bta00980	1. Metabolism	1.11 Xenobiotics Biodegradation and Metabolism	Metabolism of xenobiotics by cytochrome P450	5.70865	-1.49315	31.6651	15.199	24.2942	11.3935	69.9646	30.4877	44.1222	9.84611	17.3196	6.05679	46.9009	34.7875			35.3455	2.55839			4.50133	2.28295	4.25602	-4.25602	3.1441	3.1441			52.14	-42.4749											5.62766	1
bta00982	1. Metabolism	1.11 Xenobiotics Biodegradation and Metabolism	Drug metabolism - cytochrome P450	3.62597	0.0109389	32.3017	8.13009	32.1926	-1.40325	54.8791	7.77446	46.3878	-7.08732	29.3817	-2.57404	43.1191	9.49044			30.4942	2.20724	1.79927	1.79927	5.38695	0.466157	5.35409	-1.98963	2.71256	2.71256			32.8539	-9.61985											0.762852	1
bta00983	1. Metabolism	1.11 Xenobiotics Biodegradation and Metabolism	Drug metabolism - other enzymes	16.6464	2.94201	37.1257	4.86507	44.0503	14.6216	61.6175	17.2122	50.2335	5.01848	51.1504	2.09185	58.71	-1.8913	1.26425	-1.26425	19.1048	3.19927	2.72734	-2.72734	3.05278	-3.05278	2.81123	-2.81123	7.10953	-1.08515			48.9109	5.19999											3.02274	1
bta03020	2. Genetic Information Processing	2.1 Transcription	RNA polymerase	3.41094	-3.41094	5.63342	-5.63342	6.31111	-6.31111	27.0115	13.4005	25.0365	-3.41199	2.56389	2.56389	17.1709	4.41252			17.3076	10.1578					3.29319	-3.29319	4.21327	4.21327			10.481	4.30933											1.54515	1
bta03022	2. Genetic Information Processing	2.1 Transcription	Basal transcription factors	5.4656	-5.4656	13.3736	-1.53618	3.09701	-3.09701	20.7817	-2.40731	15.997	-10.0553	24.6996	-21.2613	7.15289	-2.97864			9.23292	7.11288	1.56135	1.56135	3.78794	-3.78794	4.87898	-4.87898	13.9324	-2.58578	6.99417	6.99417	8.85351	-1.84902											-3.15962	1
bta03040	2. Genetic Information Processing	2.1 Transcription	Spliceosome	5.80388	-5.80388	23.9393	-18.0342	10.1254	-8.86213	23.7245	-11.6549	11.6253	-7.40446	16.1514	5.65524	15.8046	7.9164			5.60142	-0.633766			1.77854	-0.10847	2.91165	1.21296	15.4765	9.72789	1.99768	1.99768	14.1001	-12.6929											-2.97574	1
bta00970	2. Genetic Information Processing	2.2 Translation	Aminoacyl-tRNA biosynthesis	1.80224	1.80224	17.8174	3.07562	11.4856	-1.15084	36.7127	10.0365	30.3826	-24.5183	42.9793	-42.9793	29.0767	-29.0767			31.6503	10.8564			2.29026	2.29026	1.81051	-1.81051	11.8358	4.8093			18.4205	18.4205											-4.0204	1
bta03008	2. Genetic Information Processing	2.2 Translation	Ribosome biogenesis in eukaryotes	42.8911	-41.4958	34.3101	-1.15269	29.9579	-12.9941	38.2301	8.72427	48.3853	-12.8894	25.5428	-14.1103	28.6351	-18.6123	1.96043	-1.96043	22.9838	19.6565			0.815791	0.815791	4.1909	-4.1909	14.2569	0.97759	1.30915	0.119127	12.3614	7.30151											-4.98651	1
bta03010	2. Genetic Information Processing	2.2 Translation	Ribosome	1.46978	-1.46978	20.6847	-20.6847	13.6517	-13.6517	12.6507	-11.6743	21.4975	-15.3637	17.828	-11.4486	18.7497	-3.93243	1.00187	-1.00187	4.04131	-4.04131			0.759933	0.759933	2.99792	1.70863	10.9356	-1.64943	0.386419	0.386419	9.73018	2.86545											-5.65695	1
bta03013	2. Genetic Information Processing	2.2 Translation	RNA transport	8.41144	-6.17537	29.0368	-12.4471	16.2185	-5.98805	42.6433	-6.17221	45.3182	-10.2394	27.1655	-15.6053	21.0255	-16.7215			15.6057	-0.716573	0.604127	0.604127	2.61174	-0.0666103	3.93719	-3.19677	17.4049	0.197692	4.11143	1.57773	15.0731	9.37883											-4.68361	1
bta03015	2. Genetic Information Processing	2.2 Translation	mRNA surveillance pathway	4.94754	-3.41523	31.4414	-15.2769	16.5673	-5.89677	43.8105	-7.25775	34.0575	-12.212	30.2343	-13.8341	19.8314	-14.4676	1.58694	-1.58694	14.5922	-7.43489			3.48562	-3.48562	0.685389	0.685389	14.9389	2.86343	0.925282	-0.925282	13.3469	11.8651											-5.02707	1
bta03018	2. Genetic Information Processing	2.3 Folding, Sorting and Degradation	RNA degradation	3.63785	-3.63785	35.7247	-24.8017	30.8152	-20.1454	54.4439	-34.315	42.1664	-38.0481	38.5241	-35.9026	37.1358	-31.5823	0.520177	-0.520177	12.9425	-5.20686	4.78902	-1.76281	4.52022	-4.52022	1.55495	-1.55495	15.7285	-1.22759	1.74855	1.74855	25.738	17.2302											-12.2831	1
bta03050	2. Genetic Information Processing	2.3 Folding, Sorting and Degradation	Proteasome			47.5246	6.48004	51.669	-22.8077	103.987	-32.7838	115.338	-65.741	64.8325	-29.0259	41.8123	-41.8123			21.9018	14.1403					1.65423	-1.65423	10.9172	8.39906	1.23571	1.23571	33.6175	21.351											-12.929	1
bta03060	2. Genetic Information Processing	2.3 Folding, Sorting and Degradation	Protein export	3.41095	-3.41095	51.1314	51.1314	35.2984	35.2984	96.2013	96.2013	64.157	53.9445	35.1332	-5.14559	31.2311	16.6131			35.4023	35.4023	4.80576	-4.80576			5.11949	-5.11949	29.6032	-16.1432			16.8283	-9.47227											20.3745	1
bta04120	2. Genetic Information Processing	2.3 Folding, Sorting and Degradation	Ubiquitin mediated proteolysis	7.68681	-4.64421	28.109	11.3567	25.672	1.70126	61.1136	-2.11237	38.4	-23.0369	42.5813	-30.7713	34.8593	-21.9469			13.0236	0.734642	2.30913	-2.30913	6.48655	-3.75435	10.8911	-10.8911	12.3488	-4.60882	0.656506	0.656506	30.1193	23.5974											-4.71632	1
bta04122	2. Genetic Information Processing	2.3 Folding, Sorting and Degradation	Sulfur relay system	5.51366	5.51366	33.1372	-33.1372	18.2943	-18.2943	64.1149	-53.1035	19.9539	-9.70484	11.7504	11.7504	30.1049	30.1049			47.0398	-47.0398			8.25631	-8.25631			5.91056	5.91056			48.7452	-29.6769											-13.2667	1
bta04130	2. Genetic Information Processing	2.3 Folding, Sorting and Degradation	SNARE interactions in vesicular transport	2.99951	2.99951	17.6322	10.3771	8.18026	8.18026	54.0294	42.2876	28.7742	21.9104	23.7815	18.3828	26.3983	26.3983			12.8885	-2.44347			2.69458	2.69458	7.37562	-7.37562	17.7018	-8.94745	3.49704	1.2168	15.2755	-15.2755											7.72348	1
bta04141	2. Genetic Information Processing	2.3 Folding, Sorting and Degradation	Protein processing in endoplasmic reticulum	4.54968	-0.118102	40.8657	31.1715	26.0096	20.0484	69.25	52.794	29.5586	20.6783	22.0182	15.1984	23.6735	15.6309			28.1639	17.6368	1.99291	-1.23692	2.26965	0.820921	4.64158	-1.81234	12.2059	-3.08214	0.75163	-0.0652346	13.027	-10.3388											11.2376	1
bta03030	2. Genetic Information Processing	2.4 Replication and Repair	DNA replication	75.5125	-75.5125	123.211	-123.211	123.837	-120.382	260.174	-248.146	197.413	-197.413	80.8098	-80.8098	94.6264	-94.6264			11.8965	-4.15606			13.9256	-13.9256	6.61977	6.61977	20.273	20.273			61.2646	61.2646											-72.502	1
bta03410	2. Genetic Information Processing	2.4 Replication and Repair	Base excision repair	39.6078	-39.6078	71.9396	-65.2033	67.5512	-67.5512	133.534	-126.098	107.434	-107.434	74.1653	-65.4465	58.031	-41.6955			15.8939	-15.8939			8.34279	-8.34279	15.8988	11.6579	18.9439	18.9439	1.37458	1.37458	30.4754	23.3077											-37.076	1
bta03420	2. Genetic Information Processing	2.4 Replication and Repair	Nucleotide excision repair	25.8824	-25.8824	45.9892	-28.055	41.334	-41.334	92.9208	-61.0931	72.5153	-38.8749	34.4516	-28.9056	23.5168	-2.90908			26.2933	0.370493			10.9389	1.07038	20.5194	-3.75962	16.0772	-0.733488			10.5055	-1.59049											-19.3081	1
bta03430	2. Genetic Information Processing	2.4 Replication and Repair	Mismatch repair	61.1096	-61.1096	86.5197	-86.5197	90.099	-84.3985	159.552	-152.194	141.421	-141.421	76.0991	-76.0991	99.4035	-91.2636			9.04538	-9.04538			3.09007	-3.09007	3.07088	3.07088	16.1109	16.1109			48.7786	48.7786											-53.0984	1
bta03440	2. Genetic Information Processing	2.4 Replication and Repair	Homologous recombination	43.5463	-43.5463	70.5336	-70.5336	76.0741	-71.689	141.845	-136.184	110.28	-110.28	62.0586	-62.0586	60.4092	-54.1879			8.72349	-8.72349			5.06792	-5.06792	3.81322	-3.81322	8.26764	8.26764			37.6522	32.2731											-43.7953	1
bta03450	2. Genetic Information Processing	2.4 Replication and Repair	Non-homologous end-joining	11.2754	-11.2754	30.5034	-30.5034	21.8402	-21.8402	32.5535	-17.8263	30.2421	-30.2421	14.8801	-14.8801	20.4339	-20.4339			12.9621	-12.9621							13.9189	1.37134			9.03884	9.03884											-14.9553	1
bta02010	3. Environmental Information Processing	3.1 Membrane Transport	ABC transporters	10.5057	10.5057	44.4365	30.3955	30.8107	6.56278	81.4945	23.3266	49.5513	3.90521	26.3134	-17.8619	26.6626	-13.3883	2.49638	2.49638	45.3836	-12.0501	18.3716	18.3716	31.3501	-31.3501			16.1486	0.0692011			27.8343	9.78776											2.36695	1
bta04010	3. Environmental Information Processing	3.2 Signal Transduction	MAPK signaling pathway	10.955	2.4581	44.0513	-5.53979	37.4738	-3.91397	76.8818	-5.28469	58.9498	-5.24512	59.1463	11.435	62.3012	3.71739	0.615965	-0.615965	14.8798	-4.50262	1.72685	1.72685	6.74829	-2.78895	4.29454	-0.0453658	14.4418	4.32365	2.94646	1.21932	45.4964	-0.744409											-0.253369	1
bta04012	3. Environmental Information Processing	3.2 Signal Transduction	ErbB signaling pathway	9.03211	-0.197677	39.6246	7.30843	30.445	6.46718	71.2595	11.6909	49.5981	9.42434	29.8976	6.95486	26.3765	5.41223			27.396	-13.1122			5.28218	-1.92458	4.57019	-4.57019	13.0918	6.00286	1.21036	-1.21036	14.1787	-2.57923											2.28205	1
bta04020	3. Environmental Information Processing	3.2 Signal Transduction	Calcium signaling pathway	7.76406	-1.71874	54.4036	14.0727	43.4751	18.97	75.8108	23.1478	52.0492	8.56779	38.7548	7.77448	38.7568	7.11704	0.634689	-0.634689	28.3858	7.55957	10.0582	7.39483	12.5364	-6.46799	5.16362	-0.257387	7.4849	-0.611303	4.1958	4.1958	21.8578	-10.6094											5.23337	1
bta04070	3. Environmental Information Processing	3.2 Signal Transduction	Phosphatidylinositol signaling system	5.29378	0.908529	39.5642	-10.9746	27.124	-11.6207	50.5809	-20.3633	32.4352	-19.826	36.4838	-9.10256	32.057	-13.2285	0.765525	0.765525	13.3736	-2.86768	12.3262	1.93062	8.13429	-8.13429	7.63938	-4.62899	18.4886	5.26517			15.3378	3.6916											-6.29894	1
bta04150	3. Environmental Information Processing	3.2 Signal Transduction	mTOR signaling pathway	5.62691	0.412487	33.864	-20.9128	24.3527	1.12219	54.3149	-26.7991	29.4005	-21.5223	26.5222	-17.5731	14.7071	-5.60285	1.509	-1.509	24.6794	-22.7119	4.86614	4.86614	6.93364	-6.93364	2.706	-2.706	12.3946	4.11094	2.45907	-2.45907	11.4744	3.98262											-7.61569	1
bta04310	3. Environmental Information Processing	3.2 Signal Transduction	Wnt signaling pathway	16.3309	-0.928095	51.5246	-29.5389	48.9733	-15.9712	84.7489	-35.1212	52.7529	-17.2673	55.4733	1.88972	49.6331	-9.83296	1.02168	0.455148	14.25	-9.11049	2.11377	2.11377	4.65	-3.49142	9.52624	5.2493	11.8975	10.0328	1.63873	0.000280579	29.5462	6.92865											-6.30612	1
bta04330	3. Environmental Information Processing	3.2 Signal Transduction	Notch signaling pathway	7.73229	7.73229	19.3252	-0.499105	24.9278	7.44055	49.7933	15.9974	27.0176	10.0083	40.9288	40.9288	27.4524	17.2815			11.3184	-11.3184			3.09355	-3.09355	4.8178	-2.69721	9.00244	9.00244			18.5713	-11.5979											6.59875	1
bta04340	3. Environmental Information Processing	3.2 Signal Transduction	Hedgehog signaling pathway	1.21738	-1.21738	31.0645	-31.0645	15.6671	-15.6671	46.6644	-46.6644	17.1465	-17.1465	23.2813	-15.7588	20.5029	-20.5029	2.16811	2.16811	20.3124	-14.2226	2.69086	2.69086	2.76587	-2.76587	3.88122	3.88122	18.4348	8.13926	0.972658	-0.972658	16.8776	16.8776											-8.81505	1
bta04350	3. Environmental Information Processing	3.2 Signal Transduction	TGF-beta signaling pathway	12.6651	-6.47572	31.3433	-9.66285	25.7045	3.12693	66.7155	10.2745	54.9861	1.56777	55.826	8.84163	45.3025	6.16297	0.542925	-0.542925	12.0568	-5.57275	1.67529	1.67529	4.01809	0.37665	9.49307	3.15069	12.8053	2.16467	1.80823	-0.0937376	28.1511	-3.78711											0.747066	1
bta04370	3. Environmental Information Processing	3.2 Signal Transduction	VEGF signaling pathway	2.16259	-2.16259	20.89	9.94171	16.6454	3.99488	49.1724	11.0068	39.7137	12.3781	46.6823	24.6522	46.7096	17.3111			13.3159	6.30898	4.96684	4.96684	6.47915	-2.43335	3.21337	-1.66847	7.91266	4.7875	2.06373	-2.06373	33.3392	-10.3707											5.47494	1
bta04630	3. Environmental Information Processing	3.2 Signal Transduction	Jak-STAT signaling pathway	7.73957	-4.01528	39.1724	-1.10031	44.2241	-9.33601	84.4177	-2.35329	76.5841	-11.7238	65.1791	-23.1131	51.1002	-20.455	0.476855	0.476855	10.057	5.61124	5.75289	3.14651	9.9676	-8.64107	1.23604	0.273422	4.16655	-1.47577	2.94405	2.94405	22.7693	7.88503											-4.1251	1
bta04060	3. Environmental Information Processing	3.3 Signaling Molecules and Interaction	Cytokine-cytokine receptor interaction	8.68459	1.30641	35.1894	-10.3902	55.6524	-7.74508	93.0458	-27.4042	78.9358	-28.0185	79.0138	-39.1272	51.6234	-18.3156	1.29344	1.29344	8.14544	2.55077	7.84089	1.79177	7.91512	-7.91512	6.02267	0.0670685	8.8921	-1.13853	3.31296	1.92021	24.0417	10.5203											-8.0403	1
bta04080	3. Environmental Information Processing	3.3 Signaling Molecules and Interaction	Neuroactive ligand-receptor interaction	8.50199	1.42411	49.2037	17.2418	44.7071	18.569	68.0696	22.7543	54.27	13.4699	39.9865	-2.29282	41.7049	2.31151	1.33536	-0.46372	24.7844	9.35601	7.53798	1.83232	8.07719	-6.3014	5.28537	2.22496	4.41366	0.8118	3.88304	-1.14451	20.6687	5.01748											5.65405	1
bta04512	3. Environmental Information Processing	3.3 Signaling Molecules and Interaction	ECM-receptor interaction	15.0584	1.20118	51.1783	-15.0885	48.4762	-18.6523	95.8833	-42.5195	68.1603	-29.3669	55.6734	-19.4169	80.2157	-69.8778	2.67443	-2.67443	29.2827	-19.8532			3.02881	0.642197	2.09177	2.09177	6.36604	-0.119845	9.64	-9.64	59.3583	53.2092											-12.1475	1
bta04514	3. Environmental Information Processing	3.3 Signaling Molecules and Interaction	Cell adhesion molecules (CAMs)	4.60653	0.561529	26.1419	-18.6648	28.6375	-15.3261	84.9951	-64.8605	60.9252	-49.1257	40.8013	-22.9659	34.6266	-19.4997	4.36309	-1.3365	10.7006	-7.82313	2.15242	2.15242	4.63313	-2.34627	2.19251	1.34242	3.59582	3.59582	2.308	2.308	22.9856	9.94296											-12.1364	1
bta04140	4. Cellular Processes	4.1 Transport and Catabolism	Regulation of autophagy	9.44581	9.44581	46.7122	16.5478	43.836	-7.1197	81.0447	-5.85042	41.8267	-22.9583	43.7886	-23.5648	34.6457	-18.0074	2.78585	-2.78585	21.0917	13.6535	5.98469	-5.98469			2.00203	-2.00203	7.50651	1.54131	2.23489	2.23489	20.2638	3.20435											-2.97469	1
bta04142	4. Cellular Processes	4.1 Transport and Catabolism	Lysosome	9.41742	2.31565	17.9179	5.59481	23.258	5.879	34.3543	7.79108	31.5876	-0.0917753	38.4061	5.57116	21.9132	8.36359			14.4683	-6.65438	1.92622	1.92622	5.2408	-4.09484	1.45469	-0.526834	8.32387	3.66638	2.0196	0.759685	11.8186	-6.84754											1.68944	1
bta04144	4. Cellular Processes	4.1 Transport and Catabolism	Endocytosis	4.73847	-0.427769	21.1542	0.965973	27.6895	14.0805	51.0178	3.70825	27.5354	-1.55925	36.4162	15.5446	27.7794	4.84059	0.43897	0.43897	15.9712	-2.57868	1.59601	-1.59601	4.55532	-2.41729	3.74806	1.45702	10.7114	4.46075	0.285998	0.285998	15.6523	-4.9477											2.1504	1
bta04145	4. Cellular Processes	4.1 Transport and Catabolism	Phagosome	20.8093	10.6668	48.2578	26.1714	55.601	34.4025	96.4239	21.5432	81.61	-1.86747	63.096	3.595	52.5967	2.25466	1.60808	-0.458106	13.0165	5.66374	4.20965	3.14166	5.64869	-5.64869	5.24643	-4.35077	14.5007	0.546144	0.52464	-0.52464	32.5795	1.83188											6.46449	1
bta04146	4. Cellular Processes	4.1 Transport and Catabolism	Peroxisome	8.43855	2.78129	49.2666	20.7342	31.1153	7.97145	67.3386	26.9371	41.5802	12.7384	37.1023	-13.2878	39.1266	-3.51356			29.2342	1.75506	1.36354	-1.36354	1.73245	-1.73245	1.5728	1.5728	12.4979	-7.0786	6.30019	6.30019	22.7268	7.68052											4.3925	1
bta04810	4. Cellular Processes	4.2 Cell Motility	Regulation of actin cytoskeleton	9.38784	6.61072	21.2341	5.72612	22.135	3.83876	40.9123	-3.6472	27.1837	-2.82916	33.371	17.1687	25.6762	-0.0501437	2.27625	0.180819	17.6263	-7.64114	4.7334	2.8206	3.85283	-3.85283	3.39599	-0.240287	12.3353	9.6102	2.60856	-1.86227	20.1014	3.95291											1.98572	1
bta04110	4. Cellular Processes	4.3 Cell Growth and Death	Cell cycle	49.9054	-33.8901	65.1864	-36.2434	92.8692	-66.2691	246.312	-178.89	269.941	-216.371	167.044	-137.582	199.743	-166.9			6.60192	-1.61882	4.85372	-4.85372	20.044	-13.9187	11.657	-10.4314	19.9799	8.6818	1.00914	1.00914	173.607	151.064											-50.4438	1
bta04114	4. Cellular Processes	4.3 Cell Growth and Death	Oocyte meiosis	19.0298	-7.59258	35.0391	-17.4389	55.9959	-40.5883	158.241	-116.55	188.806	-157.511	138.298	-89.1787	146.024	-111.952	0.365333	-0.365333	11.9289	-4.78408	8.10334	-2.51134	20.9102	-15.9424	6.55709	-6.55709	19.8213	15.3607	0.639914	-0.639914	132.745	104.503											-30.1164	1
bta04115	4. Cellular Processes	4.3 Cell Growth and Death	p53 signaling pathway	21.3579	0.368945	61.2361	-8.39487	61.2457	13.829	173.123	0.913232	193.01	36.3983	150.572	42.2966	167.193	58.8875	1.22157	1.22157	31.1531	-17.5445	6.57056	6.57056	22.5783	-3.82786	3.21756	1.93639	13.0063	10.2669	4.36472	-1.51986	140.4	-53.3496											5.87016	1
bta04210	4. Cellular Processes	4.3 Cell Growth and Death	Apoptosis	4.27153	4.27153	32.1952	4.68264	19.3026	0.315059	62.8888	11.7989	49.7638	16.2235	51.3602	15.3479	31.547	18.2769	0.802303	-0.802303	13.3846	3.62625	1.75206	1.75206	7.10028	-5.1264	2.67772	-0.761773	6.83555	1.09354	2.11076	0.943494	21.7038	-15.4172											3.74828	1
bta04510	4. Cellular Processes	4.4 Cell Communication	Focal adhesion	10.1485	1.64454	19.7866	-6.37058	22.1407	-8.81638	40.1942	-24.2	33.0241	-16.358	44.791	3.56447	35.8308	-23.7456	1.09868	-1.09868	16.6322	-14.2031	1.43627	1.43627	3.55739	-3.55739	1.55077	0.167869	13.6544	11.3475	6.7414	-6.2324	24.695	16.6944											-4.64847	1
bta04520	4. Cellular Processes	4.4 Cell Communication	Adherens junction	1.03814	1.03814	15.57	-0.833945	15.3581	-11.7746	28.2277	-7.03615	16.2757	16.2757	20.4456	10.333	11.2818	7.23832			20.2607	-4.4639	1.7971	1.7971	3.90254	3.90254	8.88498	8.88498	23.5296	9.81815	1.96771	-1.96771	9.98716	-7.80965											1.81442	1
bta04530	4. Cellular Processes	4.4 Cell Communication	Tight junction	15.2441	11.9501	24.8442	0.336197	22.8307	-10.9615	55.6609	-4.60393	32.313	-3.41107	41.2464	-1.1861	26.4034	-5.65688	3.06434	-1.31035	27.7107	-12.1202	2.28628	2.28628	3.03788	0.996945	2.94165	-0.2443	17.7252	4.2007	2.24029	-2.24029	19.4845	1.09434											-1.39134	1
bta04540	4. Cellular Processes	4.4 Cell Communication	Gap junction	7.1355	-7.1355	21.1846	-8.39714	23.8682	-2.59848	42.3762	-14.4116	31.5509	-15.0161	41.3683	-7.53726	29.4193	-15.3193			5.41732	0.57321	2.62627	2.62627	7.76404	-6.02165	1.73822	-0.168057	16.8066	11.744	6.2469	4.61528	18.6781	4.80004											-3.73188	1
bta04062	5. Organismal Systems	5.1 Immune System	Chemokine signaling pathway	9.29346	7.01381	42.9365	22.2358	73.873	35.3711	87.722	11.004	64.4658	1.54042	57.243	-10.6678	53.3223	-1.42057	0.373486	0.373486	17.7709	10.3948	5.50526	3.05869	10.1313	-7.143	4.24826	-1.14908	16.6066	0.798376	4.4155	-2.74658	35.702	3.88098											4.8363	1
bta04610	5. Organismal Systems	5.1 Immune System	Complement and coagulation cascades	17.4399	13.5649	52.2172	29.6241	68.4589	35.9069	80.4708	42.8552	41.8748	8.91824	20.8454	16.6525	17.0988	13.1804			29.709	-3.76998	1.09894	-1.09894	6.10989	-1.1199	9.13326	-9.13326	16.9622	4.5317	3.7379	-3.7379	11.1889	-4.61257											10.1258	1
bta04612	5. Organismal Systems	5.1 Immune System	Antigen processing and presentation	7.13088	-7.13088	40.3852	-40.3852	41.6804	-38.7234	137.561	-131.609	118.291	-118.291	68.771	-59.3154	57.4413	-37.1583	3.68303	-1.04921	2.04832	-2.04832	2.19768	-2.19768	7.61588	-7.61588	1.85134	-1.85134	12.7566	1.81817	4.91505	2.35252	32.7858	14.8265											-28.5585	1
bta04620	5. Organismal Systems	5.1 Immune System	Toll-like receptor signaling pathway	21.6009	19.3148	47.5235	30.1337	59.0332	23.3786	116.046	0.237226	90.9704	-10.2412	88.5563	-13.5436	64.1299	-2.17712	0.69878	-0.69878	14.8284	0.683985	2.28873	-2.28873	7.48227	-7.48227	4.53299	-4.53299	13.721	3.25207	1.33008	1.33008	34.241	-2.99321											2.2915	1
bta04621	5. Organismal Systems	5.1 Immune System	NOD-like receptor signaling pathway	3.99295	3.99295	14.7656	-6.44942	22.0652	10.3239	56.3234	-9.10515	56.745	1.87153	61.0329	35.2864	46.0631	23.9491	1.32626	-1.32626	16.0411	-2.35057			10.3493	-10.3493	1.7307	0.260737	11.8404	3.71288	2.52443	2.52443	24.4053	-24.4053											1.99541	1
bta04622	5. Organismal Systems	5.1 Immune System	RIG-I-like receptor signaling pathway	8.04055	-1.36632	17.2138	-7.06885	34.0695	-8.6177	81.0215	-38.6927	69.3576	-15.9457	79.4199	2.95885	64.7222	-12.2898	1.06535	-1.06535	17.4303	-6.433	3.48938	-3.48938	8.95844	-8.95844	5.95794	5.95794	18.1644	11.6358	7.13114	-3.0755	42.9292	3.72058											-5.51531	1
bta04623	5. Organismal Systems	5.1 Immune System	Cytosolic DNA-sensing pathway			11.0327	-11.0327	15.9653	-15.9653	63.7275	-42.3329	51.6725	-36.0916	37.0262	-12.478	31.7087	-5.59886	1.27425	-1.27425	26.1667	-11.6262	4.17357	-4.17357	2.4918	-2.4918	2.78793	-2.78793	11.8886	11.8886	2.42544	2.42544	16.4846	0.463644											-9.36253	1
bta04640	5. Organismal Systems	5.1 Immune System	Hematopoietic cell lineage	13.0901	0.421601	55.5401	-7.26588	51.0207	-9.01666	95.6171	-33.2507	74.4837	-30.647	61.864	-33.0789	40.8248	-16.3727	3.68399	-1.96202	7.80199	-0.937304	1.33219	-0.187794	2.90123	-2.90123	4.82916	0.271769	11.2961	-7.37293	4.48118	2.41177	10.6234	1.10932											-9.25192	1
bta04650	5. Organismal Systems	5.1 Immune System	Natural killer cell mediated cytotoxicity	6.12659	0.350043	23.1262	-5.03682	28.4341	-4.50998	55.2455	-17.5927	48.747	-19.5237	41.6487	-9.48911	28.6681	-0.817253			5.32648	-2.40876	2.84466	2.84466	9.84532	-8.23032	3.73766	-2.59849	6.22221	3.91781	2.57862	2.57862	14.2578	-5.33588											-4.70371	1
bta04660	5. Organismal Systems	5.1 Immune System	T cell receptor signaling pathway	4.60547	0.727368	30.0483	-15.5063	31.4021	-16.4037	69.0341	-32.3699	52.0015	-13.8471	52.1582	10.1911	39.7635	9.51412	0.630937	-0.630937	13.14	-1.14995	2.81791	2.81791	12.3176	-5.96416	5.44488	-4.34995	9.45039	4.59778	4.28425	4.28425	26.0923	-9.96466											-4.53694	1
bta04662	5. Organismal Systems	5.1 Immune System	B cell receptor signaling pathway	7.39566	6.11578	9.89184	5.33169	9.88142	5.85358	30.4807	1.52867	18.4631	4.50513	25.7641	19.2989	19.1014	16.837	0.955684	-0.955684	5.00902	-0.761169	2.08701	2.08701	10.984	-8.63278	3.97496	-2.31646	9.45764	6.10269	2.38003	2.38003	13.3996	-13.3996											2.93165	1
bta04664	5. Organismal Systems	5.1 Immune System	Fc epsilon RI signaling pathway	3.2271	-3.2271	37.0042	-5.74425	26.6874	-8.31316	66.6747	-11.1438	51.6416	-4.58542	51.4822	2.88796	41.0113	4.91844			18.103	1.79438	3.13141	3.13141	6.39246	-4.51468	2.47482	-2.47482	5.28062	0.162513	0.653935	0.653935	24.5356	-0.815943											-1.9479	1
bta04666	5. Organismal Systems	5.1 Immune System	Fc gamma R-mediated phagocytosis	7.09053	0.893956	21.9388	4.2152	18.1492	-4.20838	37.634	-7.7875	43.4208	-8.55072	34.6723	-4.09652	35.7684	-7.97143			23.1575	-7.21083	2.34863	-2.34863	6.33669	-5.35587	3.183	-3.183	10.7473	2.41728	0.739307	0.739307	16.0959	0.60694											-2.98859	1
bta04670	5. Organismal Systems	5.1 Immune System	Leukocyte transendothelial migration	8.23336	5.33668	20.3831	5.0022	20.392	2.78346	50.9154	-13.2818	42.1913	10.2551	40.4649	26.8371	28.6033	12.449	2.81414	-0.915333	19.8909	-3.75971	3.0045	3.0045	4.70065	-0.332668	2.03407	0.885994	14.2499	6.27822	2.17851	-2.17851	17.7464	-10.6254											2.78259	1
bta04672	5. Organismal Systems	5.1 Immune System	Intestinal immune network for IgA production	10.2892	1.99505	43.843	-13.6728	66.389	-38.2007	148.96	-120.038	160.427	-145.669	146.943	-116.623	111.173	-79.8112	7.90171	-7.90171	3.08173	-3.08173	7.18016	2.22215	9.02349	-9.02349			5.20519	5.20519	7.29965	5.49924	43.5615	30.9637											-34.8669	1
bta03320	5. Organismal Systems	5.2 Endocrine System	PPAR signaling pathway	43.3117	30.1559	132.348	104.005	80.5666	56.0625	149.782	114.241	92.1981	66.1484	66.8529	6.5936	72.8293	15.9345			52.9748	19.9101	3.69771	0.730009	3.55915	-3.55915	2.06764	2.06764	30.4901	-16.6104	9.51931	4.19288	37.1331	-1.08828											28.4845	1
bta04614	5. Organismal Systems	5.2 Endocrine System	Renin-angiotensin system	10.176	-10.176	8.56149	-8.56149	11.3671	-11.3671	66.5088	-66.5088	97.6008	-97.6008	150.99	-150.99	118.94	-118.94					11.3347	-11.3347									110.497	85.64											-43.3154	1
bta04910	5. Organismal Systems	5.2 Endocrine System	Insulin signaling pathway	2.88267	0.158013	28.2868	5.436	19.1763	4.72248	49.4284	11.9116	28.6715	8.62435	28.6274	12.3067	24.556	13.8675			16.556	-8.03206	2.72197	1.07599	6.64326	0.201321	2.29518	-1.03346	13.825	-0.641354	4.83556	-4.06998	21.7054	-13.6773											2.20355	1
bta04912	5. Organismal Systems	5.2 Endocrine System	GnRH signaling pathway	0.478195	-0.478195	28.2492	3.36832	15.8833	2.89767	49.9335	7.86358	43.52	2.87869	38.6969	17.5128	39.2747	4.3693			19.5256	-0.0876648	2.4776	2.4776	3.01274	0.105786	2.56458	0.0263903	11.8815	6.59206	0.517399	0.517399	28.9804	-1.26562											3.34129	1
bta04914	5. Organismal Systems	5.2 Endocrine System	Progesterone-mediated oocyte maturation	17.9292	0.523209	31.4647	-2.39731	47.1325	-30.4706	152.26	-91.3671	160.277	-117.715	121.484	-58.8708	134.328	-90.3016			13.3182	-0.786696	6.54566	-2.84085	23.3242	-10.2804	6.78336	-6.78336	12.5517	4.18878			135.065	94.3234											-24.0599	1
bta04916	5. Organismal Systems	5.2 Endocrine System	Melanogenesis	7.94529	-6.13514	48.3867	-19.4557	39.8555	-14.0472	89.2839	-24.6606	50.3298	-7.11814	56.0737	0.973563	53.9568	-16.4005	1.11979	1.11979	17.0737	-5.89224	4.12411	4.12411	3.18619	-1.63527	8.78256	2.1465	14.5307	8.69667	0.502362	-0.502362	33.8742	14.4778											-4.28725	1
bta04920	5. Organismal Systems	5.2 Endocrine System	Adipocytokine signaling pathway	2.08593	0.292036	63.7047	43.7471	37.5079	23.5029	99.6105	63.4634	47.7414	26.3255	37.6393	9.37515	38.3762	4.53845	0.999793	-0.999793	27.6308	13.5209	2.90911	-0.19557	5.44836	-5.44836	3.81852	-1.60882	17.9388	-1.76595	5.50318	-0.0690795	19.3037	0.00411249											11.6455	1
bta04260	5. Organismal Systems	5.3 Circulatory System	Cardiac muscle contraction	3.63264	-3.63264	21.6303	-11.5628	19.4639	-15.3212	31.0122	-19.3615	29.3123	-18.2759	27.9536	2.16691	28.7171	-7.60316			9.91257	0.164887			3.41809	-3.41809	9.85237	-3.12304	17.257	7.52252	4.05285	4.05285	19.5751	8.86711											-4.57877	1
bta04270	5. Organismal Systems	5.3 Circulatory System	Vascular smooth muscle contraction	15.9568	13.0601	41.9076	17.8267	33.2079	18.9709	54.8944	16.2493	37.3523	3.20411	35.325	16.8294	41.356	9.7882			20.9827	-4.59789	5.05875	5.05875	5.27993	-2.67639	2.41942	-0.256322	9.46442	6.77055	5.29299	5.29299	24.9555	-3.67082											7.27497	1
bta04970	5. Organismal Systems	5.4 Digestive System	Salivary secretion	15.9587	8.23694	107.624	67.6447	82.5258	68.3281	123.307	77.5636	119.489	72.2027	71.7613	33.4684	78.4676	31.8134	1.07682	1.07682	19.4343	12.9343	5.53462	5.53462	12.4267	-2.6544			10.4207	3.91559	7.9192	7.9192	30.9207	3.00419											27.9277	1
bta04971	5. Organismal Systems	5.4 Digestive System	Gastric acid secretion	9.83254	5.25664	18.7418	-8.62753	15.8097	-4.80627	29.7505	-7.86995	30.6653	-8.71805	27.9983	11.6826	16.3407	-6.55521							2.93961	-0.894195			11.7547	6.18306			11.833	5.79755											-0.855138	1
bta04972	5. Organismal Systems	5.4 Digestive System	Pancreatic secretion	1.66178	-1.66178	24.086	14.5089	16.0872	7.43468	41.5873	15.5017	29.1083	2.83592	38.7797	10.4378	27.9614	-1.76325			13.281	13.281	6.9693	-2.22275	4.67136	1.8868	1.0699	-1.0699	14.7462	3.87711			19.5033	3.66228											5.13142	1
bta04973	5. Organismal Systems	5.4 Digestive System	Carbohydrate digestion and absorption			16.7554	-3.51434	13.3021	-1.84721	40.3757	4.79809	28.4484	18.4279	6.4652	-6.4652	12.5493	8.02053			14.0709	-3.32691			23.3865	-12.7916	5.30762	1.62702	4.59291	-4.59291			2.54015	-2.54015											-0.200437	1
bta04974	5. Organismal Systems	5.4 Digestive System	Protein digestion and absorption	6.56278	-4.08577	42.7109	-17.3476	29.7693	-18.3186	56.9393	-31.9648	54.2831	-15.9798	49.5316	-7.27846	60.8189	-43.1393			33.4762	5.72754	6.42092	-6.42092	2.53702	-2.53702	3.90758	3.90758	13.1198	-5.1774	7.39042	-7.39042	51.1943	39.5338											-7.89081	1
bta04975	5. Organismal Systems	5.4 Digestive System	Fat digestion and absorption	3.50608	-3.50608	29.5626	17.7671	7.9864	7.9864	44.4175	26.262	25.5442	7.74281	20.9313	6.87838	26.8108	-8.19908			5.85149	5.85149	5.12412	5.12412	1.53636	1.53636	0.911596	-0.911596	5.60144	-5.60144			21.4237	16.5823											5.96252	1
bta04976	5. Organismal Systems	5.4 Digestive System	Bile secretion	8.87612	-2.96054	38.6456	14.729	33.0485	0.188514	64.035	22.8254	45.4607	18.4158	43.1311	17.3763	42.3096	7.04518	0.964565	0.964565	14.0196	12.3148	1.96134	-1.96134	1.05324	1.05324			12.646	0.199955			23.4664	-11.9972											6.01489	1
bta04977	5. Organismal Systems	5.4 Digestive System	Vitamin digestion and absorption	18.8019	-8.22814	26.4836	-18.8886	4.82245	4.82245	58.2896	-3.97224	42.2607	-10.1701	40.8563	-13.8566	36.0022	-18.6728			30.3956	30.3956			7.16829	-7.16829			11.1781	-11.1781			17.1934	11.1059											-4.16463	1
bta04978	5. Organismal Systems	5.4 Digestive System	Mineral absorption	8.73425	8.73425	12.6777	-2.3048	17.1376	17.1376	33.8877	2.29341	16.9115	-16.9115	19.8141	-8.88544	17.4445	-17.4445			14.8141	-14.8141			3.68132	-3.68132	4.005	4.005	2.41997	-2.41997			14.4411	14.4411											-1.6542	1
bta04960	5. Organismal Systems	5.5 Excretory System	Aldosterone-regulated sodium reabsorption	23.0138	15.3129	25.5642	-15.2611	26.652	-21.9611	58.5481	-14.7153	30.343	-1.15853	33.6557	8.76503	17.4848	-5.66649			13.1141	-6.06889	3.79517	3.79517	1.80883	-1.80883	1.5261	-1.5261	12.2094	1.81775	4.34857	-4.34857	8.07325	0.0653259											-3.05419	1
bta04961	5. Organismal Systems	5.5 Excretory System	Endocrine and other factor-regulated calcium reabsorption	3.75878	-3.75878	6.46276	-6.46276	9.78559	-9.78559	27.535	2.68936	39.9899	8.52979	22.3077	5.98286	33.1588	10.2256			4.18826	1.19291			15.6391	9.34068			4.33357	-0.391126			25.827	-15.2746											0.208037	1
bta04962	5. Organismal Systems	5.5 Excretory System	Vasopressin-regulated water reabsorption	5.95406	-5.95406	39.1807	23.9029	27.6712	13.5575	72.0138	49.9929	60.9153	43.7395	55.0698	32.1295	47.5921	22.0963	1.56376	-1.56376	18.3789	9.0534			4.69563	1.0115	1.54125	-1.54125	2.0193	2.0193	2.64052	-2.64052	12.595	-0.431066											13.2409	1
bta04964	5. Organismal Systems	5.5 Excretory System	Proximal tubule bicarbonate reclamation			43.2425	43.2425	30.0598	30.0598	64.9383	64.9383	70.7401	70.7401	27.2203	27.2203	13.8494	13.8494			23.3056	23.3056							5.22203	-5.22203			7.04856	-7.04856											29.0095	1
bta04966	5. Organismal Systems	5.5 Excretory System	Collecting duct acid secretion	16.7602	-16.7602	48.5557	10.3045	44.8217	-2.22577	75.756	4.54328	55.4562	-10.5177	69.626	10.7282	49.0003	6.62977			5.95982	5.95982			7.19111	-7.19111	9.51289	-9.51289	9.39123	9.39123			43.1953	2.83072											0.34832	1
bta04720	5. Organismal Systems	5.6 Nervous System	Long-term potentiation	4.30413	-4.30413	39.7318	-12.2764	25.9642	-5.16489	61.5818	-5.52867	41.997	-12.8404	28.6031	7.89015	30.3748	-3.02725			13.9403	2.86169	2.25265	2.25265	9.77394	-7.23609	6.21663	3.7657	9.8884	4.64345	3.8262	3.8262	20.4031	-2.39603											-1.96671	1
bta04722	5. Organismal Systems	5.6 Nervous System	Neurotrophin signaling pathway	6.10799	-1.53674	34.6713	-6.94038	23.1816	-5.75725	65.5498	0.686723	49.0931	4.59164	43.682	9.99657	34.687	16.4134			15.7646	-1.96589			4.79971	-2.50762	1.72026	-1.72026	10.9774	5.47541	4.55525	2.02327	20.5605	-11.2207											0.579859	1
bta04724	5. Organismal Systems	5.6 Nervous System	Glutamatergic synapse	3.07027	-0.607882	31.5056	8.25128	22.1042	3.48462	59.6595	11.5126	50.5492	8.24901	34.1756	2.3184	30.472	-8.74097	0.415046	0.415046	25.4346	15.2097	3.02149	3.02149	7.44498	0.688358	3.74817	3.07967	11.9088	2.76208	1.36611	1.36611	22.0496	3.75944											3.65126	1
bta04730	5. Organismal Systems	5.6 Nervous System	Long-term depression	5.71002	-5.71002	33.1579	3.51521	20.5425	-1.90947	56.1205	0.423084	38.0872	-8.97816	36.754	2.3326	37.8468	-1.22024	0.592282	0.592282	9.95107	4.00602	3.41608	3.41608	3.02828	-0.979795	1.74981	-1.74981	13.9994	2.8344	8.81892	8.81892	23.1367	2.41544											0.520436	1
bta04740	5. Organismal Systems	5.7 Sensory System	Olfactory transduction	8.47031	-2.34694	23.359	9.67672	12.7322	-2.60952	19.7378	2.37758	19.8781	3.69748	16.4152	-9.14769	21.8926	-8.47115	5.88868	-1.79029	12.9162	3.25277	7.84609	-5.96638	3.84195	3.11261	3.90063	0.0819521	5.19803	-5.19803	1.81561	0.461943	19.7382	6.34445											-0.434966	1
bta04742	5. Organismal Systems	5.7 Sensory System	Taste transduction	26.1899	26.1899	33.7894	0.150801	5.51184	-2.9125	47.4953	22.6747	45.4781	33.4148	47.6563	44.0026	19.5969	19.5969			43.3953	17.312	8.31711	-8.31711					15.3941	15.3941	9.26952	-2.61657	18.6775	-4.53895											13.3626	1
bta04744	5. Organismal Systems	5.7 Sensory System	Phototransduction			60.2408	51.3234	44.4823	4.93455	48.4597	48.4597	57.1725	43.6023	34.4157	-3.59738	41.4864	30.0787			39.508	39.508			10.5739	10.5739							11.8263	-11.8263											23.673	1
bta04320	5. Organismal Systems	5.8 Development	Dorso-ventral axis formation	2.41754	-2.41754	37.4965	9.75338	49.4155	35.549	59.0922	42.067	51.2401	51.2401	76.3811	76.3811	51.8811	51.8811	6.40604	6.40604	27.7802	-11.7327	15.0548	15.0548					20.5249	7.85064	2.61574	2.61574	21.7782	-21.7782											20.2208	1
bta04360	5. Organismal Systems	5.8 Development	Axon guidance	4.53882	0.0411986	39.559	-7.01073	31.4571	-9.95806	61.7941	-5.67789	36.4466	0.680842	21.6897	14.4668	24.2981	-8.42762			20.9932	-4.96213	2.76175	-0.293628	3.76706	-2.37676	5.67357	4.33088	16.2182	8.46658	0.507872	-0.507872	15.3046	4.51395											-0.479604	1
bta04380	5. Organismal Systems	5.8 Development	Osteoclast differentiation	9.68961	6.10545	28.7625	11.1085	27.7651	16.2105	73.0555	22.9705	67.0001	26.6675	74.6194	44.5181	61.0773	28.8273	0.570057	-0.570057	11.3976	3.41824	0.650046	0.650046	7.25814	-5.85565	3.82944	-0.573225	11.1894	-0.581779	4.29698	2.7866	37.2084	-17.0931											9.23926	1
bta04710	5. Organismal Systems	5.9 Environmental Adaptation	Circadian rhythm - mammal	5.34529	5.34529	24.1027	24.1027			24.2379	24.2379	3.30207	-3.30207	31.8545	31.8545	14.0046	14.0046			14.1213	-14.1213					9.00925	-0.309883	13.4444	13.4444			14.9587	-14.9587											8.02974	1
bta05200	6. Human Diseases	6.1 Cancers	Pathways in cancer (overview)	10.4738	-6.6241	38.8414	-14.9902	40.7584	-16.532	83.2226	-41.4676	64.8846	-33.4628	61.0996	-16.0335	57.6321	-29.5603	0.560025	0.123874	16.2182	-2.35295	1.0274	1.0274	6.51508	-4.9174	7.00133	0.10972	11.4783	7.74837	3.34136	-0.795755	38.5222	20.9433											-9.11893	1
bta05210	6. Human Diseases	6.1 Cancers	Colorectal cancer	6.92395	-4.31201	45.8652	-23.8712	39.9049	-29.2718	84.6176	-52.5643	57.3808	-37.1554	40.9672	-15.5015	39.295	-25.0359			13.0068	-2.52135			5.86606	-5.86606	7.15339	5.16703	11.7442	5.89499	0.750384	-0.750384	25.5964	17.0434											-12.9803	1
bta05211	6. Human Diseases	6.1 Cancers	Renal cell carcinoma	1.9967	0.615243	22.2023	7.57755	24.8705	9.16573	38.5824	6.82314	30.8539	1.27145	36.3428	8.91956	25.3251	9.31676			12.8668	2.08549			1.17718	-1.17718	10.7813	-4.88913	9.07139	0.90607	0.747354	0.747354	11.9348	-7.51138											2.6039	1
bta05212	6. Human Diseases	6.1 Cancers	Pancreatic cancer	8.99298	-6.46141	30.3592	-4.0741	23.5587	-8.83343	66.4907	-25.3175	54.3982	-24.0318	48.826	-6.50222	35.429	-7.81084	0.999793	-0.999793	15.2375	0.187178			3.16418	-3.16418	4.92327	0.787623	12.6037	6.9344	2.63033	1.17574	26.3511	5.40722											-5.19308	1
bta05213	6. Human Diseases	6.1 Cancers	Endometrial cancer	7.6193	-7.6193	57.687	-28.5372	39.8185	-31.2245	84.1	-32.992	41.294	-10.8223	22.021	-6.52527	23.3781	-0.797571			19.793	-0.171722			6.37177	3.34475	6.67135	0.98155	13.0116	8.35581	1.92566	-0.00389618	12.8456	-0.227488											-8.17225	1
bta05214	6. Human Diseases	6.1 Cancers	Glioma	7.35569	-7.35569	34.7746	-13.7056	25.475	-9.69033	57.7616	-15.3864	37.6189	-13.5618	38.4093	3.44991	34.5544	-6.53811			11.4746	-3.26841			4.76379	-4.76379	3.58357	-3.58357	18.4993	6.13425	1.91803	-0.321987	23.2344	7.84166											-4.67306	1
bta05215	6. Human Diseases	6.1 Cancers	Prostate cancer	6.15358	-6.15358	37.3743	-10.8537	34.4002	-15.0743	74.1176	-12.7619	48.861	-11.1954	52.448	7.72121	47.2686	-1.24287	2.57497	0.970362	13.9906	-5.82478	4.82424	4.82424	0.915581	-0.915581	4.74889	-4.74889	15.0109	6.00423	3.40131	0.594789	30.5137	3.42939											-3.01511	1
bta05216	6. Human Diseases	6.1 Cancers	Thyroid cancer	12.8558	-12.8558	87.4651	-30.7119	59.489	-31.1726	120.384	-5.81314	77.4858	-7.60636	40.7696	10.5905	32.5359	-14.4359			26.6803	-4.38523					2.75729	-2.75729	21.5032	13.3555			14.3638	6.9942											-7.16345	1
bta05217	6. Human Diseases	6.1 Cancers	Basal cell carcinoma	5.42549	-5.42549	63.7119	-49.8404	55.1175	-32.4924	117.215	-77.4012	43.0476	-13.7357	47.8774	-5.56136	43.5014	-18.4232	2.03802	2.03802	32.5338	-18.3488	4.62383	4.62383	2.59992	-2.59992	17.1063	10.4091	17.8875	15.5318	0.914298	-0.914298	30.1292	26.1294											-11.0674	1
bta05218	6. Human Diseases	6.1 Cancers	Melanoma	3.44092	-3.44092	20.7186	-2.43818	14.5473	-0.851709	45.641	-8.87436	21.9868	-1.11369	27.2692	9.04978	19.102	5.20621			12.6433	-5.52329			5.04415	-5.04415	4.60663	-1.61192	16.0509	5.32236	2.7361	-0.606968	14.1077	0.752268											-0.705735	1
bta05219	6. Human Diseases	6.1 Cancers	Bladder cancer	14.9533	-14.9533	78.8244	-34.7038	65.4928	-11.0304	106.713	-34.9468	97.833	-44.7531	83.6681	-2.37534	70.5889	-15.9797			27.7083	-5.32128			10.396	-10.396	4.02901	-4.02901	29.9619	10.2446			36.0971	3.6614											-13.7152	1
bta05220	6. Human Diseases	6.1 Cancers	Chronic myeloid leukemia	9.5176	-7.13279	33.0335	-15.0179	21.8492	-7.30821	59.1321	-21.5049	42.1625	-14.7756	53.6042	5.29337	37.8347	-1.23698	0.941834	-0.941834	14.1874	-7.17056			4.07339	-4.07339	6.70062	-1.32079	20.2789	7.33409	3.03067	1.6604	28.065	-0.252822											-4.74628	1
bta05221	6. Human Diseases	6.1 Cancers	Acute myeloid leukemia	14.6955	-9.42473	48.6066	-19.4074	37.4242	-17.4341	80.6226	-32.3747	48.3433	-23.1289	54.4083	-5.36356	44.4466	5.39888	1.18157	-1.18157	17.9215	-12.6696	1.34737	1.34737	4.35339	-4.35339	4.16554	-0.903555	14.0536	9.90571	3.80211	2.08305	19.8906	-8.649											-7.7437	1
bta05222	6. Human Diseases	6.1 Cancers	Small cell lung cancer	22.7444	-13.7027	40.4581	-26.2724	45.9371	-32.1282	91.5597	-72.7308	87.2125	-79.1323	77.7954	-28.7497	93.8046	-73.7709	0.802303	-0.802303	8.92045	-2.01911			3.53324	-3.53324	4.94891	-4.94891	11.6566	11.6566	9.28548	-2.52957	81.5802	57.796											-19.3477	1
bta05223	6. Human Diseases	6.1 Cancers	Non-small cell lung cancer	9.04137	-9.04137	37.9038	-15.9497	28.4198	-15.1594	70.8026	-32.7701	43.6538	-26.2544	27.7363	-5.08836	28.2054	-12.6128			16.901	-6.81425			1.54504	-1.54504	4.40481	-4.40481	13.6435	8.89068	1.96578	-0.00397735	17.6937	13.3948											-8.25836	1
bta05310	6. Human Diseases	6.2 Immune System Diseases	Asthma	11.5619	-11.5619	63.3019	-63.3019	80.4168	-80.4168	202.355	-202.355	198.899	-198.899	134.544	-134.544	88.5596	-88.5596	5.86798	-5.86798	5.42385	-5.42385	5.56223	5.56223	22.2451	-22.2451			9.59085	9.59085	11.263	11.263	25.891	25.891											-54.3477	1
bta05320	6. Human Diseases	6.2 Immune System Diseases	Autoimmune thyroid disease	8.40314	-2.21135	32.6951	-24.0134	61.472	-25.5577	133.331	-116.011	147.348	-132.406	108.562	-95.8144	75.8524	-61.4047	5.43685	-1.54883	4.40456	-4.40456	6.9354	6.9354	11.2549	-11.2549	1.23466	-1.23466	6.74696	6.74696	6.70418	6.70418	35.4391	20.2882											-29.0124	1
bta05322	6. Human Diseases	6.2 Immune System Diseases	Systemic lupus erythematosus	4.69824	-1.02606	101.782	69.4097	52.222	10.9051	113.046	-16.6435	92.7405	-53.9991	66.2786	-44.2282	46.2067	-31.2869	1.23277	-1.23277	38.9331	31.0279	4.89971	4.89971	7.55533	-3.53764	3.6578	-3.6578	25.5009	-10.4513	5.05357	3.03626	33.1929	28.4428											-1.22278	1
bta05323	6. Human Diseases	6.2 Immune System Diseases	Rheumatoid arthritis	12.7207	-0.167903	42.9697	-4.08924	49.0168	-10.3626	111.247	-60.4358	96.9708	-63.4841	89.7361	-41.415	72.6449	-35.0923	1.62999	-1.62999	1.65551	1.65551	3.09676	0.672847	10.0738	-10.0738	5.80467	-1.68014	5.22176	2.5976	0.956579	-0.956579	37.3533	17.6064											-13.7903	1
bta05330	6. Human Diseases	6.2 Immune System Diseases	Allograft rejection	11.7066	-4.4828	49.4584	-39.3297	77.9626	-57.1596	194.975	-179.236	198.008	-185.096	133.7	-127.042	101.791	-84.9352	6.34299	-1.80697	5.13865	-5.13865	3.86266	3.86266	17.6094	-17.6094	1.44044	-1.44044	7.87145	7.87145	7.82155	7.82155	44.5014	26.8252											-43.7931	1
bta05332	6. Human Diseases	6.2 Immune System Diseases	Graft-versus-host disease	9.76559	-1.63887	44.0537	-32.6589	58.8874	-35.4841	188.172	-170.467	176.066	-161.539	115.656	-108.166	97.0399	-78.0773	7.13587	-2.03284	1.59313	-1.59313			9.62169	-9.62169	1.62049	-1.62049	2.0949	2.0949			45.3911	25.5055											-44.2537	1
bta05340	6. Human Diseases	6.2 Immune System Diseases	Primary immunodeficiency	2.22477	-2.22477	37.5274	-19.6132	31.8008	-31.8008	98.9582	-98.9582	87.5981	-87.5981	54.2649	-41.2201	39.0904	-20.0584					5.0731	-5.0731	14.157	-14.157			28.1437	20.0978	16.7188	11.5937	32.4202	22.0221											-22.2492	1
bta05010	6. Human Diseases	6.3 Neurodegenerative Diseases	Alzheimer's disease	3.06233	-0.555011	40.8919	-1.95976	30.2169	-2.84238	61.4366	2.68173	48.5172	-2.57517	37.8186	-8.21764	40.1201	-10.6144			27.1074	5.42233	1.41912	1.41912	5.99765	-1.15515	10.7495	-5.62865	13.8272	-3.67609	1.8351	1.24417	27.9256	8.29487											-1.29729	1
bta05012	6. Human Diseases	6.3 Neurodegenerative Diseases	Parkinson's disease	3.08243	-3.08243	29.9603	-6.26158	19.7976	-9.75205	39.107	-11.5391	22.4673	-17.9421	23.6272	-17.4421	15.9868	-11.8448			15.5145	4.04647			1.0902	0.00878241	10.3352	-9.50992	8.85089	-2.27464	0.890283	0.890283	12.175	9.96183											-5.74933	1
bta05014	6. Human Diseases	6.3 Neurodegenerative Diseases	Amyotrophic lateral sclerosis (ALS)	8.7903	-8.7903	66.5042	-31.0278	33.1234	-8.08221	120.6	-36.0481	83.0927	11.6972	93.4903	12.9914	78.8429	5.13954			39.3358	13.2242	2.78268	2.78268	13.1122	-4.44996	13.622	-1.29089	3.8679	3.8679	5.73928	3.88539	59.3182	-15.7422											-3.70309	1
bta05016	6. Human Diseases	6.3 Neurodegenerative Diseases	Huntington's disease	7.12895	-4.87039	32.937	-8.54026	20.1653	-11.7295	36.0957	-5.87104	27.1943	-16.0154	30.8338	-14.014	23.267	-11.1159	0.42613	0.42613	13.454	0.230951			3.14209	-2.33702	7.89279	-7.35092	5.61594	-1.45248	0.652184	0.652184	14.075	10.9699											-5.0727	1
bta05020	6. Human Diseases	6.3 Neurodegenerative Diseases	Prion diseases			80.0718	71.5743	76.0512	65.774	115.413	95.7023	67.4503	56.5448	20.1918	20.1918	23.3223	23.3223			41.0344	23.8358							16.4741	-6.78587			12.2389	-12.2389											37.5467	1
bta05410	6. Human Diseases	6.4 Cardiovascular Diseases	Hypertrophic cardiomyopathy (HCM)	15.9233	15.9233	21.843	3.33612	20.768	0.984186	43.9382	-11.3853	34.8734	-6.23523	37.2639	10.2825	35.213	-1.69791	2.823	-2.823	26.4352	-13.1945			5.27167	-5.27167	6.04123	6.04123	13.8744	6.21697	5.0695	3.00009	24.1503	0.915951											0.435197	1
bta05412	6. Human Diseases	6.4 Cardiovascular Diseases	Arrhythmogenic right ventricular cardiomyopathy (ARVC)	5.2339	5.2339	23.0534	-0.45697	17.9746	-3.72791	44.6319	-8.14926	33.4106	10.8694	45.0534	22.7388	40.8703	12.5729	3.17588	-3.17588	29.2849	-12.9356	1.71286	1.71286	7.19111	0.248106	5.52143	5.52143	22.8805	18.2939	7.22542	1.15873	27.702	-10.1884											2.64774	1
bta05414	6. Human Diseases	6.4 Cardiovascular Diseases	Dilated cardiomyopathy (DCM)	14.3135	14.3135	13.9405	-3.14282	14.9758	-3.28621	32.1026	-18.9652	27.6321	-10.7722	41.6039	15.6512	31.3056	-2.76598	2.60585	-2.60585	20.4546	-16.1267			5.77086	-3.96145	5.57652	5.57652	14.1305	10.3672	4.39477	2.48454	21.5356	1.87063											-0.811634	1
bta05416	6. Human Diseases	6.4 Cardiovascular Diseases	Viral myocarditis	16.7027	10.91	28.618	-18.7881	27.7333	-25.0792	94.4157	-86.4327	83.3025	-83.3025	56.8311	-50.2888	43.4492	-38.2921	5.55285	-2.96084	15.1732	-9.24116			3.86953	-3.86953	0.823107	-0.823107	11.8145	11.8145	5.581	3.35791	19.7108	16.4205											-19.7554	1
bta04930	6. Human Diseases	6.5 Metabolic Diseases	Type II diabetes mellitus			15.8789	-6.58386	5.82292	-5.82292	34.2477	-2.64247	19.8088	6.27134	22.2518	11.7844	22.6999	19.0338			11.6066	-1.59375	3.70481	3.70481	5.53269	2.00116	4.29665	1.31711	6.58157	3.77842	3.71899	-3.71899	14.1205	-11.4938											1.23347	1
bta04940	6. Human Diseases	6.5 Metabolic Diseases	Type I diabetes mellitus	15.8599	1.64489	43.8286	-19.943	45.9609	-27.6949	164.007	-115.906	149.406	-114.09	100.266	-94.4201	89.6629	-62.1402	10.0013	2.84524	3.39156	-3.39156	3.79517	3.79517	7.50961	-7.50961	1.26477	-1.26477	10.6704	5.4047			48.2728	31.5501											-28.6514	1
bta04950	6. Human Diseases	6.5 Metabolic Diseases	Maturity onset diabetes of the young			21.2251	-9.18261	29.2913	-2.35226	70.3252	7.2628	40.9947	-4.0936	26.6986	14.7849	61.0544	9.70696			4.32352	-4.32352	17.4799	17.4799	9.59601	-9.59601	2.81171	2.81171			10.4604	10.4604	45.1034	-13.9525											1.58385	1
bta05100	6. Human Diseases	6.6 Infectious Diseases	Bacterial invasion of epithelial cells			11.235	2.38474	6.19001	0.541012	29.046	-10.0504	20.4686	-4.22531	33.8423	9.86211	14.409	3.80366			15.2299	-0.629892	2.27059	2.27059	8.7194	-1.50562	1.93816	-1.93816	11.7154	7.13936	2.74544	-2.74544	9.655	-5.4745											-0.0436786	1
bta05140	6. Human Diseases	6.6 Infectious Diseases	Leishmaniasis	15.9244	2.50933	41.5221	-8.92924	50.0149	-18.761	124.704	-50.0889	124.163	-60.504	102.086	-25.5138	84.4826	-30.7152	5.11287	-5.11287	14.2416	4.30822	2.04494	2.04494	6.8419	-6.8419	6.00688	-0.547938	8.30359	-0.707971			31.5399	3.27466											-13.9704	1
bta05142	6. Human Diseases	6.6 Infectious Diseases	Chagas disease	7.88291	5.2818	21.469	-0.907386	32.2924	4.54018	63.7998	-12.9471	49.2764	-3.968	46.5877	12.3004	29.5531	13.7286	1.76274	-1.76274	5.55852	0.891834	2.98649	2.98649	11.4549	-11.4549	3.31738	0.251928	8.86227	3.61342	1.84777	0.531023	20.5087	-16.035											-0.196625	1
bta05143	6. Human Diseases	6.6 Infectious Diseases	African trypanosomiasis	31.1578	2.71782	78.6248	2.91295	116.249	-37.2255	187.138	-67.7241	164.278	-93.9611	125.335	-89.3986	114.944	-63.5841					12.2855	-3.31413	17.253	-17.253							54.8107	34.2836											-33.2546	1
bta05144	6. Human Diseases	6.6 Infectious Diseases	Malaria	7.8519	3.42267	33.8734	-0.2292	46.0118	-7.64634	111.574	-36.6932	81.5537	-50.0714	64.6656	-43.9766	38.131	-25.4635			12.6478	-5.33416	2.89699	2.89699	17.8521	-12.0397	5.89723	1.83627	11.0238	0.754522	5.86616	5.86616	9.95861	3.95273											-11.6232	1
bta05145	6. Human Diseases	6.6 Infectious Diseases	Toxoplasmosis	12.0809	0.426582	36.2561	-0.210931	28.9526	-2.19679	92.9559	-31.185	74.8577	-34.5974	68.3638	-10.2789	60.9837	-18.7399	1.66099	-1.66099	12.2902	4.47742	2.8478	2.8478	7.26395	-6.22395	2.9525	-0.0970508	13.4738	6.38671	5.71304	1.16056	41.5359	11.1165											-5.25168	1
bta05146	6. Human Diseases	6.6 Infectious Diseases	Amoebiasis	19.6003	3.73753	84.4823	38.6206	92.8549	34.1138	152.119	22.9131	80.7326	-11.5553	66.7347	-10.1156	73.7079	-37.7625			39.7098	-1.36488	2.53827	2.53827	10.1776	-10.1776	8.18982	-4.44024	13.417	5.89865	6.13007	-6.13007	48.2747	34.7295											4.35753	1
bta05150	6. Human Diseases	6.6 Infectious Diseases	Staphylococcus aureus infection	11.6123	-1.1704	21.9548	-10.849	24.332	-17.8163	73.1123	-69.5529	92.5607	-84.2641	63.6566	-55.3119	57.0161	-44.5961	2.87646	-2.87646	1.23608	1.23608	4.21339	1.23978	6.00062	-6.00062	2.4639	-2.4639	1.17146	-1.17146			21.6522	17.8369											-19.6972	1
bta05152	6. Human Diseases	6.6 Infectious Diseases	Tuberculosis	19.1892	10.9992	41.7796	11.6399	45.9454	16.5981	88.8664	7.3796	73.9069	-17.5377	70.7842	7.4965	57.5652	1.21537	0.905552	-0.905552	11.1491	4.51665	1.79163	1.79163	8.73185	-7.74491	4.97576	-2.68436	8.73545	1.12783	1.98332	-0.0822814	31.8783	-0.590339											2.21464	1
bta05160	6. Human Diseases	6.6 Infectious Diseases	Hepatitis C	3.34195	-0.31066	26.7622	6.58777	23.8865	6.96964	77.3735	-12.0512	51.7973	-0.308051	52.3364	17.3069	34.7822	12.152	2.37033	-0.659835	25.2064	-5.43226	0.567144	0.567144	6.12797	-6.12797	2.4673	0.16317	14.6277	9.78737	4.96917	-2.2941	24.1381	-5.24387											1.40707	1
bta05162	6. Human Diseases	6.6 Infectious Diseases	Measles	9.46018	-0.897412	47.9857	-12.5645	46.8439	-15.5777	99.3116	-38.2904	83.661	-38.0348	67.4762	-29.0095	56.538	-19.7149	1.14282	0.0686592	13.4966	-4.78486			4.4574	-4.4574	4.22598	-0.847982	15.1561	8.72754	5.70996	0.35095	36.2108	9.01453											-10.4298	1

## Sheet: Pathway sort
Pathway	Impact	Flux		100
Synthesis and degradation of ketone bodies	135.258	91.8589		50
Phenylalanine, tyrosine and tryptophan biosynthesis	113.661	74.3842		-50
Steroid biosynthesis	95.8412	50.434
Cell cycle	88.5836	-47.0809
Riboflavin metabolism	87.0745	57.5581
DNA replication	71.3042	-58.0016
p53 signaling pathway	70.0167	5.87016
Pantothenate and CoA biosynthesis	66.5605	55.2685
Taurine and hypotaurine metabolism	63.5169	-19.1611
Oocyte meiosis	62.8336	-30.1164
African trypanosomiasis	60.1384	-22.1697
Glycine, serine and threonine metabolism	59.4875	-6.44459
Butanoate metabolism	58.5416	28.3156
Cysteine and methionine metabolism	57.7535	-9.3537
Asthma	57.6988	-50.7245
Progesterone-mediated oocyte maturation	57.4976	-20.8519
Allograft rejection	57.4793	-43.7931
Nicotinate and nicotinamide metabolism	56.1374	30.1823
Mismatch repair	52.9534	-42.4787
Phenylalanine metabolism	52.5869	9.3769
PPAR signaling pathway	51.822	26.5856
Intestinal immune network for IgA production	51.4185	-32.5424
Graft-versus-host disease	50.4732	-38.3532
Arachidonic acid metabolism	49.5246	4.84164
Glycerolipid metabolism	48.0341	30.1639
Terpenoid backbone biosynthesis	47.9244	23.9524
Nitrogen metabolism	46.732	9.96666
Amoebiasis	46.578	4.06702
Type I diabetes mellitus	46.2598	-26.7413
O-Glycan biosynthesis	46.0506	39.7585
Tryptophan metabolism	45.8077	-16.4234
Salivary secretion	45.7911	26.0659
One carbon pool by folate	45.1208	8.51356
Linoleic acid metabolism	44.5144	29.1021
Autoimmune thyroid disease	43.0547	-29.0124
Base excision repair	42.8794	-32.1326
Homologous recombination	41.8847	-35.0363
Fructose and mannose metabolism	41.8553	2.2271
Bladder cancer	41.7511	-10.9722
Amyotrophic lateral sclerosis (ALS)	41.4815	-3.45622
Tyrosine metabolism	41.29	-7.75319
Leishmaniasis	41.1325	-13.039
Valine, leucine and isoleucine degradation	41.012	12.2944
Systemic lupus erythematosus	39.8	-1.22278
Renin-angiotensin system	39.065	-25.9893
Small cell lung cancer	38.6826	-18.0578
Toll-like receptor signaling pathway	37.7989	2.2915
Glutathione metabolism	36.8503	-13.4714
Rheumatoid arthritis	36.0733	-13.7903
Antigen processing and presentation	35.9409	-28.5585
ECM-receptor interaction	35.1392	-11.3377
Steroid hormone biosynthesis	35.0318	-4.16075
Pyrimidine metabolism	33.5624	-14.2941
Folate biosynthesis	33.439	18.6603
Thyroid cancer	33.086	-5.2532
Phagosome	33.0486	6.46449
Proteasome	32.966	-9.48125
Arginine and proline metabolism	32.8918	5.80582
Measles	32.7784	-9.73452
Selenoamino acid metabolism	32.758	-11.7536
Basal cell carcinoma	32.2486	-11.0674
Chemokine signaling pathway	32.2406	4.8363
Retinol metabolism	31.7933	20.5154
Metabolic pathways	31.4003	5.11928
Cytokine-cytokine receptor interaction	31.3073	-8.0403
Tuberculosis	31.2125	2.21464
Toxoplasmosis	30.8126	-5.25168
Propanoate metabolism	30.7849	0.537533
RIG-I-like receptor signaling pathway	30.5981	-5.51531
Prion diseases	30.1499	22.528
Malaria	29.987	-10.8483
Cyanoamino acid metabolism	29.9709	-22.8503
Primary immunodeficiency	29.8652	-17.7993
Glycerophospholipid metabolism	29.732	11.9982
Starch and sucrose metabolism	29.6502	14.8371
Pathways in cancer (overview)	29.4384	-9.11893
MAPK signaling pathway	29.3939	-0.253369
Hematopoietic cell lineage	29.2926	-9.25192
Collecting duct acid secretion	29.0151	0.278656
Wnt signaling pathway	28.9387	-6.30612
Melanogenesis	28.6017	-4.28725
Jak-STAT signaling pathway	28.3858	-4.1251
Lysine degradation	28.3039	-6.15557
Pentose phosphate pathway	28.2346	-6.81138
Dorso-ventral axis formation	28.1389	17.5247
Nucleotide excision repair	28.063	-15.4465
Protein digestion and absorption	27.9108	-7.36475
Osteoclast differentiation	27.8913	9.23926
Glycosaminoglycan biosynthesis - heparan sulfate	27.7538	-12.6552
Viral myocarditis	27.5718	-18.4383
ABC transporters	27.424	2.05136
Adipocytokine signaling pathway	27.3479	11.6455
Protein export	27.2215	16.2996
Drug metabolism - other enzymes	26.9676	2.82122
Alanine, aspartate and glutamate metabolism	26.8868	17.4187
Calcium signaling pathway	26.7554	5.23337
Glycosphingolipid biosynthesis - ganglio series	26.7532	-11.9878
Acute myeloid leukemia	26.3508	-7.7437
Fatty acid metabolism	26.1634	-6.1244
Valine, leucine and isoleucine biosynthesis	25.9906	23.0748
Staphylococcus aureus infection	25.5906	-18.384
Vitamin B6 metabolism	25.5892	0.631898
Neuroactive ligand-receptor interaction	25.4953	5.65405
Colorectal cancer	25.2715	-11.2496
Prostate cancer	25.1069	-3.01511
Complement and coagulation cascades	25.0897	9.45076
Purine metabolism	24.9725	-1.7161
Glycosphingolipid biosynthesis - lacto and neolacto series	24.4895	9.95236
Glycosaminoglycan biosynthesis - chondroitin sulfate	24.2312	-1.81906
Regulation of autophagy	24.2113	-2.77638
TGF-beta signaling pathway	24.2063	0.747066
T cell receptor signaling pathway	23.5461	-4.53694
Ether lipid metabolism	23.4979	-3.4262
Vasopressin-regulated water reabsorption	23.4554	12.3581
Alzheimer's disease	23.395	-1.2108
Hepatitis C	23.3836	1.40707
Peroxisome	23.2931	4.09967
Glycolysis / Gluconeogenesis	23.2173	-0.520261
Phototransduction	23.211	14.2038
beta-Alanine metabolism	23.0376	-7.90079
Maturity onset diabetes of the young	22.6243	1.26708
Metabolism of xenobiotics by cytochrome P450	22.6241	4.50213
Glyoxylate and dicarboxylate metabolism	22.5789	-1.83188
Fc epsilon RI signaling pathway	22.5534	-1.81804
Glycosphingolipid biosynthesis - globo series	22.4721	-12.6644
N-Glycan biosynthesis	22.4699	16.2579
Endometrial cancer	22.4358	-7.08261
Chronic myeloid leukemia	22.2941	-4.42986
Glycosaminoglycan degradation	22.2908	10.3216
Pancreatic cancer	22.2643	-4.84687
Cell adhesion molecules (CAMs)	22.2444	-12.1364
Vascular smooth muscle contraction	22.2302	6.78997
Sulfur metabolism	22.2198	15.6838
Histidine metabolism	22.1816	-17.2506
Bile secretion	21.9745	5.21291
NOD-like receptor signaling pathway	21.9471	1.86239
ErbB signaling pathway	21.4642	1.97777
Primary bile acid biosynthesis	21.4614	-4.20748
Taste transduction	21.3848	10.69
Drug metabolism - cytochrome P450	21.3659	0.661138
Biosynthesis of unsaturated fatty acids	21.3174	4.635
Neurotrophin signaling pathway	21.0234	0.502545
Arrhythmogenic right ventricular cardiomyopathy (ARVC)	20.9948	2.64774
Ubiquitin mediated proteolysis	20.9505	-4.4019
RNA degradation	20.666	-12.2831
Apoptosis	20.5131	3.74828
Chagas disease	20.4773	-0.196625
Glutamatergic synapse	20.4617	3.65126
Ribosome biogenesis in eukaryotes	20.3887	-4.65408
Non-small cell lung cancer	20.1278	-7.15725
Phosphatidylinositol signaling system	19.9736	-5.87901
Glioma	19.9615	-4.04999
Long-term potentiation	19.9239	-1.8356
Tight junction	19.8022	-1.39134
Amino sugar and nucleotide sugar metabolism	19.7552	10.2691
Hypertrophic cardiomyopathy (HCM)	19.5659	0.406184
Vitamin digestion and absorption	19.5635	-3.05406
VEGF signaling pathway	19.5511	5.10995
Long-term depression	19.5274	0.520436
Sulfur relay system	19.5214	-9.72889
Inositol phosphate metabolism	19.4487	-2.8095
Proximal tubule bicarbonate reclamation	19.0418	17.4057
Axon guidance	19.0006	-0.44763
GnRH signaling pathway	18.9997	3.11854
Glycosaminoglycan biosynthesis - keratan sulfate	18.8581	-9.61812
Pyruvate metabolism	18.7635	7.73217
Glycosylphosphatidylinositol(GPI)-anchor biosynthesis	18.6724	9.20517
Protein processing in endoplasmic reticulum	18.5985	10.4884
Cytosolic DNA-sensing pathway	18.5884	-8.73836
Leukocyte transendothelial migration	18.5202	2.78259
Natural killer cell mediated cytotoxicity	18.4539	-4.39013
Focal adhesion	18.3521	-4.64847
Ubiquinone and other terpenoid-quinone biosynthesis	17.9575	-7.19036
Fc gamma R-mediated phagocytosis	17.4188	-2.78935
Aldosterone-regulated sodium reabsorption	17.3425	-2.85058
Gap junction	17.0787	-3.48308
mTOR signaling pathway	17.054	-7.61569
Sphingolipid metabolism	17.0351	8.35168
Dilated cardiomyopathy (DCM)	16.6895	-0.757525
Insulin signaling pathway	16.6808	2.05665
Endocytosis	16.6193	2.1504
RNA transport	16.6112	-4.37137
Regulation of actin cytoskeleton	16.4553	1.98572
Galactose metabolism	16.2837	6.68659
Notch signaling pathway	16.2654	5.279
Pancreatic secretion	15.9675	4.44723
Aminoacyl-tRNA biosynthesis	15.7509	-3.21632
Other glycan degradation	15.4334	3.72908
mRNA surveillance pathway	15.3634	-4.69193
Renal cell carcinoma	15.1168	2.25671
Cardiac muscle contraction	15.0527	-3.96827
Hedgehog signaling pathway	14.9099	-8.81505
Huntington's disease	14.8587	-4.73452
alpha-Linolenic acid metabolism	14.8429	4.92634
Lysosome	14.8071	1.57681
SNARE interactions in vesicular transport	14.7486	6.69369
Melanoma	13.8596	-0.611637
Parkinson's disease	13.5257	-4.98275
Fat digestion and absorption	13.2805	5.16752
Non-homologous end-joining	13.1766	-9.97023
Oxidative phosphorylation	12.9592	-1.56047
Endocrine and other factor-regulated calcium reabsorption	12.8658	0.15256
Fatty acid elongation in mitochondria	12.6758	-12.6758
Olfactory transduction	12.242	-0.434966
Adherens junction	11.9018	1.69346
Gastric acid secretion	11.7111	-0.570092
Type II diabetes mellitus	11.3515	1.06901
B cell receptor signaling pathway	11.2817	2.93165
Carbohydrate digestion and absorption	11.1863	-0.146987
Bacterial invasion of epithelial cells	11.1643	-0.0378548
Mineral absorption	11.0646	-1.32336
Pentose and glucuronate interconversions	10.9423	-5.35943
Citrate cycle (TCA cycle)	10.8471	2.86712
O-Mannosyl glycan biosynthesis	10.5087	1.55314
Circadian rhythm - mammal	10.292	5.35316
Spliceosome	9.93602	-2.57897
Basal transcription factors	9.32058	-2.94898
Ribosome	9.09234	-5.27982
Ascorbate and aldarate metabolism	8.63587	-7.72554
RNA polymerase	8.16222	1.13311
Porphyrin and chlorophyll metabolism	7.20565	-3.03311
Caffeine metabolism	3.34215	-3.34215
Fatty acid biosynthesis	2.75429	1.04224
Lysine biosynthesis
D-Glutamine and D-glutamate metabolism
D-Arginine and D-ornithine metabolism
Butirosin and neomycin biosynthesis
Thiamine metabolism
Biotin metabolism
Lipoic acid metabolism
#N/A
#N/A
#N/A
#N/A
#N/A
#N/A
#N/A
#N/A
#N/A
#N/A
#N/A
#N/A
#N/A
#N/A
#N/A
#N/A
#N/A
#N/A
#N/A
#N/A
#N/A
#N/A
#N/A
#N/A
#N/A
#N/A
#N/A
#N/A
#N/A
#N/A
#N/A
#N/A
#N/A
#N/A
#N/A
#N/A
#N/A
#N/A
#N/A
#N/A
#N/A
#N/A
#N/A
#N/A
#N/A
#N/A
#N/A
#N/A
#N/A
#N/A
#N/A
#N/A
#N/A
#N/A
#N/A
#N/A
#N/A
#N/A
#N/A
#N/A
#N/A
#N/A
#N/A
#N/A
#N/A
#N/A
#N/A

## Sheet: Sorted pathways per comparison
-15				1				15				30				60				120				180				240				1vs-15				15vs1				30vs15				60vs30				120vs60
Phenylalanine, tyrosine and tryptophan biosynthesis	84.7819	84.7819		Phenylalanine, tyrosine and tryptophan biosynthesis	624.837	547.939		Phenylalanine, tyrosine and tryptophan biosynthesis	265.938	161.576		Synthesis and degradation of ketone bodies	500.57	470.008		Synthesis and degradation of ketone bodies	320.673	213.247		Synthesis and degradation of ketone bodies	172.216	-81.0017		Cell cycle	199.743	-166.9		Type I diabetes mellitus	10.0013	2.84524		Synthesis and degradation of ketone bodies	270.306	270.306		Cyanoamino acid metabolism	20.0077	20.0077		ABC transporters	31.3501	-31.3501		Vitamin B6 metabolism	39.6671	39.6671		PPAR signaling pathway	30.4901
DNA replication	75.5125	-75.5125		Synthesis and degradation of ketone bodies	324.42	324.42		Synthesis and degradation of ketone bodies	206.94	206.94		Steroid biosynthesis	356.054	274.052		Steroid biosynthesis	314.38	192.363		Steroid biosynthesis	170.287	68.0018		p53 signaling pathway	167.193	58.8875		Intestinal immune network for IgA production	7.90171	-7.90171		Butanoate metabolism	103.297	103.297		ABC transporters	18.3716	18.3716		Carbohydrate digestion and absorption	23.3865	-12.7916		Phenylalanine, tyrosine and tryptophan biosynthesis	30.5214	-30.5214		Glycerolipid metabolism	30.1805
Mismatch repair	61.1096	-61.1096		Phenylalanine metabolism	222.777	143.716		Riboflavin metabolism	147.382	122.274		Phenylalanine, tyrosine and tryptophan biosynthesis	348.514	260.388		Cell cycle	269.941	-216.371		Cell cycle	167.044	-137.582		Steroid biosynthesis	158.253	9.60417		Graft-versus-host disease	7.13587	-2.03284		Cyanoamino acid metabolism	101.204	-101.204		Taurine and hypotaurine metabolism	17.5068	17.5068		Progesterone-mediated oocyte maturation	23.3242	-10.2804		Folate biosynthesis	27.374	-27.374		Bladder cancer	29.9619
Taurine and hypotaurine metabolism	57.4402	-7.62434		Riboflavin metabolism	184.618	156.242		Steroid biosynthesis	131.969	83.8453		DNA replication	260.174	-248.146		Riboflavin metabolism	228.975	179.375		Riboflavin metabolism	152.32	106.716		Riboflavin metabolism	154.014	81.2186		Steroid hormone biosynthesis	6.89175	6.89175		Taurine and hypotaurine metabolism	95.4312	-95.4312		Maturity onset diabetes of the young	17.4799	17.4799		p53 signaling pathway	22.5783	-3.82786		Nucleotide excision repair	20.5194	-3.75962		Protein export	29.6032
Cell cycle	49.9054	-33.8901		Pantothenate and CoA biosynthesis	166.374	166.374		Phenylalanine metabolism	131.679	1.91895		Cell cycle	246.312	-178.89		Asthma	198.899	-198.899		Renin-angiotensin system	150.99	-150.99		Oocyte meiosis	146.024	-111.952		Dorso-ventral axis formation	6.40604	6.40604		Pantothenate and CoA biosynthesis	93.8484	93.8484		Dorso-ventral axis formation	15.0548	15.0548		Asthma	22.2451	-22.2451		Glycosylphosphatidylinositol(GPI)-anchor biosynthesis	19.5373	-19.5373		Vitamin B6 metabolism	29.2264
Fatty acid metabolism	45.7119	19.9771		Cysteine and methionine metabolism	135.58	46.5932		DNA replication	123.837	-120.382		Riboflavin metabolism	235.116	208.191		Allograft rejection	198.008	-185.096		p53 signaling pathway	150.572	42.2966		Glycine, serine and threonine metabolism	141.844	-76.2085		Allograft rejection	6.34299	-1.80697		Valine, leucine and isoleucine biosynthesis	92.0802	92.0802		Inositol phosphate metabolism	12.9405	6.06861		Oocyte meiosis	20.9102	-15.9424		Arginine and proline metabolism	18.9782	-17.5347		Primary immunodeficiency	28.1437
Homologous recombination	43.5463	-43.5463		Tyrosine metabolism	134.87	29.918		African trypanosomiasis	116.249	-37.2255		Asthma	202.355	-202.355		DNA replication	197.413	-197.413		Intestinal immune network for IgA production	146.943	-116.623		Progesterone-mediated oocyte maturation	134.328	-90.3016		Olfactory transduction	5.88868	-1.79029		Glycine, serine and threonine metabolism	87.6067	62.8294		Phosphatidylinositol signaling system	12.3262	1.93062		Cell cycle	20.044	-13.9187		Glycosaminoglycan biosynthesis - keratan sulfate	17.1289	17.1289		Pantothenate and CoA biosynthesis	28.1289
PPAR signaling pathway	43.3117	30.1559		O-Glycan biosynthesis	133.6	133.6		Folate biosynthesis	106.199	86.6625		Terpenoid backbone biosynthesis	197.591	165.749		p53 signaling pathway	193.01	36.3983		Oocyte meiosis	138.298	-89.1787		Synthesis and degradation of ketone bodies	121.329	-68.8755		Asthma	5.86798	-5.86798		Biosynthesis of unsaturated fatty acids	75.6009	14.4794		African trypanosomiasis	12.2855	-3.31413		Cyanoamino acid metabolism	18.9072	18.9072		Basal cell carcinoma	17.1063	10.4091		Synthesis and degradation of ketone bodies	28.0504
Ribosome biogenesis in eukaryotes	42.8911	-41.4958		PPAR signaling pathway	132.348	104.005		Tyrosine metabolism	96.8564	-39.579		Pantothenate and CoA biosynthesis	197.246	197.246		Oocyte meiosis	188.806	-157.511		Nitrogen metabolism	136.02	-6.34854		Renin-angiotensin system	118.94	-118.94		Viral myocarditis	5.55285	-2.96084		Glycerolipid metabolism	72.027	64.0137		Arachidonic acid metabolism	11.5834	11.5834		Glutathione metabolism	18.7091	-7.17749		Base excision repair	15.8988	11.6579		Valine, leucine and isoleucine degradation	26.7867
Arachidonic acid metabolism	41.7158	27.0787		Glycerolipid metabolism	123.435	82.3264		Nicotinate and nicotinamide metabolism	96.3447	72.9479		Taurine and hypotaurine metabolism	195.358	-6.28493		Taurine and hypotaurine metabolism	177.136	-48.0471		Asthma	134.544	-134.544		Tryptophan metabolism	116.881	-59.7276		Autoimmune thyroid disease	5.43685	-1.54883		Valine, leucine and isoleucine degradation	71.484	52.0458		Renin-angiotensin system	11.3347	-11.3347		Malaria	17.8521	-12.0397		Linoleic acid metabolism	15.7564	0.326393		Riboflavin metabolism	26.7194
Cysteine and methionine metabolism	40.6046	1.11553		DNA replication	123.211	-123.211		Cell cycle	92.8692	-66.2691		Allograft rejection	194.975	-179.236		Graft-versus-host disease	176.066	-161.539		Allograft rejection	133.7	-127.042		Nitrogen metabolism	115.804	10.953		Leishmaniasis	5.11287	-5.11287		Steroid biosynthesis	70.7772	70.7772		One carbon pool by folate	10.7448	10.7448		Allograft rejection	17.6094	-17.6094		Amyotrophic lateral sclerosis (ALS)	13.622	-1.29089		Systemic lupus erythematosus	25.5009
Base excision repair	39.6078	-39.6078		Butanoate metabolism	123.059	113.572		Amoebiasis	92.8549	34.1138		Butanoate metabolism	192.026	164.22		African trypanosomiasis	164.278	-93.9611		Selenoamino acid metabolism	129.14	-122.799		African trypanosomiasis	114.944	-63.5841		Cell adhesion molecules (CAMs)	4.36309	-1.3365		Cysteine and methionine metabolism	63.6208	34.3882		alpha-Linolenic acid metabolism	10.7362	10.7362		African trypanosomiasis	17.253	-17.253		Glycine, serine and threonine metabolism	12.8527	-5.03292		Propanoate metabolism	24.2522
Cyanoamino acid metabolism	37.1798	-37.1798		Valine, leucine and isoleucine degradation	117.787	90.4576		Mismatch repair	90.099	-84.3985		Graft-versus-host disease	188.172	-170.467		Intestinal immune network for IgA production	160.427	-145.669		African trypanosomiasis	125.335	-89.3986		Fructose and mannose metabolism	113.943	-29.7848		Glycerolipid metabolism	4.17921	4.17921		Riboflavin metabolism	59.2815	21.7038		Pentose phosphate pathway	10.1934	-10.1934		Taurine and hypotaurine metabolism	16.5438	16.5438		Selenoamino acid metabolism	12.0622	-12.0622		Biosynthesis of unsaturated fatty acids	23.6082
Glycine, serine and threonine metabolism	36.1459	-10.9829		Taurine and hypotaurine metabolism	113.196	-34.8946		Pantothenate and CoA biosynthesis	88.0476	88.0476		African trypanosomiasis	187.138	-67.7241		Progesterone-mediated oocyte maturation	160.277	-117.715		Progesterone-mediated oocyte maturation	121.484	-58.8708		Pantothenate and CoA biosynthesis	112.962	99.6236		Hematopoietic cell lineage	3.68399	-1.96202		Linoleic acid metabolism	58.0838	35.5548		Calcium signaling pathway	10.0582	7.39483		Endocrine and other factor-regulated calcium reabsorption	15.6391	9.34068		Oxidative phosphorylation	11.8511	-11.8511		Adherens junction	23.5296
Retinol metabolism	35.2771	35.2771		Linoleic acid metabolism	111.623	111.623		O-Glycan biosynthesis	82.6469	82.6469		Vitamin B6 metabolism	175.26	-0.705272		Pantothenate and CoA biosynthesis	152.196	152.196		Fructose and mannose metabolism	118.629	-2.92775		Intestinal immune network for IgA production	111.173	-79.8112		Antigen processing and presentation	3.68303	-1.04921		PPAR signaling pathway	52.9748	19.9101		Taste transduction	8.31711	-8.31711		Glycosphingolipid biosynthesis - globo series	15.2963	-15.2963		Cell cycle	11.657	-10.4314		Arrhythmogenic right ventricular cardiomyopathy (ARVC)	22.8805
Tryptophan metabolism	34.11	-10.2986		Arachidonic acid metabolism	111.318	36.6854		Salivary secretion	82.5258	68.3281		p53 signaling pathway	173.123	0.913232		Type I diabetes mellitus	149.406	-114.09		Graft-versus-host disease	115.656	-108.166		Taurine and hypotaurine metabolism	107.911	-68.7264		Arrhythmogenic right ventricular cardiomyopathy (ARVC)	3.17588	-3.17588		Terpenoid backbone biosynthesis	52.8753	52.8753		Oocyte meiosis	8.10334	-2.51134		Other glycan degradation	15.1793	-15.1793		Ubiquitin mediated proteolysis	10.8911	-10.8911		Thyroid cancer	21.5032
African trypanosomiasis	31.1578	2.71782		Alanine, aspartate and glutamate metabolism	109.585	93.2472		Glycerolipid metabolism	82.2372	41.9975		Glycerolipid metabolism	170.408	137.736		Phenylalanine, tyrosine and tryptophan biosynthesis	148.187	97.6054		Autoimmune thyroid disease	108.562	-95.8144		Cysteine and methionine metabolism	106.72	-59.4773		Tight junction	3.06434	-1.31035		Glycerophospholipid metabolism	50.821	30.1402		Linoleic acid metabolism	8.05218	8.05218		Glycosphingolipid biosynthesis - lacto and neolacto series	14.1741	7.24694		Renal cell carcinoma	10.7813	-4.88913		Pyrimidine metabolism	20.7662
Tyrosine metabolism	30.0508	-3.5565		Steroid biosynthesis	109.413	98.3079		Cysteine and methionine metabolism	82.0852	-0.0252288		Nicotinate and nicotinamide metabolism	166.28	133.016		Autoimmune thyroid disease	147.348	-132.406		Tryptophan metabolism	105.357	-105.357		Allograft rejection	101.791	-84.9352		Staphylococcus aureus infection	2.87646	-2.87646		Sulfur relay system	47.0398	-47.0398		Olfactory transduction	7.84609	-5.96638		Primary immunodeficiency	14.157	-14.157		Alzheimer's disease	10.7495	-5.62865		Dorso-ventral axis formation	20.5249
Pyrimidine metabolism	28.4229	-24.3917		Salivary secretion	107.624	67.6447		PPAR signaling pathway	80.5666	56.0625		Type I diabetes mellitus	164.007	-115.906		Terpenoid backbone biosynthesis	141.939	65.5205		Glycine, serine and threonine metabolism	103.085	-103.085		Mismatch repair	99.4035	-91.2636		Retinol metabolism	2.85181	2.85181		O-Glycan biosynthesis	45.8938	45.8938		Cytokine-cytokine receptor interaction	7.84089	1.79177		DNA replication	13.9256	-13.9256		Parkinson's disease	10.3352	-9.50992		Nicotinate and nicotinamide metabolism	20.4459
Phenylalanine metabolism	26.4943	26.4943		Systemic lupus erythematosus	101.782	69.4097		Asthma	80.4168	-80.4168		Mismatch repair	159.552	-152.194		Mismatch repair	141.421	-141.421		Leishmaniasis	102.086	-25.5138		Graft-versus-host disease	97.0399	-78.0773		Hypertrophic cardiomyopathy (HCM)	2.823	-2.823		ABC transporters	45.3836	-12.0501		Neuroactive ligand-receptor interaction	7.53798	1.83232		Amyotrophic lateral sclerosis (ALS)	13.1122	-4.44996		Inositol phosphate metabolism	10.1858	-6.17199		Chronic myeloid leukemia	20.2789
Valine, leucine and isoleucine degradation	26.3242	4.66217		Nicotinate and nicotinamide metabolism	91.8626	65.4364		Allograft rejection	77.9626	-57.1596		Oocyte meiosis	158.241	-116.55		Nicotinate and nicotinamide metabolism	131.221	113.082		Pantothenate and CoA biosynthesis	101.064	101.064		Nicotinate and nicotinamide metabolism	96.4991	53.7023		Leukocyte transendothelial migration	2.81414	-0.915333		Alanine, aspartate and glutamate metabolism	45.2011	33.7963		Folate biosynthesis	7.35121	7.35121		Synthesis and degradation of ketone bodies	13.032	13.032		Cardiac muscle contraction	9.85237	-3.12304		DNA replication	20.273
Taste transduction	26.1899	26.1899		Propanoate metabolism	87.8409	57.9651		Homologous recombination	76.0741	-71.689		Progesterone-mediated oocyte maturation	152.26	-91.3671		Butanoate metabolism	129.815	84.6858		Butanoate metabolism	100.892	-70.487		Pentose phosphate pathway	96.4338	-24.9852		Regulation of autophagy	2.78585	-2.78585		Nicotinate and nicotinamide metabolism	44.8765	29.8165		Intestinal immune network for IgA production	7.18016	2.22215		Galactose metabolism	12.8698	2.7922		Fructose and mannose metabolism	9.61686	-9.61686		Cell cycle	19.9799
Nucleotide excision repair	25.8824	-25.8824		Thyroid cancer	87.4651	-30.7119		Prion diseases	76.0512	65.774		Amoebiasis	152.119	22.9131		One carbon pool by folate	125.948	23.6467		Type I diabetes mellitus	100.266	-94.4201		Steroid hormone biosynthesis	96.1795	1.65581		ECM-receptor interaction	2.67443	-2.67443		Taste transduction	43.3953	17.312		Pancreatic secretion	6.9693	-2.22275		Purine metabolism	12.6011	-4.75616		Phenylalanine metabolism	9.53793	-9.53793		Oocyte meiosis	19.8213
Riboflavin metabolism	24.4451	24.4451		Folate biosynthesis	86.7819	44.8292		Chemokine signaling pathway	73.873	35.3711		PPAR signaling pathway	149.782	114.241		Leishmaniasis	124.163	-60.504		Nicotinate and nicotinamide metabolism	94.1397	42.7207		DNA replication	94.6264	-94.6264		Propanoate metabolism	2.66594	2.66594		Glycosphingolipid biosynthesis - ganglio series	42.5887	-15.7985		Glycerophospholipid metabolism	6.95227	2.30009		Calcium signaling pathway	12.5364	-6.46799		Wnt signaling pathway	9.52624	5.2493		Glycosaminoglycan degradation	19.8211
Aldosterone-regulated sodium reabsorption	23.0138	15.3129		Mismatch repair	86.5197	-86.5197		Glycine, serine and threonine metabolism	73.5417	-12.6763		Intestinal immune network for IgA production	148.96	-120.038		Salivary secretion	119.489	72.2027		Amyotrophic lateral sclerosis (ALS)	93.4903	12.9914		Small cell lung cancer	93.8046	-73.7709		Dilated cardiomyopathy (DCM)	2.60585	-2.60585		Arachidonic acid metabolism	42.5273	-5.39042		Autoimmune thyroid disease	6.9354	6.9354		Pyrimidine metabolism	12.4376	-8.08959		Collecting duct acid secretion	9.51289	-9.51289		Linoleic acid metabolism	19.7779
Small cell lung cancer	22.7444	-13.7027		Glycine, serine and threonine metabolism	86.4167	37.4254		Arginine and proline metabolism	70.5959	21.8058		Homologous recombination	141.845	-136.184		Antigen processing and presentation	118.291	-118.291		Pentose phosphate pathway	90.2473	-20.048		One carbon pool by folate	93.4405	10.8379		Prostate cancer	2.57497	0.970362		Glutathione metabolism	42.0278	-15.3232		p53 signaling pathway	6.57056	6.57056		Salivary secretion	12.4267	-2.6544		TGF-beta signaling pathway	9.49307	3.15069		Base excision repair	18.9439
Glycosaminoglycan biosynthesis - heparan sulfate	22.0663	-22.0663		Cyanoamino acid metabolism	84.623	-84.623		Linoleic acid metabolism	70.0612	70.0612		Phenylalanine metabolism	141.702	48.5805		Proteasome	115.338	-65.741		Cysteine and methionine metabolism	89.9777	-89.9777		Selenoamino acid metabolism	90.7646	-90.7646		ABC transporters	2.49638	2.49638		Glycosaminoglycan degradation	41.8935	24.9175		Progesterone-mediated oocyte maturation	6.54566	-2.84085		T cell receptor signaling pathway	12.3176	-5.96416		Glycosaminoglycan biosynthesis - chondroitin sulfate	9.29598	-9.29598		Glycerophospholipid metabolism	18.8801
Propanoate metabolism	21.8152	-2.02842		Amoebiasis	84.4823	38.6206		Nitrogen metabolism	69.9654	50.4349		Antigen processing and presentation	137.561	-131.609		Homologous recombination	110.28	-110.28		Rheumatoid arthritis	89.7361	-41.415		Type I diabetes mellitus	89.6629	-62.1402		Glycerophospholipid metabolism	2.47657	2.47657		Prion diseases	41.0344	23.8358		Protein digestion and absorption	6.42092	-6.42092		Chagas disease	11.4549	-11.4549		Cysteine and methionine metabolism	9.24184	-9.24184		Butanoate metabolism	18.7266
Toll-like receptor signaling pathway	21.6009	19.3148		Terpenoid backbone biosynthesis	80.4632	49.7479		Butanoate metabolism	68.98	68.98		Linoleic acid metabolism	137.444	118.98		Base excision repair	107.434	-107.434		Arachidonic acid metabolism	89.7286	-10.8812		Asthma	88.5596	-88.5596		Hepatitis C	2.37033	-0.659835		Amino sugar and nucleotide sugar metabolism	40.8335	36.3782		Glycerolipid metabolism	6.34387	-1.5067		Autoimmune thyroid disease	11.2549	-11.2549		Complement and coagulation cascades	9.13326	-9.13326		Glycosylphosphatidylinositol(GPI)-anchor biosynthesis	18.5314
p53 signaling pathway	21.3579	0.368945		Prion diseases	80.0718	71.5743		Complement and coagulation cascades	68.4589	35.9069		Base excision repair	133.534	-126.098		O-Glycan biosynthesis	104.423	104.423		Toll-like receptor signaling pathway	88.5563	-13.5436		Arachidonic acid metabolism	87.076	-22.6962		Cysteine and methionine metabolism	2.3523	2.3523		Amoebiasis	39.7098	-1.36488		Fatty acid metabolism	6.13279	1.21075		B cell receptor signaling pathway	10.984	-8.63278		Circadian rhythm - mammal	9.00925	-0.309883		Glioma	18.4993
Phagosome	20.8093	10.6668		Glycosaminoglycan biosynthesis - heparan sulfate	79.2607	-40.4819		Base excision repair	67.5512	-67.5512		Cysteine and methionine metabolism	133.511	-41.2781		Arachidonic acid metabolism	104.369	-7.91386		Bladder cancer	83.6681	-2.37534		Butanoate metabolism	84.7017	-54.2216		Regulation of actin cytoskeleton	2.27625	0.180819		Phototransduction	39.508	39.508		Ether lipid metabolism	6.09355	6.09355		Nucleotide excision repair	10.9389	1.07038		Nicotinate and nicotinamide metabolism	8.90535	-1.32715		Phosphatidylinositol signaling system	18.4886
Amoebiasis	19.6003	3.73753		Bladder cancer	78.8244	-34.7038		Tryptophan metabolism	66.5874	-34.1145		Autoimmune thyroid disease	133.331	-116.011		Glycine, serine and threonine metabolism	103.248	-42.2433		DNA replication	80.8098	-80.8098		Leishmaniasis	84.4826	-30.7152		Hedgehog signaling pathway	2.16811	2.16811		Amyotrophic lateral sclerosis (ALS)	39.3358	13.2242		Regulation of autophagy	5.98469	-5.98469		Sphingolipid metabolism	10.8751	5.01122		Adherens junction	8.88498	8.88498		Hedgehog signaling pathway	18.4348
Tuberculosis	19.1892	10.9992		One carbon pool by folate	78.7913	-10.9932		Intestinal immune network for IgA production	66.389	-38.2007		One carbon pool by folate	130.486	27.9227		Bladder cancer	97.833	-44.7531		RIG-I-like receptor signaling pathway	79.4199	2.95885		Primary bile acid biosynthesis	84.3447	10.1919		Pyruvate metabolism	2.16157	2.16157		Sulfur metabolism	39.1564	39.1564		Pantothenate and CoA biosynthesis	5.96605	-5.96605		Inositol phosphate metabolism	10.8457	-10.8457		Melanogenesis	8.78256	2.1465		Fatty acid metabolism	18.3579
Oocyte meiosis	19.0298	-7.59258		African trypanosomiasis	78.6248	2.91295		Bladder cancer	65.4928	-11.0304		Leishmaniasis	124.704	-50.0889		Renin-angiotensin system	97.6008	-97.6008		Cytokine-cytokine receptor interaction	79.0138	-39.1272		Glutathione metabolism	80.3362	-68.6221		Basal cell carcinoma	2.03802	2.03802		Systemic lupus erythematosus	38.9331	31.0279		Tryptophan metabolism	5.757	-5.757		Glycosaminoglycan degradation	10.7223	-10.7223		Amoebiasis	8.18982	-4.44024		RIG-I-like receptor signaling pathway	18.1644
Vitamin digestion and absorption	18.8019	-8.22814		Tryptophan metabolism	77.4059	24.8064		Autoimmune thyroid disease	61.472	-25.5577		Folate biosynthesis	124.049	113.515		Rheumatoid arthritis	96.9708	-63.4841		Lysine degradation	78.3912	-28.9185		ECM-receptor interaction	80.2157	-69.8778		Ribosome biogenesis in eukaryotes	1.96043	-1.96043		Folate biosynthesis	38.6647	20.7831		Jak-STAT signaling pathway	5.75289	3.14651		Phototransduction	10.5739	10.5739		Huntington's disease	7.89279	-7.35092		Adipocytokine signaling pathway	17.9388
Lysine degradation	18.6191	-8.74926		Base excision repair	71.9396	-65.2033		p53 signaling pathway	61.2457	13.829		Salivary secretion	123.307	77.5636		Nitrogen metabolism	96.6835	29.036		Small cell lung cancer	77.7954	-28.7497		Amyotrophic lateral sclerosis (ALS)	78.8429	5.13954		Chagas disease	1.76274	-1.76274		Ubiquinone and other terpenoid-quinone biosynthesis	36.9675	16.6875		Propanoate metabolism	5.73027	-5.73027		Bladder cancer	10.396	-10.396		Arachidonic acid metabolism	7.73997	0.160333		Basal cell carcinoma	17.8875
Arginine and proline metabolism	18.2501	-2.17191		Glycerophospholipid metabolism	71.5116	38.077		Histidine metabolism	60.9447	-52.5905		Glycine, serine and threonine metabolism	122.297	24.4377		Glycerolipid metabolism	94.5308	74.8231		Terpenoid backbone biosynthesis	76.976	11.6437		Salivary secretion	78.4676	31.8134		Toxoplasmosis	1.66099	-1.66099		Arginine and proline metabolism	36.4475	36.4475		Asthma	5.56223	5.56223		NOD-like receptor signaling pathway	10.3493	-10.3493		Phosphatidylinositol signaling system	7.63938	-4.62899		Glycosphingolipid biosynthesis - lacto and neolacto series	17.7855
Progesterone-mediated oocyte maturation	17.9292	0.523209		Homologous recombination	70.5336	-70.5336		Thyroid cancer	59.489	-31.1726		O-Glycan biosynthesis	121.179	121.179		Cysteine and methionine metabolism	93.8108	-60.9215		Dorso-ventral axis formation	76.3811	76.3811		Autoimmune thyroid disease	75.8524	-61.4047		Rheumatoid arthritis	1.62999	-1.62999		Protein export	35.4023	35.4023		Salivary secretion	5.53462	5.53462		Nicotinate and nicotinamide metabolism	10.307	10.307		One carbon pool by folate	7.60253	7.60253		Tight junction	17.7252
Complement and coagulation cascades	17.4399	13.5649		Valine, leucine and isoleucine biosynthesis	69.9709	69.9709		Toll-like receptor signaling pathway	59.0332	23.3786		Amyotrophic lateral sclerosis (ALS)	120.6	-36.0481		Systemic lupus erythematosus	92.7405	-53.9991		Mismatch repair	76.0991	-76.0991		Lysine degradation	74.0747	-5.27051		Phagosome	1.60808	-0.458106		Metabolism of xenobiotics by cytochrome P450	35.3455	2.55839		Chemokine signaling pathway	5.50526	3.05869		Amoebiasis	10.1776	-10.1776		SNARE interactions in vesicular transport	7.37562	-7.37562		SNARE interactions in vesicular transport	17.7018
Collecting duct acid secretion	16.7602	-16.7602		Arginine and proline metabolism	67.6709	20.89		Graft-versus-host disease	58.8874	-35.4841		Thyroid cancer	120.384	-5.81314		Staphylococcus aureus infection	92.5607	-84.2641		Primary bile acid biosynthesis	75.61	-18.4756		Amoebiasis	73.7079	-37.7625		mRNA surveillance pathway	1.58694	-1.58694		Glycosphingolipid biosynthesis - lacto and neolacto series	35.0417	12.534		Glycosaminoglycan degradation	5.49345	5.49345		Chemokine signaling pathway	10.1313	-7.143		Colorectal cancer	7.15339	5.16703		RNA transport	17.4049
Viral myocarditis	16.7027	10.91		Amyotrophic lateral sclerosis (ALS)	66.5042	-31.0278		Cyanoamino acid metabolism	58.2007	-58.2007		Basal cell carcinoma	117.215	-77.4012		PPAR signaling pathway	92.1981	66.1484		Osteoclast differentiation	74.6194	44.5181		Terpenoid backbone biosynthesis	73.5848	-2.03912		Vasopressin-regulated water reabsorption	1.56376	-1.56376		One carbon pool by folate	34.4857	19.6922		Other glycan degradation	5.14464	5.14464		Rheumatoid arthritis	10.0738	-10.0738		Pathways in cancer (overview)	7.00133	0.10972		Cardiac muscle contraction	17.257
Drug metabolism - other enzymes	16.6464	2.94201		Cell cycle	65.1864	-36.2434		Oocyte meiosis	55.9959	-40.5883		Arachidonic acid metabolism	116.73	7.97568		Toll-like receptor signaling pathway	90.9704	-10.2412		Base excision repair	74.1653	-65.4465		PPAR signaling pathway	72.8293	15.9345		N-Glycan biosynthesis	1.52182	1.52182		Protein digestion and absorption	33.4762	5.72754		Fat digestion and absorption	5.12412	5.12412		Jak-STAT signaling pathway	9.9676	-8.64107		Ether lipid metabolism	6.96729	-6.96729		Complement and coagulation cascades	16.9622
Wnt signaling pathway	16.3309	-0.928095		Basal cell carcinoma	63.7119	-49.8404		Terpenoid backbone biosynthesis	55.8485	34.4826		Toll-like receptor signaling pathway	116.046	0.237226		Starch and sucrose metabolism	90.8596	58.3303		Tyrosine metabolism	73.8609	-63.3854		Rheumatoid arthritis	72.6449	-35.0923		mTOR signaling pathway	1.509	-1.509		Selenoamino acid metabolism	32.5685	32.5685		Primary immunodeficiency	5.0731	-5.0731		Natural killer cell mediated cytotoxicity	9.84532	-8.23032		Steroid hormone biosynthesis	6.96175	-2.02978		Inositol phosphate metabolism	16.8519
Fructose and mannose metabolism	16.2868	-12.7509		Adipocytokine signaling pathway	63.7047	43.7471		Cytokine-cytokine receptor interaction	55.6524	-7.74508		Prion diseases	115.413	95.7023		Glutathione metabolism	88.346	-60.7678		Phenylalanine, tyrosine and tryptophan biosynthesis	73.0142	-73.0142		Bladder cancer	70.5889	-15.9797		Glycolysis / Gluconeogenesis	1.48108	1.48108		Basal cell carcinoma	32.5338	-18.3488		Vascular smooth muscle contraction	5.05875	5.05875		Lysine degradation	9.78939	-1.33832		Pyrimidine metabolism	6.94194	-3.53282		Gap junction	16.8066
Ascorbate and aldarate metabolism	16.1629	-16.1629		Asthma	63.3019	-63.3019		Phagosome	55.601	34.4025		Systemic lupus erythematosus	113.046	-16.6435		Primary immunodeficiency	87.5981	-87.5981		O-Glycan biosynthesis	72.5647	72.5647		Glycosphingolipid biosynthesis - globo series	70.5072	-70.5072		Neuroactive ligand-receptor interaction	1.33536	-0.46372		Metabolic pathways	31.8837	18.6782		Cysteine and methionine metabolism	5.05612	-5.05612		Long-term potentiation	9.77394	-7.23609		Progesterone-mediated oocyte maturation	6.78336	-6.78336		Chemokine signaling pathway	16.6066
Salivary secretion	15.9587	8.23694		Pyruvate metabolism	61.4598	37.2362		Basal cell carcinoma	55.1175	-32.4924		Malaria	111.574	-36.6932		Phenylalanine metabolism	87.2641	-10.454		Salivary secretion	71.7613	33.4684		O-Glycan biosynthesis	69.4747	69.4747		NOD-like receptor signaling pathway	1.32626	-1.32626		Aminoacyl-tRNA biosynthesis	31.6503	10.8564		VEGF signaling pathway	4.96684	4.96684		Arachidonic acid metabolism	9.62628	-2.30359		Synthesis and degradation of ketone bodies	6.73513	-6.73513		Other glycan degradation	16.5676
Vascular smooth muscle contraction	15.9568	13.0601		p53 signaling pathway	61.2361	-8.39487		Arachidonic acid metabolism	54.7651	28.5143		Rheumatoid arthritis	111.247	-60.4358		Small cell lung cancer	87.2125	-79.1323		Tuberculosis	70.7842	7.4965		Valine, leucine and isoleucine degradation	65.1604	-27.0783		Cytokine-cytokine receptor interaction	1.29344	1.29344		p53 signaling pathway	31.1531	-17.5445		Purine metabolism	4.90105	4.90105		Graft-versus-host disease	9.62169	-9.62169		Chronic myeloid leukemia	6.70062	-1.32079		Prion diseases	16.4741
Leishmaniasis	15.9244	2.50933		Phototransduction	60.2408	51.3234		Starch and sucrose metabolism	53.7084	29.7128		Bladder cancer	106.713	-34.9468		Pyrimidine metabolism	83.8144	-58.1545		Glycosphingolipid biosynthesis - globo series	69.9408	-69.9408		RIG-I-like receptor signaling pathway	64.7222	-12.2898		Cytosolic DNA-sensing pathway	1.27425	-1.27425		Vitamin B6 metabolism	30.5617	30.5617		Systemic lupus erythematosus	4.89971	4.89971		Maturity onset diabetes of the young	9.59601	-9.59601		Endometrial cancer	6.67135	0.98155		Axon guidance	16.2182
Hypertrophic cardiomyopathy (HCM)	15.9233	15.9233		Fatty acid metabolism	59.9021	9.95819		Systemic lupus erythematosus	52.222	10.9051		Proteasome	103.987	-32.7838		Measles	83.661	-38.0348		Collecting duct acid secretion	69.626	10.7282		Retinol metabolism	64.7045	58.8079		Drug metabolism - other enzymes	1.26425	-1.26425		Drug metabolism - cytochrome P450	30.4942	2.20724		mTOR signaling pathway	4.86614	4.86614		Intestinal immune network for IgA production	9.02349	-9.02349		DNA replication	6.61977	6.61977		ABC transporters	16.1486
Type I diabetes mellitus	15.8599	1.64489		Glycosaminoglycan biosynthesis - chondroitin sulfate	59.4835	-12.6591		Fructose and mannose metabolism	51.9006	12.6246		Glutathione metabolism	101.949	-42.8373		Viral myocarditis	83.3025	-83.3025		One carbon pool by folate	69.592	36.0362		Toll-like receptor signaling pathway	64.1299	-2.17712		Systemic lupus erythematosus	1.23277	-1.23277		Vitamin digestion and absorption	30.3956	30.3956		Cell cycle	4.85372	-4.85372		RIG-I-like receptor signaling pathway	8.95844	-8.95844		Valine, leucine and isoleucine biosynthesis	6.56512	-6.56512		Mismatch repair	16.1109
Terpenoid backbone biosynthesis	15.2954	-15.2954		Metabolic pathways	58.746	23.0079		Proteasome	51.669	-22.8077		Adipocytokine signaling pathway	99.6105	63.4634		Amyotrophic lateral sclerosis (ALS)	83.0927	11.6972		Propanoate metabolism	69.0557	-57.0578		beta-Alanine metabolism	63.9766	-51.4374		p53 signaling pathway	1.22157	1.22157		Phenylalanine, tyrosine and tryptophan biosynthesis	30.3486	1.95674		Prostate cancer	4.82424	4.82424		Folate biosynthesis	8.92265	-8.92265		Oocyte meiosis	6.55709	-6.55709		Nucleotide excision repair	16.0772
Tight junction	15.2441	11.9501		Endometrial cancer	57.687	-28.5372		Hematopoietic cell lineage	51.0207	-9.01666		Measles	99.3116	-38.2904		Phagosome	81.61	-1.86747		Antigen processing and presentation	68.771	-59.3154		Linoleic acid metabolism	63.3634	15.654		Acute myeloid leukemia	1.18157	-1.18157		Fatty acid metabolism	30.0579	-13.545		Protein export	4.80576	-4.80576		Tuberculosis	8.73185	-7.74491		Glycolysis / Gluconeogenesis	6.4388	-6.4388		beta-Alanine metabolism	16.0538
Glycolysis / Gluconeogenesis	15.0889	-9.67107		Hematopoietic cell lineage	55.5401	-7.26588		Taurine and hypotaurine metabolism	50.9256	-50.9256		Primary immunodeficiency	98.9582	-98.9582		Malaria	81.5537	-50.0714		Phenylalanine metabolism	68.4264	-68.4264		Pyrimidine metabolism	62.5583	-45.6175		Measles	1.14282	0.0686592		Complement and coagulation cascades	29.709	-3.76998		RNA degradation	4.78902	-1.76281		Bacterial invasion of epithelial cells	8.7194	-1.50562		Metabolic pathways	6.42266	-3.72047		Melanoma	16.0509
ECM-receptor interaction	15.0584	1.20118		Retinol metabolism	55.4279	44.5545		Leishmaniasis	50.0149	-18.761		Pyrimidine metabolism	98.7264	-49.8867		Amoebiasis	80.7326	-11.5553		Toxoplasmosis	68.3638	-10.2789		MAPK signaling pathway	62.3012	3.71739		Melanogenesis	1.11979	1.11979		Arrhythmogenic right ventricular cardiomyopathy (ARVC)	29.2849	-12.9356		Regulation of actin cytoskeleton	4.7334	2.8206		Base excision repair	8.34279	-8.34279		Tyrosine metabolism	6.39384	-3.1441		RNA degradation	15.7285
Bladder cancer	14.9533	-14.9533		Nitrogen metabolism	54.7629	31.3302		Dorso-ventral axis formation	49.4155	35.549		Nitrogen metabolism	98.7076	42.9053		Tryptophan metabolism	79.6224	-55.5485		Measles	67.4762	-29.0095		Osteoclast differentiation	61.0773	28.8273		Focal adhesion	1.09868	-1.09868		ECM-receptor interaction	29.2827	-19.8532		Pyruvate metabolism	4.64617	-4.64617		Sulfur relay system	8.25631	-8.25631		Glycosphingolipid biosynthesis - lacto and neolacto series	6.33045	6.33045		Amino sugar and nucleotide sugar metabolism	15.6802
Acute myeloid leukemia	14.6955	-9.42473		Biosynthesis of unsaturated fatty acids	54.691	28.3927		Glycosaminoglycan biosynthesis - chondroitin sulfate	49.3574	-11.3508		Starch and sucrose metabolism	98.5835	59.3573		Cytokine-cytokine receptor interaction	78.9358	-28.0185		Glyoxylate and dicarboxylate metabolism	67.3555	-43.4726		Maturity onset diabetes of the young	61.0544	9.70696		Salivary secretion	1.07682	1.07682		Peroxisome	29.2342	1.75506		Basal cell carcinoma	4.62383	4.62383		Phosphatidylinositol signaling system	8.13429	-8.13429		Long-term potentiation	6.21663	3.7657		Citrate cycle (TCA cycle)	15.5648
Glycerolipid metabolism	14.6213	-5.88163		Calcium signaling pathway	54.4036	14.0727		Rheumatoid arthritis	49.0168	-10.3626		Retinol metabolism	97.0518	88.8967		Linoleic acid metabolism	77.953	57.5128		PPAR signaling pathway	66.8529	6.5936		Toxoplasmosis	60.9837	-18.7399		RIG-I-like receptor signaling pathway	1.06535	-1.06535		Calcium signaling pathway	28.3858	7.55957		Staphylococcus aureus infection	4.21339	1.23978		O-Mannosyl glycan biosynthesis	8.08336	-1.35263		Citrate cycle (TCA cycle)	6.07942	-6.07942		Spliceosome	15.4765
Steroid biosynthesis	14.4165	-2.70682		Starch and sucrose metabolism	53.4041	25.7863		Wnt signaling pathway	48.9733	-15.9712		Phagosome	96.4239	21.5432		Thyroid cancer	77.4858	-7.60636		Amoebiasis	66.7347	-10.1156		Protein digestion and absorption	60.8189	-43.1393		Wnt signaling pathway	1.02168	0.455148		Protein processing in endoplasmic reticulum	28.1639	17.6368		Phagosome	4.20965	3.14166		Neuroactive ligand-receptor interaction	8.07719	-6.3014		Hypertrophic cardiomyopathy (HCM)	6.04123	6.04123		Taste transduction	15.3941
Dilated cardiomyopathy (DCM)	14.3135	14.3135		Complement and coagulation cascades	52.2172	29.6241		ECM-receptor interaction	48.4762	-18.6523		Glycerophospholipid metabolism	96.3011	46.714		Jak-STAT signaling pathway	76.5841	-11.7238		Systemic lupus erythematosus	66.2786	-44.2282		Homologous recombination	60.4092	-54.1879		Inositol phosphate metabolism	1.0207	1.0207		Dorso-ventral axis formation	27.7802	-11.7327		Cytosolic DNA-sensing pathway	4.17357	-4.17357		Cytokine-cytokine receptor interaction	7.91512	-7.91512		Cytokine-cytokine receptor interaction	6.02267	0.0670685		Measles	15.1561
Pentose phosphate pathway	14.2615	-14.2615		Wnt signaling pathway	51.5246	-29.5389		Progesterone-mediated oocyte maturation	47.1325	-30.4706		Protein export	96.2013	96.2013		Toxoplasmosis	74.8577	-34.5974		Taurine and hypotaurine metabolism	65.4187	-65.4187		Propanoate metabolism	60.3444	-48.5977		Ribosome	1.00187	-1.00187		Tight junction	27.7107	-12.1202		Melanogenesis	4.12411	4.12411		Gap junction	7.76404	-6.02165		Leishmaniasis	6.00688	-0.547938		Glutathione metabolism	15.1086
Alanine, aspartate and glutamate metabolism	14.1303	14.1303		ECM-receptor interaction	51.1783	-15.0885		Measles	46.8439	-15.5777		ECM-receptor interaction	95.8833	-42.5195		Hematopoietic cell lineage	74.4837	-30.647		Jak-STAT signaling pathway	65.1791	-23.1131		Drug metabolism - other enzymes	58.71	-1.8913		Adipocytokine signaling pathway	0.999793	-0.999793		Bladder cancer	27.7083	-5.32128		Fructose and mannose metabolism	4.03409	4.03409		Antigen processing and presentation	7.61588	-7.61588		RIG-I-like receptor signaling pathway	5.95794	5.95794		Prostate cancer	15.0109
Linoleic acid metabolism	13.6555	13.6555		Protein export	51.1314	51.1314		Malaria	46.0118	-7.64634		Tyrosine metabolism	95.6206	-27.3613		Tuberculosis	73.9069	-17.5377		Proteasome	64.8325	-29.0259		Base excision repair	58.031	-41.6955		Pancreatic cancer	0.999793	-0.999793		Adipocytokine signaling pathway	27.6308	13.5209		Allograft rejection	3.86266	3.86266		Systemic lupus erythematosus	7.55533	-3.53764		Nitrogen metabolism	5.9498	5.9498		mRNA surveillance pathway	14.9389
Pentose and glucuronate interconversions	13.4691	-13.4691		Allograft rejection	49.4584	-39.3297		Type I diabetes mellitus	45.9609	-27.6949		Hematopoietic cell lineage	95.6171	-33.2507		Glycosaminoglycan biosynthesis - heparan sulfate	72.9894	-26.9062		Malaria	64.6656	-43.9766		Pathways in cancer (overview)	57.6321	-29.5603		Sphingolipid metabolism	0.988374	-0.988374		ErbB signaling pathway	27.396	-13.1122		beta-Alanine metabolism	3.81827	-3.81827		Type I diabetes mellitus	7.50961	-7.50961		Malaria	5.89723	1.83627		Pancreatic secretion	14.7462
Glyoxylate and dicarboxylate metabolism	13.3066	-13.3066		Peroxisome	49.2666	20.7342		Tuberculosis	45.9454	16.5981		Viral myocarditis	94.4157	-86.4327		Nucleotide excision repair	72.5153	-38.8749		Staphylococcus aureus infection	63.6566	-55.3119		Tuberculosis	57.5652	1.21537		Bile secretion	0.964565	0.964565		Alzheimer's disease	27.1074	5.42233		Type I diabetes mellitus	3.79517	3.79517		Toll-like receptor signaling pathway	7.48227	-7.48227		Rheumatoid arthritis	5.80467	-1.68014		Steroid biosynthesis	14.7304
Fatty acid biosynthesis	13.1289	13.1289		Neuroactive ligand-receptor interaction	49.2037	17.2418		Small cell lung cancer	45.9371	-32.1282		Glycosphingolipid biosynthesis - ganglio series	94.3846	-44.6665		Proximal tubule bicarbonate reclamation	70.7401	70.7401		Valine, leucine and isoleucine degradation	63.4443	-29.4485		Antigen processing and presentation	57.4413	-37.1583		B cell receptor signaling pathway	0.955684	-0.955684		Galactose metabolism	26.7728	26.7728		Aldosterone-regulated sodium reabsorption	3.79517	3.79517		Glutamatergic synapse	7.44498	0.688358		Axon guidance	5.67357	4.33088		Hepatitis C	14.6277
Hematopoietic cell lineage	13.0901	0.421601		Acute myeloid leukemia	48.6066	-19.4074		Collecting duct acid secretion	44.8217	-2.22577		Cytokine-cytokine receptor interaction	93.0458	-27.4042		Steroid hormone biosynthesis	69.7254	-26.4742		Phagosome	63.096	3.595		Staphylococcus aureus infection	57.0161	-44.5961		Chronic myeloid leukemia	0.941834	-0.941834		Thyroid cancer	26.6803	-4.38523		Type II diabetes mellitus	3.70481	3.70481		Toxoplasmosis	7.26395	-6.22395		Dilated cardiomyopathy (DCM)	5.57652	5.57652		Melanogenesis	14.5307
Thyroid cancer	12.8558	-12.8558		Collecting duct acid secretion	48.5557	10.3045		Neuroactive ligand-receptor interaction	44.7071	18.569		Toxoplasmosis	92.9559	-31.185		RIG-I-like receptor signaling pathway	69.3576	-15.9457		Glycerolipid metabolism	62.9223	39.8405		Measles	56.538	-19.7149		Tuberculosis	0.905552	-0.905552		Hypertrophic cardiomyopathy (HCM)	26.4352	-13.1945		PPAR signaling pathway	3.69771	0.730009		Osteoclast differentiation	7.25814	-5.85565		Arrhythmogenic right ventricular cardiomyopathy (ARVC)	5.52143	5.52143		Phagosome	14.5007
Metabolic pathways	12.8035	-2.58781		Melanogenesis	48.3867	-19.4557		Phototransduction	44.4823	4.93455		Nucleotide excision repair	92.9208	-61.0931		Glycosphingolipid biosynthesis - lacto and neolacto series	69.2871	55.1954		Homologous recombination	62.0586	-62.0586		Metabolic pathways	54.4075	-5.65974		Apoptosis	0.802303	-0.802303		Nucleotide excision repair	26.2933	0.370493		RIG-I-like receptor signaling pathway	3.48938	-3.48938		Arrhythmogenic right ventricular cardiomyopathy (ARVC)	7.19111	0.248106		T cell receptor signaling pathway	5.44488	-4.34995		MAPK signaling pathway	14.4418
Histidine metabolism	12.7602	-12.7602		Amino sugar and nucleotide sugar metabolism	48.381	38.0686		Jak-STAT signaling pathway	44.2241	-9.33601		Small cell lung cancer	91.5597	-72.7308		ECM-receptor interaction	68.1603	-29.3669		Hematopoietic cell lineage	61.864	-33.0789		Melanogenesis	53.9568	-16.4005		Small cell lung cancer	0.802303	-0.802303		Cytosolic DNA-sensing pathway	26.1667	-11.6262		Long-term depression	3.41608	3.41608		Collecting duct acid secretion	7.19111	-7.19111		Drug metabolism - cytochrome P450	5.35409	-1.98963		Ribosome biogenesis in eukaryotes	14.2569
Rheumatoid arthritis	12.7207	-0.167903		Glycolysis / Gluconeogenesis	48.3086	2.61316		Drug metabolism - other enzymes	44.0503	14.6216		Melanogenesis	89.2839	-24.6606		Fructose and mannose metabolism	67.7918	-1.91172		Glycosaminoglycan biosynthesis - chondroitin sulfate	61.7582	5.1647		Glycosphingolipid biosynthesis - ganglio series	53.7785	-20.126		Phosphatidylinositol signaling system	0.765525	0.765525		Nitrogen metabolism	26.0359	26.0359		Metabolic pathways	3.3039	0.879819		Vitamin digestion and absorption	7.16829	-7.16829		Carbohydrate digestion and absorption	5.30762	1.62702		Leukocyte transendothelial migration	14.2499
TGF-beta signaling pathway	12.6651	-6.47572		Phagosome	48.2578	26.1714		Regulation of autophagy	43.836	-7.1197		Tuberculosis	88.8664	7.3796		Prion diseases	67.4503	56.5448		Pathways in cancer (overview)	61.0996	-16.0335		Chemokine signaling pathway	53.3223	-1.42057		Metabolic pathways	0.757536	0.604515		Glutamatergic synapse	25.4346	15.2097		Glycolysis / Gluconeogenesis	3.18349	-3.18349		Apoptosis	7.10028	-5.1264		Neuroactive ligand-receptor interaction	5.28537	2.22496		Dilated cardiomyopathy (DCM)	14.1305
Toxoplasmosis	12.0809	0.426582		Measles	47.9857	-12.5645		Calcium signaling pathway	43.4751	18.97		Valine, leucine and isoleucine degradation	88.6808	48.8879		Osteoclast differentiation	67.0001	26.6675		NOD-like receptor signaling pathway	61.0329	35.2864		Arginine and proline metabolism	52.79	-15.3348		Toll-like receptor signaling pathway	0.69878	-0.69878		Hepatitis C	25.2064	-5.43226		Fc epsilon RI signaling pathway	3.13141	3.13141		Butanoate metabolism	7.09689	1.59111		Phagosome	5.24643	-4.35077		Acute myeloid leukemia	14.0536
Glutathione metabolism	11.7493	-7.96391		Proteasome	47.5246	6.48004		One carbon pool by folate	42.5237	24.7044		Chemokine signaling pathway	87.722	11.004		Glycosaminoglycan degradation	66.1664	66.1664		Glutathione metabolism	60.003	-52.3832		Phagosome	52.5967	2.25466		Calcium signaling pathway	0.634689	-0.634689		Citrate cycle (TCA cycle)	24.9308	24.9308		Rheumatoid arthritis	3.09676	0.672847		mTOR signaling pathway	6.93364	-6.93364		Calcium signaling pathway	5.16362	-0.257387		Long-term depression	13.9994
Allograft rejection	11.7066	-4.4828		Toll-like receptor signaling pathway	47.5235	30.1337		Antigen processing and presentation	41.6804	-38.7234		Metabolic pathways	86.0733	31.0771		Pathways in cancer (overview)	64.8846	-33.4628		Arginine and proline metabolism	59.8713	-7.95204		Dorso-ventral axis formation	51.8811	51.8811		T cell receptor signaling pathway	0.630937	-0.630937		Neuroactive ligand-receptor interaction	24.7844	9.35601		Glutamatergic synapse	3.02149	3.02149		Leishmaniasis	6.8419	-6.8419		Protein export	5.11949	-5.11949		Basal transcription factors	13.9324
Staphylococcus aureus infection	11.6123	-1.1704		Regulation of autophagy	46.7122	16.5478		Vitamin B6 metabolism	41.569	-41.569		Fructose and mannose metabolism	85.0771	50.5094		Chemokine signaling pathway	64.4658	1.54042		MAPK signaling pathway	59.1463	11.435		Glyoxylate and dicarboxylate metabolism	51.7181	-38.7872		MAPK signaling pathway	0.615965	-0.615965		mTOR signaling pathway	24.6794	-22.7119		Leukocyte transendothelial migration	3.0045	3.0045		MAPK signaling pathway	6.74829	-2.78895		Alanine, aspartate and glutamate metabolism	5.0869	-5.0869		Non-homologous end-joining	13.9189
Asthma	11.5619	-11.5619		Vitamin B6 metabolism	46.2123	-46.2123		Nucleotide excision repair	41.334	-41.334		Cyanoamino acid metabolism	85.0604	-85.0604		Protein export	64.157	53.9445		Chemokine signaling pathway	57.243	-10.6678		Cytokine-cytokine receptor interaction	51.6234	-18.3156		Long-term depression	0.592282	0.592282		Tyrosine metabolism	24.2777	19.8414		Chagas disease	2.98649	2.98649		Insulin signaling pathway	6.64326	0.201321		Tuberculosis	4.97576	-2.68436		Hypertrophic cardiomyopathy (HCM)	13.8744
Non-homologous end-joining	11.2754	-11.2754		Nucleotide excision repair	45.9892	-28.055		Pathways in cancer (overview)	40.7584	-16.532		Cell adhesion molecules (CAMs)	84.9951	-64.8605		Glycosphingolipid biosynthesis - ganglio series	63.2834	-40.1738		Viral myocarditis	56.8311	-50.2888		Tyrosine metabolism	51.3142	-51.3142		Osteoclast differentiation	0.570057	-0.570057		Glyoxylate and dicarboxylate metabolism	23.9603	23.9603		Adipocytokine signaling pathway	2.90911	-0.19557		Pathways in cancer (overview)	6.51508	-4.9174		Small cell lung cancer	4.94891	-4.94891		Alzheimer's disease	13.8272
Nicotinate and nicotinamide metabolism	10.9852	-10.9852		Colorectal cancer	45.8652	-23.8712		Metabolic pathways	40.5916	9.24581		Wnt signaling pathway	84.7489	-35.1212		Fatty acid elongation in mitochondria	63.1542	-63.1542		Melanogenesis	56.0737	0.973563		Glycolysis / Gluconeogenesis	51.2575	-15.6735		Pathways in cancer (overview)	0.560025	0.123874		N-Glycan biosynthesis	23.3539	19.6419		Glycosaminoglycan biosynthesis - heparan sulfate	2.90816	2.90816		Ubiquitin mediated proteolysis	6.48655	-3.75435		Pyruvate metabolism	4.92926	-4.92926		Insulin signaling pathway	13.825
MAPK signaling pathway	10.955	2.4581		Histidine metabolism	45.498	-45.498		Glycerophospholipid metabolism	40.4042	12.1731		Colorectal cancer	84.6176	-52.5643		Metabolic pathways	63.0131	7.75496		TGF-beta signaling pathway	55.826	8.84163		Jak-STAT signaling pathway	51.1002	-20.455		TGF-beta signaling pathway	0.542925	-0.542925		Proximal tubule bicarbonate reclamation	23.3056	23.3056		Malaria	2.89699	2.89699		VEGF signaling pathway	6.47915	-2.43335		Pancreatic cancer	4.92327	0.787623		Toll-like receptor signaling pathway	13.721
Pyruvate metabolism	10.5061	-2.59897		Galactose metabolism	45.0783	16.7823		Valine, leucine and isoleucine degradation	40.0713	25.9969		Jak-STAT signaling pathway	84.4177	-2.35329		Valine, leucine and isoleucine degradation	62.7787	5.37316		ECM-receptor interaction	55.6734	-19.4169		Ether lipid metabolism	50.038	-37.2325		RNA degradation	0.520177	-0.520177		Fc gamma R-mediated phagocytosis	23.1575	-7.21083		Glutathione metabolism	2.85825	2.85825		Fc epsilon RI signaling pathway	6.39246	-4.51468		Basal transcription factors	4.87898	-4.87898		Focal adhesion	13.6544
ABC transporters	10.5057	10.5057		Sulfur metabolism	44.7508	44.7508		Colorectal cancer	39.9049	-29.2718		Endometrial cancer	84.1	-32.992		Cell adhesion molecules (CAMs)	60.9252	-49.1257		Wnt signaling pathway	55.4733	1.88972		Wnt signaling pathway	49.6331	-9.83296		Jak-STAT signaling pathway	0.476855	0.476855		Ribosome biogenesis in eukaryotes	22.9838	19.6565		Toxoplasmosis	2.8478	2.8478		Endometrial cancer	6.37177	3.34475		Hematopoietic cell lineage	4.82916	0.271769		Non-small cell lung cancer	13.6435
Pathways in cancer (overview)	10.4738	-6.6241		ABC transporters	44.4365	30.3955		Melanogenesis	39.8555	-14.0472		N-Glycan biosynthesis	83.2763	62.1219		Vasopressin-regulated water reabsorption	60.9153	43.7395		Vasopressin-regulated water reabsorption	55.0698	32.1295		Glycosaminoglycan biosynthesis - keratan sulfate	49.3385	-22.9083		Endocytosis	0.43897	0.43897		Glycosaminoglycan biosynthesis - heparan sulfate	22.7025	7.96543		Natural killer cell mediated cytotoxicity	2.84466	2.84466		Fc gamma R-mediated phagocytosis	6.33669	-5.35587		Notch signaling pathway	4.8178	-2.69721		Purine metabolism	13.6084
Intestinal immune network for IgA production	10.2892	1.99505		Graft-versus-host disease	44.0537	-32.6589		Endometrial cancer	39.8185	-31.2245		Pathways in cancer (overview)	83.2226	-41.4676		Purine metabolism	60.4174	-12.3909		Metabolic pathways	54.479	-5.30032		Collecting duct acid secretion	49.0003	6.62977		Huntington's disease	0.42613	0.42613		Pyrimidine metabolism	22.4692	14.2313		T cell receptor signaling pathway	2.81791	2.81791		Hepatitis C	6.12797	-6.12797		Prostate cancer	4.74889	-4.74889		Toxoplasmosis	13.4738
Renin-angiotensin system	10.176	-10.176		MAPK signaling pathway	44.0513	-5.53979		Glycosaminoglycan biosynthesis - heparan sulfate	39.2004	-24.8242		Arginine and proline metabolism	82.4527	33.2408		MAPK signaling pathway	58.9498	-5.24512		Acute myeloid leukemia	54.4083	-5.36356		Starch and sucrose metabolism	48.5419	28.2726		Glutamatergic synapse	0.415046	0.415046		Proteasome	21.9018	14.1403		Amyotrophic lateral sclerosis (ALS)	2.78268	2.78268		Complement and coagulation cascades	6.10989	-1.1199		Butanoate metabolism	4.6894	-4.6894		Circadian rhythm - mammal	13.4444
Focal adhesion	10.1485	1.64454		Glutathione metabolism	44.034	1.05242		Steroid hormone biosynthesis	39.1221	-21.9127		Glycosaminoglycan biosynthesis - heparan sulfate	81.6633	-49.8574		Colorectal cancer	57.3808	-37.1554		Primary immunodeficiency	54.2649	-41.2201		Vasopressin-regulated water reabsorption	47.5921	22.0963		Chemokine signaling pathway	0.373486	0.373486		Pyruvate metabolism	21.6899	21.6899		Axon guidance	2.76175	-0.293628		Staphylococcus aureus infection	6.00062	-6.00062		Protein processing in endoplasmic reticulum	4.64158	-1.81234		Amoebiasis	13.417
Vitamin B6 metabolism	9.92518	9.92518		Intestinal immune network for IgA production	43.843	-13.6728		Adipocytokine signaling pathway	37.5079	23.5029		ABC transporters	81.4945	23.3266		Phototransduction	57.1725	43.6023		Sulfur metabolism	54.1325	18.8965		Glycerolipid metabolism	47.5541	28.3388		Oocyte meiosis	0.365333	-0.365333		Ether lipid metabolism	21.4751	-0.547427		Drug metabolism - other enzymes	2.72734	-2.72734		Alzheimer's disease	5.99765	-1.15515		Melanoma	4.60663	-1.61192		Glyoxylate and dicarboxylate metabolism	13.1589
Gastric acid secretion	9.83254	5.25664		Type I diabetes mellitus	43.8286	-19.943		MAPK signaling pathway	37.4738	-3.91397		Regulation of autophagy	81.0447	-5.85042		NOD-like receptor signaling pathway	56.745	1.87153		Histidine metabolism	53.85	-53.85		Prostate cancer	47.2686	-1.24287		Purine metabolism	0.283646	-0.283646		Regulation of autophagy	21.0917	13.6535		Insulin signaling pathway	2.72197	1.07599		Glycosylphosphatidylinositol(GPI)-anchor biosynthesis	5.90301	5.90301		ErbB signaling pathway	4.57019	-4.57019		Protein digestion and absorption	13.1198
Graft-versus-host disease	9.76559	-1.63887		Glycosphingolipid biosynthesis - lacto and neolacto series	43.3639	13.9863		Acute myeloid leukemia	37.4242	-17.4341		RIG-I-like receptor signaling pathway	81.0215	-38.6927		Selenoamino acid metabolism	56.6914	-56.6914		Chronic myeloid leukemia	53.6042	5.29337		Valine, leucine and isoleucine biosynthesis	46.9574	28.303						Axon guidance	20.9932	-4.96213		Hedgehog signaling pathway	2.69086	2.69086		Colorectal cancer	5.86606	-5.86606		Toll-like receptor signaling pathway	4.53299	-4.53299		ErbB signaling pathway	13.0918
Purine metabolism	9.7197	-8.52903		N-Glycan biosynthesis	43.33	31.4709		Ubiquinone and other terpenoid-quinone biosynthesis	37.2722	-37.2722		Acute myeloid leukemia	80.6226	-32.3747		Glycosphingolipid biosynthesis - globo series	55.7082	-55.7082		Glycolysis / Gluconeogenesis	53.1491	-5.52543		Metabolism of xenobiotics by cytochrome P450	46.9009	34.7875						Vascular smooth muscle contraction	20.9827	-4.59789		Gap junction	2.62627	2.62627		Dilated cardiomyopathy (DCM)	5.77086	-3.96145		Retinol metabolism	4.45869	-4.45869		Endometrial cancer	13.0116
beta-Alanine metabolism	9.69772	-9.69772		Proximal tubule bicarbonate reclamation	43.2425	43.2425		Glycosphingolipid biosynthesis - ganglio series	37.2689	-20.3065		Complement and coagulation cascades	80.4708	42.8552		Collecting duct acid secretion	55.4562	-10.5177		Prostate cancer	52.448	7.72121		VEGF signaling pathway	46.7096	17.3111						Dilated cardiomyopathy (DCM)	20.4546	-16.1267		Amoebiasis	2.53827	2.53827		Phagosome	5.64869	-5.64869		Non-small cell lung cancer	4.40481	-4.40481		p53 signaling pathway	13.0063
Osteoclast differentiation	9.68961	6.10545		Rheumatoid arthritis	42.9697	-4.08924		Pyrimidine metabolism	37.0488	-23.7202		Hepatitis C	77.3735	-12.0512		Glycerophospholipid metabolism	55.3329	17.1765		Hepatitis C	52.3364	17.3069		Systemic lupus erythematosus	46.2067	-31.2869						Hedgehog signaling pathway	20.3124	-14.2226		GnRH signaling pathway	2.4776	2.4776		Retinol metabolism	5.55716	3.23314		Type II diabetes mellitus	4.29665	1.31711		O-Glycan biosynthesis	12.9608
Chronic myeloid leukemia	9.5176	-7.13279		Chemokine signaling pathway	42.9365	22.2358		Retinol metabolism	36.7239	36.7239		MAPK signaling pathway	76.8818	-5.28469		TGF-beta signaling pathway	54.9861	1.56777		Glycosaminoglycan biosynthesis - heparan sulfate	52.2202	-27.0097		NOD-like receptor signaling pathway	46.0631	23.9491						Adherens junction	20.2607	-4.4639		Porphyrin and chlorophyll metabolism	2.38699	2.38699		Type II diabetes mellitus	5.53269	2.00116		MAPK signaling pathway	4.29454	-0.0453658		Porphyrin and chlorophyll metabolism	12.8765
Measles	9.46018	-0.897412		beta-Alanine metabolism	42.7594	-6.72511		Protein export	35.2984	35.2984		Galactose metabolism	76.8644	27.8938		Pancreatic cancer	54.3982	-24.0318		T cell receptor signaling pathway	52.1582	10.1911		Sulfur metabolism	45.9672	-5.48136						Leukocyte transendothelial migration	19.8909	-3.75971		Fc gamma R-mediated phagocytosis	2.34863	-2.34863		Adipocytokine signaling pathway	5.44836	-5.44836		Metabolism of xenobiotics by cytochrome P450	4.25602	-4.25602		Primary bile acid biosynthesis	12.8409
Regulation of autophagy	9.44581	9.44581		Protein digestion and absorption	42.7109	-17.3476		Alanine, aspartate and glutamate metabolism	34.818	27.2987		Sulfur metabolism	76.6637	65.3071		Protein digestion and absorption	54.2831	-15.9798		Ubiquinone and other terpenoid-quinone biosynthesis	52.153	-52.153		Fatty acid metabolism	45.6217	-45.6217						Endometrial cancer	19.793	-0.171722		Ubiquitin mediated proteolysis	2.30913	-2.30913		Drug metabolism - cytochrome P450	5.38695	0.466157		Chemokine signaling pathway	4.24826	-1.14908		TGF-beta signaling pathway	12.8053
Lysosome	9.41742	2.31565		Vascular smooth muscle contraction	41.9076	17.8267		Prostate cancer	34.4002	-15.0743		Alanine, aspartate and glutamate metabolism	76.4372	61.8089		Neuroactive ligand-receptor interaction	54.27	13.4699		Fc epsilon RI signaling pathway	51.4822	2.88796		TGF-beta signaling pathway	45.3025	6.16297						GnRH signaling pathway	19.5256	-0.0876648		Toll-like receptor signaling pathway	2.28873	-2.28873		ErbB signaling pathway	5.28218	-1.92458		Measles	4.22598	-0.847982		Antigen processing and presentation	12.7566
Regulation of actin cytoskeleton	9.38784	6.61072		Tuberculosis	41.7796	11.6399		Sulfur metabolism	34.1092	34.1092		Calcium signaling pathway	75.8108	23.1478		Wnt signaling pathway	52.7529	-17.2673		Starch and sucrose metabolism	51.3706	32.2439		Acute myeloid leukemia	44.4466	5.39888						Salivary secretion	19.4343	12.9343		Tight junction	2.28628	2.28628		Vascular smooth muscle contraction	5.27993	-2.67639		Ribosome biogenesis in eukaryotes	4.1909	-4.1909		Bile secretion	12.646
Chemokine signaling pathway	9.29346	7.01381		Leishmaniasis	41.5221	-8.92924		RIG-I-like receptor signaling pathway	34.0695	-8.6177		Collecting duct acid secretion	75.756	4.54328		Glycosaminoglycan biosynthesis - chondroitin sulfate	52.4353	-8.51838		Apoptosis	51.3602	15.3479		Basal cell carcinoma	43.5014	-18.4232						Drug metabolism - other enzymes	19.1048	3.19927		Bacterial invasion of epithelial cells	2.27059	2.27059		Hypertrophic cardiomyopathy (HCM)	5.27167	-5.27167		Acute myeloid leukemia	4.16554	-0.903555		Pancreatic cancer	12.6037
N-Glycan biosynthesis	9.17634	9.17634		Alzheimer's disease	40.8919	-1.95976		Other glycan degradation	33.8108	33.8108		Glycosaminoglycan biosynthesis - chondroitin sulfate	74.3465	-10.0095		Calcium signaling pathway	52.0492	8.56779		Drug metabolism - other enzymes	51.1504	2.09185		Viral myocarditis	43.4492	-38.2921						Vasopressin-regulated water reabsorption	18.3789	9.0534		Long-term potentiation	2.25265	2.25265		Lysosome	5.2408	-4.09484		Bladder cancer	4.02901	-4.02901		Progesterone-mediated oocyte maturation	12.5517
Non-small cell lung cancer	9.04137	-9.04137		Protein processing in endoplasmic reticulum	40.8657	31.1715		Vascular smooth muscle contraction	33.2079	18.9709		Prostate cancer	74.1176	-12.7619		T cell receptor signaling pathway	52.0015	-13.8471		Caffeine metabolism	50.1323	-50.1323		Drug metabolism - cytochrome P450	43.1191	9.49044						Porphyrin and chlorophyll metabolism	18.1813	-18.1813		Antigen processing and presentation	2.19768	-2.19768		Cysteine and methionine metabolism	5.0694	-5.0694		Mineral absorption	4.005	4.005		Pentose and glucuronate interconversions	12.5209
ErbB signaling pathway	9.03211	-0.197677		Small cell lung cancer	40.4581	-26.2724		Amyotrophic lateral sclerosis (ALS)	33.1234	-8.08221		Steroid hormone biosynthesis	73.2001	-8.81558		Hepatitis C	51.7973	-0.308051		Fatty acid metabolism	49.9265	-38.9726		Purine metabolism	42.9662	-9.78183						Fc epsilon RI signaling pathway	18.103	1.79438		Cell adhesion molecules (CAMs)	2.15242	2.15242		Homologous recombination	5.06792	-5.06792		B cell receptor signaling pathway	3.97496	-2.31646		Peroxisome	12.4979
Pancreatic cancer	8.99298	-6.46141		Antigen processing and presentation	40.3852	-40.3852		Bile secretion	33.0485	0.188514		Staphylococcus aureus infection	73.1123	-69.5529		Tyrosine metabolism	51.7378	-27.826		beta-Alanine metabolism	49.7563	-49.7563		Bile secretion	42.3096	7.04518						Acute myeloid leukemia	17.9215	-12.6696		Wnt signaling pathway	2.11377	2.11377		Melanoma	5.04415	-5.04415		Lysine degradation	3.94902	3.94902		Metabolic pathways	12.4114
Bile secretion	8.87612	-2.96054		Lysine degradation	40.0331	-14.4408		Chagas disease	32.2924	4.54018		Selenoamino acid metabolism	73.0708	9.38069		Cytosolic DNA-sensing pathway	51.6725	-36.0916		Protein digestion and absorption	49.5316	-7.27846		Phenylalanine metabolism	41.8446	-41.8446						Inositol phosphate metabolism	17.8315	-3.82357		B cell receptor signaling pathway	2.08701	2.08701		Metabolic pathways	4.82635	-1.75753		RNA transport	3.93719	-3.19677		mTOR signaling pathway	12.3946
Amyotrophic lateral sclerosis (ALS)	8.7903	-8.7903		Long-term potentiation	39.7318	-12.2764		Drug metabolism - cytochrome P450	32.1926	-1.40325		Osteoclast differentiation	73.0555	22.9705		Fc epsilon RI signaling pathway	51.6416	-4.58542		Glycosphingolipid biosynthesis - ganglio series	49.1431	-32.6802		Proteasome	41.8123	-41.8123						Chemokine signaling pathway	17.7709	10.3948		Leishmaniasis	2.04494	2.04494		Neurotrophin signaling pathway	4.79971	-2.50762		Protein digestion and absorption	3.90758	3.90758		Ubiquitin mediated proteolysis	12.3488
Mineral absorption	8.73425	8.73425		ErbB signaling pathway	39.6246	7.30843		Primary immunodeficiency	31.8008	-31.8008		Amino sugar and nucleotide sugar metabolism	72.6224	50.7709		Ether lipid metabolism	51.2455	-30.1229		Pancreatic cancer	48.826	-6.50222		Neuroactive ligand-receptor interaction	41.7049	2.31151						Regulation of actin cytoskeleton	17.6263	-7.64114		Protein processing in endoplasmic reticulum	1.99291	-1.23692		Glycosaminoglycan biosynthesis - chondroitin sulfate	4.78982	4.78982		Olfactory transduction	3.90063	0.0819521		Regulation of actin cytoskeleton	12.3353
Cytokine-cytokine receptor interaction	8.68459	1.30641		Phosphatidylinositol signaling system	39.5642	-10.9746		Lysine degradation	31.7385	-8.09049		Glycosphingolipid biosynthesis - lacto and neolacto series	72.3125	35.5156		Dorso-ventral axis formation	51.2401	51.2401		Basal cell carcinoma	47.8774	-5.56136		Phototransduction	41.4864	30.0787						RIG-I-like receptor signaling pathway	17.4303	-6.433		Bile secretion	1.96134	-1.96134		Glioma	4.76379	-4.76379		O-Glycan biosynthesis	3.89698	3.89698		O-Mannosyl glycan biosynthesis	12.3212
Neuroactive ligand-receptor interaction	8.50199	1.42411		Axon guidance	39.559	-7.01073		Axon guidance	31.4571	-9.95806		Vasopressin-regulated water reabsorption	72.0138	49.9929		Glyoxylate and dicarboxylate metabolism	50.9883	-22.5987		Taste transduction	47.6563	44.0026		Vascular smooth muscle contraction	41.356	9.7882						RNA polymerase	17.3076	10.1578		Lysosome	1.92622	1.92622		Leukocyte transendothelial migration	4.70065	-0.332668		Hedgehog signaling pathway	3.88122	3.88122		Aldosterone-regulated sodium reabsorption	12.2094
Olfactory transduction	8.47031	-2.34694		Pentose and glucuronate interconversions	39.1957	-10.5972		T cell receptor signaling pathway	31.4021	-16.4037		Valine, leucine and isoleucine biosynthesis	71.2813	71.2813		Arginine and proline metabolism	50.9869	6.88672		Purine metabolism	46.9472	-7.63994		Fc epsilon RI signaling pathway	41.0113	4.91844						Melanogenesis	17.0737	-5.89224		Glycine, serine and threonine metabolism	1.90959	1.90959		Vasopressin-regulated water reabsorption	4.69563	1.0115		Osteoclast differentiation	3.82944	-0.573225		Protein processing in endoplasmic reticulum	12.2059
Peroxisome	8.43855	2.78129		Vasopressin-regulated water reabsorption	39.1807	23.9029		Peroxisome	31.1153	7.97145		ErbB signaling pathway	71.2595	11.6909		Valine, leucine and isoleucine biosynthesis	50.8353	50.8353		VEGF signaling pathway	46.6823	24.6522		Arrhythmogenic right ventricular cardiomyopathy (ARVC)	40.8703	12.5729						Glycosphingolipid biosynthesis - globo series	16.9179	-16.9179		Drug metabolism - cytochrome P450	1.79927	1.79927		Pancreatic secretion	4.67136	1.8868		Adipocytokine signaling pathway	3.81852	-1.60882		Glutamatergic synapse	11.9088
RNA transport	8.41144	-6.17537		Jak-STAT signaling pathway	39.1724	-1.10031		RNA degradation	30.8152	-20.1454		Non-small cell lung cancer	70.8026	-32.7701		Glutamatergic synapse	50.5492	8.24901		Chagas disease	46.5877	12.3004		Hematopoietic cell lineage	40.8248	-16.3727						Non-small cell lung cancer	16.901	-6.81425		Adherens junction	1.7971	1.7971		Wnt signaling pathway	4.65	-3.49142		Homologous recombination	3.81322	-3.81322		Wnt signaling pathway	11.8975
Autoimmune thyroid disease	8.40314	-2.21135		Pathways in cancer (overview)	38.8414	-14.9902		ABC transporters	30.8107	6.56278		Maturity onset diabetes of the young	70.3252	7.2628		Lysine degradation	50.4321	-6.0364		Retinol metabolism	46.5752	34.5613		Alzheimer's disease	40.1201	-10.6144						Focal adhesion	16.6322	-14.2031		Tuberculosis	1.79163	1.79163		Cell adhesion molecules (CAMs)	4.63313	-2.34627		Glutamatergic synapse	3.74817	3.07967		Cytosolic DNA-sensing pathway	11.8886
Glycosaminoglycan biosynthesis - chondroitin sulfate	8.39117	-8.39117		Bile secretion	38.6456	14.729		ErbB signaling pathway	30.445	6.46718		Metabolism of xenobiotics by cytochrome P450	69.9646	30.4877		Melanogenesis	50.3298	-7.11814		Arrhythmogenic right ventricular cardiomyopathy (ARVC)	45.0534	22.7388		T cell receptor signaling pathway	39.7635	9.51412						Insulin signaling pathway	16.556	-8.03206		Apoptosis	1.75206	1.75206		Porphyrin and chlorophyll metabolism	4.55874	-4.55874		Endocytosis	3.74806	1.45702		GnRH signaling pathway	11.8815
Leukocyte transendothelial migration	8.23336	5.33668		Fructose and mannose metabolism	37.9845	-1.20192		Alzheimer's disease	30.2169	-2.84238		Propanoate metabolism	69.7127	38.5846		Drug metabolism - other enzymes	50.2335	5.01848		Focal adhesion	44.791	3.56447		Colorectal cancer	39.295	-25.0359						Pathways in cancer (overview)	16.2182	-2.35295		MAPK signaling pathway	1.72685	1.72685		Endocytosis	4.55532	-2.41729		Natural killer cell mediated cytotoxicity	3.73766	-2.59849		NOD-like receptor signaling pathway	11.8404
RIG-I-like receptor signaling pathway	8.04055	-1.36632		Non-small cell lung cancer	37.9038	-15.9497		Proximal tubule bicarbonate reclamation	30.0598	30.0598		Glycosylphosphatidylinositol(GPI)-anchor biosynthesis	69.4968	60.7532		Retinol metabolism	49.9481	45.8229		Fatty acid elongation in mitochondria	44.748	-44.748		GnRH signaling pathway	39.2747	4.3693						NOD-like receptor signaling pathway	16.0411	-2.35057		Arrhythmogenic right ventricular cardiomyopathy (ARVC)	1.71286	1.71286		RNA degradation	4.52022	-4.52022		Systemic lupus erythematosus	3.6578	-3.6578		Aminoacyl-tRNA biosynthesis	11.8358
Melanogenesis	7.94529	-6.13514		Inositol phosphate metabolism	37.6355	2.52265		Ribosome biogenesis in eukaryotes	29.9579	-12.9941		Protein processing in endoplasmic reticulum	69.25	52.794		Apoptosis	49.7638	16.2235		Ether lipid metabolism	44.0965	-10.9733		Peroxisome	39.1266	-3.51356						Endocytosis	15.9712	-2.57868		TGF-beta signaling pathway	1.67529	1.67529		Metabolism of xenobiotics by cytochrome P450	4.50133	2.28295		Purine metabolism	3.60045	-1.52438		Viral myocarditis	11.8145
Chagas disease	7.88291	5.2818		Primary immunodeficiency	37.5274	-19.6132		Purine metabolism	29.874	0.509972		T cell receptor signaling pathway	69.0341	-32.3699		ErbB signaling pathway	49.5981	9.42434		Regulation of autophagy	43.7886	-23.5648		Primary immunodeficiency	39.0904	-20.0584						Base excision repair	15.8939	-15.8939		Endocytosis	1.59601	-1.59601		Measles	4.4574	-4.4574		Glioma	3.58357	-3.58357		Gastric acid secretion	11.7547
Malaria	7.8519	3.42267		Dorso-ventral axis formation	37.4965	9.75338		Protein digestion and absorption	29.7693	-18.3186		Biosynthesis of unsaturated fatty acids	68.3031	28.1324		ABC transporters	49.5513	3.90521		Neurotrophin signaling pathway	43.682	9.99657		Calcium signaling pathway	38.7568	7.11704						Neurotrophin signaling pathway	15.7646	-1.96589		Basal transcription factors	1.56135	1.56135		Valine, leucine and isoleucine degradation	4.45619	0.999066		N-Glycan biosynthesis	3.55785	-3.55785		Colorectal cancer	11.7442
Calcium signaling pathway	7.76406	-1.71874		Prostate cancer	37.3743	-10.8537		Maturity onset diabetes of the young	29.2913	-2.35226		Neuroactive ligand-receptor interaction	68.0696	22.7543		Chagas disease	49.2764	-3.968		Pyrimidine metabolism	43.5597	-34.8664		Adipocytokine signaling pathway	38.3762	4.53845						RNA transport	15.6057	-0.716573		Focal adhesion	1.43627	1.43627		Acute myeloid leukemia	4.35339	-4.35339		Regulation of actin cytoskeleton	3.39599	-0.240287		Bacterial invasion of epithelial cells	11.7154
Jak-STAT signaling pathway	7.73957	-4.01528		Drug metabolism - other enzymes	37.1257	4.86507		Propanoate metabolism	29.0169	8.84365		Peroxisome	67.3386	26.9371		Biosynthesis of unsaturated fatty acids	49.1505	17.1516		Bile secretion	43.1311	17.3763		Malaria	38.131	-25.4635						Propanoate metabolism	15.5186	15.5186		Alzheimer's disease	1.41912	1.41912		Fatty acid metabolism	4.29633	-4.29633		Chagas disease	3.31738	0.251928		Small cell lung cancer	11.6566
Notch signaling pathway	7.73229	7.73229		Glycosaminoglycan biosynthesis - keratan sulfate	37.0936	-37.0936		Toxoplasmosis	28.9526	-2.19679		TGF-beta signaling pathway	66.7155	10.2745		Neurotrophin signaling pathway	49.0931	4.59164		Aminoacyl-tRNA biosynthesis	42.9793	-42.9793		alpha-Linolenic acid metabolism	38.1259	-25.4867						Parkinson's disease	15.5145	4.04647		Peroxisome	1.36354	-1.36354		Chronic myeloid leukemia	4.07339	-4.07339		RNA polymerase	3.29319	-3.29319		Pathways in cancer (overview)	11.4783
Ubiquitin mediated proteolysis	7.68681	-4.64421		Fc epsilon RI signaling pathway	37.0042	-5.74425		Cell adhesion molecules (CAMs)	28.6375	-15.3261		Fc epsilon RI signaling pathway	66.6747	-11.1438		Prostate cancer	48.861	-11.1954		Ubiquitin mediated proteolysis	42.5813	-30.7713		Long-term depression	37.8468	-1.22024						Pancreatic cancer	15.2375	0.187178		Acute myeloid leukemia	1.34737	1.34737		TGF-beta signaling pathway	4.01809	0.37665		p53 signaling pathway	3.21756	1.93639		Hematopoietic cell lineage	11.2961
Endometrial cancer	7.6193	-7.6193		Glycosphingolipid biosynthesis - ganglio series	36.9605	-14.7695		Natural killer cell mediated cytotoxicity	28.4341	-4.50998		Renin-angiotensin system	66.5088	-66.5088		Natural killer cell mediated cytotoxicity	48.747	-19.5237		Steroid hormone biosynthesis	41.8873	-23.771		Chronic myeloid leukemia	37.8347	-1.23698						Bacterial invasion of epithelial cells	15.2299	-0.629892		Hematopoietic cell lineage	1.33219	-0.187794		Adherens junction	3.90254	3.90254		VEGF signaling pathway	3.21337	-1.66847		Osteoclast differentiation	11.1894
B cell receptor signaling pathway	7.39566	6.11578		Toxoplasmosis	36.2561	-0.210931		Non-small cell lung cancer	28.4198	-15.1594		Pancreatic cancer	66.4907	-25.3175		Alzheimer's disease	48.5172	-2.57517		Natural killer cell mediated cytotoxicity	41.6487	-9.48911		RNA degradation	37.1358	-31.5823						Viral myocarditis	15.1732	-9.24116		Complement and coagulation cascades	1.09894	-1.09894		Viral myocarditis	3.86953	-3.86953		Fc gamma R-mediated phagocytosis	3.183	-3.183		Vitamin digestion and absorption	11.1781
Glioma	7.35569	-7.35569		RNA degradation	35.7247	-24.8017		Selenoamino acid metabolism	28.3993	1.97575		Neurotrophin signaling pathway	65.5498	0.686723		Ribosome biogenesis in eukaryotes	48.3853	-12.8894		Dilated cardiomyopathy (DCM)	41.6039	15.6512		Vitamin digestion and absorption	36.0022	-18.6728						MAPK signaling pathway	14.8798	-4.50262		Pathways in cancer (overview)	1.0274	1.0274		One carbon pool by folate	3.86533	-3.86533		Mismatch repair	3.07088	3.07088		Malaria	11.0238
Inositol phosphate metabolism	7.33432	7.33432		Cytokine-cytokine receptor interaction	35.1894	-10.3902		Osteoclast differentiation	27.7651	16.2105		Purine metabolism	64.9637	-2.28361		Acute myeloid leukemia	48.3433	-23.1289		Gap junction	41.3683	-7.53726		Focal adhesion	35.8308	-23.7456						Glycolysis / Gluconeogenesis	14.8616	14.8616		Pyrimidine metabolism	1.00481	-1.00481		Regulation of actin cytoskeleton	3.85283	-3.85283		Ribosome	2.99792	1.70863		Neurotrophin signaling pathway	10.9774
One carbon pool by folate	7.24191	-7.24191		Oocyte meiosis	35.0391	-17.4389		Viral myocarditis	27.7333	-25.0792		Proximal tubule bicarbonate reclamation	64.9383	64.9383		Pentose phosphate pathway	47.766	-16.3069		Tight junction	41.2464	-1.1861		Histidine metabolism	35.8078	-35.8078						Toll-like receptor signaling pathway	14.8284	0.683985		Osteoclast differentiation	0.650046	0.650046		N-Glycan biosynthesis	3.84685	1.16643		Toxoplasmosis	2.9525	-0.0970508		Ribosome	10.9356
Gap junction	7.1355	-7.1355		Glioma	34.7746	-13.7056		Endocytosis	27.6895	14.0805		Pyruvate metabolism	64.5273	49.5196		Adipocytokine signaling pathway	47.7414	26.3255		Colorectal cancer	40.9672	-15.5015		Fc gamma R-mediated phagocytosis	35.7684	-7.97143						Mineral absorption	14.8141	-14.8141		RNA transport	0.604127	0.604127		Olfactory transduction	3.84195	3.11261		Tight junction	2.94165	-0.2443		Proteasome	10.9172
Antigen processing and presentation	7.13088	-7.13088		Neurotrophin signaling pathway	34.6713	-6.94038		Vasopressin-regulated water reabsorption	27.6712	13.5575		Ubiquinone and other terpenoid-quinone biosynthesis	64.4418	1.49455		N-Glycan biosynthesis	46.6636	44.8965		Notch signaling pathway	40.9288	40.9288		Glycosphingolipid biosynthesis - lacto and neolacto series	35.751	6.88135						Retinol metabolism	14.7598	14.7598		Hepatitis C	0.567144	0.567144		Basal transcription factors	3.78794	-3.78794		Spliceosome	2.91165	1.21296		Fructose and mannose metabolism	10.8924
Huntington's disease	7.12895	-4.87039		Pyrimidine metabolism	34.4644	-19.9671		N-Glycan biosynthesis	27.2585	27.2585		Sulfur relay system	64.1149	-53.1035		Drug metabolism - cytochrome P450	46.3878	-7.08732		Vitamin digestion and absorption	40.8563	-13.8566		Glycerophospholipid metabolism	35.5612	8.8058						mRNA surveillance pathway	14.5922	-7.43489						Axon guidance	3.76706	-2.37676		Sphingolipid metabolism	2.85709	-2.85709		Fc gamma R-mediated phagocytosis	10.7473
Fc gamma R-mediated phagocytosis	7.09053	0.893956		Ribosome biogenesis in eukaryotes	34.3101	-1.15269		Phosphatidylinositol signaling system	27.124	-11.6207		Bile secretion	64.035	22.8254		Histidine metabolism	45.9911	-34.1831		Cell adhesion molecules (CAMs)	40.8013	-22.9659		Pancreatic cancer	35.429	-7.81084						Starch and sucrose metabolism	14.5156	10.7937						Mineral absorption	3.68132	-3.68132		Maturity onset diabetes of the young	2.81171	2.81171		Endocytosis	10.7114
Glycerophospholipid metabolism	6.97801	-1.79894		Malaria	33.8734	-0.2292		Fatty acid metabolism	26.9855	-9.82602		Chagas disease	63.7998	-12.9471		Taste transduction	45.4781	33.4148		Thyroid cancer	40.7696	10.5905		Hypertrophic cardiomyopathy (HCM)	35.213	-1.69791						Lysosome	14.4683	-6.65438						PPAR signaling pathway	3.55915	-3.55915		Drug metabolism - other enzymes	2.81123	-2.81123		Type I diabetes mellitus	10.6704
Colorectal cancer	6.92395	-4.31201		mTOR signaling pathway	33.864	-20.9128		Glycosylphosphatidylinositol(GPI)-anchor biosynthesis	26.9616	18.943		Cytosolic DNA-sensing pathway	63.7275	-42.3329		Bile secretion	45.4607	18.4158		Leukocyte transendothelial migration	40.4649	26.8371		Ubiquitin mediated proteolysis	34.8593	-21.9469						Wnt signaling pathway	14.25	-9.11049						Focal adhesion	3.55739	-3.55739		Cytosolic DNA-sensing pathway	2.78793	-2.78793		Galactose metabolism	10.5786
Protein digestion and absorption	6.56278	-4.08577		Taste transduction	33.7894	0.150801		Fc epsilon RI signaling pathway	26.6874	-8.31316		Apoptosis	62.8888	11.7989		RNA transport	45.3182	-10.2394		Valine, leucine and isoleucine biosynthesis	40.2555	28.3028		Hepatitis C	34.7822	12.152						Leishmaniasis	14.2416	4.30822						Small cell lung cancer	3.53324	-3.53324		Valine, leucine and isoleucine degradation	2.76234	-2.76234		Selenoamino acid metabolism	10.4811
Porphyrin and chlorophyll metabolism	6.36683	6.36683		Purine metabolism	33.2226	-1.5683		Aldosterone-regulated sodium reabsorption	26.652	-21.9611		Tryptophan metabolism	62.2148	-28.8646		Metabolism of xenobiotics by cytochrome P450	44.1222	9.84611		Neuroactive ligand-receptor interaction	39.9865	-2.29282		Neurotrophin signaling pathway	34.687	16.4134						Chronic myeloid leukemia	14.1874	-7.17056						mRNA surveillance pathway	3.48562	-3.48562		Thyroid cancer	2.75729	-2.75729		Salivary secretion	10.4207
Prostate cancer	6.15358	-6.15358		Long-term depression	33.1579	3.51521		Glycolysis / Gluconeogenesis	26.2385	-9.03449		Axon guidance	61.7941	-5.67789		Non-small cell lung cancer	43.6538	-26.2544		N-Glycan biosynthesis	38.8546	34.3742		Regulation of autophagy	34.6457	-18.0074						Circadian rhythm - mammal	14.1213	-14.1213						Cardiac muscle contraction	3.41809	-3.41809		mTOR signaling pathway	2.706	-2.706		Arginine and proline metabolism	10.2649
Natural killer cell mediated cytotoxicity	6.12659	0.350043		Sulfur relay system	33.1372	-33.1372		Inositol phosphate metabolism	26.0471	-5.37597		Drug metabolism - other enzymes	61.6175	17.2122		GnRH signaling pathway	43.52	2.87869		Pancreatic secretion	38.7797	10.4378		Cell adhesion molecules (CAMs)	34.6266	-19.4997						Carbohydrate digestion and absorption	14.0709	-3.32691						Ascorbate and aldarate metabolism	3.25363	-3.25363		Apoptosis	2.67772	-0.761773		Long-term potentiation	9.8884
Neurotrophin signaling pathway	6.10799	-1.53674		Chronic myeloid leukemia	33.0335	-15.0179		Protein processing in endoplasmic reticulum	26.0096	20.0484		Long-term potentiation	61.5818	-5.52867		Fc gamma R-mediated phagocytosis	43.4208	-8.55072		Calcium signaling pathway	38.7548	7.77448		Glioma	34.5544	-6.53811						Bile secretion	14.0196	12.3148						alpha-Linolenic acid metabolism	3.21905	3.21905		GnRH signaling pathway	2.56458	0.0263903		Arachidonic acid metabolism	9.71548
Vasopressin-regulated water reabsorption	5.95406	-5.95406		Huntington's disease	32.937	-8.54026		Long-term potentiation	25.9642	-5.16489		Alzheimer's disease	61.4366	2.68173		beta-Alanine metabolism	43.2636	-1.95501		GnRH signaling pathway	38.6969	17.5128		Glycosaminoglycan biosynthesis - heparan sulfate	33.5085	-19.3447						Prostate cancer	13.9906	-5.82478						Melanogenesis	3.18619	-1.63527		Fc epsilon RI signaling pathway	2.47482	-2.47482		Asthma	9.59085
Oxidative phosphorylation	5.81753	-4.6694		Autoimmune thyroid disease	32.6951	-24.0134		TGF-beta signaling pathway	25.7045	3.12693		Ubiquitin mediated proteolysis	61.1136	-2.11237		Basal cell carcinoma	43.0476	-13.7357		RNA degradation	38.5241	-35.9026		Endocrine and other factor-regulated calcium reabsorption	33.1588	10.2256						Long-term potentiation	13.9403	2.86169						Pancreatic cancer	3.16418	-3.16418		Hepatitis C	2.4673	0.16317		Vascular smooth muscle contraction	9.46442
Spliceosome	5.80388	-5.80388		Glyoxylate and dicarboxylate metabolism	32.3322	32.3322		Ubiquitin mediated proteolysis	25.672	1.70126		Glutamatergic synapse	59.6595	11.5126		Vitamin digestion and absorption	42.2607	-10.1701		Glioma	38.4093	3.44991		Thyroid cancer	32.5359	-14.4359						Fructose and mannose metabolism	13.5702	7.30497						beta-Alanine metabolism	3.14278	-3.14278		Staphylococcus aureus infection	2.4639	-2.4639		B cell receptor signaling pathway	9.45764
Long-term depression	5.71002	-5.71002		Drug metabolism - cytochrome P450	32.3017	8.13009		Glioma	25.475	-9.69033		Ether lipid metabolism	59.4036	-10.84		Leukocyte transendothelial migration	42.1913	10.2551		Lysosome	38.4061	5.57116		Phosphatidylinositol signaling system	32.057	-13.2285						Steroid hormone biosynthesis	13.5542	9.16258						Huntington's disease	3.14209	-2.33702		Porphyrin and chlorophyll metabolism	2.45852	-2.45852		T cell receptor signaling pathway	9.45039
Metabolism of xenobiotics by cytochrome P450	5.70865	-1.49315		Apoptosis	32.1952	4.68264		Notch signaling pathway	24.9278	7.44055		Histidine metabolism	59.2014	-42.7397		RNA degradation	42.1664	-38.0481		Alzheimer's disease	37.8186	-8.21764		Sphingolipid metabolism	32.0522	20.5075						Measles	13.4966	-4.78486						Notch signaling pathway	3.09355	-3.09355		Vascular smooth muscle contraction	2.41942	-0.256322		Collecting duct acid secretion	9.39123
mTOR signaling pathway	5.62691	0.412487		Glycosylphosphatidylinositol(GPI)-anchor biosynthesis	31.9588	22.0455		Renal cell carcinoma	24.8705	9.16573		Chronic myeloid leukemia	59.1321	-21.5049		Chronic myeloid leukemia	42.1625	-14.7756		Adipocytokine signaling pathway	37.6393	9.37515		Cytosolic DNA-sensing pathway	31.7087	-5.59886						Huntington's disease	13.454	0.230951						Mismatch repair	3.09007	-3.09007		Insulin signaling pathway	2.29518	-1.03346		Renal cell carcinoma	9.07139
Glycosaminoglycan biosynthesis - keratan sulfate	5.61652	-5.61652		Metabolism of xenobiotics by cytochrome P450	31.6651	15.199		Pyruvate metabolism	24.4372	8.0805		Dorso-ventral axis formation	59.0922	42.067		Long-term potentiation	41.997	-12.8404		Hypertrophic cardiomyopathy (HCM)	37.2639	10.2825		Apoptosis	31.547	18.2769						Apoptosis	13.3846	3.62625						Drug metabolism - other enzymes	3.05278	-3.05278		Glutathione metabolism	2.27718	-2.27718		Notch signaling pathway	9.00244
Sulfur relay system	5.51366	5.51366		Glutamatergic synapse	31.5056	8.25128		mTOR signaling pathway	24.3527	1.12219		beta-Alanine metabolism	59.0546	1.44884		Sphingolipid metabolism	41.9352	26.2361		Peroxisome	37.1023	-13.2878		Dilated cardiomyopathy (DCM)	31.3056	-2.76598						Phosphatidylinositol signaling system	13.3736	-2.86768						Tight junction	3.03788	0.996945		Cell adhesion molecules (CAMs)	2.19251	1.34242		Cytokine-cytokine receptor interaction	8.8921
Basal transcription factors	5.4656	-5.4656		Progesterone-mediated oocyte maturation	31.4647	-2.39731		Staphylococcus aureus infection	24.332	-17.8163		Aldosterone-regulated sodium reabsorption	58.5481	-14.7153		Complement and coagulation cascades	41.8748	8.91824		Cytosolic DNA-sensing pathway	37.0262	-12.478		Protein export	31.2311	16.6131						Progesterone-mediated oocyte maturation	13.3182	-0.786696						ECM-receptor interaction	3.02881	0.642197		O-Mannosyl glycan biosynthesis	2.15347	-2.15347		Retinol metabolism	8.87138
Basal cell carcinoma	5.42549	-5.42549		mRNA surveillance pathway	31.4414	-15.2769		Metabolism of xenobiotics by cytochrome P450	24.2942	11.3935		Vitamin digestion and absorption	58.2896	-3.97224		Regulation of autophagy	41.8267	-22.9583		Long-term depression	36.754	2.3326		Folate biosynthesis	30.904	11.2741						VEGF signaling pathway	13.3159	6.30898						Long-term depression	3.02828	-0.979795		ECM-receptor interaction	2.09177	2.09177		Chagas disease	8.86227
Circadian rhythm - mammal	5.34529	5.34529		TGF-beta signaling pathway	31.3433	-9.66285		Glutathione metabolism	24.0822	-2.63594		Glioma	57.7616	-15.3864		Alanine, aspartate and glutamate metabolism	41.6253	15.6989		Glycosaminoglycan biosynthesis - keratan sulfate	36.7468	-22.5803		Fatty acid elongation in mitochondria	30.856	-30.856						Pancreatic secretion	13.281	13.281						GnRH signaling pathway	3.01274	0.105786		PPAR signaling pathway	2.06764	2.06764		Parkinson's disease	8.85089
Phosphatidylinositol signaling system	5.29378	0.908529		Hedgehog signaling pathway	31.0645	-31.0645		Hepatitis C	23.8865	6.96964		Protein digestion and absorption	56.9393	-31.9648		Peroxisome	41.5802	12.7384		Glycerophospholipid metabolism	36.6697	18.8332		Glutamatergic synapse	30.472	-8.74097						T cell receptor signaling pathway	13.14	-1.14995						Gastric acid secretion	2.93961	-0.894195		Leukocyte transendothelial migration	2.03407	0.885994		Tuberculosis	8.73545
Arrhythmogenic right ventricular cardiomyopathy (ARVC)	5.2339	5.2339		Non-homologous end-joining	30.5034	-30.5034		Gap junction	23.8682	-2.59848		NOD-like receptor signaling pathway	56.3234	-9.10515		Galactose metabolism	41.4146	15.3638		Linoleic acid metabolism	36.5086	14.4254		Long-term potentiation	30.3748	-3.02725						Aldosterone-regulated sodium reabsorption	13.1141	-6.06889						Hematopoietic cell lineage	2.90123	-2.90123		Regulation of autophagy	2.00203	-2.00203		Lysosome	8.32387
Glycosphingolipid biosynthesis - ganglio series	5.16383	5.16383		Pancreatic cancer	30.3592	-4.0741		Pancreatic cancer	23.5587	-8.83343		Long-term depression	56.1205	0.423084		Endometrial cancer	41.294	-10.8223		Phosphatidylinositol signaling system	36.4838	-9.10256		Sulfur relay system	30.1049	30.1049						Ubiquitin mediated proteolysis	13.0236	0.734642						Hedgehog signaling pathway	2.76587	-2.76587		Bacterial invasion of epithelial cells	1.93816	-1.93816		Leishmaniasis	8.30359
mRNA surveillance pathway	4.94754	-3.41523		T cell receptor signaling pathway	30.0483	-15.5063		Lysosome	23.258	5.879		Tight junction	55.6609	-4.60393		Maturity onset diabetes of the young	40.9947	-4.0936		Endocytosis	36.4162	15.5446		Chagas disease	29.5531	13.7286						Phagosome	13.0165	5.66374						Pentose and glucuronate interconversions	2.71136	-2.71136		alpha-Linolenic acid metabolism	1.91001	-1.91001		Homologous recombination	8.26764
Endocytosis	4.73847	-0.427769		Parkinson's disease	29.9603	-6.26158		Neurotrophin signaling pathway	23.1816	-5.75725		Glycosaminoglycan biosynthesis - keratan sulfate	55.6605	-55.6605		Propanoate metabolism	40.4903	-13.1788		Renal cell carcinoma	36.3428	8.91956		Gap junction	29.4193	-15.3193						Colorectal cancer	13.0068	-2.52135						SNARE interactions in vesicular transport	2.69458	2.69458		Antigen processing and presentation	1.85134	-1.85134		Glycine, serine and threonine metabolism	8.1515
Systemic lupus erythematosus	4.69824	-1.02606		Ascorbate and aldarate metabolism	29.8757	-29.8757		Tight junction	22.8307	-10.9615		Natural killer cell mediated cytotoxicity	55.2455	-17.5927		Endocrine and other factor-regulated calcium reabsorption	39.9899	8.52979		Vascular smooth muscle contraction	35.325	16.8294		Aminoacyl-tRNA biosynthesis	29.0767	-29.0767						Non-homologous end-joining	12.9621	-12.9621						RNA transport	2.61174	-0.0666103		Aminoacyl-tRNA biosynthesis	1.81051	-1.81051		Ether lipid metabolism	8.11102
Cell adhesion molecules (CAMs)	4.60653	0.561529		Fat digestion and absorption	29.5626	17.7671		Focal adhesion	22.1407	-8.81638		Vascular smooth muscle contraction	54.8944	16.2493		VEGF signaling pathway	39.7137	12.3781		Protein export	35.1332	-5.14559		Glycosaminoglycan biosynthesis - chondroitin sulfate	28.9387	15.5376						RNA degradation	12.9425	-5.20686						Basal cell carcinoma	2.59992	-2.59992		Long-term depression	1.74981	-1.74981		Lysine degradation	8.10823
T cell receptor signaling pathway	4.60547	0.727368		Steroid hormone biosynthesis	29.121	-11.4828		Regulation of actin cytoskeleton	22.135	3.83876		Drug metabolism - cytochrome P450	54.8791	7.77446		Ubiquinone and other terpenoid-quinone biosynthesis	39.0229	2.89332		Glycosylphosphatidylinositol(GPI)-anchor biosynthesis	34.8748	25.55		Cardiac muscle contraction	28.7171	-7.60316						Olfactory transduction	12.9162	3.25277						Amino sugar and nucleotide sugar metabolism	2.57539	-2.57539		Gap junction	1.73822	-0.168057		VEGF signaling pathway	7.91266
Protein processing in endoplasmic reticulum	4.54968	-0.118102		RNA transport	29.0368	-12.4471		Glutamatergic synapse	22.1042	3.48462		Inositol phosphate metabolism	54.7433	-0.735767		Sulfur metabolism	38.5178	38.5178		Fc gamma R-mediated phagocytosis	34.6723	-4.09652		Natural killer cell mediated cytotoxicity	28.6681	-0.817253						SNARE interactions in vesicular transport	12.8885	-2.44347						Protein digestion and absorption	2.53702	-2.53702		NOD-like receptor signaling pathway	1.7307	0.260737		Allograft rejection	7.87145
Axon guidance	4.53882	0.0411986		Osteoclast differentiation	28.7625	11.1085		NOD-like receptor signaling pathway	22.0652	10.3239		RNA degradation	54.4439	-34.315		Ubiquitin mediated proteolysis	38.4	-23.0369		Nucleotide excision repair	34.4516	-28.9056		Ribosome biogenesis in eukaryotes	28.6351	-18.6123						Purine metabolism	12.8759	5.14388						Cytosolic DNA-sensing pathway	2.4918	-2.4918		Neurotrophin signaling pathway	1.72026	-1.72026		Glycosphingolipid biosynthesis - globo series	7.59305
Other glycan degradation	4.49205	-4.49205		Viral myocarditis	28.618	-18.7881		Chronic myeloid leukemia	21.8492	-7.30821		mTOR signaling pathway	54.3149	-26.7991		Long-term depression	38.0872	-8.97816		Phototransduction	34.4157	-3.59738		Leukocyte transendothelial migration	28.6033	12.449						Renal cell carcinoma	12.8668	2.08549						Linoleic acid metabolism	2.41429	2.41429		Proteasome	1.65423	-1.65423		Glycosphingolipid biosynthesis - ganglio series	7.59305
Long-term potentiation	4.30413	-4.30413		Insulin signaling pathway	28.2868	5.436		Non-homologous end-joining	21.8402	-21.8402		SNARE interactions in vesicular transport	54.0294	42.2876		Other glycan degradation	37.852	29.4249		Inositol phosphate metabolism	34.4073	-15.076		Non-small cell lung cancer	28.2054	-12.6128						Malaria	12.6478	-5.33416						Glycine, serine and threonine metabolism	2.3003	-2.3003		Graft-versus-host disease	1.62049	-1.62049		Regulation of autophagy	7.50651
Apoptosis	4.27153	4.27153		GnRH signaling pathway	28.2492	3.36832		Primary bile acid biosynthesis	21.6685	-21.6685		Glycosaminoglycan degradation	52.091	37.6457		Glioma	37.6189	-13.5618		Glutamatergic synapse	34.1756	2.3184		Pancreatic secretion	27.9614	-1.76325						Melanoma	12.6433	-5.52329						Aminoacyl-tRNA biosynthesis	2.29026	2.29026		Peroxisome	1.5728	1.5728		Oxidative phosphorylation	7.49263
Butanoate metabolism	4.16443	-4.16443		Ubiquitin mediated proteolysis	28.109	11.3567		Amino sugar and nucleotide sugar metabolism	21.4807	17.3296		Sphingolipid metabolism	51.8473	48.7265		Glycosylphosphatidylinositol(GPI)-anchor biosynthesis	37.5103	22.7443		Bacterial invasion of epithelial cells	33.8423	9.86211		Endocytosis	27.7794	4.84059						Toxoplasmosis	12.2902	4.47742						Protein processing in endoplasmic reticulum	2.26965	0.820921		RNA degradation	1.55495	-1.55495		Calcium signaling pathway	7.4849
NOD-like receptor signaling pathway	3.99295	3.99295		Ubiquinone and other terpenoid-quinone biosynthesis	27.4636	-27.4636		Hypertrophic cardiomyopathy (HCM)	20.768	0.984186		Lysine degradation	51.1783	-13.1858		Vascular smooth muscle contraction	37.3523	3.20411		Aldosterone-regulated sodium reabsorption	33.6557	8.76503		N-Glycan biosynthesis	27.5022	23.0407						alpha-Linolenic acid metabolism	12.2603	12.2603						Tyrosine metabolism	2.12905	-2.12905		Focal adhesion	1.55077	0.167869		Drug metabolism - other enzymes	7.10953
Endocrine and other factor-regulated calcium reabsorption	3.75878	-3.75878		Ether lipid metabolism	27.2901	0.838184		Long-term depression	20.5425	-1.90947		Endocytosis	51.0178	3.70825		Axon guidance	36.4466	0.680842		Regulation of actin cytoskeleton	33.371	17.1687		Notch signaling pathway	27.4524	17.2815						TGF-beta signaling pathway	12.0568	-5.57275						Oxidative phosphorylation	1.91549	-0.850319		Vasopressin-regulated water reabsorption	1.54125	-1.54125		Starch and sucrose metabolism	7.10087
RNA degradation	3.63785	-3.63785		Hepatitis C	26.7622	6.58777		Leukocyte transendothelial migration	20.392	2.78346		Leukocyte transendothelial migration	50.9154	-13.2818		Glycolysis / Gluconeogenesis	35.4904	-5.10613		Glycosaminoglycan degradation	32.995	32.995		Inositol phosphate metabolism	27.0143	-6.02431						Oocyte meiosis	11.9289	-4.78408						Ether lipid metabolism	1.82703	1.82703		Glycerolipid metabolism	1.5322	-1.5322		One carbon pool by folate	7.1002
Cardiac muscle contraction	3.63264	-3.63264		Vitamin digestion and absorption	26.4836	-18.8886		Ascorbate and aldarate metabolism	20.1733	-20.1733		Phosphatidylinositol signaling system	50.5809	-20.3633		Glycosaminoglycan biosynthesis - keratan sulfate	35.3235	-35.3235		O-Mannosyl glycan biosynthesis	32.6174	28.3611		Fat digestion and absorption	26.8108	-8.19908						DNA replication	11.8965	-4.15606						Aldosterone-regulated sodium reabsorption	1.80883	-1.80883		Aldosterone-regulated sodium reabsorption	1.5261	-1.5261		Apoptosis	6.83555
Drug metabolism - cytochrome P450	3.62597	0.0109389		Cell adhesion molecules (CAMs)	26.1419	-18.6648		Huntington's disease	20.1653	-11.7295		GnRH signaling pathway	49.9335	7.86358		Hypertrophic cardiomyopathy (HCM)	34.8734	-6.23523		Other glycan degradation	32.091	7.05212		ABC transporters	26.6626	-13.3883						Oxidative phosphorylation	11.7532	9.04246						Spliceosome	1.77854	-0.10847		Lysosome	1.45469	-0.526834		Sphingolipid metabolism	6.78413
Fat digestion and absorption	3.50608	-3.50608		Aldosterone-regulated sodium reabsorption	25.5642	-15.2611		Parkinson's disease	19.7976	-9.75205		Notch signaling pathway	49.7933	15.9974		mRNA surveillance pathway	34.0575	-12.212		Circadian rhythm - mammal	31.8545	31.8545		Tight junction	26.4034	-5.65688						Type II diabetes mellitus	11.6066	-1.59375						Peroxisome	1.73245	-1.73245		Allograft rejection	1.44044	-1.44044		Autoimmune thyroid disease	6.74696
Melanoma	3.44092	-3.44092		Glycosaminoglycan degradation	25.2971	17.6462		Cardiac muscle contraction	19.4639	-15.3212		Insulin signaling pathway	49.4284	11.9116		Arrhythmogenic right ventricular cardiomyopathy (ARVC)	33.4106	10.8694		Huntington's disease	30.8338	-14.014		SNARE interactions in vesicular transport	26.3983	26.3983						Glioma	11.4746	-3.26841						Non-small cell lung cancer	1.54504	-1.54504		Glycerophospholipid metabolism	1.40759	-1.40759		Glycosaminoglycan biosynthesis - keratan sulfate	6.70464
Protein export	3.41095	-3.41095		Sphingolipid metabolism	25.1684	22.4719		Apoptosis	19.3026	0.315059		VEGF signaling pathway	49.1724	11.0068		Focal adhesion	33.0241	-16.358		mRNA surveillance pathway	30.2343	-13.8341		ErbB signaling pathway	26.3765	5.41223						Osteoclast differentiation	11.3976	3.41824						Fat digestion and absorption	1.53636	1.53636		Tryptophan metabolism	1.31739	-1.31739		Type II diabetes mellitus	6.58157
RNA polymerase	3.41094	-3.41094		Tight junction	24.8442	0.336197		Ether lipid metabolism	19.2798	-2.41567		Phototransduction	48.4597	48.4597		Phosphatidylinositol signaling system	32.4352	-19.826		Pyruvate metabolism	29.9782	0.398619		Regulation of actin cytoskeleton	25.6762	-0.0501437						Tryptophan metabolism	11.3872	7.61006						Arginine and proline metabolism	1.51095	-1.51095		Type I diabetes mellitus	1.26477	-1.26477		ECM-receptor interaction	6.36604
Hepatitis C	3.34195	-0.31066		alpha-Linolenic acid metabolism	24.7797	24.7797		Insulin signaling pathway	19.1763	4.72248		Taste transduction	47.4953	22.6747		Tight junction	32.313	-3.41107		ErbB signaling pathway	29.8976	6.95486		Renal cell carcinoma	25.3251	9.31676						Notch signaling pathway	11.3184	-11.3184						Starch and sucrose metabolism	1.43542	-1.43542		Jak-STAT signaling pathway	1.23604	0.273422		Tryptophan metabolism	6.31461
Fc epsilon RI signaling pathway	3.2271	-3.2271		Circadian rhythm - mammal	24.1027	24.1027		Pentose phosphate pathway	18.4897	-18.4897		Hedgehog signaling pathway	46.6644	-46.6644		Folate biosynthesis	31.7868	31.7868		Drug metabolism - cytochrome P450	29.3817	-2.57404		Insulin signaling pathway	24.556	13.8675						Tuberculosis	11.1491	4.51665						Steroid hormone biosynthesis	1.35568	-1.35568		Autoimmune thyroid disease	1.23466	-1.23466		Natural killer cell mediated cytotoxicity	6.22221
Glycosphingolipid biosynthesis - lacto and neolacto series	3.12029	-3.12029		Pancreatic secretion	24.086	14.5089		Sulfur relay system	18.2943	-18.2943		Melanoma	45.641	-8.87436		Lysosome	31.5876	-0.0917753		Insulin signaling pathway	28.6274	12.3067		Axon guidance	24.2981	-8.42762						Glycosaminoglycan biosynthesis - chondroitin sulfate	10.9543	3.72985						Renal cell carcinoma	1.17718	-1.17718		Pancreatic secretion	1.0699	-1.0699		Sulfur relay system	5.91056
Parkinson's disease	3.08243	-3.08243		Spliceosome	23.9393	-18.0342		Fc gamma R-mediated phagocytosis	18.1492	-4.20838		Glycolysis / Gluconeogenesis	44.9417	15.6936		Gap junction	31.5509	-15.0161		Long-term potentiation	28.6031	7.89015		Other glycan degradation	24.1809	-6.8059						Fatty acid elongation in mitochondria	10.8975	-10.8975						Parkinson's disease	1.0902	0.00878241		Fat digestion and absorption	0.911596	-0.911596		Pentose phosphate pathway	5.77935
Glutamatergic synapse	3.07027	-0.607882		Olfactory transduction	23.359	9.67672		Arrhythmogenic right ventricular cardiomyopathy (ARVC)	17.9746	-3.72791		Arrhythmogenic right ventricular cardiomyopathy (ARVC)	44.6319	-8.14926		Fatty acid metabolism	31.5288	-14.6522		Gastric acid secretion	27.9983	11.6826		Protein processing in endoplasmic reticulum	23.6735	15.6309						Cell adhesion molecules (CAMs)	10.7006	-7.82313						Bile secretion	1.05324	1.05324		Viral myocarditis	0.823107	-0.823107		Huntington's disease	5.61594
Alzheimer's disease	3.06233	-0.555011		Oxidative phosphorylation	23.1376	4.32416		Mineral absorption	17.1376	17.1376		Fat digestion and absorption	44.4175	26.262		Primary bile acid biosynthesis	31.2567	-3.69085		Cardiac muscle contraction	27.9536	2.16691		Nucleotide excision repair	23.5168	-2.90908						O-Mannosyl glycan biosynthesis	10.4198	-10.4198						Prostate cancer	0.915581	-0.915581		mRNA surveillance pathway	0.685389	0.685389		Fat digestion and absorption	5.60144
SNARE interactions in vesicular transport	2.99951	2.99951		Natural killer cell mediated cytotoxicity	23.1262	-5.03682		Pentose and glucuronate interconversions	16.811	-16.811		Hypertrophic cardiomyopathy (HCM)	43.9382	-11.3853		Renal cell carcinoma	30.8539	1.27145		Oxidative phosphorylation	27.8731	-8.56705		Endometrial cancer	23.3781	-0.797571						Jak-STAT signaling pathway	10.057	5.61124						Glycerophospholipid metabolism	0.834568	0.834568						Steroid hormone biosynthesis	5.51854
Ether lipid metabolism	2.96386	-2.96386		Arrhythmogenic right ventricular cardiomyopathy (ARVC)	23.0534	-0.45697		VEGF signaling pathway	16.6454	3.99488		mRNA surveillance pathway	43.8105	-7.25775		Gastric acid secretion	30.6653	-8.71805		Non-small cell lung cancer	27.7363	-5.08836		Prion diseases	23.3223	23.3223						Long-term depression	9.95107	4.00602						Ribosome biogenesis in eukaryotes	0.815791	0.815791						Fc epsilon RI signaling pathway	5.28062
Biosynthesis of unsaturated fatty acids	2.89501	2.89501		Citrate cycle (TCA cycle)	22.6569	22.6569		mRNA surveillance pathway	16.5673	-5.89677		RNA transport	42.6433	-6.17221		Aminoacyl-tRNA biosynthesis	30.3826	-24.5183		Melanoma	27.2692	9.04978		Huntington's disease	23.267	-11.1159						Cardiac muscle contraction	9.91257	0.164887						Ribosome	0.759933	0.759933						Proximal tubule bicarbonate reclamation	5.22203
Insulin signaling pathway	2.88267	0.158013		Pentose phosphate pathway	22.286	-16.4271		Oxidative phosphorylation	16.2853	-3.64135		Fatty acid metabolism	42.4145	-15.2137		Aldosterone-regulated sodium reabsorption	30.343	-1.15853		Proximal tubule bicarbonate reclamation	27.2203	27.2203		Type II diabetes mellitus	22.6999	19.0338						Phenylalanine metabolism	9.48395	0.611481														Rheumatoid arthritis	5.22176
Sphingolipid metabolism	2.58999	2.58999		Renal cell carcinoma	22.2023	7.57755		RNA transport	16.2185	-5.98805		Gap junction	42.3762	-14.4116		Non-homologous end-joining	30.2421	-30.2421		RNA transport	27.1655	-15.6053		Lysosome	21.9132	8.36359						Basal transcription factors	9.23292	7.11288														Intestinal immune network for IgA production	5.20519
Steroid hormone biosynthesis	2.53984	-2.53984		Staphylococcus aureus infection	21.9548	-10.849		Pancreatic secretion	16.0872	7.43468		Pancreatic secretion	41.5873	15.5017		Cyanoamino acid metabolism	29.8908	-29.8908		Glycosphingolipid biosynthesis - lacto and neolacto series	27.1374	0.0323334		Olfactory transduction	21.8926	-8.47115						Mismatch repair	9.04538	-9.04538														Olfactory transduction	5.19803
Dorso-ventral axis formation	2.41754	-2.41754		Fc gamma R-mediated phagocytosis	21.9388	4.2152		Cytosolic DNA-sensing pathway	15.9653	-15.9653		Regulation of actin cytoskeleton	40.9123	-3.6472		Protein processing in endoplasmic reticulum	29.5586	20.6783		Sphingolipid metabolism	27.0541	14.1649		RNA transport	21.0255	-16.7215						Small cell lung cancer	8.92045	-2.01911														Carbohydrate digestion and absorption	4.59291
Primary immunodeficiency	2.22477	-2.22477		Hypertrophic cardiomyopathy (HCM)	21.843	3.33612		GnRH signaling pathway	15.8833	2.89767		Carbohydrate digestion and absorption	40.3757	4.79809		mTOR signaling pathway	29.4005	-21.5223		Maturity onset diabetes of the young	26.6986	14.7849		Pyruvate metabolism	20.8873	-3.85497						Homologous recombination	8.72349	-8.72349														Neuroactive ligand-receptor interaction	4.41366
VEGF signaling pathway	2.16259	-2.16259		Cardiac muscle contraction	21.6303	-11.5628		Gastric acid secretion	15.8097	-4.80627		Focal adhesion	40.1942	-24.2		Cardiac muscle contraction	29.3123	-18.2759		mTOR signaling pathway	26.5222	-17.5731		Oxidative phosphorylation	20.729	-6.3704						Primary bile acid biosynthesis	8.67415	8.67415														Endocrine and other factor-regulated calcium reabsorption	4.33357
O-Glycan biosynthesis	2.11907	2.11907		Chagas disease	21.469	-0.907386		Sphingolipid metabolism	15.7474	15.7474		Other glycan degradation	39.8135	15.2918		Pancreatic secretion	29.1083	2.83592		ABC transporters	26.3134	-17.8619		Amino sugar and nucleotide sugar metabolism	20.6936	-4.86413						Cytokine-cytokine receptor interaction	8.14544	2.55077														N-Glycan biosynthesis	4.23294
Adipocytokine signaling pathway	2.08593	0.292036		Regulation of actin cytoskeleton	21.2341	5.72612		beta-Alanine metabolism	15.7078	-15.7078		Parkinson's disease	39.107	-11.5391		SNARE interactions in vesicular transport	28.7742	21.9104		B cell receptor signaling pathway	25.7641	19.2989		Hedgehog signaling pathway	20.5029	-20.5029						Hematopoietic cell lineage	7.80199	-0.937304														RNA polymerase	4.21327
Renal cell carcinoma	1.9967	0.615243		Maturity onset diabetes of the young	21.2251	-9.18261		Hedgehog signaling pathway	15.6671	-15.6671		Renal cell carcinoma	38.5824	6.82314		Insulin signaling pathway	28.6715	8.62435		Ribosome biogenesis in eukaryotes	25.5428	-14.1103		Non-homologous end-joining	20.4339	-20.4339						Lysine degradation	7.13195	-0.776244														Jak-STAT signaling pathway	4.16655
Citrate cycle (TCA cycle)	1.88471	-1.88471		Gap junction	21.1846	-8.39714		Adherens junction	15.3581	-11.7746		Pentose and glucuronate interconversions	38.4282	5.33702		Carbohydrate digestion and absorption	28.4484	18.4279		Amino sugar and nucleotide sugar metabolism	25.0548	7.16534		Alanine, aspartate and glutamate metabolism	20.3784	-1.83598						Cell cycle	6.60192	-1.61882														Amyotrophic lateral sclerosis (ALS)	3.8679
Aminoacyl-tRNA biosynthesis	1.80224	1.80224		Endocytosis	21.1542	0.965973		Dilated cardiomyopathy (DCM)	14.9758	-3.28621		Ribosome biogenesis in eukaryotes	38.2301	8.72427		Amino sugar and nucleotide sugar metabolism	28.3136	12.9431		Basal transcription factors	24.6996	-21.2613		mRNA surveillance pathway	19.8314	-14.4676						Glycosylphosphatidylinositol(GPI)-anchor biosynthesis	6.22953	-6.22953														Glycosaminoglycan biosynthesis - chondroitin sulfate	3.71722
Pancreatic secretion	1.66178	-1.66178		VEGF signaling pathway	20.89	9.94171		Melanoma	14.5473	-0.851709		Fc gamma R-mediated phagocytosis	37.634	-7.7875		Pyruvate metabolism	28.0032	11.8391		SNARE interactions in vesicular transport	23.7815	18.3828		Taste transduction	19.5969	19.5969						Other glycan degradation	6.14334	-6.14334														Cell adhesion molecules (CAMs)	3.59582
Ribosome	1.46978	-1.46978		Melanoma	20.7186	-2.43818		Ribosome	13.6517	-13.6517		Glyoxylate and dicarboxylate metabolism	36.9678	12.5309		Dilated cardiomyopathy (DCM)	27.6321	-10.7722		Parkinson's disease	23.6272	-17.4421		Glycosaminoglycan degradation	19.4996	19.4996						Collecting duct acid secretion	5.95982	5.95982														Alanine, aspartate and glutamate metabolism	3.17073
Hedgehog signaling pathway	1.21738	-1.21738		Ribosome	20.6847	-20.6847		Carbohydrate digestion and absorption	13.3021	-1.84721		Aminoacyl-tRNA biosynthesis	36.7127	10.0365		Endocytosis	27.5354	-1.55925		Hedgehog signaling pathway	23.2813	-15.7588		Melanoma	19.102	5.20621						Fat digestion and absorption	5.85149	5.85149														Metabolism of xenobiotics by cytochrome P450	3.1441
Adherens junction	1.03814	1.03814		Leukocyte transendothelial migration	20.3831	5.0022		Glycosaminoglycan degradation	12.889	12.889		alpha-Linolenic acid metabolism	36.5466	11.9286		Huntington's disease	27.1943	-16.0154		Endocrine and other factor-regulated calcium reabsorption	22.3077	5.98286		B cell receptor signaling pathway	19.1014	16.837						Spliceosome	5.60142	-0.633766														Glycosaminoglycan biosynthesis - heparan sulfate	2.97377
GnRH signaling pathway	0.478195	-0.478195		Primary bile acid biosynthesis	20.2439	-20.2439		Olfactory transduction	12.7322	-2.60952		Huntington's disease	36.0957	-5.87104		Regulation of actin cytoskeleton	27.1837	-2.82916		Type II diabetes mellitus	22.2518	11.7844		Ribosome	18.7497	-3.93243						Chagas disease	5.55852	0.891834														Drug metabolism - cytochrome P450	2.71256
				Focal adhesion	19.7866	-6.37058		Citrate cycle (TCA cycle)	12.4482	8.13099		Lysosome	34.3543	7.79108		Inositol phosphate metabolism	27.0982	-10.286		Endometrial cancer	22.021	-6.52527		Galactose metabolism	18.0048	-0.144977						Asthma	5.42385	-5.42385														Mineral absorption	2.41997
				Notch signaling pathway	19.3252	-0.499105		Valine, leucine and isoleucine biosynthesis	11.9131	11.9131		Type II diabetes mellitus	34.2477	-2.64247		Notch signaling pathway	27.0176	10.0083		Protein processing in endoplasmic reticulum	22.0182	15.1984		Aldosterone-regulated sodium reabsorption	17.4848	-5.66649						Gap junction	5.41732	0.57321														Graft-versus-host disease	2.0949
				Gastric acid secretion	18.7418	-8.62753		Aminoacyl-tRNA biosynthesis	11.4856	-1.15084		Mineral absorption	33.8877	2.29341		Fat digestion and absorption	25.5442	7.74281		Alanine, aspartate and glutamate metabolism	22.0041	-5.4716		Mineral absorption	17.4445	-17.4445						Natural killer cell mediated cytotoxicity	5.32648	-2.40876														Vasopressin-regulated water reabsorption	2.0193
				Lysosome	17.9179	5.59481		Renin-angiotensin system	11.3671	-11.3671		Non-homologous end-joining	32.5535	-17.8263		RNA polymerase	25.0365	-3.41199		Axon guidance	21.6897	14.4668		RNA polymerase	17.1709	4.41252						Glycosaminoglycan biosynthesis - keratan sulfate	5.32042	-5.32042														Cysteine and methionine metabolism	1.91224
				Aminoacyl-tRNA biosynthesis	17.8174	3.07562		Biosynthesis of unsaturated fatty acids	10.9349	0.815371		Dilated cardiomyopathy (DCM)	32.1026	-18.9652		Parkinson's disease	22.4673	-17.9421		alpha-Linolenic acid metabolism	21.5711	-7.87312		Complement and coagulation cascades	17.0988	13.1804						Allograft rejection	5.13865	-5.13865														Glycolysis / Gluconeogenesis	1.23366
				SNARE interactions in vesicular transport	17.6322	10.3771		alpha-Linolenic acid metabolism	10.7182	10.7182		Cardiac muscle contraction	31.0122	-19.3615		alpha-Linolenic acid metabolism	22.0617	-5.1919		Fat digestion and absorption	20.9313	6.87838		Phenylalanine, tyrosine and tryptophan biosynthesis	16.8588	-16.8588						Sphingolipid metabolism	5.10011	-5.10011														Staphylococcus aureus infection	1.17146
				RIG-I-like receptor signaling pathway	17.2138	-7.06885		Spliceosome	10.1254	-8.86213		Fatty acid elongation in mitochondria	30.6193	-30.6193		Melanoma	21.9868	-1.11369		Complement and coagulation cascades	20.8454	16.6525		Gastric acid secretion	16.3407	-6.55521						B cell receptor signaling pathway	5.00902	-0.761169
				Carbohydrate digestion and absorption	16.7554	-3.51434		B cell receptor signaling pathway	9.88142	5.85358		B cell receptor signaling pathway	30.4807	1.52867		O-Mannosyl glycan biosynthesis	21.7763	11.1018		Adherens junction	20.4456	10.333		Parkinson's disease	15.9868	-11.8448						beta-Alanine metabolism	4.89921	4.89921
				Type II diabetes mellitus	15.8789	-6.58386		Endocrine and other factor-regulated calcium reabsorption	9.78559	-9.78559		Oxidative phosphorylation	30.18	2.33102		Ribosome	21.4975	-15.3637		Prion diseases	20.1918	20.1918		Spliceosome	15.8046	7.9164						Autoimmune thyroid disease	4.40456	-4.40456
				Adherens junction	15.57	-0.833945		Glycosphingolipid biosynthesis - lacto and neolacto series	9.71383	9.71383		Gastric acid secretion	29.7505	-7.86995		Oxidative phosphorylation	20.9892	-10.0005		Mineral absorption	19.8141	-8.88544		Ascorbate and aldarate metabolism	14.8696	-14.8696						Maturity onset diabetes of the young	4.32352	-4.32352
				Selenoamino acid metabolism	14.7709	14.7709		Glycosaminoglycan biosynthesis - keratan sulfate	8.7706	-8.7706		Bacterial invasion of epithelial cells	29.046	-10.0504		Bacterial invasion of epithelial cells	20.4686	-4.22531		Pentose and glucuronate interconversions	18.1043	-18.1043		Biosynthesis of unsaturated fatty acids	14.712	-14.712						Endocrine and other factor-regulated calcium reabsorption	4.18826	1.19291
				NOD-like receptor signaling pathway	14.7656	-6.44942		Glyoxylate and dicarboxylate metabolism	8.61998	8.61998		Pentose phosphate pathway	28.3146	3.46941		Sulfur relay system	19.9539	-9.70484		Ribosome	17.828	-11.4486		mTOR signaling pathway	14.7071	-5.60285						Ribosome	4.04131	-4.04131
				Dilated cardiomyopathy (DCM)	13.9405	-3.14282		SNARE interactions in vesicular transport	8.18026	8.18026		Adherens junction	28.2277	-7.03615		Olfactory transduction	19.8781	3.69748		Citrate cycle (TCA cycle)	17.5982	-17.5982		Cyanoamino acid metabolism	14.4896	14.4896						Type I diabetes mellitus	3.39156	-3.39156
				O-Mannosyl glycan biosynthesis	13.897	-13.897		Fat digestion and absorption	7.9864	7.9864		Glycosphingolipid biosynthesis - globo series	27.5601	-27.5601		Type II diabetes mellitus	19.8088	6.27134		Metabolism of xenobiotics by cytochrome P450	17.3196	6.05679		Bacterial invasion of epithelial cells	14.409	3.80366						Intestinal immune network for IgA production	3.08173	-3.08173
				Basal transcription factors	13.3736	-1.53618		RNA polymerase	6.31111	-6.31111		Endocrine and other factor-regulated calcium reabsorption	27.535	2.68936		B cell receptor signaling pathway	18.4631	4.50513		Olfactory transduction	16.4152	-9.14769		Glycosylphosphatidylinositol(GPI)-anchor biosynthesis	14.3041	14.3041						Antigen processing and presentation	2.04832	-2.04832
				Mineral absorption	12.6777	-2.3048		Bacterial invasion of epithelial cells	6.19001	0.541012		Citrate cycle (TCA cycle)	27.0361	24.6019		Hedgehog signaling pathway	17.1465	-17.1465		Biosynthesis of unsaturated fatty acids	16.1722	-8.62387		Circadian rhythm - mammal	14.0046	14.0046						Rheumatoid arthritis	1.65551	1.65551
				Bacterial invasion of epithelial cells	11.235	2.38474		Type II diabetes mellitus	5.82292	-5.82292		RNA polymerase	27.0115	13.4005		Mineral absorption	16.9115	-16.9115		Spliceosome	16.1514	5.65524		Proximal tubule bicarbonate reclamation	13.8494	13.8494						Graft-versus-host disease	1.59313	-1.59313
				Cytosolic DNA-sensing pathway	11.0327	-11.0327		Taste transduction	5.51184	-2.9125		O-Mannosyl glycan biosynthesis	24.8977	-6.67195		Porphyrin and chlorophyll metabolism	16.3409	-16.3409		Non-homologous end-joining	14.8801	-14.8801		O-Mannosyl glycan biosynthesis	13.3575	5.10227						Staphylococcus aureus infection	1.23608	1.23608
				B cell receptor signaling pathway	9.89184	5.33169		Vitamin digestion and absorption	4.82245	4.82245		Circadian rhythm - mammal	24.2379	24.2379		Adherens junction	16.2757	16.2757		Folate biosynthesis	14.4249	14.4249		Carbohydrate digestion and absorption	12.5493	8.02053
				Fatty acid elongation in mitochondria	9.8614	-9.8614		Basal transcription factors	3.09701	-3.09701		Spliceosome	23.7245	-11.6549		Basal transcription factors	15.997	-10.0553		Ascorbate and aldarate metabolism	12.7454	-12.7454		Pentose and glucuronate interconversions	12.3914	-12.3914
				Renin-angiotensin system	8.56149	-8.56149		O-Mannosyl glycan biosynthesis	3.02248	-3.02248		Basal transcription factors	20.7817	-2.40731		Citrate cycle (TCA cycle)	12.2621	0.992134		Sulfur relay system	11.7504	11.7504		Ubiquinone and other terpenoid-quinone biosynthesis	12.042	-12.042
				Porphyrin and chlorophyll metabolism	6.58734	-6.58734		Porphyrin and chlorophyll metabolism	2.83988	-2.83988		Ascorbate and aldarate metabolism	19.8547	-19.8547		Spliceosome	11.6253	-7.40446		Vitamin B6 metabolism	11.4154	-11.4154		Adherens junction	11.2818	7.23832
				Endocrine and other factor-regulated calcium reabsorption	6.46276	-6.46276						Olfactory transduction	19.7378	2.37758		Ascorbate and aldarate metabolism	5.77534	-5.77534		Carbohydrate digestion and absorption	6.4652	-6.4652		Citrate cycle (TCA cycle)	10.9326	-10.9326
				Other glycan degradation	5.86195	5.86195						Porphyrin and chlorophyll metabolism	12.6878	-12.6878		Pentose and glucuronate interconversions	4.81278	-4.81278		RNA polymerase	2.56389	2.56389		Porphyrin and chlorophyll metabolism	7.80528	-7.80528
				RNA polymerase	5.63342	-5.63342						Ribosome	12.6507	-11.6743		Circadian rhythm - mammal	3.30207	-3.30207		Porphyrin and chlorophyll metabolism	2.28018	-2.28018		Basal transcription factors	7.15289	-2.97864
												Primary bile acid biosynthesis	10.4348	-10.4348
#N/A	#N/A	#N/A		#N/A	#N/A	#N/A		#N/A	#N/A	#N/A		#N/A	#N/A	#N/A		#N/A	#N/A	#N/A		#N/A	#N/A	#N/A		#N/A	#N/A	#N/A		#N/A	#N/A	#N/A		#N/A	#N/A	#N/A		#N/A	#N/A	#N/A		#N/A	#N/A	#N/A		#N/A	#N/A	#N/A		#N/A	#N/A
#N/A	#N/A	#N/A		#N/A	#N/A	#N/A		#N/A	#N/A	#N/A		#N/A	#N/A	#N/A		#N/A	#N/A	#N/A		#N/A	#N/A	#N/A		#N/A	#N/A	#N/A		#N/A	#N/A	#N/A		#N/A	#N/A	#N/A		#N/A	#N/A	#N/A		#N/A	#N/A	#N/A		#N/A	#N/A	#N/A		#N/A	#N/A
#N/A	#N/A	#N/A		#N/A	#N/A	#N/A		#N/A	#N/A	#N/A		#N/A	#N/A	#N/A		#N/A	#N/A	#N/A		#N/A	#N/A	#N/A		#N/A	#N/A	#N/A		#N/A	#N/A	#N/A		#N/A	#N/A	#N/A		#N/A	#N/A	#N/A		#N/A	#N/A	#N/A		#N/A	#N/A	#N/A		#N/A	#N/A
#N/A	#N/A	#N/A		#N/A	#N/A	#N/A		#N/A	#N/A	#N/A		#N/A	#N/A	#N/A		#N/A	#N/A	#N/A		#N/A	#N/A	#N/A		#N/A	#N/A	#N/A		#N/A	#N/A	#N/A		#N/A	#N/A	#N/A		#N/A	#N/A	#N/A		#N/A	#N/A	#N/A		#N/A	#N/A	#N/A		#N/A	#N/A
#N/A	#N/A	#N/A		#N/A	#N/A	#N/A		#N/A	#N/A	#N/A		#N/A	#N/A	#N/A		#N/A	#N/A	#N/A		#N/A	#N/A	#N/A		#N/A	#N/A	#N/A		#N/A	#N/A	#N/A		#N/A	#N/A	#N/A		#N/A	#N/A	#N/A		#N/A	#N/A	#N/A		#N/A	#N/A	#N/A		#N/A	#N/A
#N/A	#N/A	#N/A		#N/A	#N/A	#N/A		#N/A	#N/A	#N/A		#N/A	#N/A	#N/A		#N/A	#N/A	#N/A		#N/A	#N/A	#N/A		#N/A	#N/A	#N/A		#N/A	#N/A	#N/A		#N/A	#N/A	#N/A		#N/A	#N/A	#N/A		#N/A	#N/A	#N/A		#N/A	#N/A	#N/A		#N/A	#N/A
#N/A	#N/A	#N/A		#N/A	#N/A	#N/A		#N/A	#N/A	#N/A		#N/A	#N/A	#N/A		#N/A	#N/A	#N/A		#N/A	#N/A	#N/A		#N/A	#N/A	#N/A		#N/A	#N/A	#N/A		#N/A	#N/A	#N/A		#N/A	#N/A	#N/A		#N/A	#N/A	#N/A		#N/A	#N/A	#N/A		#N/A	#N/A
#N/A	#N/A	#N/A		#N/A	#N/A	#N/A		#N/A	#N/A	#N/A		#N/A	#N/A	#N/A		#N/A	#N/A	#N/A		#N/A	#N/A	#N/A		#N/A	#N/A	#N/A		#N/A	#N/A	#N/A		#N/A	#N/A	#N/A		#N/A	#N/A	#N/A		#N/A	#N/A	#N/A		#N/A	#N/A	#N/A		#N/A	#N/A
#N/A	#N/A	#N/A		#N/A	#N/A	#N/A		#N/A	#N/A	#N/A		#N/A	#N/A	#N/A		#N/A	#N/A	#N/A		#N/A	#N/A	#N/A		#N/A	#N/A	#N/A		#N/A	#N/A	#N/A		#N/A	#N/A	#N/A		#N/A	#N/A	#N/A		#N/A	#N/A	#N/A		#N/A	#N/A	#N/A		#N/A	#N/A
#N/A	#N/A	#N/A		#N/A	#N/A	#N/A		#N/A	#N/A	#N/A		#N/A	#N/A	#N/A		#N/A	#N/A	#N/A		#N/A	#N/A	#N/A		#N/A	#N/A	#N/A		#N/A	#N/A	#N/A		#N/A	#N/A	#N/A		#N/A	#N/A	#N/A		#N/A	#N/A	#N/A		#N/A	#N/A	#N/A		#N/A	#N/A
#N/A	#N/A	#N/A		#N/A	#N/A	#N/A		#N/A	#N/A	#N/A		#N/A	#N/A	#N/A		#N/A	#N/A	#N/A		#N/A	#N/A	#N/A		#N/A	#N/A	#N/A		#N/A	#N/A	#N/A		#N/A	#N/A	#N/A		#N/A	#N/A	#N/A		#N/A	#N/A	#N/A		#N/A	#N/A	#N/A		#N/A	#N/A
#N/A	#N/A	#N/A		#N/A	#N/A	#N/A		#N/A	#N/A	#N/A		#N/A	#N/A	#N/A		#N/A	#N/A	#N/A		#N/A	#N/A	#N/A		#N/A	#N/A	#N/A		#N/A	#N/A	#N/A		#N/A	#N/A	#N/A		#N/A	#N/A	#N/A		#N/A	#N/A	#N/A		#N/A	#N/A	#N/A		#N/A	#N/A
#N/A	#N/A	#N/A		#N/A	#N/A	#N/A		#N/A	#N/A	#N/A		#N/A	#N/A	#N/A		#N/A	#N/A	#N/A		#N/A	#N/A	#N/A		#N/A	#N/A	#N/A		#N/A	#N/A	#N/A		#N/A	#N/A	#N/A		#N/A	#N/A	#N/A		#N/A	#N/A	#N/A		#N/A	#N/A	#N/A		#N/A	#N/A
#N/A	#N/A	#N/A		#N/A	#N/A	#N/A		#N/A	#N/A	#N/A		#N/A	#N/A	#N/A		#N/A	#N/A	#N/A		#N/A	#N/A	#N/A		#N/A	#N/A	#N/A		#N/A	#N/A	#N/A		#N/A	#N/A	#N/A		#N/A	#N/A	#N/A		#N/A	#N/A	#N/A		#N/A	#N/A	#N/A		#N/A	#N/A
#N/A	#N/A	#N/A		#N/A	#N/A	#N/A		#N/A	#N/A	#N/A		#N/A	#N/A	#N/A		#N/A	#N/A	#N/A		#N/A	#N/A	#N/A		#N/A	#N/A	#N/A		#N/A	#N/A	#N/A		#N/A	#N/A	#N/A		#N/A	#N/A	#N/A		#N/A	#N/A	#N/A		#N/A	#N/A	#N/A		#N/A	#N/A
#N/A	#N/A	#N/A		#N/A	#N/A	#N/A		#N/A	#N/A	#N/A		#N/A	#N/A	#N/A		#N/A	#N/A	#N/A		#N/A	#N/A	#N/A		#N/A	#N/A	#N/A		#N/A	#N/A	#N/A		#N/A	#N/A	#N/A		#N/A	#N/A	#N/A		#N/A	#N/A	#N/A		#N/A	#N/A	#N/A		#N/A	#N/A
#N/A	#N/A	#N/A		#N/A	#N/A	#N/A		#N/A	#N/A	#N/A		#N/A	#N/A	#N/A		#N/A	#N/A	#N/A		#N/A	#N/A	#N/A		#N/A	#N/A	#N/A		#N/A	#N/A	#N/A		#N/A	#N/A	#N/A		#N/A	#N/A	#N/A		#N/A	#N/A	#N/A		#N/A	#N/A	#N/A		#N/A	#N/A
#N/A	#N/A	#N/A		#N/A	#N/A	#N/A		#N/A	#N/A	#N/A		#N/A	#N/A	#N/A		#N/A	#N/A	#N/A		#N/A	#N/A	#N/A		#N/A	#N/A	#N/A		#N/A	#N/A	#N/A		#N/A	#N/A	#N/A		#N/A	#N/A	#N/A		#N/A	#N/A	#N/A		#N/A	#N/A	#N/A		#N/A	#N/A
#N/A	#N/A	#N/A		#N/A	#N/A	#N/A		#N/A	#N/A	#N/A		#N/A	#N/A	#N/A		#N/A	#N/A	#N/A		#N/A	#N/A	#N/A		#N/A	#N/A	#N/A		#N/A	#N/A	#N/A		#N/A	#N/A	#N/A		#N/A	#N/A	#N/A		#N/A	#N/A	#N/A		#N/A	#N/A	#N/A		#N/A	#N/A
#N/A	#N/A	#N/A		#N/A	#N/A	#N/A		#N/A	#N/A	#N/A		#N/A	#N/A	#N/A		#N/A	#N/A	#N/A		#N/A	#N/A	#N/A		#N/A	#N/A	#N/A		#N/A	#N/A	#N/A		#N/A	#N/A	#N/A		#N/A	#N/A	#N/A		#N/A	#N/A	#N/A		#N/A	#N/A	#N/A		#N/A	#N/A
#N/A	#N/A	#N/A		#N/A	#N/A	#N/A		#N/A	#N/A	#N/A		#N/A	#N/A	#N/A		#N/A	#N/A	#N/A		#N/A	#N/A	#N/A		#N/A	#N/A	#N/A		#N/A	#N/A	#N/A		#N/A	#N/A	#N/A		#N/A	#N/A	#N/A		#N/A	#N/A	#N/A		#N/A	#N/A	#N/A		#N/A	#N/A
#N/A	#N/A	#N/A		#N/A	#N/A	#N/A		#N/A	#N/A	#N/A		#N/A	#N/A	#N/A		#N/A	#N/A	#N/A		#N/A	#N/A	#N/A		#N/A	#N/A	#N/A		#N/A	#N/A	#N/A		#N/A	#N/A	#N/A		#N/A	#N/A	#N/A		#N/A	#N/A	#N/A		#N/A	#N/A	#N/A		#N/A	#N/A
#N/A	#N/A	#N/A		#N/A	#N/A	#N/A		#N/A	#N/A	#N/A		#N/A	#N/A	#N/A		#N/A	#N/A	#N/A		#N/A	#N/A	#N/A		#N/A	#N/A	#N/A		#N/A	#N/A	#N/A		#N/A	#N/A	#N/A		#N/A	#N/A	#N/A		#N/A	#N/A	#N/A		#N/A	#N/A	#N/A		#N/A	#N/A
#N/A	#N/A	#N/A		#N/A	#N/A	#N/A		#N/A	#N/A	#N/A		#N/A	#N/A	#N/A		#N/A	#N/A	#N/A		#N/A	#N/A	#N/A		#N/A	#N/A	#N/A		#N/A	#N/A	#N/A		#N/A	#N/A	#N/A		#N/A	#N/A	#N/A		#N/A	#N/A	#N/A		#N/A	#N/A	#N/A		#N/A	#N/A
#N/A	#N/A	#N/A		#N/A	#N/A	#N/A		#N/A	#N/A	#N/A		#N/A	#N/A	#N/A		#N/A	#N/A	#N/A		#N/A	#N/A	#N/A		#N/A	#N/A	#N/A		#N/A	#N/A	#N/A		#N/A	#N/A	#N/A		#N/A	#N/A	#N/A		#N/A	#N/A	#N/A		#N/A	#N/A	#N/A		#N/A	#N/A
#N/A	#N/A	#N/A		#N/A	#N/A	#N/A		#N/A	#N/A	#N/A		#N/A	#N/A	#N/A		#N/A	#N/A	#N/A		#N/A	#N/A	#N/A		#N/A	#N/A	#N/A		#N/A	#N/A	#N/A		#N/A	#N/A	#N/A		#N/A	#N/A	#N/A		#N/A	#N/A	#N/A		#N/A	#N/A	#N/A		#N/A	#N/A
#N/A	#N/A	#N/A		#N/A	#N/A	#N/A		#N/A	#N/A	#N/A		#N/A	#N/A	#N/A		#N/A	#N/A	#N/A		#N/A	#N/A	#N/A		#N/A	#N/A	#N/A		#N/A	#N/A	#N/A		#N/A	#N/A	#N/A		#N/A	#N/A	#N/A		#N/A	#N/A	#N/A		#N/A	#N/A	#N/A		#N/A	#N/A
#N/A	#N/A	#N/A		#N/A	#N/A	#N/A		#N/A	#N/A	#N/A		#N/A	#N/A	#N/A		#N/A	#N/A	#N/A		#N/A	#N/A	#N/A		#N/A	#N/A	#N/A		#N/A	#N/A	#N/A		#N/A	#N/A	#N/A		#N/A	#N/A	#N/A		#N/A	#N/A	#N/A		#N/A	#N/A	#N/A		#N/A	#N/A
#N/A	#N/A	#N/A		#N/A	#N/A	#N/A		#N/A	#N/A	#N/A		#N/A	#N/A	#N/A		#N/A	#N/A	#N/A		#N/A	#N/A	#N/A		#N/A	#N/A	#N/A		#N/A	#N/A	#N/A		#N/A	#N/A	#N/A		#N/A	#N/A	#N/A		#N/A	#N/A	#N/A		#N/A	#N/A	#N/A		#N/A	#N/A
#N/A	#N/A	#N/A		#N/A	#N/A	#N/A		#N/A	#N/A	#N/A		#N/A	#N/A	#N/A		#N/A	#N/A	#N/A		#N/A	#N/A	#N/A		#N/A	#N/A	#N/A		#N/A	#N/A	#N/A		#N/A	#N/A	#N/A		#N/A	#N/A	#N/A		#N/A	#N/A	#N/A		#N/A	#N/A	#N/A		#N/A	#N/A
#N/A	#N/A	#N/A		#N/A	#N/A	#N/A		#N/A	#N/A	#N/A		#N/A	#N/A	#N/A		#N/A	#N/A	#N/A		#N/A	#N/A	#N/A		#N/A	#N/A	#N/A		#N/A	#N/A	#N/A		#N/A	#N/A	#N/A		#N/A	#N/A	#N/A		#N/A	#N/A	#N/A		#N/A	#N/A	#N/A		#N/A	#N/A
#N/A	#N/A	#N/A		#N/A	#N/A	#N/A		#N/A	#N/A	#N/A		#N/A	#N/A	#N/A		#N/A	#N/A	#N/A		#N/A	#N/A	#N/A		#N/A	#N/A	#N/A		#N/A	#N/A	#N/A		#N/A	#N/A	#N/A		#N/A	#N/A	#N/A		#N/A	#N/A	#N/A		#N/A	#N/A	#N/A		#N/A	#N/A
#N/A	#N/A	#N/A		#N/A	#N/A	#N/A		#N/A	#N/A	#N/A		#N/A	#N/A	#N/A		#N/A	#N/A	#N/A		#N/A	#N/A	#N/A		#N/A	#N/A	#N/A		#N/A	#N/A	#N/A		#N/A	#N/A	#N/A		#N/A	#N/A	#N/A		#N/A	#N/A	#N/A		#N/A	#N/A	#N/A		#N/A	#N/A
#N/A	#N/A	#N/A		#N/A	#N/A	#N/A		#N/A	#N/A	#N/A		#N/A	#N/A	#N/A		#N/A	#N/A	#N/A		#N/A	#N/A	#N/A		#N/A	#N/A	#N/A		#N/A	#N/A	#N/A		#N/A	#N/A	#N/A		#N/A	#N/A	#N/A		#N/A	#N/A	#N/A		#N/A	#N/A	#N/A		#N/A	#N/A
#N/A	#N/A	#N/A		#N/A	#N/A	#N/A		#N/A	#N/A	#N/A		#N/A	#N/A	#N/A		#N/A	#N/A	#N/A		#N/A	#N/A	#N/A		#N/A	#N/A	#N/A		#N/A	#N/A	#N/A		#N/A	#N/A	#N/A		#N/A	#N/A	#N/A		#N/A	#N/A	#N/A		#N/A	#N/A	#N/A		#N/A	#N/A
#N/A	#N/A	#N/A		#N/A	#N/A	#N/A		#N/A	#N/A	#N/A		#N/A	#N/A	#N/A		#N/A	#N/A	#N/A		#N/A	#N/A	#N/A		#N/A	#N/A	#N/A		#N/A	#N/A	#N/A		#N/A	#N/A	#N/A		#N/A	#N/A	#N/A		#N/A	#N/A	#N/A		#N/A	#N/A	#N/A		#N/A	#N/A
#N/A	#N/A	#N/A		#N/A	#N/A	#N/A		#N/A	#N/A	#N/A		#N/A	#N/A	#N/A		#N/A	#N/A	#N/A		#N/A	#N/A	#N/A		#N/A	#N/A	#N/A		#N/A	#N/A	#N/A		#N/A	#N/A	#N/A		#N/A	#N/A	#N/A		#N/A	#N/A	#N/A		#N/A	#N/A	#N/A		#N/A	#N/A
#N/A	#N/A	#N/A		#N/A	#N/A	#N/A		#N/A	#N/A	#N/A		#N/A	#N/A	#N/A		#N/A	#N/A	#N/A		#N/A	#N/A	#N/A		#N/A	#N/A	#N/A		#N/A	#N/A	#N/A		#N/A	#N/A	#N/A		#N/A	#N/A	#N/A		#N/A	#N/A	#N/A		#N/A	#N/A	#N/A		#N/A	#N/A
#N/A	#N/A	#N/A		#N/A	#N/A	#N/A		#N/A	#N/A	#N/A		#N/A	#N/A	#N/A		#N/A	#N/A	#N/A		#N/A	#N/A	#N/A		#N/A	#N/A	#N/A		#N/A	#N/A	#N/A		#N/A	#N/A	#N/A		#N/A	#N/A	#N/A		#N/A	#N/A	#N/A		#N/A	#N/A	#N/A		#N/A	#N/A
#N/A	#N/A	#N/A		#N/A	#N/A	#N/A		#N/A	#N/A	#N/A		#N/A	#N/A	#N/A		#N/A	#N/A	#N/A		#N/A	#N/A	#N/A		#N/A	#N/A	#N/A		#N/A	#N/A	#N/A		#N/A	#N/A	#N/A		#N/A	#N/A	#N/A		#N/A	#N/A	#N/A		#N/A	#N/A	#N/A		#N/A	#N/A
#N/A	#N/A	#N/A		#N/A	#N/A	#N/A		#N/A	#N/A	#N/A		#N/A	#N/A	#N/A		#N/A	#N/A	#N/A		#N/A	#N/A	#N/A		#N/A	#N/A	#N/A		#N/A	#N/A	#N/A		#N/A	#N/A	#N/A		#N/A	#N/A	#N/A		#N/A	#N/A	#N/A		#N/A	#N/A	#N/A		#N/A	#N/A
#N/A	#N/A	#N/A		#N/A	#N/A	#N/A		#N/A	#N/A	#N/A		#N/A	#N/A	#N/A		#N/A	#N/A	#N/A		#N/A	#N/A	#N/A		#N/A	#N/A	#N/A		#N/A	#N/A	#N/A		#N/A	#N/A	#N/A		#N/A	#N/A	#N/A		#N/A	#N/A	#N/A		#N/A	#N/A	#N/A		#N/A	#N/A
#N/A	#N/A	#N/A		#N/A	#N/A	#N/A		#N/A	#N/A	#N/A		#N/A	#N/A	#N/A		#N/A	#N/A	#N/A		#N/A	#N/A	#N/A		#N/A	#N/A	#N/A		#N/A	#N/A	#N/A		#N/A	#N/A	#N/A		#N/A	#N/A	#N/A		#N/A	#N/A	#N/A		#N/A	#N/A	#N/A		#N/A	#N/A
#N/A	#N/A	#N/A		#N/A	#N/A	#N/A		#N/A	#N/A	#N/A		#N/A	#N/A	#N/A		#N/A	#N/A	#N/A		#N/A	#N/A	#N/A		#N/A	#N/A	#N/A		#N/A	#N/A	#N/A		#N/A	#N/A	#N/A		#N/A	#N/A	#N/A		#N/A	#N/A	#N/A		#N/A	#N/A	#N/A		#N/A	#N/A
#N/A	#N/A	#N/A		#N/A	#N/A	#N/A		#N/A	#N/A	#N/A		#N/A	#N/A	#N/A		#N/A	#N/A	#N/A		#N/A	#N/A	#N/A		#N/A	#N/A	#N/A		#N/A	#N/A	#N/A		#N/A	#N/A	#N/A		#N/A	#N/A	#N/A		#N/A	#N/A	#N/A		#N/A	#N/A	#N/A		#N/A	#N/A
#N/A	#N/A	#N/A		#N/A	#N/A	#N/A		#N/A	#N/A	#N/A		#N/A	#N/A	#N/A		#N/A	#N/A	#N/A		#N/A	#N/A	#N/A		#N/A	#N/A	#N/A		#N/A	#N/A	#N/A		#N/A	#N/A	#N/A		#N/A	#N/A	#N/A		#N/A	#N/A	#N/A		#N/A	#N/A	#N/A		#N/A	#N/A
#N/A	#N/A	#N/A		#N/A	#N/A	#N/A		#N/A	#N/A	#N/A		#N/A	#N/A	#N/A		#N/A	#N/A	#N/A		#N/A	#N/A	#N/A		#N/A	#N/A	#N/A		#N/A	#N/A	#N/A		#N/A	#N/A	#N/A		#N/A	#N/A	#N/A		#N/A	#N/A	#N/A		#N/A	#N/A	#N/A		#N/A	#N/A
#N/A	#N/A	#N/A		#N/A	#N/A	#N/A		#N/A	#N/A	#N/A		#N/A	#N/A	#N/A		#N/A	#N/A	#N/A		#N/A	#N/A	#N/A		#N/A	#N/A	#N/A		#N/A	#N/A	#N/A		#N/A	#N/A	#N/A		#N/A	#N/A	#N/A		#N/A	#N/A	#N/A		#N/A	#N/A	#N/A		#N/A	#N/A
#N/A	#N/A	#N/A		#N/A	#N/A	#N/A		#N/A	#N/A	#N/A		#N/A	#N/A	#N/A		#N/A	#N/A	#N/A		#N/A	#N/A	#N/A		#N/A	#N/A	#N/A		#N/A	#N/A	#N/A		#N/A	#N/A	#N/A		#N/A	#N/A	#N/A		#N/A	#N/A	#N/A		#N/A	#N/A	#N/A		#N/A	#N/A
#N/A	#N/A	#N/A		#N/A	#N/A	#N/A		#N/A	#N/A	#N/A		#N/A	#N/A	#N/A		#N/A	#N/A	#N/A		#N/A	#N/A	#N/A		#N/A	#N/A	#N/A		#N/A	#N/A	#N/A		#N/A	#N/A	#N/A		#N/A	#N/A	#N/A		#N/A	#N/A	#N/A		#N/A	#N/A	#N/A		#N/A	#N/A
#N/A	#N/A	#N/A		#N/A	#N/A	#N/A		#N/A	#N/A	#N/A		#N/A	#N/A	#N/A		#N/A	#N/A	#N/A		#N/A	#N/A	#N/A		#N/A	#N/A	#N/A		#N/A	#N/A	#N/A		#N/A	#N/A	#N/A		#N/A	#N/A	#N/A		#N/A	#N/A	#N/A		#N/A	#N/A	#N/A		#N/A	#N/A
#N/A	#N/A	#N/A		#N/A	#N/A	#N/A		#N/A	#N/A	#N/A		#N/A	#N/A	#N/A		#N/A	#N/A	#N/A		#N/A	#N/A	#N/A		#N/A	#N/A	#N/A		#N/A	#N/A	#N/A		#N/A	#N/A	#N/A		#N/A	#N/A	#N/A		#N/A	#N/A	#N/A		#N/A	#N/A	#N/A		#N/A	#N/A
#N/A	#N/A	#N/A		#N/A	#N/A	#N/A		#N/A	#N/A	#N/A		#N/A	#N/A	#N/A		#N/A	#N/A	#N/A		#N/A	#N/A	#N/A		#N/A	#N/A	#N/A		#N/A	#N/A	#N/A		#N/A	#N/A	#N/A		#N/A	#N/A	#N/A		#N/A	#N/A	#N/A		#N/A	#N/A	#N/A		#N/A	#N/A
#N/A	#N/A	#N/A		#N/A	#N/A	#N/A		#N/A	#N/A	#N/A		#N/A	#N/A	#N/A		#N/A	#N/A	#N/A		#N/A	#N/A	#N/A		#N/A	#N/A	#N/A		#N/A	#N/A	#N/A		#N/A	#N/A	#N/A		#N/A	#N/A	#N/A		#N/A	#N/A	#N/A		#N/A	#N/A	#N/A		#N/A	#N/A
#N/A	#N/A	#N/A		#N/A	#N/A	#N/A		#N/A	#N/A	#N/A		#N/A	#N/A	#N/A		#N/A	#N/A	#N/A		#N/A	#N/A	#N/A		#N/A	#N/A	#N/A		#N/A	#N/A	#N/A		#N/A	#N/A	#N/A		#N/A	#N/A	#N/A		#N/A	#N/A	#N/A		#N/A	#N/A	#N/A		#N/A	#N/A
#N/A	#N/A	#N/A		#N/A	#N/A	#N/A		#N/A	#N/A	#N/A		#N/A	#N/A	#N/A		#N/A	#N/A	#N/A		#N/A	#N/A	#N/A		#N/A	#N/A	#N/A		#N/A	#N/A	#N/A		#N/A	#N/A	#N/A		#N/A	#N/A	#N/A		#N/A	#N/A	#N/A		#N/A	#N/A	#N/A		#N/A	#N/A
#N/A	#N/A	#N/A		#N/A	#N/A	#N/A		#N/A	#N/A	#N/A		#N/A	#N/A	#N/A		#N/A	#N/A	#N/A		#N/A	#N/A	#N/A		#N/A	#N/A	#N/A		#N/A	#N/A	#N/A		#N/A	#N/A	#N/A		#N/A	#N/A	#N/A		#N/A	#N/A	#N/A		#N/A	#N/A	#N/A		#N/A	#N/A
#N/A	#N/A	#N/A		#N/A	#N/A	#N/A		#N/A	#N/A	#N/A		#N/A	#N/A	#N/A		#N/A	#N/A	#N/A		#N/A	#N/A	#N/A		#N/A	#N/A	#N/A		#N/A	#N/A	#N/A		#N/A	#N/A	#N/A		#N/A	#N/A	#N/A		#N/A	#N/A	#N/A		#N/A	#N/A	#N/A		#N/A	#N/A
#N/A	#N/A	#N/A		#N/A	#N/A	#N/A		#N/A	#N/A	#N/A		#N/A	#N/A	#N/A		#N/A	#N/A	#N/A		#N/A	#N/A	#N/A		#N/A	#N/A	#N/A		#N/A	#N/A	#N/A		#N/A	#N/A	#N/A		#N/A	#N/A	#N/A		#N/A	#N/A	#N/A		#N/A	#N/A	#N/A		#N/A	#N/A
#N/A	#N/A	#N/A		#N/A	#N/A	#N/A		#N/A	#N/A	#N/A		#N/A	#N/A	#N/A		#N/A	#N/A	#N/A		#N/A	#N/A	#N/A		#N/A	#N/A	#N/A		#N/A	#N/A	#N/A		#N/A	#N/A	#N/A		#N/A	#N/A	#N/A		#N/A	#N/A	#N/A		#N/A	#N/A	#N/A		#N/A	#N/A
#N/A	#N/A	#N/A		#N/A	#N/A	#N/A		#N/A	#N/A	#N/A		#N/A	#N/A	#N/A		#N/A	#N/A	#N/A		#N/A	#N/A	#N/A		#N/A	#N/A	#N/A		#N/A	#N/A	#N/A		#N/A	#N/A	#N/A		#N/A	#N/A	#N/A		#N/A	#N/A	#N/A		#N/A	#N/A	#N/A		#N/A	#N/A
#N/A	#N/A	#N/A		#N/A	#N/A	#N/A		#N/A	#N/A	#N/A		#N/A	#N/A	#N/A		#N/A	#N/A	#N/A		#N/A	#N/A	#N/A		#N/A	#N/A	#N/A		#N/A	#N/A	#N/A		#N/A	#N/A	#N/A		#N/A	#N/A	#N/A		#N/A	#N/A	#N/A		#N/A	#N/A	#N/A		#N/A	#N/A
#N/A	#N/A	#N/A		#N/A	#N/A	#N/A		#N/A	#N/A	#N/A		#N/A	#N/A	#N/A		#N/A	#N/A	#N/A		#N/A	#N/A	#N/A		#N/A	#N/A	#N/A		#N/A	#N/A	#N/A		#N/A	#N/A	#N/A		#N/A	#N/A	#N/A		#N/A	#N/A	#N/A		#N/A	#N/A	#N/A		#N/A	#N/A
#N/A	#N/A	#N/A		#N/A	#N/A	#N/A		#N/A	#N/A	#N/A		#N/A	#N/A	#N/A		#N/A	#N/A	#N/A		#N/A	#N/A	#N/A		#N/A	#N/A	#N/A		#N/A	#N/A	#N/A		#N/A	#N/A	#N/A		#N/A	#N/A	#N/A		#N/A	#N/A	#N/A		#N/A	#N/A	#N/A		#N/A	#N/A
#N/A	#N/A	#N/A		#N/A	#N/A	#N/A		#N/A	#N/A	#N/A		#N/A	#N/A	#N/A		#N/A	#N/A	#N/A		#N/A	#N/A	#N/A		#N/A	#N/A	#N/A		#N/A	#N/A	#N/A		#N/A	#N/A	#N/A		#N/A	#N/A	#N/A		#N/A	#N/A	#N/A		#N/A	#N/A	#N/A		#N/A	#N/A
#N/A	#N/A	#N/A		#N/A	#N/A	#N/A		#N/A	#N/A	#N/A		#N/A	#N/A	#N/A		#N/A	#N/A	#N/A		#N/A	#N/A	#N/A		#N/A	#N/A	#N/A		#N/A	#N/A	#N/A		#N/A	#N/A	#N/A		#N/A	#N/A	#N/A		#N/A	#N/A	#N/A		#N/A	#N/A	#N/A		#N/A	#N/A
#N/A	#N/A	#N/A		#N/A	#N/A	#N/A		#N/A	#N/A	#N/A		#N/A	#N/A	#N/A		#N/A	#N/A	#N/A		#N/A	#N/A	#N/A		#N/A	#N/A	#N/A		#N/A	#N/A	#N/A		#N/A	#N/A	#N/A		#N/A	#N/A	#N/A		#N/A	#N/A	#N/A		#N/A	#N/A	#N/A		#N/A	#N/A
[truncated: 8 more columns]
