# Supplementary material for: Dynamic Profile of the Yak Mammary Transcriptome during the Lactation Cycle
Source: Animals (Basel). 2023 May 22;13(10):1710. doi: 10.3390/ani13101710 (PMC10215676; doi:10.3390/ani13101710)
Supplement: Supplementary file 1 [file animals-13-01710-s001.zip › Supplementary File 4 Results of DAVID analysis of differentially expressed genes during lactation in yak mammary tissue.xlsx]

## Sheet: -15up
Category	Term	Count	%	PValue	Genes	List Total	Pop Hits	Pop Total	Fold Enrichment	Bonferroni	Benjamini	FDR
KEGG_PATHWAY	bta04110:Cell cycle	41	1.84851	9.58989e-10	327679, 514777, 513523, 515301, 518897, 614342, 535072, 614347, 780876, 618405, 281667, 281668, 533526, 281302, 506970, 539924, 513678, 507122, 281061, 513497, 511077, 407223, 521939, 517812, 538436, 538238, 537027, 519217, 515376, 535369, 540378, 519018, 510916, 527124, 524870, 337870, 507731, 504367, 506740, 282089, 508043	811	117	6425	2.7762	2.70435e-07	2.70435e-07	2.63722e-07
UP_KEYWORDS	Cell cycle	64	2.88548	1.06304e-09	327679, 414925, 513446, 513642, 782916, 614347, 281667, 281668, 504535, 281302, 530411, 768014, 510809, 512427, 281061, 514564, 515016, 513430, 540457, 538436, 538238, 519217, 359715, 360192, 507905, 514085, 613318, 526376, 521442, 533379, 505011, 777788, 508561, 508043, 515249, 540206, 515287, 767819, 615133, 616028, 509921, 507703, 504437, 767985, 507226, 522980, 504477, 505200, 506970, 539924,…	2063	227	16137	2.20535	4.13521e-07	4.13521e-07	4.0608e-07
UP_KEYWORDS	Mitosis	34	1.53291	1.26225e-07	327679, 414925, 540206, 515287, 615133, 782916, 616028, 509921, 614347, 507703, 281667, 504437, 281668, 507226, 504477, 505200, 768014, 510809, 281061, 514564, 513430, 540457, 538238, 519217, 515158, 360192, 506962, 507731, 509117, 505011, 508561, 508043, 534849, 541250	2063	100	16137	2.65952	4.91004e-05	2.45508e-05	2.4109e-05
SMART	SM00129:KISc	17	0.766456	6.9887e-07	533161, 511273, 537127, 541135, 537566, 514261, 511170, 530435, 527854, 768014, 508467, 538109, 281681, 514679, 510995, 506294, 515748	991	34	7977	4.02472	0.000338196	0.000338253	0.000338253
INTERPRO	IPR001752:Kinesin, motor domain	17	0.766456	1.00434e-06	533161, 511273, 537127, 541135, 537566, 514261, 511170, 530435, 527854, 768014, 508467, 538109, 281681, 514679, 510995, 506294, 515748	1941	34	15263	3.93174	0.00255879	0.00256206	0.00256106
GOTERM_CC_DIRECT	GO:0005871~kinesin complex	18	0.811542	3.15203e-06	533161, 511273, 537127, 541135, 537566, 514261, 511170, 530435, 527854, 768014, 508467, 538109, 281681, 514679, 510995, 506294, 515748, 510769	1817	40	14126	3.49846	0.00201842	0.00202045	0.002011
INTERPRO	IPR019821:Kinesin, motor region, conserved site	16	0.721371	3.78012e-06	533161, 511273, 537127, 537566, 514261, 511170, 530435, 527854, 768014, 508467, 538109, 281681, 514679, 510995, 506294, 515748	1941	33	15263	3.81259	0.00959677	0.00482155	0.00481966
UP_KEYWORDS	Chromosome	43	1.93868	4.27574e-06	414925, 767819, 615133, 513642, 540444, 539195, 782916, 616028, 509921, 523702, 615953, 533230, 507703, 534918, 768019, 281423, 613729, 510809, 505284, 280691, 515957, 514564, 537167, 513551, 617043, 538238, 515158, 360192, 767828, 518186, 531733, 530642, 613618, 509117, 524236, 100297758, 353120, 505011, 534964, 511225, 509275, 530506, 511901	2063	162	16137	2.07624	0.00166188	0.000554421	0.000544444
GOTERM_BP_DIRECT	GO:0000281~mitotic cytokinesis	13	0.586114	1.05107e-05	515249, 513594, 538238, 538743, 616028, 532120, 518274, 616317, 521442, 527854, 511203, 515748, 514618	1616	24	12711	4.2606	0.0379006	0.0386373	0.0385953
UP_KEYWORDS	Cell division	39	1.75834	1.29142e-05	327679, 414925, 540206, 515287, 615133, 782916, 616028, 509921, 614347, 507703, 281667, 504437, 281668, 767985, 507226, 504477, 505200, 768014, 510809, 281061, 514564, 513430, 540457, 538436, 538238, 519217, 515158, 360192, 614434, 613318, 506962, 507731, 521442, 509117, 505011, 508561, 508043, 534849, 541250	2063	147	16137	2.07525	0.00501105	0.0012559	0.0012333
GOTERM_BP_DIRECT	GO:0007067~mitotic nuclear division	30	1.35257	2.12614e-05	519504, 540206, 515287, 615133, 782916, 509921, 614347, 507703, 281667, 281668, 505200, 510809, 281061, 518806, 514564, 522905, 513551, 513430, 540457, 538238, 519217, 517357, 508208, 507731, 509117, 787125, 505011, 508561, 508043, 534849	1616	103	12711	2.29099	0.0751815	0.0390785	0.039036
GOTERM_BP_DIRECT	GO:0007018~microtubule-based movement	18	0.811542	3.42647e-05	533161, 511273, 537127, 541135, 537566, 617229, 514261, 511170, 530435, 527854, 768014, 508467, 538109, 281681, 514679, 510995, 506294, 515748	1616	47	12711	3.0124	0.118349	0.0419857	0.04194
GOTERM_BP_DIRECT	GO:0051301~cell division	37	1.66817	5.52307e-05	327679, 414925, 540206, 515287, 615133, 515301, 782916, 509921, 614347, 507703, 281667, 504437, 281668, 767985, 507226, 504477, 505200, 768014, 510809, 281061, 514564, 513430, 540457, 539521, 538436, 519217, 515158, 614434, 613318, 506962, 507731, 509117, 505011, 508561, 508043, 534849, 541250	1616	146	12711	1.99337	0.183749	0.050757	0.0507018
KEGG_PATHWAY	bta04914:Progesterone-mediated oocyte maturation	25	1.12714	6.83984e-05	327679, 514777, 537016, 614342, 533199, 535072, 614347, 780876, 281667, 281668, 526227, 512943, 281061, 539941, 539521, 521939, 538238, 519217, 533323, 511190, 280829, 618906, 337870, 507731, 788151	811	84	6425	2.35783	0.0191042	0.00771133	0.00751991
KEGG_PATHWAY	bta04114:Oocyte meiosis	29	1.30748	8.20354e-05	327679, 514777, 537016, 614342, 533199, 535072, 614347, 780876, 533527, 504437, 281668, 515080, 533526, 526227, 281061, 538436, 538238, 519217, 515376, 614056, 511190, 280829, 520404, 505757, 337870, 507731, 506740, 508043, 788151	811	106	6425	2.16743	0.0228694	0.00771133	0.00751991
GOTERM_MF_DIRECT	GO:0008574~ATP-dependent microtubule motor activity, plus-end-directed	8	0.360685	0.000107962	530435, 511273, 537127, 537566, 508467, 538109, 514261, 511170	1514	11	11928	5.72979	0.11581	0.0953305	0.0952469
GOTERM_BP_DIRECT	GO:0000086~G2/M transition of mitotic cell cycle	12	0.541028	0.000108806	513497, 522383, 527124, 540206, 414925, 538238, 539337, 507731, 518897, 513678, 507905, 518806	1616	25	12711	3.77554	0.329675	0.0799941	0.079907
GOTERM_CC_DIRECT	GO:0005876~spindle microtubule	14	0.631199	0.000117797	414925, 538238, 539360, 614342, 509921, 616028, 360192, 507703, 504437, 504585, 768014, 508467, 281061, 541250	1817	33	14126	3.29821	0.0727317	0.0377539	0.0375772
GOTERM_MF_DIRECT	GO:0003677~DNA binding	103	4.64382	0.000167247	513446, 286764, 516433, 535632, 539790, 782916, 615510, 508138, 506114, 540272, 536316, 518207, 519016, 359715, 359716, 522721, 514085, 528432, 524236, 511767, 777788, 530506, 618320, 767618, 616028, 539771, 527829, 534918, 522142, 614915, 614918, 506099, 534913, 100297981, 517812, 618398, 539020, 518186, 516282, 534251, 523362, 526233, 282127, 534403, 353120, 100297758, 281270, 506390, 513523, 5…	1514	571	11928	1.42116	0.1736	0.0953305	0.0952469
GOTERM_BP_DIRECT	GO:0007059~chromosome segregation	16	0.721371	0.000211671	513551, 414925, 617456, 509921, 523998, 513195, 534142, 507703, 507864, 353120, 508467, 787125, 510809, 505011, 505297, 510769	1616	44	12711	2.86026	0.540761	0.108124	0.108006
GOTERM_BP_DIRECT	GO:0007080~mitotic metaphase plate congression	13	0.586114	0.000233051	533161, 327679, 541288, 537566, 515158, 511084, 615954, 613318, 507572, 510995, 508022, 506294, 541250	1616	31	12711	3.29853	0.57548	0.108124	0.108006
GOTERM_BP_DIRECT	GO:0006270~DNA replication initiation	10	0.450857	0.000235307	517812, 533526, 281302, 538436, 504367, 515301, 506970, 539924, 507122, 527595	1616	19	12711	4.13985	0.578987	0.108124	0.108006
INTERPRO	IPR018499:Tetraspanin/Peripherin	13	0.586114	0.00033249	404156, 781222, 538668, 514741, 280907, 539284, 539055, 522371, 280746, 281465, 282113, 511435, 526460	1941	32	15263	3.19454	0.571867	0.282727	0.282616
UP_KEYWORDS	Microtubule	29	1.30748	0.000573118	514354, 327715, 515249, 414925, 616028, 509921, 527829, 445424, 507703, 530435, 504437, 507226, 539090, 527854, 768014, 327683, 506294, 533161, 511273, 537566, 514261, 511170, 616317, 530447, 521442, 538109, 281296, 541271, 515748	2063	116	16137	1.95553	0.19989	0.0445885	0.0437862
GOTERM_MF_DIRECT	GO:0003697~single-stranded DNA binding	18	0.811542	0.000615057	287023, 517812, 515343, 513500, 540444, 618398, 616564, 530184, 517053, 782746, 509917, 533115, 539924, 507122, 511248, 527595, 507152, 514749	1514	58	11928	2.44504	0.5041	0.233722	0.233517
GOTERM_CC_DIRECT	GO:0000922~spindle pole	21	0.946799	0.000671056	327679, 538238, 538501, 515301, 515158, 614056, 534489, 539251, 533089, 523998, 511084, 281406, 504437, 508208, 507226, 768014, 508467, 507498, 506353, 512749, 541250	1817	73	14126	2.23646	0.349681	0.143382	0.142711
INTERPRO	IPR008952:Tetraspanin, EC2 domain	12	0.541028	0.000732654	522371, 280746, 404156, 781222, 281465, 514741, 538668, 280907, 282113, 539284, 511435, 539055	1941	30	15263	3.14539	0.845828	0.410532	0.410371
INTERPRO	IPR015894:Guanylate-binding protein, N-terminal	8	0.360685	0.00080465	781675, 533657, 511531, 512486, 516949, 613313, 536917, 783604	1941	14	15263	4.49341	0.871713	0.410532	0.410371
GOTERM_BP_DIRECT	GO:0055114~oxidation-reduction process	60	2.70514	0.00101404	327713, 407159, 497032, 520897, 281904, 615755, 614735, 534217, 281188, 507361, 505060, 327706, 617001, 511575, 538876, 515773, 530397, 281739, 520865, 507905, 338445, 533020, 614612, 445422, 782922, 532489, 282422, 281730, 281650, 512259, 282022, 511528, 494549, 282384, 281293, 281093, 515321, 534049, 533109, 508954, 280951, 509326, 505167, 531367, 282214, 282652, 511957, 338061, 514462, 516522,…	1616	312	12711	1.51264	0.975995	0.414178	0.413727
UP_KEYWORDS	Nucleotide-binding	172	7.75473	0.00102628	536561, 286883, 100299180, 541234, 519269, 782916, 280939, 515181, 783604, 281229, 530855, 282714, 527854, 516949, 514405, 513678, 540033, 281581, 281061, 510162, 515577, 781675, 100125774, 511531, 538238, 618059, 614251, 515333, 783057, 513152, 614017, 282309, 519251, 526376, 613957, 538109, 530506, 533270, 539773, 540404, 511961, 522018, 523900, 613313, 524959, 533151, 525894, 507989, 530435, 5…	2063	1073	16137	1.25387	0.329296	0.066537	0.0653397
INTERPRO	IPR018525:Mini-chromosome maintenance, conserved site	5	0.225428	0.0011694	517812, 281302, 504367, 506970, 539924	1941	5	15263	7.86347	0.949454	0.497188	0.496993
UP_KEYWORDS	ATP-binding	134	6.04148	0.00120127	536561, 286883, 100299180, 541234, 782916, 280939, 530855, 282714, 527854, 514405, 513678, 281581, 281061, 510162, 515577, 100125774, 538238, 618059, 614251, 515333, 783057, 282309, 519251, 526376, 538109, 530506, 533270, 540404, 511961, 522018, 523900, 524959, 533151, 525894, 530435, 533669, 526227, 353351, 523752, 506131, 539924, 281681, 520088, 282254, 282131, 533161, 539941, 511273, 517812, 5…	2063	810	16137	1.29403	0.373481	0.0667564	0.0655552
GOTERM_MF_DIRECT	GO:0003777~microtubule motor activity	15	0.676285	0.00121493	533161, 511273, 541135, 617229, 532120, 514261, 530435, 527854, 768014, 538109, 281681, 514679, 510995, 506294, 515748	1514	46	11928	2.56907	0.749892	0.315896	0.315619
PIR_SUPERFAMILY	PIRSF002419:tetraspanin	11	0.495942	0.00122639	522371, 280746, 404156, 781222, 514741, 538668, 282113, 539284, 511435, 526460, 539055	176	29	1461	3.14871	0.174226	0.191316	0.191316
GOTERM_BP_DIRECT	GO:0007052~mitotic spindle organization	10	0.450857	0.0012943	327679, 504437, 513654, 768014, 538789, 505011, 360192, 512904, 534142, 616317	1616	23	12711	3.41988	0.991442	0.475784	0.475267
KEGG_PATHWAY	bta01100:Metabolic pathways	178	8.02525	0.0013004	539159, 327713, 407159, 540303, 518852, 515067, 497032, 513565, 517402, 518974, 512070, 515186, 535192, 508929, 531271, 404164, 281229, 530855, 614538, 525154, 507327, 445425, 504453, 789315, 536316, 768052, 497025, 783572, 100336736, 618296, 327669, 515577, 539048, 327706, 617001, 535883, 516783, 540652, 359716, 338046, 281739, 338445, 618339, 282309, 525563, 529405, 530865, 282422, 282022, 5398…	811	1152	6425	1.22411	0.307157	0.0840057	0.0819204
GOTERM_MF_DIRECT	GO:0019901~protein kinase binding	21	0.946799	0.00138551	618286, 327679, 286883, 538238, 511961, 522854, 511094, 540824, 281667, 504437, 527124, 767985, 524155, 527854, 507731, 539090, 533115, 282132, 281296, 507340, 282173	1514	78	11928	2.12113	0.794144	0.315896	0.315619
GOTERM_CC_DIRECT	GO:0042555~MCM complex	6	0.270514	0.00139589	517812, 281302, 504367, 506970, 539924, 532916	1817	8	14126	5.83076	0.591552	0.223691	0.222645
KEGG_PATHWAY	bta04940:Type I diabetes mellitus	15	0.676285	0.0017694	100126048, 782684, 407173, 767904, 280829, 525727, 407131, 280845, 100848815, 506214, 282534, 281237, 282488, 414345, 511913	811	48	6425	2.47572	0.393112	0.0840057	0.0819204
KEGG_PATHWAY	bta05330:Allograft rejection	14	0.631199	0.00178735	100126048, 782684, 407173, 767904, 524810, 286849, 525727, 407131, 100848815, 506214, 282534, 281237, 282488, 414345	811	43	6425	2.57936	0.396184	0.0840057	0.0819204
INTERPRO	IPR003191:Guanylate-binding protein, C-terminal	7	0.3156	0.00194994	781675, 511531, 512486, 516949, 613313, 536917, 783604	1941	12	15263	4.58703	0.99312	0.710615	0.710336
GOTERM_BP_DIRECT	GO:0000070~mitotic sister chromatid segregation	8	0.360685	0.00212106	538238, 504585, 537566, 507864, 506740, 523998, 508022, 511170	1616	16	12711	3.93286	0.999592	0.661478	0.660759
GOTERM_BP_DIRECT	GO:0006281~DNA repair	26	1.17223	0.00215934	513486, 615133, 615510, 533890, 528960, 504535, 530411, 522442, 512207, 513678, 506294, 511052, 510164, 519217, 618398, 615264, 614852, 514142, 613423, 523362, 528432, 508127, 353120, 511767, 515845, 508043	1616	109	12711	1.87623	0.999646	0.661478	0.660759
UP_KEYWORDS	Centromere	16	0.721371	0.00247506	514564, 513551, 414925, 538238, 515158, 509921, 782916, 360192, 615953, 533230, 518186, 507703, 509117, 510809, 505011, 505284	2063	54	16137	2.31766	0.618632	0.12035	0.118184
GOTERM_CC_DIRECT	GO:0005634~nucleus	389	17.5383	0.00252583	537652, 286883, 414925, 538865, 513446, 614026, 504846, 540824, 614149, 789315, 504851, 523379, 281061, 513551, 510164, 614491, 540932, 614493, 540818, 540933, 614017, 525563, 526652, 777788, 515845, 539930, 533270, 513461, 513347, 782819, 767618, 506809, 504746, 527829, 522142, 504755, 789216, 282013, 539924, 282132, 520088, 539804, 539941, 517812, 525419, 523362, 504986, 282127, 282488, 353120,…	1817	2670	14126	1.13267	0.80232	0.323812	0.322296
GOTERM_MF_DIRECT	GO:0005524~ATP binding	178	8.02525	0.00278567	538465, 536561, 534781, 286883, 100299180, 514777, 541234, 512233, 514490, 782916, 280939, 530855, 100140306, 282714, 509624, 523379, 527854, 514405, 513678, 281581, 281061, 510162, 515577, 100125774, 538238, 618059, 614251, 537027, 515333, 783057, 540933, 282309, 519251, 526376, 538109, 530506, 533270, 540404, 511961, 404149, 511200, 522018, 523900, 524959, 533151, 504632, 525894, 530435, 533669…	1514	1152	11928	1.21733	0.958418	0.529278	0.528814
KEGG_PATHWAY	bta00270:Cysteine and methionine metabolism	12	0.541028	0.00282533	525563, 539159, 782545, 514462, 516783, 527403, 508158, 353354, 359716, 497025, 615764, 615950	811	35	6425	2.71622	0.549713	0.105702	0.103079
GOTERM_BP_DIRECT	GO:0007050~cell cycle arrest	16	0.721371	0.00283223	515105, 615282, 539337, 533199, 534497, 280715, 519251, 527124, 504986, 614739, 789216, 281237, 533379, 533115, 282089, 777788	1616	55	12711	2.28821	0.99997	0.750702	0.749885
SMART	SM01332:SM01332	7	0.3156	0.0028455	327679, 281667, 281668, 521939, 533526, 538436, 505200	991	13	7977	4.33432	0.748216	0.688611	0.688611
INTERPRO	IPR003597:Immunoglobulin C1-set	16	0.721371	0.00285343	516046, 100126048, 782684, 407173, 618722, 767904, 100125916, 524810, 407199, 407131, 100848815, 506214, 282534, 505676, 100335800, 510417	1941	55	15263	2.28756	0.999317	0.762821	0.762522
INTERPRO	IPR000301:Tetraspanin	11	0.495942	0.00289404	522371, 280746, 404156, 781222, 514741, 538668, 282113, 539284, 511435, 526460, 539055	1941	30	15263	2.88327	0.999385	0.762821	0.762522
KEGG_PATHWAY	bta05166:HTLV-I infection	48	2.16411	0.00299865	515266, 539337, 519269, 518897, 515323, 407173, 614342, 535072, 616503, 286849, 780876, 525727, 616913, 533527, 100848815, 506214, 282534, 281248, 508233, 513678, 282152, 100297981, 513497, 540457, 511077, 510185, 100126048, 537027, 515376, 782684, 535369, 767904, 618516, 281713, 280845, 527124, 282127, 508008, 337870, 445418, 526392, 505075, 537616, 282089, 508043, 282480, 281073, 788151	811	251	6425	1.51502	0.571253	0.105702	0.103079
GOTERM_BP_DIRECT	GO:0051988~regulation of attachment of spindle microtubules to kinetochore	5	0.225428	0.00314767	504585, 507864, 523998, 504746, 514618	1616	6	12711	6.55476	0.999991	0.750702	0.749885
GOTERM_BP_DIRECT	GO:0006268~DNA unwinding involved in DNA replication	5	0.225428	0.00314767	517812, 787696, 539924, 782746, 514749	1616	6	12711	6.55476	0.999991	0.750702	0.749885
GOTERM_CC_DIRECT	GO:0000776~kinetochore	16	0.721371	0.00318397	533161, 514564, 538238, 537566, 614056, 509921, 360192, 533089, 523998, 513195, 504585, 507864, 787125, 505284, 281681, 510769	1817	55	14126	2.26163	0.870514	0.326897	0.325367
INTERPRO	IPR004367:Cyclin, C-terminal domain	7	0.3156	0.00323406	327679, 281667, 281668, 521939, 533526, 538436, 505200	1941	13	15263	4.23418	0.999742	0.762821	0.762522
UP_KEYWORDS	Kinetochore	13	0.586114	0.00326175	514564, 513551, 414925, 538238, 515158, 509921, 782916, 615953, 518186, 507703, 509117, 505011, 505284	2063	40	16137	2.54218	0.71942	0.14098	0.138443
GOTERM_BP_DIRECT	GO:0000122~negative regulation of transcription from RNA polymerase II promoter	71	3.20108	0.00326747	515105, 537652, 537016, 515266, 407238, 535632, 535754, 100125309, 615356, 614786, 540867, 614788, 513719, 505147, 530411, 327681, 781150, 287023, 407223, 539884, 538238, 515334, 535369, 540378, 616477, 359716, 360192, 518321, 526652, 506945, 517192, 524870, 533896, 281730, 508445, 520111, 509135, 777788, 519808, 517825, 539696, 512411, 539337, 506809, 514192, 615851, 538680, 525770, 522980, 5051…	1616	401	12711	1.39268	0.999994	0.750702	0.749885
INTERPRO	IPR027417:P-loop containing nucleoside triphosphate hydrolase	123	5.54554	0.00328931	100299180, 541234, 519269, 782916, 615510, 515181, 783604, 282714, 523379, 527854, 516949, 511776, 540033, 781675, 511531, 540893, 515333, 783057, 616314, 540933, 513152, 614017, 615978, 613957, 538109, 507152, 530506, 539773, 404149, 522018, 613313, 617635, 524959, 533151, 530435, 533669, 615606, 280873, 353350, 531369, 788127, 505165, 506131, 539924, 281681, 533161, 515118, 511273, 517812, 5371…	1941	760	15263	1.27264	0.999776	0.762821	0.762522
GOTERM_CC_DIRECT	GO:0030496~midbody	24	1.08206	0.00356986	513430, 513594, 539521, 414925, 538238, 538743, 528839, 767818, 360192, 533089, 523998, 504746, 526652, 281406, 521442, 527854, 281188, 281681, 508022, 281061, 515748, 514618, 534849, 541250	1817	100	14126	1.86584	0.898974	0.326897	0.325367
GOTERM_MF_DIRECT	GO:0003678~DNA helicase activity	6	0.270514	0.00473284	517812, 281302, 504367, 506970, 539924, 540969	1514	10	11928	4.72708	0.99552	0.770776	0.7701
UP_KEYWORDS	DNA repair	27	1.21731	0.00500266	515343, 286764, 615133, 540564, 511080, 615510, 539771, 511381, 540969, 507989, 534918, 504535, 530411, 512207, 532916, 514749, 510164, 519217, 615264, 100124507, 614852, 613423, 540737, 353120, 533115, 508043, 530506	2063	121	16137	1.74543	0.857857	0.194603	0.191102
GOTERM_BP_DIRECT	GO:0007094~mitotic spindle assembly checkpoint	7	0.3156	0.00504177	538238, 514777, 537027, 337870, 533993, 511084, 780876	1616	14	12711	3.93286	1	1	0.999184
SMART	SM00407:IGc1	15	0.676285	0.00506448	516046, 100126048, 782684, 407173, 618722, 767904, 100125916, 524810, 407131, 100848815, 506214, 282534, 505676, 100335800, 510417	991	54	7977	2.23596	0.914346	0.817069	0.817069
GOTERM_CC_DIRECT	GO:0005694~chromosome	13	0.586114	0.00531329	767819, 513642, 539195, 616028, 360192, 767828, 534918, 613729, 353120, 505297, 534964, 511225, 515928	1817	42	14126	2.40635	0.96712	0.425307	0.423316
UP_KEYWORDS	DNA damage	29	1.30748	0.00552764	515343, 286764, 615133, 540564, 513642, 511080, 615510, 539771, 511381, 540969, 507989, 534918, 504535, 530411, 512207, 532916, 514749, 510164, 519217, 615264, 100124507, 614852, 613423, 540737, 353120, 533115, 534964, 508043, 530506	2063	134	16137	1.69284	0.884238	0.195478	0.19196
INTERPRO	IPR011162:MHC classes I/II-like antigen recognition protein	14	0.631199	0.00566339	785947, 516046, 100126048, 782684, 407173, 618722, 767904, 100125916, 100848815, 506214, 282534, 505676, 786883, 510417	1941	48	15263	2.29351	0.999999	1	1
KEGG_PATHWAY	bta05332:Graft-versus-host disease	12	0.541028	0.00571753	100848815, 506214, 282534, 100126048, 281237, 782684, 282488, 407173, 767904, 414345, 525727, 407131	811	38	6425	2.50178	0.801501	0.176608	0.172224
INTERPRO	IPR003006:Immunoglobulin/major histocompatibility complex, conserved site	13	0.586114	0.00596237	100126048, 782684, 407173, 618722, 767904, 100125916, 524810, 100848815, 280985, 506214, 282534, 505676, 510417	1941	43	15263	2.37733	1	1	1
KEGG_PATHWAY	bta05320:Autoimmune thyroid disease	14	0.631199	0.00626268	100126048, 782684, 407173, 767904, 524810, 286849, 525727, 407131, 525013, 100848815, 506214, 282534, 282488, 414345	811	49	6425	2.26352	0.829944	0.176608	0.172224
INTERPRO	IPR012340:Nucleic acid-binding, OB-fold	17	0.766456	0.00631762	510162, 287023, 538772, 618360, 535056, 517812, 511189, 100124507, 539196, 615712, 614429, 281302, 509624, 504367, 506970, 539924, 281581	1941	65	15263	2.0566	1	1	1
GOTERM_CC_DIRECT	GO:0000775~chromosome, centromeric region	10	0.450857	0.00656578	513551, 505757, 414925, 510809, 614056, 617456, 359716, 360192, 508022, 533230	1817	28	14126	2.77655	0.985339	0.425307	0.423316
INTERPRO	IPR001039:MHC class I, alpha chain, alpha1/alpha2	7	0.3156	0.00753097	100126048, 505676, 782684, 407173, 767904, 100125916, 510417	1941	15	15263	3.66962	1	1	1
GOTERM_CC_DIRECT	GO:0000942~condensed nuclear chromosome outer kinetochore	4	0.180343	0.00766935	327679, 538238, 514777, 538789	1817	4	14126	7.77435	0.99281	0.425307	0.423316
GOTERM_CC_DIRECT	GO:0031262~Ndc80 complex	4	0.180343	0.00766935	519504, 509117, 538789, 505011	1817	4	14126	7.77435	0.99281	0.425307	0.423316
UP_KEYWORDS	Nucleus	278	12.5338	0.0077568	286883, 414925, 538865, 513446, 286764, 617530, 286767, 511381, 445424, 282711, 613729, 506114, 509740, 514405, 540033, 281061, 518207, 618296, 513551, 510164, 540932, 535369, 787259, 540818, 518321, 539040, 514085, 525563, 526652, 613957, 281730, 524236, 505011, 777788, 511248, 513461, 513347, 767618, 539492, 617995, 537195, 527829, 614921, 780877, 768039, 531406, 534918, 525770, 614915, 353350,…	2063	1902	16137	1.14329	0.951644	0.240481	0.236154
GOTERM_BP_DIRECT	GO:0032897~negative regulation of viral transcription	6	0.270514	0.00783591	282127, 517666, 359715, 522632, 520111, 514580	1616	11	12711	4.29039	1	1	0.999184
GOTERM_BP_DIRECT	GO:0007076~mitotic chromosome condensation	6	0.270514	0.00783591	522905, 613318, 353350, 504477, 539217, 616028	1616	11	12711	4.29039	1	1	0.999184
INTERPRO	IPR013763:Cyclin-like	11	0.495942	0.00785642	618330, 327679, 281667, 281668, 521939, 524870, 533526, 538436, 505200, 512789, 282173	1941	34	15263	2.54406	1	1	1
GOTERM_CC_DIRECT	GO:0051233~spindle midzone	7	0.3156	0.00796206	281406, 504437, 538238, 538501, 515301, 508022, 514618	1817	15	14126	3.62803	0.994048	0.425307	0.423316
UP_KEYWORDS	Prostaglandin metabolism	6	0.270514	0.00803665	282019, 617001, 509326, 282022, 512259, 782922	2063	11	16137	4.2666	0.956669	0.240481	0.236154
KEGG_PATHWAY	bta04115:p53 signaling pathway	16	0.721371	0.00864229	513497, 515105, 327679, 538436, 519217, 540378, 518897, 618405, 281668, 528960, 533526, 614739, 282488, 508167, 513678, 281061	811	62	6425	2.04447	0.913509	0.221557	0.216057
GOTERM_CC_DIRECT	GO:0005654~nucleoplasm	188	8.4761	0.010073	404165, 515105, 537652, 513446, 514777, 515343, 538743, 535632, 617530, 535479, 286767, 100139154, 782916, 540709, 615510, 539276, 614786, 533296, 507839, 534142, 614788, 445424, 508417, 445425, 522442, 540272, 511654, 282275, 513678, 512506, 510164, 514249, 100138230, 359716, 787259, 614893, 522721, 617248, 506979, 515051, 613318, 524870, 532401, 785123, 281573, 511248, 511523, 508363, 540380, 5…	1817	1244	14126	1.1749	0.998481	0.496675	0.49435
GOTERM_BP_DIRECT	GO:0070328~triglyceride homeostasis	7	0.3156	0.0107439	282346, 509963, 535192, 538914, 507176, 782603, 101902412	1616	16	12711	3.44125	1	1	0.999184
SMART	SM00350:MCM	5	0.225428	0.0109219	517812, 281302, 504367, 506970, 539924	991	8	7977	5.0309	0.995084	1	1
GOTERM_BP_DIRECT	GO:0034501~protein localization to kinetochore	5	0.225428	0.0118922	537027, 515158, 360192, 511084, 281061	1616	8	12711	4.91607	1	1	0.999184
INTERPRO	IPR010579:MHC class I, alpha chain, C-terminal	5	0.225428	0.0119133	100126048, 505676, 782684, 407173, 100125916	1941	8	15263	4.91467	1	1	1
INTERPRO	IPR007197:Radical SAM	5	0.225428	0.0119133	533109, 506415, 530865, 615755, 514086	1941	8	15263	4.91467	1	1	1
INTERPRO	IPR001208:Mini-chromosome maintenance, DNA-dependent ATPase	5	0.225428	0.0119133	517812, 281302, 504367, 506970, 539924	1941	8	15263	4.91467	1	1	1
GOTERM_CC_DIRECT	GO:0000794~condensed nuclear chromosome	8	0.360685	0.0129545	531733, 788127, 353120, 618398, 513678, 523998, 534142, 514749	1817	21	14126	2.96166	0.999766	0.574072	0.571385
KEGG_PATHWAY	bta05145:Toxoplasmosis	23	1.03697	0.0129558	535043, 539941, 286883, 539521, 615013, 286849, 525727, 618906, 100848815, 540190, 506214, 282534, 281237, 508720, 512943, 414346, 506387, 508233, 282254, 282089, 282152, 510814, 281073	811	107	6425	1.70293	0.974712	0.304461	0.296904
PIR_SUPERFAMILY	PIRSF000097:aldo-keto reductase	6	0.270514	0.0134057	617917, 527068, 785762, 538060, 782061, 782922	176	13	1461	3.83129	0.878208	1	1
GOTERM_CC_DIRECT	GO:0072686~mitotic spindle	10	0.450857	0.0134338	281406, 504437, 504585, 507864, 506740, 786565, 510124, 514192, 506294, 281061	1817	31	14126	2.50786	0.999828	0.574072	0.571385
SMART	SM00450:RHOD	8	0.360685	0.01404	782657, 614306, 538743, 507731, 539728, 539140, 540380, 539175	991	22	7977	2.92707	0.998934	1	1
UP_KEYWORDS	Serine/threonine-protein kinase	39	1.75834	0.0141076	536561, 533270, 522917, 540206, 286883, 767819, 510253, 518897, 523900, 533199, 505369, 504437, 526227, 353351, 512943, 613808, 514405, 513678, 282131, 281061, 539941, 100125774, 538238, 618631, 614251, 514787, 519217, 511190, 530210, 360192, 505945, 618906, 508208, 526376, 282325, 508424, 281598, 505353, 281073	2063	208	16137	1.46664	0.996022	0.39199	0.384936
INTERPRO	IPR001395:Aldo/keto reductase	7	0.3156	0.0148891	617917, 527068, 785762, 538060, 511996, 782061, 782922	1941	17	15263	3.2379	1	1	1
SMART	SM00449:SPRY	15	0.676285	0.0154183	540265, 515661, 517666, 538657, 539899, 359715, 522632, 100138350, 614026, 531022, 514580, 504407, 525599, 520111, 539804	991	61	7977	1.97937	0.999458	1	1
INTERPRO	IPR011161:MHC class I-like antigen recognition	10	0.450857	0.0154988	785947, 100126048, 516046, 505676, 782684, 786883, 407173, 767904, 100125916, 510417	1941	32	15263	2.45734	1	1	1
GOTERM_MF_DIRECT	GO:0042802~identical protein binding	27	1.21731	0.0155417	509963, 515186, 281348, 534616, 280930, 504535, 530411, 506974, 522980, 504652, 282652, 514405, 281187, 692183, 514749, 540932, 614493, 539524, 280829, 541209, 280948, 407142, 537241, 506107, 528834, 282488, 282104	1514	133	11928	1.59939	1	1	1
UP_KEYWORDS	Oxidoreductase	65	2.93057	0.0159262	407159, 497032, 511222, 512070, 520897, 281904, 615755, 506438, 614735, 534217, 282870, 507361, 505060, 516864, 327669, 539048, 617001, 511575, 538876, 616593, 515773, 541302, 530397, 281739, 520865, 507905, 338445, 533020, 614612, 445422, 782922, 532489, 507159, 282422, 281730, 281650, 512259, 282022, 494549, 282384, 281293, 509481, 788719, 515321, 286820, 508954, 280951, 509326, 505167, 531367,…	2063	385	16137	1.32061	0.99806	0.413019	0.405587
GOTERM_BP_DIRECT	GO:0001578~microtubule bundle formation	8	0.360685	0.0159262	538238, 521442, 527854, 539360, 767818, 527829, 541250, 280968	1616	22	12711	2.86026	1	1	0.999184
SMART	SM00220:S_TKc	54	2.43463	0.0159538	538465, 536561, 534781, 286883, 514777, 510253, 493708, 512233, 518897, 514490, 280939, 512943, 613808, 539627, 513678, 535824, 281061, 100125774, 538238, 519217, 614251, 532332, 360192, 519251, 508208, 526376, 533270, 540206, 540404, 767819, 523900, 533199, 505369, 504437, 526227, 353351, 520088, 282131, 100849076, 539941, 519558, 618631, 538897, 514787, 530210, 511190, 523998, 505945, 618906, 2…	991	320	7977	1.35834	0.999584	1	1
UP_SEQ_FEATURE	active site:Proton acceptor	38	1.71326	0.0162574	509481, 540303, 522917, 286883, 515321, 511222, 512070, 515263, 280939, 511082, 510949, 505369, 280930, 504437, 507347, 523752, 282652, 514405, 511957, 282131, 281061, 538876, 538238, 519217, 360192, 534594, 533020, 514085, 404131, 505558, 282325, 532489, 534546, 281598, 512259, 282022, 282340, 281073	761	196	5701	1.45243	1	1	1
GOTERM_BP_DIRECT	GO:0031536~positive regulation of exit from mitosis	4	0.180343	0.0167786	613318, 414925, 506962, 515363	1616	5	12711	6.29257	1	1	0.999184
GOTERM_CC_DIRECT	GO:0032133~chromosome passenger complex	4	0.180343	0.0173404	504437, 414925, 360192, 508022	1817	5	14126	6.21948	0.999986	0.617511	0.614621
GOTERM_CC_DIRECT	GO:0043203~axon hillock	4	0.180343	0.0173404	504437, 537578, 507226, 510769	1817	5	14126	6.21948	0.999986	0.617511	0.614621
GOTERM_CC_DIRECT	GO:0031428~box C/D snoRNP complex	4	0.180343	0.0173404	404165, 767931, 538548, 507155	1817	5	14126	6.21948	0.999986	0.617511	0.614621
INTERPRO	IPR020471:Aldo/keto reductase subgroup	6	0.270514	0.017594	617917, 527068, 785762, 538060, 782061, 782922	1941	13	15263	3.62929	1	1	1
INTERPRO	IPR018170:Aldo/keto reductase, conserved site	6	0.270514	0.017594	617917, 527068, 785762, 538060, 782061, 782922	1941	13	15263	3.62929	1	1	1
SMART	SM00589:PRY	8	0.360685	0.0180736	540265, 517666, 538657, 359715, 520111, 539804, 531022, 514580	991	23	7977	2.79981	0.999853	1	1
GOTERM_MF_DIRECT	GO:0003824~catalytic activity	17	0.766456	0.0189587	515577, 539159, 510483, 518852, 519239, 520897, 518043, 532835, 507107, 533109, 506415, 445425, 789315, 512259, 526175, 536628, 692183	1514	73	11928	1.83471	1	1	1
UP_SEQ_FEATURE	domain:MCM	4	0.180343	0.0191549	517812, 281302, 506970, 539924	761	5	5701	5.99317	1	1	1
GOTERM_BP_DIRECT	GO:0042445~hormone metabolic process	5	0.225428	0.0192767	503579, 510397, 281782, 540087, 281948	1616	9	12711	4.36984	1	1	0.999184
UP_SEQ_FEATURE	domain:Leucine-zipper	11	0.495942	0.0197885	281713, 511077, 517192, 515266, 617530, 777788, 537195, 515219, 514085, 281715, 281073	761	37	5701	2.22719	1	1	1
INTERPRO	IPR023210:NADP-dependent oxidoreductase domain	7	0.3156	0.0199814	617917, 527068, 785762, 538060, 511996, 782061, 782922	1941	18	15263	3.05802	1	1	1
INTERPRO	IPR001763:Rhodanese-like domain	8	0.360685	0.020501	782657, 614306, 538743, 507731, 539728, 539140, 540380, 539175	1941	23	15263	2.73512	1	1	1
INTERPRO	IPR003877:SPla/RYanodine receptor SPRY	15	0.676285	0.0216443	540265, 515661, 517666, 538657, 539899, 359715, 522632, 100138350, 614026, 531022, 514580, 504407, 525599, 520111, 539804	1941	62	15263	1.90245	1	1	1
GOTERM_CC_DIRECT	GO:0005737~cytoplasm	416	18.7556	0.0228317	514773, 286883, 414925, 514777, 286764, 538501, 512233, 514896, 782916, 614026, 540824, 618746, 534142, 523379, 281069, 282038, 536316, 511010, 510041, 510162, 510164, 286773, 540932, 616550, 538876, 535369, 787259, 407142, 782922, 616317, 525563, 526652, 534029, 281296, 777788, 515845, 533270, 513347, 522018, 617995, 504746, 353107, 780877, 522383, 282019, 525770, 522142, 353350, 534119, 789216,…	1817	2970	14126	1.08893	1	0.770268	0.766663
KEGG_PATHWAY	bta05169:Epstein-Barr virus infection	23	1.03697	0.0236486	513497, 511077, 539941, 407223, 286883, 513461, 521939, 100126048, 512456, 519217, 782684, 519018, 540378, 407173, 767904, 524810, 286849, 618906, 281667, 512943, 526392, 508233, 281073	811	113	6425	1.61251	0.998828	0.477296	0.465448
KEGG_PATHWAY	bta00240:Pyrimidine metabolism	20	0.901713	0.0236955	541028, 618296, 511587, 616992, 532399, 614103, 506946, 507945, 281568, 528960, 530642, 507631, 504652, 536316, 508167, 506131, 281363, 537616, 511858, 509241	811	94	6425	1.6856	0.998844	0.477296	0.465448
GOTERM_BP_DIRECT	GO:0000920~cell separation after cytokinesis	6	0.270514	0.0245096	533406, 513594, 541288, 527854, 507572, 615954	1616	14	12711	3.37102	1	1	0.999184
GOTERM_BP_DIRECT	GO:0006351~transcription, DNA-templated	91	4.1028	0.025863	538465, 519826, 286883, 414925, 404168, 513446, 286764, 515266, 407238, 516433, 617530, 618104, 523726, 281948, 616966, 282711, 530411, 613729, 533643, 506114, 505465, 509264, 618296, 518207, 287023, 407223, 515334, 535369, 615264, 616477, 784587, 614893, 100138350, 540818, 539040, 518321, 767828, 614852, 507905, 281938, 514085, 538594, 506945, 517192, 280962, 281730, 533379, 515928, 519808, 5396…	1616	582	12711	1.22986	1	1	0.999184
GOTERM_BP_DIRECT	GO:0032508~DNA duplex unwinding	7	0.3156	0.0260757	517812, 281302, 510132, 788127, 100299171, 506970, 540969	1616	19	12711	2.8979	1	1	0.999184
GOTERM_BP_DIRECT	GO:0006974~cellular response to DNA damage stimulus	23	1.03697	0.0261565	511077, 510164, 540206, 615392, 286764, 513500, 539020, 100138350, 519670, 540737, 507989, 508957, 534918, 531733, 787696, 768034, 613607, 525698, 539924, 515928, 527595, 505096, 514749	1616	113	12711	1.60099	1	1	0.999184
GOTERM_CC_DIRECT	GO:0016363~nuclear matrix	14	0.631199	0.0264639	540643, 522905, 537578, 615175, 404149, 515334, 534247, 359716, 515363, 533089, 519670, 530411, 533643, 281782	1817	57	14126	1.90949	1	0.813233	0.809426
GOTERM_CC_DIRECT	GO:0005730~nucleolus	92	4.14788	0.0266426	540265, 513523, 286764, 515266, 519302, 617179, 540948, 617456, 539196, 531274, 615712, 504535, 507524, 787696, 509426, 768014, 505465, 327683, 513835, 540272, 514405, 618296, 538876, 538238, 537503, 540455, 540378, 787259, 518321, 614852, 533462, 614017, 281935, 506979, 506945, 768327, 528432, 613957, 534029, 506421, 507751, 511723, 515928, 515845, 535056, 404149, 517743, 540444, 511442, 539217,…	1817	583	14126	1.22683	1	0.813233	0.809426
KEGG_PATHWAY	bta00380:Tryptophan metabolism	11	0.495942	0.0278007	782545, 518852, 508712, 515030, 530397, 282870, 508929, 338445, 506281, 281293, 511082	811	41	6425	2.1255	0.999648	0.508576	0.495952
GOTERM_MF_DIRECT	GO:0043539~protein serine/threonine kinase activator activity	5	0.225428	0.0287844	511451, 539090, 533199, 282089, 282173	1514	10	11928	3.93923	1	1	1
KEGG_PATHWAY	bta04672:Intestinal immune network for IgA production	12	0.541028	0.0288554	100848815, 506214, 282534, 281248, 524810, 282089, 414345, 286849, 514031, 525727, 407131, 618516	811	47	6425	2.02272	0.999741	0.508576	0.495952
UP_KEYWORDS	DNA-binding	109	4.91434	0.0288602	404168, 513446, 538865, 515343, 286764, 535632, 617530, 782916, 615510, 614788, 613729, 508138, 506114, 515219, 518207, 515334, 535369, 359715, 514085, 517192, 524236, 777788, 530506, 618320, 539492, 767618, 616028, 615851, 539771, 537195, 527829, 768039, 531406, 509917, 614915, 789216, 614918, 540251, 539924, 100297981, 786629, 517812, 518186, 281715, 516282, 100137721, 100295338, 281713, 526233…	2063	710	16137	1.20086	0.999989	0.675405	0.663252
UP_KEYWORDS	Prostaglandin biosynthesis	5	0.225428	0.0295164	282019, 617001, 509326, 282022, 782922	2063	10	16137	3.91105	0.999991	0.675405	0.663252
GOTERM_MF_DIRECT	GO:0030332~cyclin binding	4	0.180343	0.0302717	540932, 522980, 519217, 281061	1514	6	11928	5.25231	1	1	1
GOTERM_BP_DIRECT	GO:0032825~positive regulation of natural killer cell differentiation	4	0.180343	0.0304096	281248, 533125, 282233, 504526	1616	6	12711	5.24381	1	1	0.999184
GOTERM_BP_DIRECT	GO:0032006~regulation of TOR signaling	4	0.180343	0.0304096	515159, 526652, 508561, 519739	1616	6	12711	5.24381	1	1	0.999184
GOTERM_BP_DIRECT	GO:0046598~positive regulation of viral entry into host cell	4	0.180343	0.0304096	511037, 359715, 531022, 514580	1616	6	12711	5.24381	1	1	0.999184
GOTERM_BP_DIRECT	GO:0008584~male gonad development	12	0.541028	0.0306195	281999, 515012, 407238, 533115, 540444, 614673, 515297, 281948, 282152, 510459, 511317, 534849	1616	47	12711	2.00827	1	1	0.999184
GOTERM_MF_DIRECT	GO:0008017~microtubule binding	16	0.721371	0.0308005	327715, 414925, 538238, 616028, 527829, 280968, 507703, 280873, 521442, 527854, 768014, 281296, 506294, 508561, 541250, 510769	1514	71	11928	1.77543	1	1	1
GOTERM_CC_DIRECT	GO:0000940~condensed chromosome outer kinetochore	4	0.180343	0.0313894	507703, 537027, 515158, 509921	1817	6	14126	5.1829	1	0.874808	0.870713
GOTERM_CC_DIRECT	GO:0097197~tetraspanin-enriched microdomain	4	0.180343	0.0313894	522371, 539284, 282132, 539055	1817	6	14126	5.1829	1	0.874808	0.870713
SMART	SM00385:CYCLIN	9	0.405771	0.0316383	618330, 327679, 281667, 281668, 521939, 524870, 533526, 538436, 505200	991	31	7977	2.33694	1	1	1
INTERPRO	IPR006574:SPRY-associated	8	0.360685	0.032078	540265, 517666, 538657, 359715, 520111, 539804, 531022, 514580	1941	25	15263	2.51631	1	1	1
INTERPRO	IPR000086:NUDIX hydrolase domain	8	0.360685	0.032078	512320, 614183, 504993, 785611, 616931, 518859, 614149, 504826	1941	25	15263	2.51631	1	1	1
INTERPRO	IPR008271:Serine/threonine-protein kinase, active site	47	2.11903	0.032106	536561, 533270, 534781, 540206, 286883, 540404, 514777, 510253, 493708, 512233, 518897, 523900, 533199, 505369, 504437, 526227, 353351, 613808, 520088, 539627, 513678, 282131, 281061, 100849076, 539941, 100125774, 538238, 519558, 618631, 538897, 614251, 514787, 519217, 511190, 532332, 530210, 360192, 523998, 505945, 519251, 508208, 526376, 282325, 508424, 281598, 505353, 281073	1941	276	15263	1.33907	1	1	1
GOTERM_MF_DIRECT	GO:0008022~protein C-terminus binding	10	0.450857	0.0322824	613305, 506007, 281348, 281157, 533115, 515371, 615310, 515363, 540824, 514749	1514	36	11928	2.18846	1	1	1
KEGG_PATHWAY	bta04612:Antigen processing and presentation	16	0.721371	0.0325325	510041, 539884, 100126048, 782684, 407173, 767904, 525727, 524959, 281713, 100848815, 540190, 506214, 282534, 281237, 508720, 282254	811	72	6425	1.76052	0.999911	0.539657	0.526262
GOTERM_BP_DIRECT	GO:0010332~response to gamma radiation	7	0.3156	0.0333564	511077, 515105, 615392, 540404, 522908, 518897, 515845	1616	20	12711	2.753	1	1	0.999184
GOTERM_CC_DIRECT	GO:0000793~condensed chromosome	6	0.270514	0.0345494	522905, 787696, 519217, 537503, 540444, 515845	1817	15	14126	3.10974	1	0.894209	0.890024
GOTERM_CC_DIRECT	GO:0000777~condensed chromosome kinetochore	10	0.450857	0.0348755	514564, 513551, 414925, 509117, 505011, 617456, 505284, 782916, 615953, 518186	1817	36	14126	2.15954	1	0.894209	0.890024
GOTERM_BP_DIRECT	GO:0006633~fatty acid biosynthetic process	9	0.405771	0.0359173	513530, 613658, 525154, 503578, 511961, 353120, 504481, 535192, 533020	1616	31	12711	2.2836	1	1	0.999184
KEGG_PATHWAY	bta05416:Viral myocarditis	14	0.631199	0.0378739	100126048, 782684, 407173, 767904, 524810, 286849, 541308, 525727, 407131, 282714, 100848815, 506214, 282534, 414345	811	61	6425	1.81824	0.999981	0.565591	0.551551
GOTERM_BP_DIRECT	GO:0051607~defense response to virus	20	0.901713	0.0382921	618296, 514896, 540519, 618737, 286849, 787967, 514580, 615107, 281535, 506415, 280873, 789216, 281237, 521795, 654488, 100298356, 782472, 281871, 414345, 510317	1616	98	12711	1.60525	1	1	0.999184
UP_KEYWORDS	Immunity	29	1.30748	0.03864	510593, 514896, 540444, 407173, 618722, 286849, 505647, 100848815, 506415, 281368, 506214, 282534, 280873, 789216, 613729, 281048, 282013, 510688, 618296, 100126048, 782684, 100125916, 531022, 518321, 507749, 281535, 282325, 505676, 782472	2063	156	16137	1.45411	1	0.835053	0.820027
INTERPRO	IPR006671:Cyclin, N-terminal	8	0.360685	0.0392329	618330, 327679, 281667, 281668, 521939, 533526, 538436, 505200	1941	26	15263	2.41953	1	1	1
INTERPRO	IPR015797:NUDIX hydrolase domain-like	8	0.360685	0.0392329	512320, 614183, 504993, 785611, 616931, 518859, 614149, 504826	1941	26	15263	2.41953	1	1	1
KEGG_PATHWAY	bta05222:Small cell lung cancer	17	0.766456	0.039264	535043, 511077, 282191, 538436, 519217, 535369, 519018, 527124, 767985, 533526, 508632, 506387, 511602, 508233, 282152, 692183, 281073	811	80	6425	1.68349	0.999988	0.565591	0.551551
UP_SEQ_FEATURE	binding site:Substrate; via amide nitrogen	6	0.270514	0.0395729	533836, 535883, 511222, 614320, 512070, 539771	761	15	5701	2.99658	1	1	1
KEGG_PATHWAY	bta04728:Dopaminergic synapse	23	1.03697	0.0401128	536561, 539941, 539521, 511273, 517006, 408013, 338445, 520404, 514261, 281715, 618906, 281713, 505757, 533527, 281797, 282325, 281204, 281793, 512943, 782110, 282471, 529590, 281293	811	119	6425	1.5312	0.99999	0.565591	0.551551
GOTERM_BP_DIRECT	GO:0007605~sensory perception of sound	18	0.811542	0.0409823	535023, 540657, 537578, 518974, 408013, 407142, 407154, 527499, 504316, 505167, 539090, 538836, 529462, 537914, 539837, 535824, 100125320, 517519	1616	86	12711	1.64631	1	1	0.999184
GOTERM_BP_DIRECT	GO:0002474~antigen processing and presentation of peptide antigen via MHC class I	5	0.225428	0.0410128	100126048, 505676, 782684, 407173, 100125916	1616	11	12711	3.57533	1	1	0.999184
GOTERM_BP_DIRECT	GO:0007019~microtubule depolymerization	5	0.225428	0.0410128	533161, 537566, 281492, 616317, 511170	1616	11	12711	3.57533	1	1	0.999184
PIR_SUPERFAMILY	PIRSF000939:dual specificity protein phosphatase (MAP kinase phosphatase)	4	0.180343	0.041043	614306, 539140, 540380, 539175	176	7	1461	4.74351	0.998552	1	1
INTERPRO	IPR020084:NUDIX hydrolase, conserved site	5	0.225428	0.0410764	614183, 504993, 785611, 616931, 614149	1941	11	15263	3.57431	1	1	1
UP_KEYWORDS	MHC I	5	0.225428	0.0417906	100126048, 505676, 782684, 407173, 100125916	2063	11	16137	3.5555	1	0.855608	0.840211
GOTERM_BP_DIRECT	GO:0032147~activation of protein kinase activity	7	0.3156	0.0418331	511451, 506029, 507226, 508363, 282131, 533285, 504746	1616	21	12711	2.62191	1	1	0.999184
GOTERM_CC_DIRECT	GO:0042612~MHC class I protein complex	5	0.225428	0.0426082	100126048, 505676, 782684, 407173, 100125916	1817	11	14126	3.5338	1	1	0.996875
GOTERM_CC_DIRECT	GO:0005789~endoplasmic reticulum membrane	57	2.56988	0.0432562	407159, 507080, 514490, 615114, 525154, 504650, 507488, 768052, 282870, 510688, 519739, 505060, 407225, 510483, 515773, 526726, 614334, 614774, 614775, 530151, 767902, 614612, 445422, 614217, 505735, 281535, 531676, 504287, 533137, 504481, 282022, 539837, 507076, 788719, 540640, 514394, 508949, 614128, 614834, 506415, 509326, 282214, 282299, 509687, 507222, 618274, 538731, 280901, 281715, 505558,…	1817	348	14126	1.27339	1	1	0.996875
GOTERM_MF_DIRECT	GO:0042803~protein homodimerization activity	38	1.71326	0.0433063	506291, 414925, 512411, 515266, 512456, 538404, 281229, 521073, 100140801, 505369, 508712, 280951, 505167, 504851, 523752, 281365, 282132, 282152, 512320, 786629, 515034, 540818, 527219, 525716, 281715, 281999, 506945, 526376, 530642, 281157, 281730, 533115, 535315, 281573, 540262, 508343, 518859, 281073	1514	220	11928	1.36083	1	1	1
GOTERM_MF_DIRECT	GO:0004844~uracil DNA N-glycosylase activity	3	0.135257	0.044166	539771, 511381, 517825	1514	3	11928	7.87847	1	1	1
GOTERM_BP_DIRECT	GO:0070206~protein trimerization	3	0.135257	0.0443075	614671, 359715, 520111	1616	3	12711	7.86572	1	1	0.999184
GOTERM_BP_DIRECT	GO:0031577~spindle checkpoint	3	0.135257	0.0443075	414925, 515158, 360192	1616	3	12711	7.86572	1	1	0.999184
GOTERM_BP_DIRECT	GO:0051661~maintenance of centrosome location	3	0.135257	0.0443075	513654, 538314, 534849	1616	3	12711	7.86572	1	1	0.999184
GOTERM_BP_DIRECT	GO:0045143~homologous chromosome segregation	3	0.135257	0.0443075	538238, 506740, 508043	1616	3	12711	7.86572	1	1	0.999184
INTERPRO	IPR005122:Uracil-DNA glycosylase-like	3	0.135257	0.0443437	539771, 511381, 517825	1941	3	15263	7.86347	1	1	1
INTERPRO	IPR005640:Hepatic lectin, N-terminal	3	0.135257	0.0443437	514833, 531519, 509121	1941	3	15263	7.86347	1	1	1
INTERPRO	IPR001613:Flavin amine oxidase	3	0.135257	0.0443437	782545, 338445, 281293	1941	3	15263	7.86347	1	1	1
INTERPRO	IPR026748:Clarin	3	0.135257	0.0443437	100125941, 538836, 617290	1941	3	15263	7.86347	1	1	1
INTERPRO	IPR001870:B30.2/SPRY domain	15	0.676285	0.0447041	540265, 515661, 517666, 538657, 539899, 359715, 522632, 100138350, 614026, 531022, 514580, 504407, 525599, 520111, 539804	1941	68	15263	1.73459	1	1	1
GOTERM_BP_DIRECT	GO:0000082~G1/S transition of mitotic cell cycle	10	0.450857	0.0448454	513497, 508208, 505886, 613318, 615282, 533526, 538436, 519217, 508424, 534142	1616	38	12711	2.06993	1	1	0.999184
GOTERM_CC_DIRECT	GO:0035098~ESC/E(Z) complex	6	0.270514	0.0450836	537167, 508957, 407223, 538774, 533087, 528253	1817	16	14126	2.91538	1	1	0.996875
GOTERM_CC_DIRECT	GO:0097149~centralspindlin complex	3	0.135257	0.0453139	504746, 515748, 514618	1817	3	14126	7.77435	1	1	0.996875
SMART	SM00729:Elp3	4	0.180343	0.0453804	506415, 530865, 615755, 514086	991	7	7977	4.59968	1	1	1
KEGG_PATHWAY	bta05161:Hepatitis B	25	1.12714	0.0459528	414925, 615013, 533199, 535490, 281667, 533526, 282871, 508233, 100297981, 513497, 511077, 539941, 521939, 538436, 519217, 535369, 281715, 281713, 281535, 526233, 282325, 282488, 282089, 510814, 281073	811	134	6425	1.47804	0.999998	0.61708	0.601763
GOTERM_MF_DIRECT	GO:0050072~m7G(5')pppN diphosphatase activity	4	0.180343	0.0480514	512320, 614183, 785611, 616931	1514	7	11928	4.50198	1	1	1
KEGG_PATHWAY	bta03030:DNA replication	9	0.405771	0.0482214	517812, 281302, 504367, 509258, 100124507, 506970, 539924, 537616, 540969	811	33	6425	2.16063	0.999999	0.618111	0.602768
GOTERM_BP_DIRECT	GO:0030388~fructose 1,6-bisphosphate metabolic process	4	0.180343	0.0482618	514066, 615392, 504584, 515263	1616	7	12711	4.4947	1	1	0.999184
INTERPRO	IPR006638:Elongator protein 3/MiaB/NifB	4	0.180343	0.0483185	506415, 530865, 615755, 514086	1941	7	15263	4.49341	1	1	1
INTERPRO	IPR022168:Protein of unknown function DUF3699	4	0.180343	0.0483185	618905, 539444, 616153, 540409	1941	7	15263	4.49341	1	1	1
UP_SEQ_FEATURE	site:Cleavage; by autocatalysis	3	0.135257	0.0485318	510593, 282328, 282013	761	3	5701	7.49146	1	1	1
GOTERM_CC_DIRECT	GO:0097431~mitotic spindle pole	4	0.180343	0.049757	513654, 508561, 512904, 534849	1817	7	14126	4.44249	1	1	0.996875
GOTERM_MF_DIRECT	GO:0003682~chromatin binding	48	2.16411	0.0518811	506390, 515105, 537652, 540404, 615175, 513523, 407238, 506809, 511080, 281948, 767910, 534142, 525770, 522142, 767985, 787696, 505147, 786025, 540251, 506970, 508233, 507122, 100859923, 281061, 515957, 100297981, 514749, 287023, 541305, 534170, 522908, 539020, 614673, 359716, 540933, 507905, 281938, 540737, 281715, 613318, 282325, 281730, 525346, 526392, 509135, 519808, 505096, 528253	1514	293	11928	1.29067	1	1	1
GOTERM_BP_DIRECT	GO:0042632~cholesterol homeostasis	11	0.495942	0.0525547	286772, 541305, 504287, 282346, 615310, 535192, 538914, 507176, 280815, 511716, 782603	1616	45	12711	1.92273	1	1	0.999184
GOTERM_CC_DIRECT	GO:0000784~nuclear chromosome, telomeric region	16	0.721371	0.0525732	537167, 517812, 513523, 286764, 510132, 539794, 540969, 768019, 281302, 788127, 533115, 506970, 280691, 539924, 281061, 514749	1817	75	14126	1.65853	1	1	0.996875
KEGG_PATHWAY	bta05322:Systemic lupus erythematosus	22	0.991885	0.0536603	537167, 617043, 517356, 359715, 524810, 523702, 286849, 616634, 525727, 407131, 507749, 100848815, 531733, 506214, 282534, 281237, 613618, 100297758, 524236, 100299831, 280691, 414345	811	116	6425	1.50251	1	0.657921	0.64159
GOTERM_BP_DIRECT	GO:0000132~establishment of mitotic spindle orientation	6	0.270514	0.0549127	513654, 539090, 515158, 538789, 511084, 510769	1616	17	12711	2.77614	1	1	0.999184
GOTERM_BP_DIRECT	GO:0006611~protein export from nucleus	6	0.270514	0.0549127	506029, 504986, 514215, 282089, 614921, 100297981	1616	17	12711	2.77614	1	1	0.999184
GOTERM_MF_DIRECT	GO:0008253~5'-nucleotidase activity	5	0.225428	0.055203	616992, 532399, 281363, 511858, 514296	1514	12	11928	3.28269	1	1	1
GOTERM_MF_DIRECT	GO:0004467~long-chain fatty acid-CoA ligase activity	5	0.225428	0.055203	515577, 533016, 536628, 100138312, 535727	1514	12	11928	3.28269	1	1	1
GOTERM_BP_DIRECT	GO:0006335~DNA replication-dependent nucleosome assembly	5	0.225428	0.0554969	504535, 512427, 511654, 280691, 510538	1616	12	12711	3.27738	1	1	0.999184
GOTERM_BP_DIRECT	GO:0007051~spindle organization	5	0.225428	0.0554969	504585, 507864, 617312, 539251, 534849	1616	12	12711	3.27738	1	1	0.999184
GOTERM_CC_DIRECT	GO:0000786~nucleosome	11	0.495942	0.0562175	537167, 531733, 530642, 281423, 613618, 100297758, 524236, 280691, 509275, 515957, 511901	1817	45	14126	1.9004	1	1	0.996875
GOTERM_BP_DIRECT	GO:0090307~mitotic spindle assembly	8	0.360685	0.0563378	414925, 507226, 510420, 508467, 768014, 518897, 510995, 523998	1616	28	12711	2.24735	1	1	0.999184
UP_KEYWORDS	Aminopeptidase	5	0.225428	0.0565137	504350, 506882, 507384, 533042, 526052	2063	12	16137	3.25921	1	1	0.984536
GOTERM_BP_DIRECT	GO:0009952~anterior/posterior pattern specification	14	0.631199	0.0566292	536011, 539048, 519403, 512233, 521962, 615851, 100848736, 768039, 100295338, 505147, 281598, 540251, 282131, 510459	1616	64	12711	1.72063	1	1	0.999184
KEGG_PATHWAY	bta00260:Glycine, serine and threonine metabolism	10	0.450857	0.0571338	539159, 504453, 516783, 515067, 533910, 497025, 511957, 317723, 338445, 281293	811	40	6425	1.98058	1	0.671322	0.654658
GOTERM_CC_DIRECT	GO:0035371~microtubule plus-end	5	0.225428	0.0575839	533161, 504585, 541234, 507864, 528839	1817	12	14126	3.23931	1	1	0.996875
GOTERM_BP_DIRECT	GO:0009636~response to toxic substance	9	0.405771	0.0588273	522908, 511661, 282488, 614673, 510953, 282870, 504483, 282471, 533065	1616	34	12711	2.0821	1	1	0.999184
UP_SEQ_FEATURE	nucleotide phosphate-binding region:ATP	39	1.75834	0.0591333	522917, 286883, 513545, 513523, 782916, 509966, 280939, 280716, 280715, 530855, 282714, 505369, 504437, 281302, 527854, 768014, 504652, 506970, 539924, 514405, 506294, 282131, 281061, 514749, 517812, 538579, 538238, 519217, 360192, 534296, 514085, 282325, 530642, 521442, 533115, 281598, 517947, 508581, 281073	761	222	5701	1.31607	1	1	1
UP_SEQ_FEATURE	DNA-binding region:Basic motif	11	0.495942	0.0599992	281713, 511077, 506945, 517192, 515266, 617530, 536504, 537195, 515219, 281938, 281715	761	44	5701	1.87286	1	1	1
UP_SEQ_FEATURE	binding site:Substrate	28	1.2624	0.0608596	539159, 509481, 540303, 515321, 614320, 512070, 515263, 539771, 280930, 508158, 282652, 281363, 327669, 514066, 535883, 538876, 515030, 530397, 534594, 533020, 782922, 505558, 525563, 533836, 512259, 508343, 507130, 282340	761	150	5701	1.39841	1	1	1
GOTERM_BP_DIRECT	GO:0071479~cellular response to ionizing radiation	7	0.3156	0.0625265	513497, 515118, 513642, 534964, 514142, 504746, 514749	1616	23	12711	2.39391	1	1	0.999184
GOTERM_BP_DIRECT	GO:0034097~response to cytokine	7	0.3156	0.0625265	517192, 526392, 509135, 508233, 513700, 282152, 510814	1616	23	12711	2.39391	1	1	0.999184
GOTERM_BP_DIRECT	GO:0033344~cholesterol efflux	7	0.3156	0.0625265	286772, 511762, 505830, 504287, 282346, 538914, 280815	1616	23	12711	2.39391	1	1	0.999184
KEGG_PATHWAY	bta00310:Lysine degradation	12	0.541028	0.0631068	782887, 518852, 786620, 507159, 540197, 515928, 767828, 520865, 508929, 534913, 537241, 511082	811	53	6425	1.79373	1	0.711845	0.694175
GOTERM_BP_DIRECT	GO:0007049~cell cycle	18	0.811542	0.0647741	515016, 515249, 517812, 513446, 538436, 359715, 618104, 100137721, 526376, 524870, 504535, 530411, 281302, 522980, 353120, 512427, 506970, 539924	1616	91	12711	1.55586	1	1	0.999184
KEGG_PATHWAY	bta00100:Steroid biosynthesis	6	0.270514	0.0663685	525154, 504287, 541302, 504481, 282384, 505060	811	18	6425	2.64077	1	0.719843	0.701975
INTERPRO	IPR000330:SNF2-related	8	0.360685	0.0666024	539633, 531369, 522908, 537503, 782916, 540933, 100140639, 530506	1941	29	15263	2.16923	1	1	1
UP_KEYWORDS	Repressor	26	1.17223	0.0674002	539696, 414925, 513446, 515266, 524118, 515363, 523726, 530411, 789216, 515219, 786629, 287023, 534170, 515334, 616477, 784587, 767828, 539040, 533087, 514085, 281715, 100137721, 506945, 281730, 777788, 281270	2063	144	16137	1.41232	1	1	0.984536
GOTERM_BP_DIRECT	GO:0071260~cellular response to mechanical stimulus	9	0.405771	0.0681253	539941, 782633, 281535, 282653, 282488, 615013, 513678, 540824, 286849	1616	35	12711	2.02261	1	1	0.999184
UP_KEYWORDS	Cyclin	8	0.360685	0.0681881	618330, 327679, 281667, 281668, 521939, 533526, 538436, 505200	2063	29	16137	2.15782	1	1	0.984536
GOTERM_BP_DIRECT	GO:0001824~blastocyst development	6	0.270514	0.0683667	614538, 503578, 508503, 493708, 512427, 523998	1616	18	12711	2.62191	1	1	0.999184
INTERPRO	IPR004012:RUN	6	0.270514	0.0684842	525116, 539779, 523588, 539734, 507809, 518366	1941	18	15263	2.62116	1	1	1
UP_KEYWORDS	DNA replication	12	0.541028	0.0687821	504535, 517812, 281302, 513523, 504367, 100299171, 512427, 100124507, 506970, 539924, 537616, 540969	2063	53	16137	1.77104	1	1	0.984536
GOTERM_MF_DIRECT	GO:0031957~very long-chain fatty acid-CoA ligase activity	4	0.180343	0.06979	515577, 533016, 536628, 535727	1514	8	11928	3.93923	1	1	1
GOTERM_MF_DIRECT	GO:0004017~adenylate kinase activity	4	0.180343	0.06979	615606, 788127, 280716, 280715	1514	8	11928	3.93923	1	1	1
GOTERM_CC_DIRECT	GO:0035861~site of double-strand break	8	0.360685	0.0700011	507989, 508957, 531733, 788127, 514142, 508938, 530506, 514749	1817	29	14126	2.14465	1	1	0.996875
UP_KEYWORDS	Dioxygenase	9	0.405771	0.07006	614735, 514462, 286820, 507159, 530397, 508343, 282022, 615764, 507905	2063	35	16137	2.0114	1	1	0.984536
GOTERM_BP_DIRECT	GO:0019985~translesion synthesis	4	0.180343	0.0700836	523362, 534918, 511080, 540737	1616	8	12711	3.93286	1	1	0.999184
GOTERM_BP_DIRECT	GO:0035999~tetrahydrofolate interconversion	4	0.180343	0.0700836	497032, 507631, 513372, 534296	1616	8	12711	3.93286	1	1	0.999184
GOTERM_BP_DIRECT	GO:0006103~2-oxoglutarate metabolic process	4	0.180343	0.0700836	327669, 508712, 618400, 508929	1616	8	12711	3.93286	1	1	0.999184
GOTERM_BP_DIRECT	GO:0010224~response to UV-B	4	0.180343	0.0700836	614915, 522908, 533115, 508233	1616	8	12711	3.93286	1	1	0.999184
INTERPRO	IPR002109:Glutaredoxin	4	0.180343	0.0701616	527289, 614672, 511528, 505935	1941	8	15263	3.93174	1	1	1
GOTERM_CC_DIRECT	GO:0009925~basal plasma membrane	6	0.270514	0.0712812	535043, 782368, 282653, 533016, 511203, 280939	1817	18	14126	2.59145	1	1	0.996875
GOTERM_MF_DIRECT	GO:0008191~metalloendopeptidase inhibitor activity	5	0.225428	0.0719891	781644, 511211, 100298356, 618737, 281350	1514	13	11928	3.03018	1	1	1
GOTERM_CC_DIRECT	GO:0033268~node of Ranvier	4	0.180343	0.0721697	511211, 511203, 618204, 529590	1817	8	14126	3.88718	1	1	0.996875
GOTERM_BP_DIRECT	GO:0010975~regulation of neuron projection development	5	0.225428	0.0723592	539933, 533248, 281492, 510769, 613942	1616	13	12711	3.02528	1	1	0.999184
GOTERM_BP_DIRECT	GO:0051604~protein maturation	5	0.225428	0.0723592	522371, 511345, 538668, 539284, 539055	1616	13	12711	3.02528	1	1	0.999184
GOTERM_BP_DIRECT	GO:0051290~protein heterotetramerization	5	0.225428	0.0723592	510132, 521115, 508167, 280691, 533020	1616	13	12711	3.02528	1	1	0.999184
GOTERM_BP_DIRECT	GO:0007088~regulation of mitotic nuclear division	5	0.225428	0.0723592	515080, 493708, 514679, 540077, 534142	1616	13	12711	3.02528	1	1	0.999184
INTERPRO	IPR019956:Ubiquitin subgroup	5	0.225428	0.0724614	282847, 514391, 506002, 281871, 286839	1941	13	15263	3.02441	1	1	1
INTERPRO	IPR011489:EMI domain	5	0.225428	0.0724614	613671, 540451, 788927, 512308, 506282	1941	13	15263	3.02441	1	1	1
GOTERM_BP_DIRECT	GO:0097192~extrinsic apoptotic signaling pathway in absence of ligand	7	0.3156	0.0747754	536561, 782633, 504851, 282488, 615264, 615013, 282152	1616	24	12711	2.29417	1	1	0.999184
KEGG_PATHWAY	bta00051:Fructose and mannose metabolism	8	0.360685	0.0747861	614868, 514066, 615392, 508954, 504584, 617688, 537070, 515263	811	30	6425	2.11262	1	0.781099	0.76171
SMART	SM00336:BBOX	11	0.495942	0.0751465	540265, 517666, 514896, 538657, 359715, 522632, 520111, 539804, 531022, 533296, 514580	991	49	7977	1.80702	1	1	1
INTERPRO	IPR016040:NAD(P)-binding domain	30	1.35257	0.0756851	281093, 518852, 515321, 520897, 539276, 787967, 353107, 508954, 505167, 539728, 281188, 508158, 282652, 511957, 507361, 614491, 538876, 526726, 617688, 520865, 534594, 534296, 533020, 404131, 505558, 533836, 532489, 281730, 281650, 512259	1941	174	15263	1.35577	1	1	1
GOTERM_BP_DIRECT	GO:0007628~adult walking behavior	8	0.360685	0.0775852	100140108, 286772, 537578, 281296, 281198, 529590, 514394, 614976	1616	30	12711	2.09752	1	1	0.999184
GOTERM_BP_DIRECT	GO:0007265~Ras protein signal transduction	8	0.360685	0.0775852	513497, 533270, 281667, 505886, 519217, 519269, 514962, 533125	1616	30	12711	2.09752	1	1	0.999184
GOTERM_BP_DIRECT	GO:0048146~positive regulation of fibroblast proliferation	9	0.405771	0.0782745	513497, 511077, 327679, 513500, 407238, 282653, 535369, 282089, 504526	1616	36	12711	1.96643	1	1	0.999184
UP_KEYWORDS	Ligase	24	1.08206	0.0795551	510162, 514586, 515577, 538772, 538579, 514896, 540937, 359715, 100124507, 531022, 513372, 514394, 534296, 508949, 514580, 525894, 530411, 506764, 509624, 353120, 506131, 281581, 515902, 532903	2063	133	16137	1.41151	1	1	0.984536
GOTERM_MF_DIRECT	GO:0034431~bis(5'-adenosyl)-hexaphosphatase activity	3	0.135257	0.0809566	614183, 785611, 616931	1514	4	11928	5.90885	1	1	1
GOTERM_MF_DIRECT	GO:0034432~bis(5'-adenosyl)-pentaphosphatase activity	3	0.135257	0.0809566	614183, 785611, 616931	1514	4	11928	5.90885	1	1	1
GOTERM_MF_DIRECT	GO:0000298~endopolyphosphatase activity	3	0.135257	0.0809566	614183, 785611, 616931	1514	4	11928	5.90885	1	1	1
GOTERM_MF_DIRECT	GO:0008486~diphosphoinositol-polyphosphate diphosphatase activity	3	0.135257	0.0809566	614183, 785611, 616931	1514	4	11928	5.90885	1	1	1
GOTERM_MF_DIRECT	GO:0070182~DNA polymerase binding	3	0.135257	0.0809566	522442, 515845, 514749	1514	4	11928	5.90885	1	1	1
GOTERM_BP_DIRECT	GO:1901911~adenosine 5'-(hexahydrogen pentaphosphate) catabolic process	3	0.135257	0.0812033	614183, 785611, 616931	1616	4	12711	5.89929	1	1	0.999184
GOTERM_BP_DIRECT	GO:0010614~negative regulation of cardiac muscle hypertrophy	3	0.135257	0.0812033	538874, 615310, 511528	1616	4	12711	5.89929	1	1	0.999184
GOTERM_BP_DIRECT	GO:0045132~meiotic chromosome segregation	3	0.135257	0.0812033	353350, 539217, 614056	1616	4	12711	5.89929	1	1	0.999184
GOTERM_BP_DIRECT	GO:0046602~regulation of mitotic centrosome separation	3	0.135257	0.0812033	508467, 513678, 523998	1616	4	12711	5.89929	1	1	0.999184
GOTERM_BP_DIRECT	GO:1901907~diadenosine pentaphosphate catabolic process	3	0.135257	0.0812033	614183, 785611, 616931	1616	4	12711	5.89929	1	1	0.999184
GOTERM_BP_DIRECT	GO:0071543~diphosphoinositol polyphosphate metabolic process	3	0.135257	0.0812033	614183, 785611, 616931	1616	4	12711	5.89929	1	1	0.999184
GOTERM_BP_DIRECT	GO:1901909~diadenosine hexaphosphate catabolic process	3	0.135257	0.0812033	614183, 785611, 616931	1616	4	12711	5.89929	1	1	0.999184
GOTERM_BP_DIRECT	GO:1901381~positive regulation of potassium ion transmembrane transport	3	0.135257	0.0812033	508071, 539971, 524284	1616	4	12711	5.89929	1	1	0.999184
GOTERM_BP_DIRECT	GO:0007100~mitotic centrosome separation	3	0.135257	0.0812033	504437, 508467, 510769	1616	4	12711	5.89929	1	1	0.999184
GOTERM_BP_DIRECT	GO:0070192~chromosome organization involved in meiotic cell cycle	3	0.135257	0.0812033	788127, 618398, 514749	1616	4	12711	5.89929	1	1	0.999184
KEGG_PATHWAY	bta04010:MAPK signaling pathway	39	1.75834	0.0824884	618481, 286883, 519269, 615432, 533199, 616503, 618405, 539175, 505369, 533527, 540190, 526227, 281048, 512943, 508233, 282254, 515159, 511077, 539941, 539140, 533125, 511190, 408013, 519251, 616317, 618906, 614306, 517192, 784075, 282325, 282488, 526392, 281296, 781184, 282089, 777788, 281350, 540380, 281073	811	241	6425	1.28203	1	0.830776	0.810154
GOTERM_CC_DIRECT	GO:0005743~mitochondrial inner membrane	46	2.07394	0.0826593	539773, 515228, 618047, 519302, 514753, 510058, 614343, 515363, 613498, 280716, 508928, 789903, 539494, 511082, 614834, 613802, 506415, 533669, 507347, 520682, 509502, 510566, 510324, 512325, 281481, 511913, 327669, 510780, 515014, 511375, 515773, 337927, 616477, 515990, 505728, 509816, 282422, 614906, 281158, 507631, 532389, 521960, 327696, 510957, 282480, 526295	1817	285	14126	1.25481	1	1	0.996875
GOTERM_BP_DIRECT	GO:0045454~cell redox homeostasis	12	0.541028	0.0827308	281999, 527289, 533910, 618015, 531367, 614672, 509037, 777788, 535714, 511528, 505935, 526295	1616	55	12711	1.71616	1	1	0.999184
GOTERM_CC_DIRECT	GO:1990111~spermatoproteasome complex	3	0.135257	0.0829585	510593, 282328, 282013	1817	4	14126	5.83076	1	1	0.996875
GOTERM_CC_DIRECT	GO:0000796~condensin complex	3	0.135257	0.0829585	353350, 504477, 539217	1817	4	14126	5.83076	1	1	0.996875
GOTERM_CC_DIRECT	GO:0000778~condensed nuclear chromosome kinetochore	3	0.135257	0.0829585	537027, 538789, 507661	1817	4	14126	5.83076	1	1	0.996875
GOTERM_BP_DIRECT	GO:0009058~biosynthetic process	6	0.270514	0.0834707	516864, 508712, 618400, 508929, 526175, 280901	1616	19	12711	2.48391	1	1	0.999184
INTERPRO	IPR018503:Tetraspanin, conserved site	6	0.270514	0.083608	280746, 404156, 514741, 538668, 511435, 539055	1941	19	15263	2.4832	1	1	1
COG_ONTOLOGY	Amino acid transport and metabolism	10	0.450857	0.0836695	532835, 528454, 504453, 538526, 504350, 281365, 515186, 338445, 537241, 514617	181	45	1489	1.82812	0.960561	1	1
UP_KEYWORDS	NADP	20	0.901713	0.0845622	516864, 407159, 327669, 281093, 788719, 617001, 538876, 497032, 520897, 520865, 533020, 614612, 782922, 404131, 505558, 533836, 505167, 281650, 282384, 505060	2063	107	16137	1.46208	1	1	0.984536
UP_SEQ_FEATURE	metal ion-binding site:Iron (heme axial ligand)	9	0.405771	0.0850322	282422, 509326, 282214, 516522, 530397, 282022, 327696, 281739, 505060	761	35	5701	1.92638	1	1	1
GOTERM_BP_DIRECT	GO:0007166~cell surface receptor signaling pathway	24	1.08206	0.0860812	783998, 404156, 781222, 510397, 511114, 538668, 515433, 514741, 280907, 539284, 521831, 614982, 539055, 522371, 280746, 504992, 534326, 526347, 281782, 514803, 282113, 508343, 511435, 526460	1616	135	12711	1.39835	1	1	0.999184
GOTERM_MF_DIRECT	GO:0043130~ubiquitin binding	10	0.450857	0.086944	530316, 540447, 534918, 767985, 523752, 100141289, 506002, 540824, 514394, 520170	1514	43	11928	1.8322	1	1	1
GOTERM_CC_DIRECT	GO:0005741~mitochondrial outer membrane	15	0.676285	0.0872366	782545, 615392, 783566, 515773, 540937, 337927, 615013, 515363, 338445, 506415, 534217, 504851, 535315, 282152, 281293	1817	74	14126	1.57588	1	1	0.996875
GOTERM_MF_DIRECT	GO:0000062~fatty-acyl-CoA binding	7	0.3156	0.087712	353160, 614508, 504287, 511222, 783375, 512070, 514969	1514	25	11928	2.20597	1	1	1
INTERPRO	IPR003879:Butyrophylin-like	10	0.450857	0.0879087	540265, 517666, 525599, 538657, 359715, 522632, 520111, 539804, 531022, 514580	1941	43	15263	1.82871	1	1	1
UP_KEYWORDS	DNA recombination	7	0.3156	0.0902715	615133, 540444, 353120, 618239, 100124507, 614852, 514749	2063	25	16137	2.19019	1	1	0.984536
GOTERM_MF_DIRECT	GO:0000400~four-way junction DNA binding	5	0.225428	0.0910473	613729, 533115, 540444, 618398, 514749	1514	14	11928	2.81374	1	1	1
UP_KEYWORDS	Steroid metabolism	8	0.360685	0.0919616	407159, 281157, 282422, 515773, 282652, 280815, 282384, 505060	2063	31	16137	2.01861	1	1	0.984536
SMART	SM00667:LisH	6	0.270514	0.0924856	514354, 512354, 616564, 505570, 614026, 530184	991	20	7977	2.41483	1	1	1
GOTERM_CC_DIRECT	GO:0005657~replication fork	5	0.225428	0.0947084	531733, 530411, 539020, 512207, 513678	1817	14	14126	2.77655	1	1	0.996875
GOTERM_MF_DIRECT	GO:0051536~iron-sulfur cluster binding	4	0.180343	0.0951032	533109, 615755, 511528, 514086	1514	9	11928	3.50154	1	1	1
GOTERM_BP_DIRECT	GO:0017015~regulation of transforming growth factor beta receptor signaling pathway	4	0.180343	0.095487	100125763, 615310, 282089, 533296	1616	9	12711	3.49587	1	1	0.999184
INTERPRO	IPR008343:Mitogen-activated protein (MAP) kinase phosphatase	4	0.180343	0.0955877	614306, 539140, 540380, 539175	1941	9	15263	3.49488	1	1	1
GOTERM_CC_DIRECT	GO:0031616~spindle pole centrosome	4	0.180343	0.0982157	509161, 504437, 538314, 360192	1817	9	14126	3.45527	1	1	0.996875
KEGG_PATHWAY	bta05310:Asthma	8	0.360685	0.0993962	100848815, 506214, 282534, 524810, 100125948, 404072, 286849, 525727	811	32	6425	1.98058	1	0.95435	0.930661
UP_KEYWORDS	Motor protein	15	0.676285	0.0998455	533161, 511273, 537566, 541234, 281935, 514261, 511170, 282714, 530435, 527854, 768014, 538109, 535824, 506294, 515748	2063	76	16137	1.54384	1	1	0.984536

## Sheet: -15down
Category	Term	Count	%	PValue	Genes	List Total	Pop Hits	Pop Total	Fold Enrichment	Bonferroni	Benjamini	FDR
KEGG_PATHWAY	bta04110:Cell cycle	24	4.17391	5.21138e-12	511077, 517812, 521939, 538436, 513523, 538238, 537027, 519217, 515376, 540322, 535369, 515301, 515499, 519018, 504869, 281667, 504367, 506740, 534579, 506970, 513678, 507122, 282370, 541184	221	117	6425	5.96357	1.19862e-09	1.19862e-09	1.18819e-09
UP_KEYWORDS	Cell cycle	33	5.73913	7.20165e-12	515249, 540206, 515287, 767819, 782916, 616028, 509921, 507703, 281667, 504535, 767985, 530411, 507226, 505200, 534579, 510809, 506970, 512427, 282370, 514564, 786629, 517812, 538436, 538238, 519217, 515158, 614434, 100137721, 613318, 506962, 509117, 508561, 534849	547	227	16137	4.28868	1.77882e-09	1.77881e-09	1.62757e-09
GOTERM_CC_DIRECT	GO:0005730~nucleolus	55	9.56522	1.84457e-11	516314, 616242, 513523, 615352, 531274, 615712, 508728, 614936, 504535, 787696, 507369, 522884, 524743, 513835, 540272, 511610, 506152, 510844, 540254, 538238, 515056, 518321, 539760, 506979, 535163, 504962, 504683, 511723, 515845, 510956, 528990, 511560, 535298, 540964, 540322, 511442, 616028, 530483, 527829, 504950, 514945, 511512, 527595, 506293, 514749, 535340, 511077, 539147, 526867, 516044,…	482	583	14126	2.76482	6.19775e-09	6.19774e-09	5.95795e-09
UP_KEYWORDS	Nucleus	115	20	4.89206e-10	404165, 541233, 535632, 531274, 508535, 613729, 524743, 505025, 510844, 512506, 511494, 513551, 782887, 510164, 540254, 538238, 515056, 515299, 535369, 614893, 518321, 529922, 282703, 504962, 504683, 510677, 506184, 510956, 511560, 514793, 511048, 511442, 616028, 527829, 614921, 539099, 507226, 505200, 511676, 282370, 541184, 786629, 517812, 404138, 518864, 526867, 785776, 518186, 613304, 1001377…	547	1902	16137	1.7837	1.20834e-07	6.04169e-08	5.52803e-08
KEGG_PATHWAY	bta03008:Ribosome biogenesis in eukaryotes	17	2.95652	1.55726e-09	404165, 511560, 516289, 514336, 782674, 538548, 531274, 525619, 535163, 507369, 520891, 524743, 514945, 511723, 507155, 506152, 511306	221	72	6425	6.86432	3.5817e-07	1.79085e-07	1.77528e-07
UP_KEYWORDS	DNA replication	15	2.6087	1.55841e-09	514793, 517812, 513523, 616242, 518653, 100299171, 515499, 615553, 540969, 504535, 504367, 512427, 506970, 281990, 537616	547	53	16137	8.34932	3.84927e-07	1.28309e-07	1.174e-07
GOTERM_CC_DIRECT	GO:0005654~nucleoplasm	83	14.4348	3.37037e-09	286880, 404165, 517007, 506390, 616242, 518653, 535632, 515301, 533652, 100139154, 782916, 504647, 534142, 281667, 614936, 787696, 522442, 508535, 505025, 540272, 512427, 511654, 511610, 513678, 506152, 512506, 510164, 511135, 540254, 515056, 515376, 515499, 614056, 100138230, 614893, 281618, 539760, 506979, 527938, 613318, 537616, 540643, 535298, 514793, 540206, 100140639, 353107, 614921, 515080…	482	1244	14126	1.95537	1.13244e-06	5.66222e-07	5.44314e-07
UP_KEYWORDS	Cell division	23	4	4.60957e-09	514564, 540206, 538436, 515287, 538238, 519217, 515158, 509921, 782916, 616028, 614434, 507703, 281667, 613318, 767985, 506962, 507226, 505200, 509117, 510809, 508561, 282370, 534849	547	147	16137	4.61579	1.13856e-06	2.84641e-07	2.60441e-07
UP_KEYWORDS	Mitosis	19	3.30435	5.96375e-09	514564, 540206, 515287, 538238, 519217, 515158, 509921, 782916, 616028, 507703, 281667, 506962, 507226, 505200, 509117, 510809, 508561, 282370, 534849	547	100	16137	5.60517	1.47305e-06	2.94609e-07	2.69562e-07
GOTERM_BP_DIRECT	GO:0051301~cell division	22	3.82609	2.51983e-08	514564, 540206, 538436, 515287, 519217, 515301, 515158, 509921, 782916, 614434, 507703, 281667, 613318, 767985, 506962, 507226, 505200, 509117, 510809, 508561, 282370, 534849	437	146	12711	4.38297	3.74944e-05	3.74951e-05	3.72683e-05
KEGG_PATHWAY	bta03030:DNA replication	11	1.91304	8.3842e-08	514793, 517812, 616242, 518653, 504367, 515499, 506970, 785457, 281990, 537616, 540969	221	33	6425	9.6908	1.92835e-05	6.42789e-06	6.37199e-06
GOTERM_BP_DIRECT	GO:0006270~DNA replication initiation	9	1.56522	9.74438e-08	514793, 517812, 538436, 540574, 504367, 515301, 506970, 507122, 527595	437	19	12711	13.778	0.000144986	7.24982e-05	7.20597e-05
KEGG_PATHWAY	bta00240:Pyrimidine metabolism	16	2.78261	5.45335e-07	541028, 514793, 518653, 540851, 532399, 533873, 785457, 506946, 281568, 507631, 504652, 536316, 506131, 281990, 537616, 511449	221	94	6425	4.94849	0.000125419	3.13567e-05	3.10841e-05
GOTERM_CC_DIRECT	GO:0000922~spindle pole	14	2.43478	9.38779e-07	538238, 515301, 515158, 614056, 539251, 533089, 533980, 523998, 507226, 618908, 508467, 507498, 506353, 506293	482	73	14126	5.62053	0.00031538	0.000105143	0.000101075
GOTERM_MF_DIRECT	GO:0044822~poly(A) RNA binding	57	9.91304	1.024e-06	516314, 282082, 519826, 539515, 782674, 538548, 616567, 508728, 614936, 787696, 507369, 508535, 509502, 524743, 509425, 505585, 540272, 511610, 540191, 506152, 530070, 510164, 515056, 539760, 527938, 504683, 507155, 510956, 528990, 511560, 535298, 540964, 511442, 786534, 616028, 530483, 504950, 784123, 514945, 511676, 511512, 282370, 535340, 516567, 540311, 526867, 516044, 525619, 615644, 509913,…	424	811	11928	1.97722	0.000484236	0.000484353	0.000479233
UP_KEYWORDS	Centromere	12	2.08696	1.53801e-06	514564, 507703, 513551, 538238, 509117, 515158, 510809, 509921, 782916, 615953, 282370, 518186	547	54	16137	6.55576	0.000379816	6.33146e-05	5.79316e-05
GOTERM_BP_DIRECT	GO:0007067~mitotic nuclear division	16	2.78261	2.16256e-06	514564, 513551, 540206, 515287, 538238, 519217, 540322, 509921, 782916, 507703, 281667, 505200, 509117, 510809, 508561, 534849	437	103	12711	4.51836	0.00321271	0.00107263	0.00106614
UP_KEYWORDS	Kinetochore	10	1.73913	5.82711e-06	514564, 507703, 513551, 538238, 509117, 515158, 509921, 782916, 615953, 518186	547	40	16137	7.37523	0.00143826	0.000205614	0.000188132
UP_KEYWORDS	ATP-binding	53	9.21739	6.89886e-06	513523, 539835, 782916, 508728, 787696, 505101, 527854, 504652, 513678, 540191, 511494, 541028, 511135, 538238, 519217, 618059, 614251, 511170, 535163, 506746, 529922, 504367, 510796, 510995, 540206, 767819, 541135, 511048, 540322, 522018, 540969, 513061, 504869, 530435, 280832, 506970, 506131, 506294, 282370, 506293, 514749, 517812, 537127, 516289, 534731, 505824, 506405, 282325, 506962, 527403,…	547	810	16137	1.93031	0.00170257	0.000213002	0.000194893
SMART	SM00129:KISc	9	1.56522	7.67333e-06	530435, 537127, 541135, 527854, 508467, 510995, 506294, 515748, 511170	252	34	7977	8.3792	0.00180161	0.00180323	0.00178021
GOTERM_MF_DIRECT	GO:0005524~ATP binding	70	12.1739	8.6598e-06	517007, 534781, 513523, 539835, 493708, 514490, 533652, 782916, 506946, 508728, 787696, 508535, 505101, 527854, 504652, 513678, 540191, 511494, 541028, 538357, 511135, 538238, 519217, 618059, 537027, 614251, 540933, 539760, 511170, 535163, 506746, 529922, 504367, 510796, 510995, 540601, 540206, 767819, 541135, 511048, 540322, 522018, 100140639, 540969, 513061, 504869, 530435, 280832, 506970, 5061…	424	1152	11928	1.70941	0.00408773	0.00204804	0.00202639
UP_KEYWORDS	Chromosome	19	3.30435	9.63737e-06	514564, 513551, 538238, 767819, 515158, 539195, 509921, 782916, 616028, 615953, 518186, 529922, 507703, 281423, 613729, 509117, 510809, 511676, 282370	547	162	16137	3.45998	0.00237761	0.000264492	0.000242005
INTERPRO	IPR001752:Kinesin, motor domain	9	1.56522	1.22267e-05	530435, 537127, 541135, 527854, 508467, 510995, 506294, 515748, 511170	510	34	15263	7.92197	0.0128647	0.0129481	0.0129481
GOTERM_CC_DIRECT	GO:0000776~kinetochore	11	1.91304	1.40847e-05	514564, 521064, 617904, 538238, 504585, 614056, 509921, 533089, 523998, 513195, 282370	482	55	14126	5.86141	0.0047213	0.00118311	0.00113734
UP_KEYWORDS	Helicase	11	1.91304	1.86732e-05	511494, 529922, 517812, 511048, 504367, 506970, 782916, 540191, 540969, 506293, 508728	547	57	16137	5.69316	0.0046017	0.000461228	0.000422014
UP_KEYWORDS	Ribosome biogenesis	9	1.56522	2.64727e-05	404165, 511560, 515056, 520891, 524743, 511676, 518321, 510956, 508728	547	37	16137	7.1759	0.00651752	0.000594433	0.000543894
GOTERM_MF_DIRECT	GO:0003677~DNA binding	41	7.13043	2.92069e-05	282082, 506390, 514793, 513523, 616242, 518653, 535632, 615553, 539195, 782916, 616028, 523726, 527829, 540969, 785690, 614936, 281423, 534579, 536316, 540272, 510942, 507661, 511610, 539749, 506294, 534913, 511494, 511077, 517812, 519016, 785457, 785776, 539760, 513195, 518186, 527938, 281119, 614429, 533359, 504367, 616090	424	571	11928	2.01999	0.0137201	0.00460495	0.00455627
GOTERM_BP_DIRECT	GO:0007051~spindle organization	6	1.04348	3.01049e-05	504585, 617312, 539251, 533980, 533251, 534849	437	12	12711	14.5435	0.0438082	0.011199	0.0111313
INTERPRO	IPR027417:P-loop containing nucleoside triphosphate hydrolase	48	8.34783	3.26284e-05	517007, 540601, 513523, 541135, 511048, 515301, 782916, 522018, 616567, 100140639, 506946, 540969, 513061, 508728, 530435, 507369, 505101, 524743, 508710, 527854, 509425, 504652, 514945, 506970, 506131, 540191, 506294, 506152, 282370, 506293, 514749, 541028, 517812, 537127, 540933, 538691, 780788, 511170, 535163, 506405, 506746, 529922, 504367, 508467, 510796, 510995, 515748, 534849	510	760	15263	1.89015	0.0339638	0.0172767	0.0172767
GOTERM_CC_DIRECT	GO:0005634~nucleus	127	22.087	3.99404e-05	516314, 519826, 541233, 515067, 100139154, 616567, 614149, 615507, 508535, 613729, 511654, 512506, 513551, 510164, 541222, 538238, 519016, 614890, 613320, 614893, 518321, 540933, 526377, 282703, 504962, 613318, 506740, 510677, 515845, 506184, 510317, 510319, 514793, 527829, 504869, 515080, 525496, 507226, 505200, 782382, 282370, 786629, 517812, 404138, 614110, 518864, 526867, 516044, 523998, 5407…	482	2670	14126	1.39401	0.0133306	0.00197881	0.00190225
GOTERM_CC_DIRECT	GO:0005737~cytoplasm	138	24	4.94648e-05	286880, 404165, 517007, 618586, 100125307, 511540, 100139154, 782916, 617138, 534142, 615507, 508535, 522442, 613729, 505025, 513835, 540272, 536316, 506353, 510844, 506194, 512506, 510164, 538357, 540254, 538238, 515056, 535369, 614893, 518321, 407142, 281856, 526377, 613318, 506740, 507155, 513700, 510677, 515845, 506184, 510317, 510319, 515249, 514793, 511048, 511840, 539251, 522018, 616028, 2…	482	2970	14126	1.36174	0.0164832	0.00197881	0.00190225
GOTERM_CC_DIRECT	GO:0005871~kinesin complex	9	1.56522	5.01762e-05	530435, 537127, 541135, 527854, 508467, 510995, 506294, 515748, 511170	482	40	14126	6.59409	0.0167183	0.00197881	0.00190225
GOTERM_CC_DIRECT	GO:0032040~small-subunit processome	8	1.3913	5.23417e-05	404165, 511560, 514336, 782674, 538548, 507155, 526867, 509913	482	30	14126	7.81521	0.0174335	0.00197881	0.00190225
GOTERM_CC_DIRECT	GO:0000794~condensed nuclear chromosome	7	1.21739	5.30038e-05	540574, 782674, 513678, 523998, 510956, 534142, 514749	482	21	14126	9.76902	0.0176521	0.00197881	0.00190225
GOTERM_CC_DIRECT	GO:0005813~centrosome	25	4.34783	8.69562e-05	515249, 540206, 767819, 539251, 782916, 533251, 785690, 505025, 513678, 507122, 537926, 513594, 538238, 540574, 515499, 614056, 533980, 523998, 533089, 506979, 505335, 618908, 506740, 507498, 515748	482	298	14126	2.45865	0.0287958	0.00292173	0.00280869
INTERPRO	IPR019821:Kinesin, motor region, conserved site	8	1.3913	8.84538e-05	530435, 537127, 527854, 508467, 510995, 506294, 515748, 511170	510	33	15263	7.25514	0.0894229	0.0312242	0.0312242
GOTERM_BP_DIRECT	GO:0006281~DNA repair	14	2.43478	8.89685e-05	510164, 511048, 519217, 504647, 504869, 529922, 525496, 504535, 530411, 522442, 513678, 515845, 506294, 282370	437	109	12711	3.73594	0.124002	0.026477	0.0263169
GOTERM_MF_DIRECT	GO:0030515~snoRNA binding	6	1.04348	0.000122513	404165, 511560, 525496, 514336, 507155, 614149	424	15	11928	11.2528	0.0563048	0.0144871	0.014334
GOTERM_BP_DIRECT	GO:0000070~mitotic sister chromatid segregation	6	1.04348	0.000148156	538238, 504585, 506740, 523998, 508022, 511170	437	16	12711	10.9076	0.19786	0.0316808	0.0314892
GOTERM_BP_DIRECT	GO:0006364~rRNA processing	9	1.56522	0.000149036	511560, 539147, 515056, 782674, 504950, 538548, 526867, 535163, 508728	437	46	12711	5.69093	0.19891	0.0316808	0.0314892
GOTERM_MF_DIRECT	GO:0070182~DNA polymerase binding	4	0.695652	0.000172494	522442, 515499, 515845, 514749	424	4	11928	28.1321	0.0783566	0.016318	0.0161455
GOTERM_BP_DIRECT	GO:0007018~microtubule-based movement	9	1.56522	0.000174301	530435, 537127, 541135, 527854, 508467, 510995, 506294, 515748, 511170	437	47	12711	5.56984	0.228472	0.03242	0.032224
UP_KEYWORDS	Coiled coil	103	17.913	0.000270948	404165, 516314, 519826, 535990, 541233, 539835, 511540, 518974, 537130, 281348, 508535, 613729, 524743, 527854, 536316, 508530, 541122, 510844, 506194, 782887, 538357, 537027, 515299, 787413, 540933, 520668, 526377, 538960, 540643, 526616, 616028, 530435, 507226, 504355, 511676, 782382, 282370, 529053, 541184, 535340, 537127, 515631, 526867, 785776, 523998, 540757, 506405, 504585, 506520, 509117,…	547	2164	16137	1.40416	0.0647423	0.00557701	0.00510285
GOTERM_MF_DIRECT	GO:0003678~DNA helicase activity	5	0.869565	0.000276227	529922, 517812, 504367, 506970, 540969	424	10	11928	14.066	0.122496	0.0217759	0.0215457
UP_SEQ_FEATURE	nucleotide phosphate-binding region:ATP	18	3.13043	0.000419249	517812, 513523, 538238, 511135, 511048, 519217, 782916, 508728, 280832, 282325, 527854, 504652, 506970, 510796, 506294, 540191, 282370, 514749	176	222	5701	2.62638	0.220814	0.249873	0.249873
GOTERM_BP_DIRECT	GO:0007059~chromosome segregation	8	1.3913	0.000679594	507703, 513551, 508467, 510809, 509921, 523998, 513195, 534142	437	44	12711	5.28854	0.636356	0.11236	0.11168
GOTERM_CC_DIRECT	GO:0000940~condensed chromosome outer kinetochore	4	0.695652	0.000726681	507703, 537027, 515158, 509921	482	6	14126	19.538	0.216711	0.0221968	0.021338
GOTERM_MF_DIRECT	GO:0003682~chromatin binding	23	4	0.000757911	282082, 506390, 513523, 510255, 515499, 526616, 511080, 533652, 785457, 540933, 100138861, 534142, 613318, 767985, 282325, 787696, 505585, 506970, 281990, 507122, 616090, 282370, 514749	424	293	11928	2.20832	0.301366	0.0512131	0.0506717
GOTERM_BP_DIRECT	GO:0006260~DNA replication	9	1.56522	0.000764555	514793, 504535, 513523, 615553, 512427, 785457, 281990, 537616, 540969	437	58	12711	4.51349	0.679571	0.113766	0.113078
UP_KEYWORDS	DNA repair	13	2.26087	0.000818605	510164, 616242, 511048, 519217, 515499, 511080, 616986, 540969, 529922, 504535, 530411, 282370, 514749	547	121	16137	3.16952	0.183132	0.0155535	0.0142311
GOTERM_CC_DIRECT	GO:0000790~nuclear chromatin	14	2.43478	0.000862398	534280, 535369, 534142, 613318, 507415, 504535, 530411, 522884, 505585, 512427, 511654, 616090, 506293, 514749	482	138	14126	2.97318	0.251655	0.0241472	0.0232129
GOTERM_CC_DIRECT	GO:0000784~nuclear chromosome, telomeric region	10	1.73913	0.000974966	517812, 513523, 616242, 520891, 515499, 506970, 281990, 540969, 539099, 514749	482	75	14126	3.90761	0.279456	0.0251991	0.0242242
GOTERM_CC_DIRECT	GO:0015030~Cajal body	7	1.21739	0.00105822	539515, 519217, 520891, 509425, 538548, 507155, 525619	482	35	14126	5.86141	0.299353	0.0253973	0.0244147
GOTERM_MF_DIRECT	GO:0003887~DNA-directed DNA polymerase activity	6	1.04348	0.00108579	514793, 518653, 511080, 785457, 281990, 537616	424	23	11928	7.3388	0.401816	0.0641972	0.0635186
UP_KEYWORDS	DNA-binding	41	7.13043	0.00112843	534280, 513523, 518653, 535632, 615553, 539195, 782916, 616028, 616986, 527829, 539099, 540969, 281423, 530411, 787696, 613729, 534579, 281146, 506970, 511610, 497620, 506294, 510844, 541184, 514749, 511494, 786629, 511077, 517812, 512840, 535369, 515499, 618239, 518186, 100137721, 281119, 507415, 504367, 510796, 281990, 493711	547	710	16137	1.70357	0.243369	0.0199088	0.0182161
GOTERM_BP_DIRECT	GO:0000281~mitotic cytokinesis	6	1.04348	0.00114924	515249, 513594, 538238, 527854, 616028, 515748	437	24	12711	7.27174	0.819325	0.155461	0.154521
UP_KEYWORDS	Nucleotide-binding	56	9.73913	0.00133666	513523, 539835, 782916, 508728, 787696, 505101, 527854, 509425, 504652, 513678, 540191, 511494, 541028, 511135, 538238, 519217, 618059, 614251, 540851, 511170, 535163, 506746, 529922, 504367, 510796, 510995, 511449, 540206, 767819, 541135, 511048, 540322, 522018, 540969, 513061, 504869, 530435, 280832, 506970, 506131, 506294, 282370, 506293, 514749, 517812, 537127, 516289, 534731, 505824, 506405,…	547	1073	16137	1.53966	0.281347	0.0220104	0.0201391
GOTERM_BP_DIRECT	GO:0008033~tRNA processing	6	1.04348	0.00139657	617640, 538548, 511723, 531274, 615644, 511306	437	25	12711	6.98087	0.875014	0.173175	0.172127
KEGG_PATHWAY	bta03460:Fanconi anemia pathway	8	1.3913	0.00142883	522442, 615352, 615553, 533652, 515845, 616986, 504869, 514749	221	50	6425	4.65158	0.28026	0.0657261	0.0651546
UP_KEYWORDS	rRNA processing	7	1.21739	0.00160277	511560, 515056, 520891, 526867, 511676, 615712, 508728	547	38	16137	5.43438	0.32713	0.0247428	0.0226392
GOTERM_CC_DIRECT	GO:0030687~preribosome, large subunit precursor	6	1.04348	0.00163011	515056, 504683, 511676, 510956, 535163, 522370	482	26	14126	6.76317	0.421991	0.0365145	0.0351018
GOTERM_BP_DIRECT	GO:0006974~cellular response to DNA damage stimulus	12	2.08696	0.00170816	538960, 511077, 529922, 510164, 540206, 787696, 768034, 522884, 615352, 527595, 540191, 514749	437	113	12711	3.08888	0.921441	0.195518	0.194336
UP_KEYWORDS	Microtubule	12	2.08696	0.00191655	507703, 515249, 530435, 508535, 507226, 527854, 616028, 509921, 506294, 515748, 527829, 511170	547	116	16137	3.05182	0.377395	0.0272455	0.024929
UP_KEYWORDS	DNA damage	13	2.26087	0.0019855	510164, 616242, 511048, 519217, 515499, 511080, 616986, 540969, 529922, 504535, 530411, 282370, 514749	547	134	16137	2.86203	0.387928	0.0272455	0.024929
GOTERM_BP_DIRECT	GO:0090307~mitotic spindle assembly	6	1.04348	0.00237399	507226, 618908, 510420, 508467, 510995, 523998	437	28	12711	6.23292	0.970891	0.252321	0.250795
GOTERM_BP_DIRECT	GO:0008283~cell proliferation	13	2.26087	0.00264081	786629, 515056, 510255, 538672, 527938, 507415, 767985, 512427, 511676, 507012, 527595, 508561, 506194	437	137	12711	2.76008	0.980449	0.261968	0.260384
UP_KEYWORDS	Phosphoprotein	112	19.4783	0.00276762	286880, 404165, 535990, 515067, 511540, 505819, 782916, 281348, 508535, 527854, 505025, 513551, 510164, 540254, 538238, 511135, 515299, 513433, 613320, 614893, 518321, 529922, 532527, 282703, 504962, 504683, 510956, 515249, 514793, 511048, 511442, 539251, 616028, 509921, 527829, 513061, 281568, 280997, 508954, 507226, 505200, 504355, 282370, 786629, 517812, 526867, 518186, 505824, 509117, 515902,…	547	2558	16137	1.29167	0.495683	0.0359791	0.0329201
SMART	SM01372:SM01372	4	0.695652	0.00313484	786629, 534579, 535369, 541184	252	10	7977	12.6619	0.521856	0.26668	0.263276
GOTERM_BP_DIRECT	GO:0032508~DNA duplex unwinding	5	0.869565	0.00351265	517812, 511048, 100299171, 506970, 540969	437	19	12711	7.65446	0.994679	0.326677	0.324701
INTERPRO	IPR003316:Transcription factor E2F/dimerisation partner (TDP)	4	0.695652	0.00371334	786629, 534579, 535369, 541184	510	10	15263	11.971	0.980547	0.749391	0.749391
GOTERM_BP_DIRECT	GO:0007080~mitotic metaphase plate congression	6	1.04348	0.00377247	613318, 515158, 510995, 508022, 506294, 510956	437	31	12711	5.62973	0.99639	0.330202	0.328204
UP_KEYWORDS	Ubl conjugation	30	5.21739	0.00470916	404165, 538123, 511442, 616028, 281348, 281667, 280832, 504535, 530411, 507226, 509425, 512427, 511676, 511512, 540191, 506294, 514749, 511077, 510164, 540254, 511135, 538238, 515499, 526867, 518186, 281119, 506962, 520891, 507498, 537616	547	511	16137	1.73195	0.688361	0.0581581	0.0532135
GOTERM_CC_DIRECT	GO:0005876~spindle microtubule	6	1.04348	0.00483736	507703, 538238, 504585, 508467, 616028, 509921	482	33	14126	5.32856	0.803933	0.101585	0.0976542
KEGG_PATHWAY	bta03410:Base excision repair	6	1.04348	0.00487733	616242, 518653, 515499, 785457, 281990, 537616	221	33	6425	5.28589	0.675195	0.166231	0.164786
KEGG_PATHWAY	bta03430:Mismatch repair	5	0.869565	0.0050592	506390, 515499, 533652, 281990, 537616	221	21	6425	6.922	0.688567	0.166231	0.164786
GOTERM_MF_DIRECT	GO:0003777~microtubule motor activity	7	1.21739	0.00540811	540601, 530435, 541135, 527854, 510995, 506294, 515748	424	46	11928	4.28097	0.923079	0.279421	0.276467
SMART	SM00279:HhH2	3	0.521739	0.00567405	785690, 506390, 616242	252	4	7977	23.7411	0.73742	0.26668	0.263276
SMART	SM00485:XPGN	3	0.521739	0.00567405	785690, 506390, 616242	252	4	7977	23.7411	0.73742	0.26668	0.263276
SMART	SM00484:XPGI	3	0.521739	0.00567405	785690, 506390, 616242	252	4	7977	23.7411	0.73742	0.26668	0.263276
UP_KEYWORDS	Isopeptide bond	22	3.82609	0.00581783	404165, 538123, 540254, 538238, 515067, 515499, 511442, 526867, 518186, 281119, 529922, 504535, 530411, 520891, 507226, 509425, 507498, 512427, 537616, 511512, 540191, 514749	547	339	16137	1.91451	0.763357	0.0684288	0.062611
GOTERM_MF_DIRECT	GO:0008574~ATP-dependent microtubule motor activity, plus-end-directed	4	0.695652	0.00590742	530435, 537127, 508467, 511170	424	11	11928	10.2298	0.939342	0.279421	0.276467
INTERPRO	IPR006084:XPG/Rad2 endonuclease	3	0.521739	0.00636876	785690, 506390, 616242	510	4	15263	22.4456	0.998848	0.749391	0.749391
INTERPRO	IPR006086:XPG-I domain	3	0.521739	0.00636876	785690, 506390, 616242	510	4	15263	22.4456	0.998848	0.749391	0.749391
INTERPRO	IPR008918:Helix-hairpin-helix motif, class 2	3	0.521739	0.00636876	785690, 506390, 616242	510	4	15263	22.4456	0.998848	0.749391	0.749391
INTERPRO	IPR020045:5'-3' exonuclease, C-terminal domain	3	0.521739	0.00636876	785690, 506390, 616242	510	4	15263	22.4456	0.998848	0.749391	0.749391
INTERPRO	IPR006085:XPG N-terminal	3	0.521739	0.00636876	785690, 506390, 616242	510	4	15263	22.4456	0.998848	0.749391	0.749391
GOTERM_CC_DIRECT	GO:0000778~condensed nuclear chromosome kinetochore	3	0.521739	0.00663277	537027, 538789, 507661	482	4	14126	21.9803	0.893118	0.131095	0.126023
GOTERM_BP_DIRECT	GO:0070345~negative regulation of fat cell proliferation	3	0.521739	0.0067271	534579, 535369, 541184	437	4	12711	21.8152	0.999957	0.526838	0.523651
GOTERM_BP_DIRECT	GO:0046602~regulation of mitotic centrosome separation	3	0.521739	0.0067271	508467, 513678, 523998	437	4	12711	21.8152	0.999957	0.526838	0.523651
UP_KEYWORDS	DNA-directed DNA polymerase	4	0.695652	0.00674503	518653, 511080, 281990, 537616	547	12	16137	9.83364	0.812067	0.0757283	0.0692899
SMART	SM01332:SM01332	4	0.695652	0.00696673	281667, 521939, 538436, 505200	252	13	7977	9.73993	0.806584	0.272863	0.26938
GOTERM_CC_DIRECT	GO:0000777~condensed chromosome kinetochore	6	1.04348	0.00706919	514564, 513551, 509117, 782916, 615953, 518186	482	36	14126	4.88451	0.90779	0.131958	0.126853
INTERPRO	IPR004367:Cyclin, C-terminal domain	4	0.695652	0.00821459	281667, 521939, 538436, 505200	510	13	15263	9.20845	0.999839	0.790841	0.790841
INTERPRO	IPR020103:Pseudouridine synthase, catalytic domain	4	0.695652	0.00821459	617640, 525619, 615644, 511988	510	13	15263	9.20845	0.999839	0.790841	0.790841
UP_KEYWORDS	Decarboxylase	4	0.695652	0.00855063	281568, 280997, 515030, 281365	547	13	16137	9.0772	0.880099	0.0918263	0.0840192
GOTERM_BP_DIRECT	GO:0000082~G1/S transition of mitotic cell cycle	6	1.04348	0.00916294	613318, 538436, 519217, 785457, 534142, 533251	437	38	12711	4.59268	0.999999	0.681723	0.6776
UP_KEYWORDS	Nucleotidyltransferase	6	1.04348	0.00969639	518653, 536316, 511080, 281990, 537616, 616986	547	39	16137	4.5386	0.909887	0.099792	0.0913077
GOTERM_MF_DIRECT	GO:0009982~pseudouridine synthase activity	4	0.695652	0.00971371	617640, 525619, 615644, 511988	424	13	11928	8.65602	0.990118	0.41769	0.413274
INTERPRO	IPR006671:Cyclin, N-terminal	5	0.869565	0.010202	618330, 281667, 521939, 538436, 505200	510	26	15263	5.75528	0.999981	0.845638	0.845638
INTERPRO	IPR018525:Mini-chromosome maintenance, conserved site	3	0.521739	0.0103808	517812, 504367, 506970	510	5	15263	17.9565	0.999984	0.845638	0.845638
SMART	SM00292:BRCT	4	0.695652	0.0105805	530961, 540574, 511676, 616986	252	15	7977	8.44127	0.917888	0.355204	0.35067
UP_KEYWORDS	Pyrimidine biosynthesis	3	0.521739	0.0106767	281568, 533873, 506131	547	5	16137	17.7005	0.929442	0.105486	0.0965172
GOTERM_CC_DIRECT	GO:0031428~box C/D snoRNP complex	3	0.521739	0.0108061	404165, 538548, 507155	482	5	14126	17.5842	0.974025	0.191097	0.183704
GOTERM_BP_DIRECT	GO:0000076~DNA replication checkpoint	3	0.521739	0.010958	519016, 504647, 540969	437	5	12711	17.4522	1	0.741162	0.736679
GOTERM_BP_DIRECT	GO:0006297~nucleotide-excision repair, DNA gap filling	3	0.521739	0.010958	785457, 281990, 537616	437	5	12711	17.4522	1	0.741162	0.736679
GOTERM_MF_DIRECT	GO:0070034~telomerase RNA binding	4	0.695652	0.0120422	520891, 513598, 525619, 613304	424	14	11928	8.03774	0.996755	0.474663	0.469646
SMART	SM00382:AAA	10	1.73913	0.012517	506746, 517007, 513523, 511048, 504367, 515301, 510796, 513061, 535163, 514749	252	119	7977	2.66006	0.948184	0.367686	0.362992
GOTERM_CC_DIRECT	GO:0000793~condensed chromosome	4	0.695652	0.0131538	787696, 519217, 511676, 515845	482	15	14126	7.81521	0.98831	0.200115	0.192373
GOTERM_CC_DIRECT	GO:0051233~spindle midzone	4	0.695652	0.0131538	521064, 538238, 515301, 508022	482	15	14126	7.81521	0.98831	0.200115	0.192373
GOTERM_BP_DIRECT	GO:0071897~DNA biosynthetic process	4	0.695652	0.0134098	514793, 504652, 281990, 537616	437	15	12711	7.75652	1	0.867557	0.86231
GOTERM_CC_DIRECT	GO:0000785~chromatin	7	1.21739	0.0136984	617904, 538238, 510809, 526616, 513678, 506294, 514749	482	58	14126	3.53706	0.990289	0.200115	0.192373
GOTERM_CC_DIRECT	GO:0005819~spindle	7	1.21739	0.0136984	511077, 515080, 538238, 767819, 527854, 527829, 534849	482	58	14126	3.53706	0.990289	0.200115	0.192373
GOTERM_BP_DIRECT	GO:0090502~RNA phosphodiester bond hydrolysis, endonucleolytic	5	0.869565	0.0145587	540254, 616242, 511723, 531274, 511306	437	28	12711	5.1941	1	0.886818	0.881454
SMART	SM00385:CYCLIN	5	0.869565	0.0154416	618330, 281667, 521939, 538436, 505200	252	31	7977	5.10561	0.974192	0.403198	0.39805
UP_KEYWORDS	Cyclin	5	0.869565	0.0157359	618330, 281667, 521939, 538436, 505200	547	29	16137	5.08636	0.980113	0.149491	0.136781
GOTERM_CC_DIRECT	GO:0031298~replication fork protection complex	3	0.521739	0.0158458	100299171, 507122, 527595	482	6	14126	14.6535	0.995331	0.221841	0.213258
GOTERM_BP_DIRECT	GO:0006268~DNA unwinding involved in DNA replication	3	0.521739	0.0160661	517812, 787696, 514749	437	6	12711	14.5435	1	0.886818	0.881454
GOTERM_BP_DIRECT	GO:0010216~maintenance of DNA methylation	3	0.521739	0.0160661	281119, 530411, 540933	437	6	12711	14.5435	1	0.886818	0.881454
GOTERM_BP_DIRECT	GO:0009314~response to radiation	4	0.695652	0.0160915	511077, 280832, 615352, 282370	437	16	12711	7.27174	1	0.886818	0.881454
GOTERM_MF_DIRECT	GO:0016887~ATPase activity	9	1.56522	0.0162643	540601, 541135, 527854, 533652, 510995, 506294, 515748, 513061, 535163	424	92	11928	2.75205	0.999572	0.55414	0.548283
GOTERM_MF_DIRECT	GO:0003697~single-stranded DNA binding	7	1.21739	0.0164016	517812, 533652, 510796, 507122, 527595, 506293, 514749	424	58	11928	3.39525	0.999599	0.55414	0.548283
COG_ONTOLOGY	Translation, ribosomal structure and biogenesis	7	1.21739	0.0176482	511560, 100126247, 509425, 507155, 526867, 511676, 615712	56	58	1489	3.20905	0.403317	0.49415	0.49415
KEGG_PATHWAY	bta01100:Metabolic pathways	53	9.21739	0.0178778	514971, 515067, 518653, 513565, 518974, 511222, 787326, 515263, 535192, 508929, 506946, 504652, 536316, 510842, 541028, 618055, 538357, 511135, 540851, 541302, 530397, 281618, 100138312, 618339, 780788, 281413, 507631, 537616, 511449, 514793, 533873, 353107, 525013, 281568, 280997, 533229, 508954, 615929, 281365, 506131, 511716, 518864, 532399, 353354, 515030, 785457, 515270, 281119, 614508, 5045…	221	1152	6425	1.33753	0.984221	0.490379	0.486115
INTERPRO	IPR003593:AAA+ ATPase domain	10	1.73913	0.0180849	506746, 517007, 513523, 511048, 504367, 515301, 510796, 513061, 535163, 514749	510	119	15263	2.51491	1	1	1
KEGG_PATHWAY	bta05222:Small cell lung cancer	8	1.3913	0.0191887	511077, 767985, 538436, 519217, 535369, 519018, 506387, 541184	221	80	6425	2.90724	0.988395	0.490379	0.486115
GOTERM_CC_DIRECT	GO:0030496~midbody	9	1.56522	0.0206943	513594, 538238, 527854, 533089, 523998, 508022, 515748, 506293, 534849	482	100	14126	2.63763	0.999112	0.278131	0.26737
GOTERM_MF_DIRECT	GO:0003690~double-stranded DNA binding	6	1.04348	0.0208737	505585, 613729, 787488, 618239, 506293, 514749	424	45	11928	3.75094	0.999954	0.658217	0.651259
GOTERM_BP_DIRECT	GO:0051310~metaphase plate congression	3	0.521739	0.0219863	533089, 506294, 508561	437	7	12711	12.4658	1	1	0.99462
UP_SEQ_FEATURE	compositionally biased region:Lys-rich	4	0.695652	0.0220713	404165, 515287, 505585, 511442	176	20	5701	6.47841	0.999998	1	1
GOTERM_BP_DIRECT	GO:0045893~positive regulation of transcription, DNA-templated	16	2.78261	0.0224812	511077, 515299, 519217, 613320, 286824, 614312, 539760, 539099, 504613, 281667, 614936, 767985, 281146, 505025, 510844, 541184	437	246	12711	1.89183	1	1	0.99462
INTERPRO	IPR020568:Ribosomal protein S5 domain 2-type fold	5	0.869565	0.0232708	787696, 100126247, 509425, 533652, 510796	510	33	15263	4.53446	1	1	1
GOTERM_MF_DIRECT	GO:0035240~dopamine binding	3	0.521739	0.0234083	526221, 613505, 281125	424	7	11928	12.0566	0.999986	0.676499	0.669348
GOTERM_MF_DIRECT	GO:0008408~3'-5' exonuclease activity	4	0.695652	0.0243139	535340, 785457, 281990, 504647	424	18	11928	6.25157	0.999991	0.676499	0.669348
SMART	SM00350:MCM	3	0.521739	0.0243609	517812, 504367, 506970	252	8	7977	11.8705	0.996959	0.57248	0.565172
KEGG_PATHWAY	bta05166:HTLV-I infection	16	2.78261	0.0248652	511077, 537027, 515376, 518653, 535369, 515499, 515323, 785457, 614312, 533251, 504869, 282535, 281990, 513678, 537616, 541184	221	251	6425	1.85322	0.996946	0.571901	0.566928
INTERPRO	IPR013763:Cyclin-like	5	0.869565	0.0256992	618330, 281667, 521939, 538436, 505200	510	34	15263	4.4011	1	1	1
UP_KEYWORDS	Hydrolase	45	7.82609	0.027187	286880, 100336895, 616242, 515067, 511048, 535675, 513565, 505819, 531274, 782916, 535192, 617138, 614149, 540969, 508728, 534616, 525496, 768034, 615929, 506970, 540191, 511716, 505280, 510889, 506293, 511494, 510164, 517812, 618059, 518864, 526769, 533042, 506405, 614306, 788473, 529922, 282887, 504367, 510654, 511723, 510796, 281990, 504241, 506184, 511449	547	965	16137	1.37569	0.998895	0.246522	0.225563
INTERPRO	IPR001208:Mini-chromosome maintenance, DNA-dependent ATPase	3	0.521739	0.0271982	517812, 504367, 506970	510	8	15263	11.2228	1	1	1
INTERPRO	IPR015633:E2F Family	3	0.521739	0.0271982	786629, 535369, 541184	510	8	15263	11.2228	1	1	1
UP_KEYWORDS	Schiff base	3	0.521739	0.0279458	280997, 504584, 515263	547	8	16137	11.0628	0.999089	0.246522	0.225563
GOTERM_CC_DIRECT	GO:0042555~MCM complex	3	0.521739	0.0282733	517812, 504367, 506970	482	8	14126	10.9901	0.999935	0.351846	0.338232
GOTERM_CC_DIRECT	GO:0030686~90S preribosome	3	0.521739	0.0282733	514945, 616567, 509913	482	8	14126	10.9901	0.999935	0.351846	0.338232
GOTERM_BP_DIRECT	GO:0034501~protein localization to kinetochore	3	0.521739	0.0286573	617904, 537027, 515158	437	8	12711	10.9076	1	1	0.99462
KEGG_PATHWAY	bta03013:RNA transport	11	1.91304	0.0289016	520924, 535264, 539147, 614570, 784123, 100139154, 511723, 531274, 540191, 511306, 506194	221	147	6425	2.17549	0.998824	0.604307	0.599052
GOTERM_MF_DIRECT	GO:0004526~ribonuclease P activity	3	0.521739	0.0304874	511723, 531274, 511306	424	8	11928	10.5495	1	0.758977	0.750954
GOTERM_MF_DIRECT	GO:0003688~DNA replication origin binding	3	0.521739	0.0304874	506970, 507122, 527595	424	8	11928	10.5495	1	0.758977	0.750954
INTERPRO	IPR011991:Winged helix-turn-helix DNA-binding domain	13	2.26087	0.0305843	511494, 786629, 513523, 519016, 535369, 515301, 618239, 614312, 534579, 540272, 508530, 497620, 541184	510	195	15263	1.99516	1	1	1
UP_KEYWORDS	Acetylation	66	11.4783	0.0307157	286880, 404165, 616242, 513523, 511222, 615553, 515263, 508929, 533251, 521073, 281348, 281667, 530411, 508535, 509502, 534579, 527854, 509425, 504652, 512427, 540191, 510889, 510164, 511135, 538238, 519217, 515299, 511375, 515499, 613320, 518321, 281618, 616997, 527938, 532527, 504683, 511723, 537616, 510956, 540206, 511048, 614921, 540969, 513061, 281568, 767985, 507226, 504355, 506970, 511512,…	547	1526	16137	1.27592	0.99955	0.261613	0.23937
INTERPRO	IPR014721:Ribosomal protein S5 domain 2-type fold, subgroup	4	0.695652	0.0313778	787696, 509425, 533652, 510796	510	21	15263	5.70047	1	1	1
GOTERM_MF_DIRECT	GO:0003723~RNA binding	16	2.78261	0.0322325	538357, 617640, 538548, 100139154, 526867, 539760, 615644, 615712, 613304, 281119, 504962, 530961, 511676, 511610, 511512, 511988	424	249	11928	1.80768	1	0.762298	0.75424
INTERPRO	IPR012351:Four-helical cytokine, core	6	1.04348	0.0335104	281856, 281247, 617135, 319086, 497206, 538672	510	54	15263	3.32527	1	1	1
GOTERM_BP_DIRECT	GO:0043392~negative regulation of DNA binding	4	0.695652	0.0336938	535369, 505025, 523998, 540757	437	21	12711	5.54037	1	1	0.99462
INTERPRO	IPR001357:BRCT domain	4	0.695652	0.0354569	530961, 540574, 511676, 616986	510	22	15263	5.44135	1	1	1
GOTERM_BP_DIRECT	GO:0000463~maturation of LSU-rRNA from tricistronic rRNA transcript (SSU-rRNA, 5.8S rRNA, LSU-rRNA)	3	0.521739	0.0360209	515056, 524743, 511676	437	9	12711	9.69565	1	1	0.99462
GOTERM_BP_DIRECT	GO:0007049~cell cycle	8	1.3913	0.0366174	100137721, 515249, 504535, 517812, 530411, 538436, 512427, 506970	437	91	12711	2.5571	1	1	0.99462
KEGG_PATHWAY	bta05206:MicroRNAs in cancer	10	1.73913	0.0367289	281119, 511077, 535298, 613318, 282325, 538436, 535369, 353354, 515748, 541184	221	132	6425	2.20245	0.999817	0.703971	0.69785
UP_KEYWORDS	Cytoskeleton	21	3.65217	0.0396014	515249, 540206, 538238, 767819, 519217, 515158, 539251, 509921, 616028, 515263, 527829, 507703, 508535, 507226, 527854, 505200, 507498, 506294, 508561, 534849, 514749	547	386	16137	1.60497	0.999954	0.326052	0.298331
GOTERM_MF_DIRECT	GO:0008017~microtubule binding	7	1.21739	0.0397074	507703, 538238, 527854, 616028, 506294, 508561, 527829	424	71	11928	2.77358	1	0.894363	0.884909
KEGG_PATHWAY	bta05161:Hepatitis B	10	1.73913	0.0398556	511077, 281667, 535298, 521939, 282325, 538436, 519217, 535369, 515499, 541184	221	134	6425	2.16958	0.999913	0.705138	0.699006
INTERPRO	IPR013785:Aldolase-type TIM barrel	5	0.869565	0.0400632	281568, 533109, 504584, 533873, 515263	510	39	15263	3.83685	1	1	1
INTERPRO	IPR009079:Four-helical cytokine-like, core	6	1.04348	0.0436424	281856, 281247, 617135, 319086, 497206, 538672	510	58	15263	3.09594	1	1	1
GOTERM_BP_DIRECT	GO:0001522~pseudouridine synthesis	3	0.521739	0.0440218	617640, 615644, 511988	437	10	12711	8.72609	1	1	0.99462
SMART	SM00439:BAH	3	0.521739	0.0449775	281119, 513523, 526616	252	11	7977	8.63312	0.99998	0.930609	0.918729
SMART	SM01391:SM01391	6	1.04348	0.0475205	540643, 281348, 505214, 511540, 788424, 520668	252	63	7977	3.01474	0.999989	0.930609	0.918729
GOTERM_BP_DIRECT	GO:0000278~mitotic cell cycle	4	0.695652	0.0475704	534579, 782110, 533089, 513195	437	24	12711	4.84783	1	1	0.99462
UP_KEYWORDS	Transferase	46	8	0.0485328	540206, 100125307, 767819, 518653, 540322, 511080, 508929, 616986, 100271926, 504869, 506955, 281568, 280832, 615507, 504652, 615929, 536316, 510842, 513678, 541028, 618055, 782887, 511135, 538238, 516289, 614251, 519217, 534731, 353354, 521115, 785776, 523998, 538691, 515270, 505824, 281119, 282325, 506962, 281413, 527403, 525741, 507631, 509696, 281990, 541595, 537616	547	1032	16137	1.31496	0.999995	0.386697	0.35382
INTERPRO	IPR001025:Bromo adjacent homology (BAH) domain	3	0.521739	0.0500204	281119, 513523, 526616	510	11	15263	8.16203	1	1	1
KEGG_PATHWAY	bta00380:Tryptophan metabolism	5	0.869565	0.0504332	518864, 515030, 530397, 508929, 281618	221	41	6425	3.54541	0.999993	0.828545	0.821341
UP_KEYWORDS	Iron transport	3	0.521739	0.0513457	511375, 505694, 539848	547	11	16137	8.0457	0.999998	0.396324	0.362629
GOTERM_CC_DIRECT	GO:0031513~nonmotile primary cilium	3	0.521739	0.051927	526221, 281125, 512529	482	11	14126	7.99283	1	0.623124	0.599015
GOTERM_BP_DIRECT	GO:0008156~negative regulation of DNA replication	3	0.521739	0.0526079	526377, 524743, 504869	437	11	12711	7.93281	1	1	0.99462
KEGG_PATHWAY	bta03420:Nucleotide excision repair	5	0.869565	0.0543065	518653, 515499, 785457, 281990, 537616	221	42	6425	3.461	0.999997	0.832699	0.825458
GOTERM_MF_DIRECT	GO:0008536~Ran GTPase binding	3	0.521739	0.0558413	535264, 533251, 614921	424	11	11928	7.67238	1	1	0.991525
GOTERM_MF_DIRECT	GO:0043142~single-stranded DNA-dependent ATPase activity	3	0.521739	0.0558413	517007, 540969, 514749	424	11	11928	7.67238	1	1	0.991525
UP_KEYWORDS	Methyltransferase	8	1.3913	0.0577415	281119, 782887, 100125307, 281413, 507631, 353354, 785776, 515270	547	102	16137	2.3138	1	0.432186	0.395442
GOTERM_BP_DIRECT	GO:0000122~negative regulation of transcription from RNA polymerase II promoter	21	3.65217	0.0602702	786629, 534280, 538238, 541233, 535632, 535369, 539503, 510255, 514192, 518321, 505749, 100137721, 281119, 530411, 522884, 281146, 505025, 510654, 497620, 616090, 510844	437	401	12711	1.52326	1	1	0.99462
UP_SEQ_FEATURE	region of interest:Interaction with PCNA	2	0.347826	0.0604557	281119, 616242	176	2	5701	32.392	1	1	1
GOTERM_CC_DIRECT	GO:0005721~pericentric heterochromatin	3	0.521739	0.0609403	281119, 540933, 100138861	482	12	14126	7.32676	1	0.682531	0.656123
GOTERM_CC_DIRECT	GO:0001673~male germ cell nucleus	3	0.521739	0.0609403	506746, 540574, 533652	482	12	14126	7.32676	1	0.682531	0.656123
UP_KEYWORDS	Intermediate filament	6	1.04348	0.0616491	540643, 281348, 505214, 511540, 788424, 520668	547	63	16137	2.80961	1	0.447863	0.409785
GOTERM_BP_DIRECT	GO:0006335~DNA replication-dependent nucleosome assembly	3	0.521739	0.0617299	504535, 512427, 511654	437	12	12711	7.27174	1	1	0.99462
GOTERM_BP_DIRECT	GO:0007064~mitotic sister chromatid cohesion	3	0.521739	0.0617299	613318, 767819, 282370	437	12	12711	7.27174	1	1	0.99462
SMART	SM01074:SM01074	2	0.347826	0.0619447	513523, 515301	252	2	7977	31.6548	1	1	0.991453
KEGG_PATHWAY	bta03440:Homologous recombination	4	0.695652	0.06335	281990, 537616, 100140639, 514749	221	27	6425	4.30702	1	0.910657	0.902738
INTERPRO	IPR002957:Keratin, type I	4	0.695652	0.0652231	505214, 511540, 788424, 520668	510	28	15263	4.27535	1	1	1
INTERPRO	IPR012340:Nucleic acid-binding, OB-fold	6	1.04348	0.0653542	614429, 517812, 504367, 506970, 526867, 615712	510	65	15263	2.76253	1	1	1
INTERPRO	IPR026165:Cytoskeleton-associated protein 2 family	2	0.347826	0.0655872	515249, 507498	510	2	15263	29.9275	1	1	1
INTERPRO	IPR012974:NOP5, N-terminal	2	0.347826	0.0655872	404165, 507155	510	2	15263	29.9275	1	1	1
INTERPRO	IPR015163:CDC6, C-terminal domain	2	0.347826	0.0655872	513523, 515301	510	2	15263	29.9275	1	1	1
UP_KEYWORDS	Tryptophan catabolism	2	0.347826	0.0665278	518864, 530397	547	2	16137	29.5009	1	0.469496	0.429579
GOTERM_BP_DIRECT	GO:0046960~sensitization	2	0.347826	0.067428	526221, 281125	437	2	12711	29.087	1	1	0.99462
GOTERM_BP_DIRECT	GO:0044205~'de novo' UMP biosynthetic process	2	0.347826	0.067428	281568, 533873	437	2	12711	29.087	1	1	0.99462
GOTERM_BP_DIRECT	GO:0016321~female meiosis chromosome segregation	2	0.347826	0.067428	538238, 533652	437	2	12711	29.087	1	1	0.99462
GOTERM_CC_DIRECT	GO:0000775~chromosome, centromeric region	4	0.695652	0.0685342	513551, 510809, 614056, 508022	482	28	14126	4.18672	1	0.739611	0.710995
GOTERM_MF_DIRECT	GO:0005087~Ran guanyl-nucleotide exchange factor activity	2	0.347826	0.0696708	534142, 512506	424	2	11928	28.1321	1	1	0.991525
GOTERM_MF_DIRECT	GO:0000010~trans-hexaprenyltranstransferase activity	2	0.347826	0.0696708	521115, 509696	424	2	11928	28.1321	1	1	0.991525
GOTERM_MF_DIRECT	GO:0050347~trans-octaprenyltranstransferase activity	2	0.347826	0.0696708	521115, 509696	424	2	11928	28.1321	1	1	0.991525
GOTERM_MF_DIRECT	GO:0043008~ATP-dependent protein binding	2	0.347826	0.0696708	505512, 540191	424	2	11928	28.1321	1	1	0.991525
GOTERM_BP_DIRECT	GO:0001541~ovarian follicle development	4	0.695652	0.0697179	280832, 768034, 615352, 785776	437	28	12711	4.15528	1	1	0.99462
GOTERM_CC_DIRECT	GO:0005697~telomerase holoenzyme complex	3	0.521739	0.0704392	513598, 613304, 539099	482	13	14126	6.76317	1	0.739611	0.710995
KEGG_PATHWAY	bta04114:Oocyte meiosis	8	1.3913	0.0706107	515080, 538238, 538436, 519217, 515376, 506740, 614056, 282370	221	106	6425	2.19414	1	0.955321	0.947014
INTERPRO	IPR000330:SNF2-related	4	0.695652	0.0710196	529922, 782916, 540933, 100140639	510	29	15263	4.12792	1	1	1
GOTERM_BP_DIRECT	GO:0045109~intermediate filament organization	3	0.521739	0.0713411	281348, 505214, 511540	437	13	12711	6.71237	1	1	0.99462
GOTERM_BP_DIRECT	GO:1904874~positive regulation of telomerase RNA localization to Cajal body	3	0.521739	0.0713411	520891, 511048, 525619	437	13	12711	6.71237	1	1	0.99462
GOTERM_BP_DIRECT	GO:0007088~regulation of mitotic nuclear division	3	0.521739	0.0713411	515080, 493708, 534142	437	13	12711	6.71237	1	1	0.99462
COG_ONTOLOGY	Transcription / DNA replication, recombination, and repair	2	0.347826	0.0725346	782916, 540933	56	2	1489	26.5893	0.887375	1	1
INTERPRO	IPR011009:Protein kinase-like domain	23	4	0.0773187	534781, 540206, 538238, 767819, 614251, 516289, 537027, 519217, 540322, 493708, 534731, 514490, 523998, 522614, 505824, 504869, 280832, 514819, 533229, 282325, 525741, 506520, 513678	510	476	15263	1.44607	1	1	1
UP_SEQ_FEATURE	short sequence motif:Nuclear localization signal	6	1.04348	0.0795757	281119, 282703, 512427, 511610, 281990, 518186	176	75	5701	2.59136	1	1	1
INTERPRO	IPR001664:Intermediate filament protein	6	1.04348	0.0800333	540643, 281348, 505214, 511540, 788424, 520668	510	69	15263	2.60239	1	1	1
GOTERM_CC_DIRECT	GO:0005657~replication fork	3	0.521739	0.0803804	281119, 530411, 513678	482	14	14126	6.28008	1	0.818419	0.786754
GOTERM_BP_DIRECT	GO:0048812~neuron projection morphogenesis	4	0.695652	0.0822423	281348, 540322, 532393, 527829	437	30	12711	3.87826	1	1	0.99462
GOTERM_BP_DIRECT	GO:0007265~Ras protein signal transduction	4	0.695652	0.0822423	281119, 281667, 519217, 514735	437	30	12711	3.87826	1	1	0.99462
GOTERM_MF_DIRECT	GO:0008327~methyl-CpG binding	3	0.521739	0.0862089	281119, 616090, 100138861	424	14	11928	6.0283	1	1	0.991525
GOTERM_BP_DIRECT	GO:0000226~microtubule cytoskeleton organization	5	0.869565	0.0865253	281348, 540322, 507012, 527829, 506194	437	49	12711	2.96806	1	1	0.99462
GOTERM_CC_DIRECT	GO:0072686~mitotic spindle	4	0.695652	0.0873754	504585, 506740, 514192, 506294	482	31	14126	3.78156	1	0.863475	0.830067
SMART	SM00490:HELICc	7	1.21739	0.0880426	506405, 529922, 782916, 540191, 540933, 100140639, 508728	252	98	7977	2.26105	1	1	0.991453
GOTERM_BP_DIRECT	GO:0034220~ion transmembrane transport	4	0.695652	0.0888416	281008, 613539, 511375, 615498	437	31	12711	3.75316	1	1	0.99462
SMART	SM00487:DEXDc	7	1.21739	0.0913943	506405, 529922, 782916, 540191, 540933, 100140639, 508728	252	99	7977	2.23822	1	1	0.991453
SMART	SM00931:SM00931	2	0.347826	0.0914684	404165, 507155	252	3	7977	21.1032	1	1	0.991453
GOTERM_CC_DIRECT	GO:0005759~mitochondrial matrix	9	1.56522	0.0931083	525496, 511222, 507631, 511080, 510796, 518321, 281618, 515902, 514749	482	136	14126	1.93944	1	0.872892	0.839119
GOTERM_BP_DIRECT	GO:0034644~cellular response to UV	4	0.695652	0.0956552	511048, 515499, 281990, 504869	437	32	12711	3.63587	1	1	0.99462
INTERPRO	IPR018797:Uncharacterised protein family FAM98	2	0.347826	0.0967527	530070, 508569	510	3	15263	19.9516	1	1	1
INTERPRO	IPR019974:XPG conserved site	2	0.347826	0.0967527	506390, 616242	510	3	15263	19.9516	1	1	1
INTERPRO	IPR007185:DNA polymerase alpha/epsilon, subunit B	2	0.347826	0.0967527	514793, 518653	510	3	15263	19.9516	1	1	1
INTERPRO	IPR002687:Nop domain	2	0.347826	0.0967527	404165, 507155	510	3	15263	19.9516	1	1	1
INTERPRO	IPR018117:DNA methylase, C-5 cytosine-specific, active site	2	0.347826	0.0967527	281119, 353354	510	3	15263	19.9516	1	1	1
INTERPRO	IPR002501:Pseudouridine synthase II	2	0.347826	0.0967527	525619, 511988	510	3	15263	19.9516	1	1	1
INTERPRO	IPR004871:Cleavage/polyadenylation specificity factor, A subunit, C-terminal	2	0.347826	0.0967527	504962, 282703	510	3	15263	19.9516	1	1	1
INTERPRO	IPR007707:Transforming acidic coiled-coil	2	0.347826	0.0967527	507012, 506194	510	3	15263	19.9516	1	1	1
INTERPRO	IPR012976:NOSIC	2	0.347826	0.0967527	404165, 507155	510	3	15263	19.9516	1	1	1
INTERPRO	IPR000741:Fructose-bisphosphate aldolase, class-I	2	0.347826	0.0967527	504584, 515263	510	3	15263	19.9516	1	1	1
INTERPRO	IPR004039:Rubredoxin-type fold	2	0.347826	0.0967527	517812, 504367	510	3	15263	19.9516	1	1	1
GOTERM_CC_DIRECT	GO:0015630~microtubule cytoskeleton	6	1.04348	0.0984318	521939, 540254, 522884, 100138230, 507012, 506194	482	72	14126	2.44225	1	0.872892	0.839119
GOTERM_CC_DIRECT	GO:0001652~granular component	2	0.347826	0.0987199	538548, 511610	482	3	14126	19.538	1	0.872892	0.839119
GOTERM_CC_DIRECT	GO:0033186~CAF-1 complex	2	0.347826	0.0987199	504535, 511654	482	3	14126	19.538	1	0.872892	0.839119
GOTERM_BP_DIRECT	GO:0031120~snRNA pseudouridine synthesis	2	0.347826	0.0994212	520891, 525619	437	3	12711	19.3913	1	1	0.99462
GOTERM_BP_DIRECT	GO:0032204~regulation of telomere maintenance	2	0.347826	0.0994212	511077, 513598	437	3	12711	19.3913	1	1	0.99462
GOTERM_BP_DIRECT	GO:0031503~protein complex localization	2	0.347826	0.0994212	530435, 508535	437	3	12711	19.3913	1	1	0.99462
GOTERM_BP_DIRECT	GO:0042276~error-prone translesion synthesis	2	0.347826	0.0994212	518653, 616986	437	3	12711	19.3913	1	1	0.99462
GOTERM_BP_DIRECT	GO:0000154~rRNA modification	2	0.347826	0.0994212	404165, 507155	437	3	12711	19.3913	1	1	0.99462
GOTERM_BP_DIRECT	GO:0031118~rRNA pseudouridine synthesis	2	0.347826	0.0994212	520891, 525619	437	3	12711	19.3913	1	1	0.99462
GOTERM_BP_DIRECT	GO:0045143~homologous chromosome segregation	2	0.347826	0.0994212	538238, 506740	437	3	12711	19.3913	1	1	0.99462

## Sheet: -15
Category	Term	Count	%	PValue	Genes	List Total	Pop Hits	Pop Total	Fold Enrichment	Bonferroni	Benjamini	FDR
UP_KEYWORDS	Cell cycle	37	3.71859	3.25178e-08	515249, 540206, 515287, 767819, 512850, 782916, 616028, 509921, 507703, 281667, 504535, 767985, 530411, 507226, 505200, 534579, 510809, 506970, 512427, 282370, 514564, 786629, 517812, 538436, 538238, 519217, 515158, 614434, 100137721, 613318, 528378, 506962, 509117, 538829, 508561, 282142, 534849	935	227	16137	2.81311	9.88537e-06	9.88542e-06	9.46269e-06
KEGG_PATHWAY	bta04110:Cell cycle	25	2.51256	4.08669e-08	513523, 540322, 515301, 534069, 504869, 281667, 534579, 506970, 513678, 507122, 282370, 541184, 511077, 521939, 517812, 538436, 538238, 537027, 519217, 515376, 535369, 515499, 519018, 504367, 506740	375	117	6425	3.66097	1.06662e-05	1.06663e-05	1.06663e-05
UP_KEYWORDS	Cell division	27	2.71357	3.0155e-07	540206, 515287, 512850, 782916, 616028, 509921, 507703, 281667, 767985, 507226, 505200, 510809, 282370, 514564, 538436, 538238, 519217, 515158, 614434, 613318, 528378, 506962, 509117, 538829, 508561, 282142, 534849	935	147	16137	3.16999	9.16669e-05	4.58356e-05	4.38755e-05
KEGG_PATHWAY	bta03008:Ribosome biogenesis in eukaryotes	18	1.80905	4.97307e-07	404165, 511560, 516289, 514336, 782674, 538548, 531274, 525619, 535163, 617906, 507369, 520891, 524743, 514945, 511723, 507155, 506152, 511306	375	72	6425	4.28333	0.000129789	6.48985e-05	6.48985e-05
GOTERM_CC_DIRECT	GO:0005730~nucleolus	65	6.53266	5.60927e-07	516314, 616242, 513523, 515266, 615352, 531274, 615712, 508728, 614936, 504535, 787696, 507369, 522884, 524743, 513835, 540272, 511610, 506152, 510844, 540254, 538238, 515056, 518321, 539760, 506979, 535163, 504962, 506945, 504683, 511723, 515845, 538829, 510956, 528990, 511560, 535298, 540964, 540322, 511442, 616028, 530483, 527829, 617906, 504950, 508631, 514945, 511512, 527595, 506293, 514749,…	820	583	14126	1.92066	0.000267527	0.000267562	0.000265879
UP_KEYWORDS	Mitosis	21	2.11055	9.41372e-07	514564, 540206, 515287, 538238, 519217, 515158, 512850, 509921, 782916, 616028, 507703, 281667, 528378, 506962, 507226, 505200, 509117, 510809, 508561, 282370, 534849	935	100	16137	3.62435	0.000286136	9.41772e-05	9.01498e-05
GOTERM_BP_DIRECT	GO:0051301~cell division	26	2.61307	9.42401e-07	540206, 515287, 512850, 515301, 782916, 509921, 507703, 281667, 767985, 507226, 505200, 510809, 282370, 514564, 538436, 519217, 515158, 614434, 613318, 528378, 506962, 509117, 538829, 508561, 282142, 534849	738	146	12711	3.06721	0.00214261	0.0021449	0.00214302
UP_KEYWORDS	DNA replication	15	1.50754	1.23917e-06	514793, 517812, 513523, 616242, 518653, 100299171, 515499, 615553, 540969, 504535, 504367, 512427, 506970, 281990, 537616	935	53	16137	4.88457	0.000376638	9.41772e-05	9.01498e-05
GOTERM_CC_DIRECT	GO:0005654~nucleoplasm	111	11.1558	3.80607e-06	286880, 404165, 535352, 517007, 535632, 535511, 100139154, 782916, 539276, 534142, 508417, 614936, 508535, 522442, 505025, 540272, 511654, 513678, 514807, 512506, 510164, 540254, 511135, 515056, 514246, 100138230, 614893, 281618, 506979, 515051, 613318, 529920, 789280, 282142, 540643, 535298, 535452, 514793, 613396, 353107, 614921, 507989, 515080, 541180, 507226, 505564, 511676, 507187, 512529, 2…	820	1244	14126	1.53712	0.00181385	0.000907748	0.000902039
GOTERM_BP_DIRECT	GO:0006270~DNA replication initiation	9	0.904523	5.2455e-06	514793, 517812, 538436, 540574, 504367, 515301, 506970, 507122, 527595	738	19	12711	8.15854	0.0118678	0.00596938	0.00596414
KEGG_PATHWAY	bta03030:DNA replication	11	1.10553	1.09586e-05	514793, 517812, 616242, 518653, 504367, 515499, 506970, 785457, 281990, 537616, 540969	375	33	6425	5.71111	0.00285611	0.000953395	0.000953395
GOTERM_CC_DIRECT	GO:0000922~spindle pole	16	1.60804	1.52582e-05	538238, 515301, 515158, 512850, 614056, 539251, 533089, 533980, 523998, 528378, 507226, 618908, 508467, 507498, 506353, 506293	820	73	14126	3.77574	0.00725178	0.00242605	0.00241079
GOTERM_BP_DIRECT	GO:0007067~mitotic nuclear division	18	1.80905	8.2387e-05	514564, 513551, 540206, 515287, 538238, 519217, 540322, 512850, 509921, 782916, 507703, 281667, 528378, 505200, 509117, 510809, 508561, 534849	738	103	12711	3.00995	0.170988	0.0625042	0.0624493
KEGG_PATHWAY	bta00240:Pyrimidine metabolism	17	1.70854	8.80904e-05	541028, 514793, 518653, 540851, 532399, 533873, 785457, 506946, 281568, 507631, 504652, 536316, 282223, 506131, 281990, 537616, 511449	375	94	6425	3.09858	0.0227303	0.0057479	0.0057479
UP_KEYWORDS	Innate immunity	17	1.70854	0.000150242	512242, 407237, 574090, 767903, 518321, 613753, 533692, 539791, 505647, 282305, 506206, 526525, 281534, 613729, 507533, 281048, 510522	935	98	16137	2.99388	0.0446495	0.00913472	0.00874409
UP_KEYWORDS	Centromere	12	1.20603	0.00022195	514564, 507703, 513551, 538238, 509117, 515158, 510809, 509921, 782916, 615953, 282370, 518186	935	54	16137	3.83529	0.065254	0.0112455	0.0107646
GOTERM_BP_DIRECT	GO:0007051~spindle organization	6	0.603015	0.000363643	504585, 617312, 539251, 533980, 533251, 534849	738	12	12711	8.61179	0.562991	0.206913	0.206731
UP_KEYWORDS	Helicase	12	1.20603	0.000365017	511494, 529922, 517812, 511048, 504367, 506970, 782916, 540191, 540969, 506293, 510093, 508728	935	57	16137	3.63344	0.105048	0.0143206	0.0137082
UP_KEYWORDS	Kinetochore	10	1.00503	0.000376858	514564, 507703, 513551, 538238, 509117, 515158, 509921, 782916, 615953, 518186	935	40	16137	4.31471	0.108265	0.0143206	0.0137082
SMART	SM00129:KISc	9	0.904523	0.000415625	530435, 537127, 541135, 527854, 508467, 510995, 506294, 515748, 511170	442	34	7977	4.77728	0.130363	0.13965	0.13965
UP_KEYWORDS	ATP-binding	71	7.13568	0.000477778	522917, 513523, 539835, 782916, 533692, 781426, 510093, 508728, 787696, 505101, 527854, 504652, 282873, 513678, 540191, 541085, 511494, 541028, 511135, 538238, 519217, 618059, 614251, 511170, 535163, 506746, 529922, 281337, 504367, 282223, 510796, 281692, 510995, 540206, 540404, 767819, 541135, 511048, 540322, 408020, 522018, 540969, 504869, 513061, 530435, 280832, 512207, 506970, 506131, 506294,…	935	810	16137	1.51281	0.135219	0.0161383	0.0154481
GOTERM_BP_DIRECT	GO:0006281~DNA repair	17	1.70854	0.000524324	510164, 511048, 519217, 615264, 504647, 613423, 504869, 529922, 504535, 525496, 530411, 522442, 512207, 513678, 515845, 506294, 282370	738	109	12711	2.68625	0.696894	0.238672	0.238462
INTERPRO	IPR001752:Kinesin, motor domain	9	0.904523	0.000556653	530435, 537127, 541135, 527854, 508467, 510995, 506294, 515748, 511170	880	34	15263	4.59114	0.5793	0.566626	0.566626
UP_KEYWORDS	Immunity	21	2.11055	0.000684844	512242, 407237, 574090, 767903, 518321, 613753, 533692, 539791, 505647, 282305, 506206, 282325, 281368, 282535, 526525, 281534, 613729, 507533, 281048, 510522, 510813	935	156	16137	2.3233	0.188007	0.0204016	0.0195292
INTERPRO	IPR017241:Toll-like receptor	4	0.40201	0.00072878	407237, 574090, 281534, 539791	880	4	15263	17.3443	0.678149	0.566626	0.566626
UP_KEYWORDS	Nucleus	143	14.3719	0.000738216	404165, 541233, 535632, 531274, 536560, 508535, 613729, 524743, 505025, 510844, 512506, 511494, 513551, 782887, 510164, 540254, 538238, 515056, 515299, 535369, 514246, 614893, 518321, 521239, 529922, 282703, 504962, 504683, 789280, 510677, 506184, 510956, 282142, 511560, 535452, 514793, 511048, 511442, 616028, 539496, 527829, 614921, 539099, 507989, 617906, 507226, 505200, 511676, 507187, 506097,…	935	1902	16137	1.29759	0.201085	0.0204016	0.0195292
PIR_SUPERFAMILY	PIRSF037595:toll-like receptor, 1/2/4/6/10 types [Parent=PIRSF800008]	4	0.40201	0.000755524	407237, 574090, 281534, 539791	87	4	1461	16.7931	0.0593843	0.0611975	0.0611975
GOTERM_MF_DIRECT	GO:0070182~DNA polymerase binding	4	0.40201	0.000766642	522442, 515499, 515845, 514749	700	4	11928	17.04	0.403642	0.280713	0.280713
GOTERM_BP_DIRECT	GO:0090502~RNA phosphodiester bond hydrolysis, endonucleolytic	8	0.80402	0.000867305	617906, 280930, 540254, 616242, 511723, 531274, 282340, 511306	738	28	12711	4.92102	0.861217	0.328998	0.328709
GOTERM_CC_DIRECT	GO:0000794~condensed nuclear chromosome	7	0.703518	0.000953693	540574, 782674, 513678, 523998, 510956, 534142, 514749	820	21	14126	5.74228	0.365634	0.104876	0.104217
UP_KEYWORDS	Ribosome biogenesis	9	0.904523	0.00105011	404165, 511560, 515056, 520891, 524743, 511676, 518321, 510956, 508728	935	37	16137	4.19809	0.273416	0.0266028	0.0254652
GOTERM_CC_DIRECT	GO:0000776~kinetochore	11	1.10553	0.00109933	514564, 521064, 617904, 538238, 504585, 614056, 509921, 533089, 523998, 513195, 282370	820	55	14126	3.44537	0.40825	0.104876	0.104217
GOTERM_MF_DIRECT	GO:0005524~ATP binding	93	9.34673	0.00116898	517007, 534781, 522917, 513523, 539835, 493708, 514490, 533652, 782916, 533692, 506946, 781426, 510093, 508728, 787696, 508535, 505101, 527854, 504652, 282873, 513678, 540191, 541085, 511494, 541028, 538357, 511135, 538238, 519217, 618059, 100048947, 537027, 614251, 540933, 539760, 511170, 535163, 506746, 529922, 281337, 281613, 504367, 282223, 510796, 281692, 510995, 540601, 540206, 540404, 7820…	700	1152	11928	1.37563	0.545407	0.280713	0.280713
GOTERM_MF_DIRECT	GO:0030515~snoRNA binding	6	0.603015	0.00124946	404165, 511560, 525496, 514336, 507155, 614149	700	15	11928	6.816	0.569438	0.280713	0.280713
GOTERM_CC_DIRECT	GO:0032040~small-subunit processome	8	0.80402	0.00134955	404165, 511560, 514336, 782674, 538548, 507155, 526867, 509913	820	30	14126	4.59382	0.474902	0.107289	0.106615
UP_KEYWORDS	DNA repair	17	1.70854	0.00163792	510164, 616242, 511048, 519217, 615264, 515499, 511080, 613423, 616986, 540969, 529922, 507989, 504535, 530411, 512207, 282370, 514749	935	121	16137	2.42479	0.392459	0.0383022	0.0366642
GOTERM_BP_DIRECT	GO:0000070~mitotic sister chromatid segregation	6	0.603015	0.00165131	538238, 504585, 506740, 523998, 508022, 511170	738	16	12711	6.45884	0.976751	0.536913	0.536441
GOTERM_CC_DIRECT	GO:0005871~kinesin complex	9	0.904523	0.00180906	530435, 537127, 541135, 527854, 508467, 510995, 506294, 515748, 511170	820	40	14126	3.87604	0.578401	0.123274	0.122499
GOTERM_MF_DIRECT	GO:0003678~DNA helicase activity	5	0.502513	0.00184736	529922, 517812, 504367, 506970, 540969	700	10	11928	8.52	0.712425	0.31128	0.31128
SMART	SM01392:SM01392	5	0.502513	0.00222726	509870, 788454, 519325, 618701, 767989	442	11	7977	8.20341	0.527252	0.374179	0.374179
INTERPRO	IPR019821:Kinesin, motor region, conserved site	8	0.80402	0.00234529	530435, 537127, 527854, 508467, 510995, 506294, 515748, 511170	880	33	15263	4.20468	0.97404	1	1
UP_KEYWORDS	Inflammatory response	11	1.10553	0.00245453	280833, 407237, 281734, 281368, 574090, 526525, 281534, 281048, 404072, 613753, 539791	935	61	16137	3.11225	0.526258	0.0532983	0.0510191
GOTERM_BP_DIRECT	GO:0008033~tRNA processing	7	0.703518	0.00254927	617906, 617640, 538548, 511723, 531274, 615644, 511306	738	25	12711	4.8226	0.997001	0.725269	0.724631
GOTERM_BP_DIRECT	GO:0001824~blastocyst development	6	0.603015	0.00294052	508503, 493708, 281662, 512427, 523998, 539496	738	18	12711	5.74119	0.998772	0.743626	0.742972
GOTERM_BP_DIRECT	GO:0007059~chromosome segregation	9	0.904523	0.0033928	507703, 513551, 508467, 510809, 509921, 523998, 513195, 534142, 510093	738	44	12711	3.523	0.999563	0.772201	0.771522
GOTERM_CC_DIRECT	GO:0000940~condensed chromosome outer kinetochore	4	0.40201	0.00340237	507703, 537027, 515158, 509921	820	6	14126	11.4846	0.803225	0.183571	0.182416
GOTERM_CC_DIRECT	GO:0015030~Cajal body	8	0.80402	0.0034636	506604, 539515, 519217, 520891, 509425, 538548, 507155, 525619	820	35	14126	3.93756	0.808909	0.183571	0.182416
INTERPRO	IPR021072:Melanoma associated antigen, MAGE, N-terminal	5	0.502513	0.00372573	509870, 788454, 519325, 618701, 767989	880	12	15263	7.2268	0.996986	1	1
UP_SEQ_FEATURE	nucleotide phosphate-binding region:ATP	24	2.41206	0.00409375	522917, 517812, 513523, 538238, 511135, 511048, 519217, 782916, 533692, 508728, 788772, 281337, 280832, 282325, 527854, 504652, 506970, 510796, 281692, 506294, 540191, 282370, 541085, 514749	329	222	5701	1.87333	0.981827	1	1
UP_KEYWORDS	Coiled coil	154	15.4774	0.00429718	539797, 404165, 516314, 535352, 519826, 535990, 541233, 538226, 539835, 511540, 518974, 537130, 514492, 505538, 281348, 508535, 613729, 524743, 527854, 531389, 511018, 536316, 508530, 282276, 541122, 616280, 510844, 506194, 514520, 782887, 538357, 532090, 537027, 515299, 787413, 540933, 539683, 613720, 520668, 534032, 526377, 281337, 513828, 538960, 540643, 526616, 616028, 525800, 507989, 530435,…	935	2164	16137	1.22822	0.729953	0.0870895	0.0833653
GOTERM_BP_DIRECT	GO:0006364~rRNA processing	9	0.904523	0.00451118	511560, 539147, 515056, 782674, 504950, 538548, 526867, 535163, 508728	738	46	12711	3.36983	0.999966	0.933405	0.932585
UP_KEYWORDS	DNA damage	17	1.70854	0.0046332	510164, 616242, 511048, 519217, 615264, 515499, 511080, 613423, 616986, 540969, 529922, 507989, 504535, 530411, 512207, 282370, 514749	935	134	16137	2.18955	0.756287	0.0880308	0.0842663
INTERPRO	IPR020103:Pseudouridine synthase, catalytic domain	5	0.502513	0.00513872	617640, 516934, 525619, 615644, 511988	880	13	15263	6.67089	0.999668	1	1
GOTERM_BP_DIRECT	GO:0007018~microtubule-based movement	9	0.904523	0.00516687	530435, 537127, 541135, 527854, 508467, 510995, 506294, 515748, 511170	738	47	12711	3.29813	0.999992	0.947042	0.94621
GOTERM_MF_DIRECT	GO:0009982~pseudouridine synthase activity	5	0.502513	0.00546175	617640, 516934, 525619, 615644, 511988	700	13	11928	6.55385	0.975061	0.736244	0.736244
GOTERM_BP_DIRECT	GO:0006974~cellular response to DNA damage stimulus	15	1.50754	0.00567412	538960, 511077, 510164, 540206, 615392, 615352, 519670, 529922, 507989, 787696, 768034, 522884, 527595, 540191, 514749	738	113	12711	2.28632	0.999998	0.947042	0.94621
GOTERM_BP_DIRECT	GO:0006260~DNA replication	10	1.00503	0.00582539	514793, 504535, 513523, 615553, 512427, 785457, 281990, 537616, 519670, 540969	738	58	12711	2.96958	0.999998	0.947042	0.94621
UP_KEYWORDS	Chromosome	19	1.90955	0.00595719	514564, 513551, 538238, 767819, 515158, 539195, 509921, 782916, 616028, 615953, 518186, 529922, 507703, 281423, 613729, 509117, 510809, 511676, 282370	935	162	16137	2.02418	0.83739	0.106529	0.101973
INTERPRO	IPR027417:P-loop containing nucleoside triphosphate hydrolase	61	6.13065	0.00770616	517007, 513523, 515301, 782916, 616567, 506946, 510093, 508728, 533646, 507369, 505101, 524743, 527854, 509425, 504652, 540191, 506152, 541085, 541028, 540893, 513152, 540933, 780788, 511170, 535163, 506746, 529922, 281337, 281613, 504367, 529920, 510796, 510995, 540601, 541135, 511048, 408020, 522018, 100140639, 540969, 513061, 616979, 530435, 508710, 505165, 514945, 506970, 506131, 506294, 2823…	880	760	15263	1.39211	0.999994	1	1
GOTERM_BP_DIRECT	GO:0007080~mitotic metaphase plate congression	7	0.703518	0.00788381	613318, 515158, 507572, 510995, 508022, 506294, 510956	738	31	12711	3.88919	1	1	0.99956
GOTERM_MF_DIRECT	GO:0004526~ribonuclease P activity	4	0.40201	0.00898593	617906, 511723, 531274, 511306	700	8	11928	8.52	0.997721	0.913071	0.913071
GOTERM_MF_DIRECT	GO:0003887~DNA-directed DNA polymerase activity	6	0.603015	0.00948293	514793, 518653, 511080, 785457, 281990, 537616	700	23	11928	4.44522	0.998375	0.913071	0.913071
GOTERM_BP_DIRECT	GO:0042495~detection of triacyl bacterial lipopeptide	3	0.301508	0.00968424	407237, 574090, 281534	738	3	12711	17.2236	1	1	0.99956
GOTERM_BP_DIRECT	GO:0000281~mitotic cytokinesis	6	0.603015	0.0109345	515249, 513594, 538238, 527854, 616028, 515748	738	24	12711	4.30589	1	1	0.99956
GOTERM_CC_DIRECT	GO:0000784~nuclear chromosome, telomeric region	11	1.10553	0.0110164	517812, 513523, 616242, 520891, 515499, 506970, 281990, 538829, 540969, 539099, 514749	820	75	14126	2.5266	0.994928	0.524354	0.521056
UP_KEYWORDS	Nucleotide-binding	81	8.1407	0.0113934	522917, 513523, 539835, 782916, 533692, 781426, 510093, 508728, 533646, 787696, 505101, 527854, 509425, 504652, 282873, 513678, 540191, 541085, 511494, 541028, 511135, 538238, 519217, 618059, 614251, 540851, 513152, 281817, 511170, 535163, 506746, 529922, 281337, 281613, 504367, 282223, 510796, 281692, 510995, 511449, 540206, 540404, 767819, 541135, 511048, 540322, 408020, 522018, 540969, 504869,…	935	1073	16137	1.30286	0.969299	0.192422	0.184193
GOTERM_BP_DIRECT	GO:0009314~response to radiation	5	0.502513	0.0116537	511077, 280832, 514246, 615352, 282370	738	16	12711	5.38237	1	1	0.99956
GOTERM_CC_DIRECT	GO:0005759~mitochondrial matrix	16	1.60804	0.0123053	511222, 511080, 518321, 281618, 534286, 281613, 525496, 790880, 507631, 282873, 281496, 280891, 510796, 515902, 532903, 514749	820	136	14126	2.02669	0.997277	0.524354	0.521056
GOTERM_BP_DIRECT	GO:0006515~misfolded or incompletely synthesized protein catabolic process	4	0.40201	0.0125303	790880, 510796, 613423, 541085	738	9	12711	7.65492	1	1	0.99956
KEGG_PATHWAY	bta05146:Amoebiasis	13	1.30653	0.0128151	100336873, 286854, 538050, 534069, 407142, 281856, 524770, 282325, 281534, 281048, 506387, 513668, 507264	375	100	6425	2.22733	0.965485	0.626994	0.626994
GOTERM_CC_DIRECT	GO:0000790~nuclear chromatin	16	1.60804	0.013943	534280, 514246, 535369, 534142, 613318, 504535, 507415, 530411, 522884, 505585, 512207, 512427, 511654, 616090, 506293, 514749	820	138	14126	1.99731	0.998766	0.524354	0.521056
GOTERM_CC_DIRECT	GO:0005813~centrosome	28	2.81407	0.0143295	515249, 540206, 767819, 539251, 782916, 614348, 533251, 785690, 505025, 505683, 513678, 507122, 537926, 513594, 538238, 540574, 515499, 614056, 533980, 523998, 533089, 506979, 528378, 505335, 618908, 506740, 507498, 515748	820	298	14126	1.61863	0.998977	0.524354	0.521056
KEGG_PATHWAY	bta00270:Cysteine and methionine metabolism	7	0.703518	0.0144137	281119, 782545, 280997, 514462, 527403, 507313, 353354	375	35	6425	3.42667	0.97739	0.626994	0.626994
SMART	SM01372:SM01372	4	0.40201	0.015045	786629, 534579, 535369, 541184	442	10	7977	7.219	0.993864	0.95106	0.95106
GOTERM_CC_DIRECT	GO:0030687~preribosome, large subunit precursor	6	0.603015	0.0153898	515056, 504683, 511676, 510956, 535163, 522370	820	26	14126	3.97542	0.999388	0.524354	0.521056
UP_KEYWORDS	Microtubule	14	1.40704	0.0166317	327715, 515249, 509921, 616028, 527829, 511170, 507703, 530435, 528378, 508535, 507226, 527854, 506294, 515748	935	116	16137	2.08296	0.993894	0.266107	0.254728
INTERPRO	IPR003316:Transcription factor E2F/dimerisation partner (TDP)	4	0.40201	0.0168373	786629, 534579, 535369, 541184	880	10	15263	6.93773	1	1	1
SMART	SM00484:XPGI	3	0.301508	0.0169832	506390, 785690, 616242	442	4	7977	13.5356	0.996834	0.95106	0.95106
SMART	SM00485:XPGN	3	0.301508	0.0169832	506390, 785690, 616242	442	4	7977	13.5356	0.996834	0.95106	0.95106
SMART	SM00279:HhH2	3	0.301508	0.0169832	506390, 785690, 616242	442	4	7977	13.5356	0.996834	0.95106	0.95106
GOTERM_BP_DIRECT	GO:0001522~pseudouridine synthesis	4	0.40201	0.0171391	617640, 516934, 615644, 511988	738	10	12711	6.88943	1	1	0.99956
GOTERM_MF_DIRECT	GO:0044822~poly(A) RNA binding	63	6.33166	0.0180771	516314, 282082, 519826, 539515, 782674, 538548, 616567, 508728, 614936, 787696, 507369, 508535, 509502, 524743, 509425, 505585, 540272, 511610, 540191, 506152, 530070, 510164, 515056, 539760, 527938, 504683, 507155, 510956, 282142, 528990, 511560, 535298, 540964, 511442, 786534, 616028, 530483, 617906, 504950, 784123, 514945, 511676, 511512, 282370, 535340, 516567, 540311, 526867, 516044, 525619,…	700	811	11928	1.3237	0.999995	1	1
INTERPRO	IPR020045:5'-3' exonuclease, C-terminal domain	3	0.301508	0.0183881	506390, 785690, 616242	880	4	15263	13.0082	1	1	1
INTERPRO	IPR008918:Helix-hairpin-helix motif, class 2	3	0.301508	0.0183881	506390, 785690, 616242	880	4	15263	13.0082	1	1	1
INTERPRO	IPR006086:XPG-I domain	3	0.301508	0.0183881	506390, 785690, 616242	880	4	15263	13.0082	1	1	1
INTERPRO	IPR006085:XPG N-terminal	3	0.301508	0.0183881	506390, 785690, 616242	880	4	15263	13.0082	1	1	1
INTERPRO	IPR006084:XPG/Rad2 endonuclease	3	0.301508	0.0183881	506390, 785690, 616242	880	4	15263	13.0082	1	1	1
GOTERM_MF_DIRECT	GO:0008408~3'-5' exonuclease activity	5	0.502513	0.0185135	535340, 507989, 785457, 281990, 504647	700	18	11928	4.73333	0.999997	1	1
GOTERM_BP_DIRECT	GO:0046602~regulation of mitotic centrosome separation	3	0.301508	0.0186254	508467, 513678, 523998	738	4	12711	12.9177	1	1	0.99956
GOTERM_BP_DIRECT	GO:0071726~cellular response to diacyl bacterial lipopeptide	3	0.301508	0.0186254	407237, 281534, 281048	738	4	12711	12.9177	1	1	0.99956
GOTERM_BP_DIRECT	GO:0070345~negative regulation of fat cell proliferation	3	0.301508	0.0186254	534579, 535369, 541184	738	4	12711	12.9177	1	1	0.99956
GOTERM_CC_DIRECT	GO:0000778~condensed nuclear chromosome kinetochore	3	0.301508	0.0186255	537027, 538789, 507661	820	4	14126	12.9201	0.999873	0.592292	0.588567
GOTERM_BP_DIRECT	GO:0006954~inflammatory response	21	2.11055	0.0189604	407237, 574090, 540311, 787326, 404072, 613753, 539791, 613667, 280833, 281734, 280832, 504992, 508503, 281247, 281368, 526525, 281534, 788930, 282488, 281048, 514735	738	209	12711	1.7306	1	1	0.99956
UP_KEYWORDS	rRNA processing	7	0.703518	0.0208708	511560, 515056, 520891, 526867, 511676, 615712, 508728	935	38	16137	3.17926	0.998358	0.317236	0.30367
GOTERM_BP_DIRECT	GO:0090307~mitotic spindle assembly	6	0.603015	0.0208981	507226, 618908, 510420, 508467, 510995, 523998	738	28	12711	3.69077	1	1	0.99956
GOTERM_CC_DIRECT	GO:0005737~cytoplasm	197	19.799	0.0209099	286880, 517007, 782916, 539276, 540824, 534142, 508535, 613729, 505025, 540272, 536316, 506353, 510844, 510164, 540254, 515056, 535369, 518321, 407142, 515051, 281856, 281610, 282820, 515845, 513463, 514793, 511048, 511840, 539251, 522018, 353107, 282019, 515080, 507226, 282370, 535340, 536433, 514787, 521730, 516044, 534011, 521064, 528378, 520891, 282488, 616090, 282082, 506390, 535033, 615553,…	820	2970	14126	1.14266	0.999958	0.623376	0.619456
GOTERM_BP_DIRECT	GO:0032508~DNA duplex unwinding	5	0.502513	0.0216234	517812, 511048, 100299171, 506970, 540969	738	19	12711	4.53252	1	1	0.99956
SMART	SM01391:SM01391	9	0.904523	0.0219185	540643, 281348, 505214, 511540, 788424, 522400, 614456, 539683, 520668	442	63	7977	2.57822	0.999417	1	1
GOTERM_BP_DIRECT	GO:0050707~regulation of cytokine secretion	4	0.40201	0.0225672	407237, 574090, 281534, 539791	738	11	12711	6.26312	1	1	0.99956
GOTERM_MF_DIRECT	GO:0008574~ATP-dependent microtubule motor activity, plus-end-directed	4	0.40201	0.023208	530435, 537127, 508467, 511170	700	11	11928	6.19636	1	1	1
KEGG_PATHWAY	bta03460:Fanconi anemia pathway	8	0.80402	0.0245324	522442, 615352, 615553, 533652, 515845, 616986, 504869, 514749	375	50	6425	2.74133	0.998471	0.91471	0.91471
GOTERM_BP_DIRECT	GO:0007265~Ras protein signal transduction	6	0.603015	0.0275636	281119, 281667, 533646, 519217, 514735, 523745	738	30	12711	3.44472	1	1	0.99956
UP_KEYWORDS	Intermediate filament	9	0.904523	0.0281977	540643, 281348, 505214, 511540, 788424, 522400, 614456, 539683, 520668	935	63	16137	2.46555	0.999833	0.391705	0.374955
UP_KEYWORDS	DNA-directed DNA polymerase	4	0.40201	0.0287011	518653, 511080, 281990, 537616	935	12	16137	5.75294	0.999857	0.391705	0.374955
GOTERM_CC_DIRECT	GO:0000407~pre-autophagosomal structure	4	0.40201	0.0288211	513049, 508631, 519961, 505538	820	12	14126	5.74228	0.999999	0.791221	0.786244
INTERPRO	IPR018525:Mini-chromosome maintenance, conserved site	3	0.301508	0.0294844	517812, 504367, 506970	880	5	15263	10.4066	1	1	1
GOTERM_BP_DIRECT	GO:0030855~epithelial cell differentiation	8	0.80402	0.029506	513463, 507415, 508503, 504584, 515499, 282113, 538409, 613498	738	52	12711	2.64978	1	1	0.99956
UP_KEYWORDS	Pyrimidine biosynthesis	3	0.301508	0.029765	281568, 533873, 506131	935	5	16137	10.3553	0.999898	0.391705	0.374955
INTERPRO	IPR014721:Ribosomal protein S5 domain 2-type fold, subgroup	5	0.502513	0.0298394	787696, 509425, 533652, 510796, 541085	880	21	15263	4.1296	1	1	1
GOTERM_CC_DIRECT	GO:0031428~box C/D snoRNP complex	3	0.301508	0.0298574	404165, 538548, 507155	820	5	14126	10.3361	0.999999	0.791221	0.786244
GOTERM_BP_DIRECT	GO:0000076~DNA replication checkpoint	3	0.301508	0.0298574	519016, 504647, 540969	738	5	12711	10.3341	1	1	0.99956
GOTERM_BP_DIRECT	GO:0006297~nucleotide-excision repair, DNA gap filling	3	0.301508	0.0298574	785457, 281990, 537616	738	5	12711	10.3341	1	1	0.99956
GOTERM_BP_DIRECT	GO:0043392~negative regulation of DNA binding	5	0.502513	0.0304746	535369, 505025, 523998, 514807, 540757	738	21	12711	4.10085	1	1	0.99956
KEGG_PATHWAY	bta03430:Mismatch repair	5	0.502513	0.0307418	506390, 515499, 533652, 281990, 537616	375	21	6425	4.07937	0.999711	1	1
UP_KEYWORDS	Motor protein	10	1.00503	0.0309241	788772, 530435, 281337, 527854, 408020, 281341, 506294, 505519, 515748, 511170	935	76	16137	2.2709	0.999929	0.391705	0.374955
SMART	SM01332:SM01332	4	0.40201	0.0316991	281667, 521939, 538436, 505200	442	13	7977	5.55308	0.99998	1	1
INTERPRO	IPR004367:Cyclin, C-terminal domain	4	0.40201	0.0352818	281667, 521939, 538436, 505200	880	13	15263	5.33671	1	1	1
UP_KEYWORDS	Decarboxylase	4	0.40201	0.0357415	281568, 280997, 515030, 281365	935	13	16137	5.31041	0.999984	0.434617	0.416031
INTERPRO	IPR020568:Ribosomal protein S5 domain 2-type fold	6	0.603015	0.0389117	787696, 100126247, 509425, 533652, 510796, 541085	880	33	15263	3.15351	1	1	1
GOTERM_CC_DIRECT	GO:0005876~spindle microtubule	6	0.603015	0.0398652	507703, 538238, 504585, 508467, 616028, 509921	820	33	14126	3.13215	1	0.869706	0.864236
KEGG_PATHWAY	bta03410:Base excision repair	6	0.603015	0.0402199	616242, 518653, 515499, 785457, 281990, 537616	375	33	6425	3.11515	0.999978	1	1
SMART	SM01373:SM01373	5	0.502513	0.0406438	509870, 788454, 519325, 618701, 767989	442	24	7977	3.7599	0.999999	1	1
KEGG_PATHWAY	bta05222:Small cell lung cancer	10	1.00503	0.0417846	511077, 100336873, 767985, 538436, 519217, 281875, 535369, 519018, 506387, 541184	375	80	6425	2.14167	0.999985	1	1
GOTERM_BP_DIRECT	GO:0000122~negative regulation of transcription from RNA polymerase II promoter	33	3.31658	0.0418378	534280, 541233, 515266, 537016, 535632, 510255, 514192, 527574, 530411, 522884, 281146, 505025, 497620, 506097, 510844, 518746, 786629, 538238, 514246, 535369, 539503, 518321, 505749, 614679, 100137721, 281119, 507319, 506945, 281137, 510654, 281750, 507176, 616090	738	401	12711	1.4174	1	1	0.99956
UP_KEYWORDS	Vacuole	3	0.301508	0.042954	505684, 508631, 539848	935	6	16137	8.62941	0.999998	0.502231	0.480754
GOTERM_CC_DIRECT	GO:0046696~lipopolysaccharide receptor complex	3	0.301508	0.0430849	281048, 540824, 613753	820	6	14126	8.61341	1	0.869706	0.864236
GOTERM_CC_DIRECT	GO:0031298~replication fork protection complex	3	0.301508	0.0430849	100299171, 507122, 527595	820	6	14126	8.61341	1	0.869706	0.864236
GOTERM_CC_DIRECT	GO:0035686~sperm fibrous sheath	3	0.301508	0.0430849	615507, 281610, 510319	820	6	14126	8.61341	1	0.869706	0.864236
GOTERM_BP_DIRECT	GO:0010216~maintenance of DNA methylation	3	0.301508	0.0430853	281119, 530411, 540933	738	6	12711	8.61179	1	1	0.99956
GOTERM_BP_DIRECT	GO:0050891~multicellular organismal water homeostasis	3	0.301508	0.0430853	281008, 533355, 617802	738	6	12711	8.61179	1	1	0.99956
GOTERM_BP_DIRECT	GO:0006268~DNA unwinding involved in DNA replication	3	0.301508	0.0430853	517812, 787696, 514749	738	6	12711	8.61179	1	1	0.99956
GOTERM_BP_DIRECT	GO:0071223~cellular response to lipoteichoic acid	3	0.301508	0.0430853	512242, 281534, 281048	738	6	12711	8.61179	1	1	0.99956
KEGG_PATHWAY	bta04114:Oocyte meiosis	12	1.20603	0.0434498	515080, 538238, 538436, 537016, 533788, 513874, 519217, 515376, 506740, 614056, 538829, 282370	375	106	6425	1.93962	0.999991	1	1
GOTERM_BP_DIRECT	GO:0002755~MyD88-dependent toll-like receptor signaling pathway	4	0.40201	0.0437553	407237, 574090, 281534, 539791	738	14	12711	4.92102	1	1	0.99956
GOTERM_CC_DIRECT	GO:0030670~phagocytic vesicle membrane	4	0.40201	0.0437588	407237, 529148, 281534, 538050	820	14	14126	4.92195	1	0.869706	0.864236
GOTERM_CC_DIRECT	GO:0005657~replication fork	4	0.40201	0.0437588	281119, 530411, 512207, 513678	820	14	14126	4.92195	1	0.869706	0.864236
GOTERM_MF_DIRECT	GO:0004520~endodeoxyribonuclease activity	3	0.301508	0.0439357	507989, 529922, 514749	700	6	11928	8.52	1	1	1
GOTERM_MF_DIRECT	GO:0043295~glutathione binding	3	0.301508	0.0439357	282019, 615507, 513433	700	6	11928	8.52	1	1	1
INTERPRO	IPR001664:Intermediate filament protein	9	0.904523	0.0440208	540643, 281348, 505214, 511540, 788424, 522400, 614456, 539683, 520668	880	69	15263	2.2623	1	1	1
GOTERM_MF_DIRECT	GO:0070034~telomerase RNA binding	4	0.40201	0.0449373	520891, 513598, 525619, 613304	700	14	11928	4.86857	1	1	1
GOTERM_MF_DIRECT	GO:0003690~double-stranded DNA binding	7	0.703518	0.0460861	505585, 613729, 787488, 618239, 519670, 506293, 514749	700	45	11928	2.65067	1	1	1
INTERPRO	IPR002190:MAGE protein	5	0.502513	0.0462715	509870, 788454, 519325, 618701, 767989	880	24	15263	3.6134	1	1	1
SMART	SM00292:BRCT	4	0.40201	0.0464823	530961, 540574, 511676, 616986	442	15	7977	4.81267	1	1	1
UP_KEYWORDS	Ubl conjugation	40	4.0201	0.0471614	404165, 538123, 511442, 616028, 281348, 281667, 280832, 504535, 530411, 507226, 526525, 509425, 512427, 511676, 511512, 540191, 506294, 506097, 514749, 511077, 510164, 540254, 511135, 538238, 514246, 515499, 540937, 526867, 617802, 613423, 518186, 281119, 506945, 788772, 281337, 506962, 520891, 528315, 507498, 537616	935	511	16137	1.35098	1	0.522389	0.50005
KEGG_PATHWAY	bta05161:Hepatitis B	14	1.40704	0.0474377	511077, 535298, 521939, 538436, 519217, 535369, 515499, 534069, 510093, 281667, 282325, 281534, 282488, 541184	375	134	6425	1.79005	0.999997	1	1
UP_SEQ_FEATURE	region of interest:Tail	6	0.603015	0.0479752	281348, 505214, 511540, 522400, 614456, 539683	329	35	5701	2.97056	1	1	1
GOTERM_MF_DIRECT	GO:0042802~identical protein binding	14	1.40704	0.0480003	513049, 515499, 509963, 505917, 407142, 281348, 280930, 534616, 504535, 530411, 282488, 504652, 282104, 514749	700	133	11928	1.79368	1	1	1
UP_KEYWORDS	Autophagy	7	0.703518	0.0481148	281942, 510164, 327715, 615392, 513049, 508631, 767903	935	46	16137	2.62634	1	0.522389	0.50005
GOTERM_CC_DIRECT	GO:0005819~spindle	8	0.80402	0.0494147	511077, 515080, 538238, 767819, 527854, 282142, 527829, 534849	820	58	14126	2.37611	1	0.892832	0.887217
GOTERM_CC_DIRECT	GO:0000785~chromatin	8	0.80402	0.0494147	617904, 538238, 510809, 526616, 281662, 513678, 506294, 514749	820	58	14126	2.37611	1	0.892832	0.887217
GOTERM_BP_DIRECT	GO:0000045~autophagosome assembly	6	0.603015	0.0496279	327715, 513049, 767903, 519961, 505538, 784449	738	35	12711	2.95261	1	1	0.99956
GOTERM_MF_DIRECT	GO:0003777~microtubule motor activity	7	0.703518	0.0504873	540601, 530435, 541135, 527854, 510995, 506294, 515748	700	46	11928	2.59304	1	1	1
GOTERM_BP_DIRECT	GO:0071897~DNA biosynthetic process	4	0.40201	0.0524058	514793, 504652, 281990, 537616	738	15	12711	4.59295	1	1	0.99956
GOTERM_CC_DIRECT	GO:0051233~spindle midzone	4	0.40201	0.0524094	521064, 538238, 515301, 508022	820	15	14126	4.59382	1	0.892832	0.887217
GOTERM_CC_DIRECT	GO:0000793~condensed chromosome	4	0.40201	0.0524094	787696, 519217, 511676, 515845	820	15	14126	4.59382	1	0.892832	0.887217
UP_SEQ_FEATURE	region of interest:Rod	6	0.603015	0.053199	281348, 505214, 511540, 522400, 614456, 539683	329	36	5701	2.88804	1	1	1
GOTERM_MF_DIRECT	GO:0003677~DNA binding	44	4.42211	0.0536272	282082, 506390, 514793, 513523, 616242, 515320, 518653, 535632, 615553, 539195, 782916, 616028, 523726, 527829, 510093, 540969, 785690, 614936, 281423, 534579, 536316, 540272, 510942, 507661, 511610, 539749, 506294, 534913, 511494, 404110, 511077, 517812, 519016, 785457, 785776, 539760, 513195, 518186, 527938, 281119, 614429, 533359, 504367, 616090	700	571	11928	1.31306	1	1	1
KEGG_PATHWAY	bta05152:Tuberculosis	16	1.60804	0.0539468	512242, 407237, 574090, 782652, 518974, 534069, 540824, 533692, 281856, 282535, 529148, 281534, 505684, 281048, 282883, 514889	375	164	6425	1.67154	0.999999	1	1
GOTERM_CC_DIRECT	GO:0000777~condensed chromosome kinetochore	6	0.603015	0.0550145	514564, 513551, 509117, 782916, 615953, 518186	820	36	14126	2.87114	1	0.904894	0.899203
GOTERM_MF_DIRECT	GO:0008017~microtubule binding	9	0.904523	0.0550415	507703, 327715, 538238, 527854, 512850, 616028, 506294, 508561, 527829	700	71	11928	2.16	1	1	1
GOTERM_MF_DIRECT	GO:0016740~transferase activity	5	0.502513	0.055478	506955, 281226, 509696, 613498, 539760	700	25	11928	3.408	1	1	1
GOTERM_MF_DIRECT	GO:0004722~protein serine/threonine phosphatase activity	6	0.603015	0.0570764	286880, 538754, 541235, 280891, 538829, 615820	700	36	11928	2.84	1	1	1
GOTERM_BP_DIRECT	GO:0030388~fructose 1,6-bisphosphate metabolic process	3	0.301508	0.0580404	615392, 504584, 515263	738	7	12711	7.38153	1	1	0.99956
GOTERM_BP_DIRECT	GO:0051310~metaphase plate congression	3	0.301508	0.0580404	533089, 506294, 508561	738	7	12711	7.38153	1	1	0.99956
UP_KEYWORDS	Isopeptide bond	28	2.81407	0.0580865	404165, 538123, 515067, 511442, 504535, 530411, 507226, 509425, 512427, 511512, 540191, 506097, 514749, 540254, 538238, 514246, 515499, 767903, 526867, 518186, 281119, 506945, 529922, 788772, 281337, 520891, 507498, 537616	935	339	16137	1.42551	1	0.608907	0.582868
GOTERM_MF_DIRECT	GO:0035240~dopamine binding	3	0.301508	0.059162	526221, 613505, 281125	700	7	11928	7.30286	1	1	1
INTERPRO	IPR006671:Cyclin, N-terminal	5	0.502513	0.0595171	618330, 281667, 521939, 538436, 505200	880	26	15263	3.33545	1	1	1
GOTERM_BP_DIRECT	GO:0045087~innate immune response	18	1.80905	0.0606704	512242, 407237, 574090, 767903, 518321, 540824, 613753, 533692, 539791, 510093, 282305, 506206, 526525, 281534, 613729, 507533, 281048, 510522	738	195	12711	1.58987	1	1	0.99956
GOTERM_MF_DIRECT	GO:0003682~chromatin binding	25	2.51256	0.0609081	282082, 506390, 540404, 513523, 510255, 526616, 533652, 511080, 100138861, 534142, 767985, 787696, 505585, 506970, 507122, 282370, 514749, 515499, 614673, 785457, 540933, 613318, 282325, 281990, 616090	700	293	11928	1.45392	1	1	1
GOTERM_BP_DIRECT	GO:0070328~triglyceride homeostasis	4	0.40201	0.0618102	282346, 509963, 535192, 507176	738	16	12711	4.30589	1	1	0.99956
GOTERM_BP_DIRECT	GO:0051443~positive regulation of ubiquitin-protein transferase activity	4	0.40201	0.0618102	508759, 538238, 541123, 538517	738	16	12711	4.30589	1	1	0.99956
GOTERM_CC_DIRECT	GO:0005634~nucleus	173	17.3869	0.0641876	516314, 519826, 541233, 515067, 538226, 537016, 100139154, 616567, 614149, 540824, 533692, 536560, 615507, 527574, 507688, 508535, 613729, 531389, 511654, 514807, 541085, 512506, 513551, 510164, 541222, 538238, 519016, 614890, 613320, 614893, 518321, 540933, 521239, 513152, 539321, 526377, 282703, 504962, 613318, 281610, 506740, 510677, 515845, 506184, 510317, 510319, 535452, 514793, 540404, 5278…	820	2670	14126	1.1162	1	1	0.995798
GOTERM_BP_DIRECT	GO:0000082~G1/S transition of mitotic cell cycle	6	0.603015	0.0667067	613318, 538436, 519217, 785457, 534142, 533251	738	38	12711	2.71951	1	1	0.99956
GOTERM_BP_DIRECT	GO:0050830~defense response to Gram-positive bacterium	7	0.703518	0.0677852	281856, 512242, 280845, 282305, 281534, 517002, 781426	738	50	12711	2.4113	1	1	0.99956
UP_KEYWORDS	Hydrolase	68	6.83417	0.0683571	286880, 100336895, 615392, 616242, 515067, 535675, 513565, 541235, 505819, 531274, 782916, 535192, 617138, 614149, 510093, 508728, 534616, 280930, 532677, 280891, 281662, 540191, 541085, 510889, 511494, 510164, 618059, 615264, 526769, 505928, 281817, 788473, 529922, 504367, 282223, 511723, 510796, 504241, 538829, 506184, 282340, 511449, 511048, 540969, 507308, 505647, 617906, 525496, 768034, 6159…	935	965	16137	1.21617	1	0.67648	0.647552
SMART	SM00350:MCM	3	0.301508	0.0684179	517812, 504367, 506970	442	8	7977	6.76782	1	1	1
INTERPRO	IPR015947:PUA-like domain	4	0.40201	0.0708001	530411, 510796, 525619, 541085	880	17	15263	4.08102	1	1	1
UP_KEYWORDS	Nucleotidyltransferase	6	0.603015	0.0726711	518653, 536316, 511080, 281990, 537616, 616986	935	39	16137	2.6552	1	0.67648	0.647552
INTERPRO	IPR015633:E2F Family	3	0.301508	0.0736021	786629, 535369, 541184	880	8	15263	6.50412	1	1	1
INTERPRO	IPR001208:Mini-chromosome maintenance, DNA-dependent ATPase	3	0.301508	0.0736021	517812, 504367, 506970	880	8	15263	6.50412	1	1	1
GOTERM_MF_DIRECT	GO:0001530~lipopolysaccharide binding	4	0.40201	0.0737827	512242, 281534, 281048, 282346	700	17	11928	4.00941	1	1	1
GOTERM_MF_DIRECT	GO:0016791~phosphatase activity	4	0.40201	0.0737827	507308, 508944, 615392, 538829	700	17	11928	4.00941	1	1	1
SMART	SM00255:TIR	4	0.40201	0.0738395	407237, 574090, 281534, 539791	442	18	7977	4.01056	1	1	1
UP_SEQ_FEATURE	region of interest:Linker 12	5	0.502513	0.0740431	281348, 505214, 511540, 522400, 539683	329	28	5701	3.09433	1	1	1
UP_KEYWORDS	Cobalt	3	0.301508	0.0742588	510495, 513433, 281518	935	8	16137	6.47206	1	0.67648	0.647552
UP_KEYWORDS	Schiff base	3	0.301508	0.0742588	280997, 504584, 515263	935	8	16137	6.47206	1	0.67648	0.647552
GOTERM_CC_DIRECT	GO:0030686~90S preribosome	3	0.301508	0.0744769	514945, 616567, 509913	820	8	14126	6.46006	1	1	0.995798
GOTERM_CC_DIRECT	GO:0042555~MCM complex	3	0.301508	0.0744769	517812, 504367, 506970	820	8	14126	6.46006	1	1	0.995798
GOTERM_BP_DIRECT	GO:0034501~protein localization to kinetochore	3	0.301508	0.0744786	617904, 537027, 515158	738	8	12711	6.45884	1	1	0.99956
UP_KEYWORDS	Muscle protein	5	0.502513	0.075659	513463, 788772, 281337, 281341, 505519	935	28	16137	3.08193	1	0.67648	0.647552
GOTERM_MF_DIRECT	GO:0003688~DNA replication origin binding	3	0.301508	0.0758874	506970, 507122, 527595	700	8	11928	6.39	1	1	1
GOTERM_MF_DIRECT	GO:0031419~cobalamin binding	3	0.301508	0.0758874	510495, 513433, 281518	700	8	11928	6.39	1	1	1
KEGG_PATHWAY	bta00071:Fatty acid degradation	6	0.603015	0.0804361	614508, 511222, 508324, 281618, 100138312, 516085	375	40	6425	2.57	1	1	1
GOTERM_BP_DIRECT	GO:0007049~cell cycle	10	1.00503	0.0806888	100137721, 515249, 504535, 517812, 530411, 538436, 512427, 506970, 538829, 282142	738	91	12711	1.8927	1	1	0.99956
UP_KEYWORDS	Phosphoprotein	165	16.5829	0.0817423	286880, 404165, 535990, 515067, 511540, 505819, 782916, 780856, 533692, 281348, 508535, 281226, 526525, 527854, 505025, 506990, 282276, 281341, 513551, 510164, 540254, 538238, 511135, 515299, 513433, 514246, 613320, 614893, 533223, 518321, 617802, 529922, 532527, 282703, 504962, 281337, 281613, 281610, 504683, 528315, 281692, 282661, 513828, 510956, 513463, 515249, 514793, 511048, 511442, 539251,…	935	2558	16137	1.11325	1	0.70876	0.678451
KEGG_PATHWAY	bta05206:MicroRNAs in cancer	13	1.30653	0.0819776	511077, 535298, 538436, 535369, 505709, 353354, 534069, 281119, 788087, 613318, 282325, 515748, 541184	375	132	6425	1.68737	1	1	1
UP_SEQ_FEATURE	region of interest:Coil 1B	5	0.502513	0.0821789	281348, 505214, 511540, 522400, 539683	329	29	5701	2.98763	1	1	1
UP_SEQ_FEATURE	region of interest:Linker 1	5	0.502513	0.0821789	281348, 505214, 511540, 522400, 539683	329	29	5701	2.98763	1	1	1
UP_SEQ_FEATURE	region of interest:Coil 1A	5	0.502513	0.0821789	281348, 505214, 511540, 522400, 539683	329	29	5701	2.98763	1	1	1
UP_KEYWORDS	Cyclin	5	0.502513	0.0839321	618330, 281667, 521939, 538436, 505200	935	29	16137	2.97566	1	0.70876	0.678451
GOTERM_MF_DIRECT	GO:0004003~ATP-dependent DNA helicase activity	4	0.40201	0.0848366	517812, 511048, 506293, 510093	700	18	11928	3.78667	1	1	1
UP_KEYWORDS	DNA-binding	51	5.12563	0.0866144	513523, 515266, 518653, 535632, 615553, 539195, 782916, 536560, 281423, 530411, 787696, 534579, 281146, 613729, 531389, 511610, 497620, 510844, 511494, 515499, 514246, 535369, 521239, 506945, 504367, 510796, 534280, 515320, 616028, 616986, 527829, 540969, 539099, 506970, 506294, 506097, 541184, 514749, 786629, 511077, 517812, 512840, 618239, 518186, 100137721, 281119, 507415, 508503, 281990, 5071…	935	710	16137	1.23972	1	0.711643	0.68121
KEGG_PATHWAY	bta00380:Tryptophan metabolism	6	0.603015	0.0874638	782545, 518864, 515030, 530397, 508929, 281618	375	41	6425	2.50732	1	1	1
INTERPRO	IPR018039:Intermediate filament protein, conserved site	7	0.703518	0.0889199	540643, 281348, 505214, 788424, 614456, 539683, 520668	880	54	15263	2.24834	1	1	1
SMART	SM00385:CYCLIN	5	0.502513	0.0892581	618330, 281667, 521939, 538436, 505200	442	31	7977	2.91089	1	1	1
UP_SEQ_FEATURE	region of interest:Head	5	0.502513	0.0907351	281348, 505214, 511540, 522400, 539683	329	30	5701	2.88804	1	1	1
UP_SEQ_FEATURE	region of interest:Coil 2	5	0.502513	0.0907351	505214, 511540, 522400, 614456, 539683	329	30	5701	2.88804	1	1	1
UP_SEQ_FEATURE	active site:Tele-phosphohistidine intermediate	3	0.301508	0.0908792	615392, 511135, 515067	329	9	5701	5.77609	1	1	1
GOTERM_CC_DIRECT	GO:0005930~axoneme	7	0.703518	0.0911139	327715, 530435, 510352, 510255, 514305, 533089, 529053	820	54	14126	2.23311	1	1	0.995798
INTERPRO	IPR000222:Protein phosphatase 2C, manganese/magnesium aspartate binding site	3	0.301508	0.0911152	286880, 541235, 280891	880	9	15263	5.78144	1	1	1
INTERPRO	IPR002401:Cytochrome P450, E-class, group I	6	0.603015	0.0919295	511890, 514971, 540149, 541302, 530929, 516085	880	42	15263	2.47776	1	1	1
GOTERM_CC_DIRECT	GO:0031672~A band	3	0.301508	0.0921754	788772, 281337, 505519	820	9	14126	5.74228	1	1	0.995798
GOTERM_BP_DIRECT	GO:0043032~positive regulation of macrophage activation	3	0.301508	0.0921781	512242, 404154, 281247	738	9	12711	5.74119	1	1	0.99956
GOTERM_BP_DIRECT	GO:0000463~maturation of LSU-rRNA from tricistronic rRNA transcript (SSU-rRNA, 5.8S rRNA, LSU-rRNA)	3	0.301508	0.0921781	515056, 524743, 511676	738	9	12711	5.74119	1	1	0.99956
GOTERM_BP_DIRECT	GO:0050870~positive regulation of T cell activation	3	0.301508	0.0921781	282661, 540824, 407098	738	9	12711	5.74119	1	1	0.99956
GOTERM_MF_DIRECT	GO:0000287~magnesium ion binding	15	1.50754	0.0934709	511124, 616242, 618059, 512676, 514787, 540322, 615264, 615820, 614149, 533692, 506955, 787696, 280891, 511716, 511449	700	162	11928	1.57778	1	1	1
GOTERM_BP_DIRECT	GO:0090023~positive regulation of neutrophil chemotaxis	4	0.40201	0.0942107	512242, 281734, 518321, 613667	738	19	12711	3.62602	1	1	0.99956
GOTERM_MF_DIRECT	GO:0003723~RNA binding	21	2.11055	0.0945997	538357, 617640, 515320, 100048947, 538548, 100139154, 526867, 519670, 539760, 615644, 615712, 613304, 281119, 504962, 508944, 530961, 511676, 511610, 511512, 516934, 511988	700	249	11928	1.43711	1	1	1
UP_KEYWORDS	Cytokine	10	1.00503	0.0985315	281856, 280845, 281734, 539510, 281247, 617135, 319086, 535328, 404072, 613667	935	95	16137	1.81672	1	0.788252	0.754544

## Sheet: 1up
Category	Term	Count	%	PValue	Genes	List Total	Pop Hits	Pop Total	Fold Enrichment	Bonferroni	Benjamini	FDR
SMART	SM00427:H2B	16	1.37457	2.14511e-14	519935, 617043, 519934, 537985, 616776, 523702, 526915, 614958, 520120, 787269, 525433, 522960, 512612, 505183, 528342, 526064	457	22	7977	12.6946	6.34248e-12	6.34952e-12	6.34952e-12
INTERPRO	IPR000558:Histone H2B	16	1.37457	3.29885e-13	519935, 617043, 519934, 537985, 616776, 523702, 526915, 614958, 520120, 787269, 525433, 522960, 512612, 505183, 528342, 526064	1045	22	15263	10.6224	5.34682e-10	5.34743e-10	5.33754e-10
UP_KEYWORDS	Membrane	444	38.1443	2.54023e-12	509184, 513684, 540820, 281190, 515866, 536203, 514533, 540705, 505941, 504854, 526766, 526525, 523258, 534017, 513558, 514889, 282276, 664639, 286772, 513550, 513435, 511498, 338042, 338044, 540937, 527615, 533065, 353217, 504842, 789567, 526535, 538508, 539837, 281052, 282384, 509174, 537630, 511284, 512377, 614000, 613396, 534488, 511160, 505716, 338038, 100300550, 282019, 767980, 504991, 2821…	1092	5006	16137	1.31067	8.68745e-10	5.94805e-10	5.47847e-10
UP_KEYWORDS	Transmembrane	393	33.7629	3.55129e-12	509184, 513684, 540820, 281190, 515866, 536203, 514533, 540705, 505941, 504854, 526766, 526525, 523258, 534017, 513558, 514889, 282276, 664639, 286772, 513550, 513435, 511498, 338042, 338044, 540937, 527615, 533065, 353217, 504842, 789567, 526535, 538508, 539837, 281052, 282384, 509174, 537630, 511284, 512377, 614000, 613396, 534488, 505716, 338038, 100300550, 282019, 767980, 504991, 353351, 5121…	1092	4319	16137	1.34465	1.21453e-09	5.94805e-10	5.47847e-10
UP_KEYWORDS	Transmembrane helix	391	33.5911	5.21759e-12	509184, 513684, 540820, 281190, 515866, 536203, 514533, 540705, 505941, 504854, 526525, 523258, 534017, 513558, 514889, 282276, 664639, 286772, 513550, 513435, 511498, 338042, 338044, 540937, 527615, 533065, 353217, 504842, 789567, 526535, 538508, 539837, 281052, 282384, 509174, 537630, 511284, 512377, 614000, 613396, 534488, 505716, 338038, 100300550, 282019, 767980, 504991, 353351, 512120, 5159…	1092	4303	16137	1.34278	1.78442e-09	5.94805e-10	5.47847e-10
GOTERM_CC_DIRECT	GO:0000788~nuclear nucleosome	15	1.28866	2.34303e-11	519935, 617043, 519934, 616776, 523702, 526915, 614958, 520120, 787269, 525433, 522960, 512612, 505183, 528342, 526064	977	23	14126	9.42949	9.23157e-09	9.23155e-09	9.18469e-09
GOTERM_CC_DIRECT	GO:0016021~integral component of membrane	331	28.4364	2.42922e-09	513684, 509184, 281190, 515866, 536203, 514533, 541236, 540705, 504854, 768057, 526525, 508777, 523258, 534017, 513558, 783571, 514889, 282276, 510603, 664639, 786607, 618052, 618294, 511498, 513435, 509972, 338042, 540937, 282709, 353217, 509608, 504842, 507436, 789567, 526535, 531676, 506589, 504287, 511800, 538508, 539837, 508881, 281052, 505371, 282384, 100337019, 509174, 539136, 537630, 5112…	977	3624	14126	1.32058	9.5711e-07	4.78555e-07	4.76126e-07
INTERPRO	IPR007125:Histone core	17	1.46048	1.37699e-08	519935, 617043, 519934, 537985, 616776, 523702, 526915, 506900, 614958, 520120, 787269, 525433, 522960, 512612, 505183, 528342, 526064	1045	44	15263	5.64313	2.23207e-05	1.11605e-05	1.11398e-05
UP_SEQ_FEATURE	chain:Histone H2B type 1-N	10	0.859107	1.39089e-08	519935, 614958, 519934, 537985, 520120, 525433, 787269, 616776, 520044, 505183	434	12	5701	10.9466	1.39227e-05	6.96835e-06	6.9614e-06
UP_SEQ_FEATURE	chain:Histone H2B type 1	10	0.859107	1.39089e-08	519935, 614958, 519934, 537985, 520120, 525433, 787269, 616776, 520044, 505183	434	12	5701	10.9466	1.39227e-05	6.96835e-06	6.9614e-06
UP_KEYWORDS	Nucleosome core	18	1.54639	3.59376e-08	519935, 617043, 519934, 537985, 616776, 523702, 526915, 506900, 614958, 520120, 787269, 525433, 522960, 280691, 512612, 505183, 528342, 526064	1092	53	16137	5.01876	1.22906e-05	3.07266e-06	2.83008e-06
INTERPRO	IPR009072:Histone-fold	20	1.71821	2.27156e-07	519935, 617043, 513065, 519934, 537985, 616776, 523702, 526915, 614227, 506900, 614958, 520120, 787269, 525433, 522960, 280691, 512612, 505183, 528342, 526064	1045	72	15263	4.05715	0.000368152	0.00012274	0.000122513
UP_KEYWORDS	Endoplasmic reticulum	57	4.89691	3.55531e-07	404121, 512276, 540348, 281190, 521829, 541236, 517962, 767917, 519860, 613575, 280815, 532836, 614538, 281546, 506316, 529312, 506157, 511899, 513558, 528100, 533608, 505060, 511614, 286770, 534311, 518288, 614774, 353217, 280924, 504842, 789567, 531676, 504287, 529761, 282384, 614360, 534440, 508949, 528204, 532659, 360197, 767980, 509326, 509687, 505089, 282099, 514745, 515999, 286797, 1001253…	1092	410	16137	2.05443	0.000121584	2.43183e-05	2.23985e-05
KEGG_PATHWAY	bta04141:Protein processing in endoplasmic reticulum	33	2.83505	3.6381e-07	404121, 512276, 515028, 539754, 616187, 541236, 613676, 525256, 614538, 281546, 505941, 506316, 767980, 529312, 504474, 509107, 505089, 515999, 538938, 541040, 286770, 781454, 614471, 100125317, 519058, 537380, 281718, 517171, 514361, 613855, 506107, 777788, 511649	499	159	6425	2.67233	9.56775e-05	9.5682e-05	9.31353e-05
GOTERM_CC_DIRECT	GO:0005789~endoplasmic reticulum membrane	51	4.38144	5.89636e-07	509184, 404121, 281190, 521829, 541236, 517962, 613575, 281546, 525154, 529312, 506157, 506198, 535704, 528100, 519739, 505060, 511614, 517797, 614774, 614775, 514361, 280924, 504842, 100139601, 789567, 531676, 504287, 504481, 529761, 539837, 511649, 539339, 100125926, 534440, 508949, 528204, 532659, 360197, 767980, 509326, 528646, 509687, 505089, 282099, 515999, 525095, 100125317, 282609, 534097…	977	348	14126	2.11892	0.00023229	7.74388e-05	7.70457e-05
KEGG_PATHWAY	bta05034:Alcoholism	31	2.66323	1.13369e-06	509084, 513105, 523702, 533199, 526915, 614206, 617828, 614958, 520120, 509107, 525433, 522960, 617908, 537804, 280691, 505183, 528342, 541140, 526064, 519935, 617043, 519934, 537985, 614376, 616776, 506900, 787269, 529760, 512612, 100125276, 281790	499	151	6425	2.64337	0.000298117	0.000149081	0.000145113
GOTERM_BP_DIRECT	GO:0006334~nucleosome assembly	17	1.46048	3.39078e-06	519935, 617043, 519934, 513971, 616776, 523702, 526915, 614958, 520120, 787269, 525433, 522960, 512612, 505183, 509275, 528342, 526064	854	64	12711	3.95358	0.00767762	0.00770723	0.00770723
KEGG_PATHWAY	bta01100:Metabolic pathways	129	11.0825	4.07195e-06	513684, 3283883, 537654, 497032, 537533, 531552, 614302, 613610, 540705, 527214, 614538, 525154, 507327, 507688, 497025, 282276, 100336736, 327669, 511498, 516783, 540652, 518288, 286815, 512060, 529405, 100139601, 789567, 526535, 282147, 514759, 512459, 506860, 281692, 539837, 282384, 509481, 539417, 518752, 540002, 338038, 280759, 281449, 506537, 100300550, 510749, 282019, 281206, 505323, 28213…	499	1152	6425	1.44182	0.00107035	0.000356974	0.000347473
SMART	SM00092:RNAse_Pc	8	0.687285	8.2092e-06	783426, 280930, 100140137, 783225, 506302, 616089, 777597, 783907	457	15	7977	9.30941	0.00242698	0.00121496	0.00121496
UP_SEQ_FEATURE	transmembrane region	131	11.2543	1.23934e-05	539795, 515866, 281190, 536203, 337919, 767917, 613575, 614538, 504854, 526766, 526525, 768210, 511899, 513558, 783571, 282276, 509101, 527572, 513550, 785916, 338042, 540937, 338044, 282709, 614774, 353217, 280924, 529405, 531676, 505775, 506622, 513824, 529760, 529761, 282661, 281052, 282384, 494548, 541217, 539417, 518111, 534488, 618204, 338038, 508949, 281449, 613669, 281208, 282019, 767980,…	434	1232	5701	1.39676	0.0123292	0.00413939	0.00413526
KEGG_PATHWAY	bta05322:Systemic lupus erythematosus	24	2.06186	2.11901e-05	519935, 617043, 519934, 537985, 614376, 616776, 523702, 526915, 507749, 614206, 506900, 614958, 526766, 520120, 787269, 525433, 522960, 617908, 537804, 280691, 512612, 505183, 528342, 526064	499	116	6425	2.66395	0.00555755	0.00139325	0.00135617
GOTERM_CC_DIRECT	GO:0005783~endoplasmic reticulum	58	4.98282	2.17263e-05	540820, 540347, 515866, 781188, 541236, 525901, 519860, 280859, 280815, 613800, 527214, 532836, 281546, 507327, 529312, 506157, 510686, 514889, 538938, 528100, 533608, 505060, 511614, 286770, 538794, 286772, 338042, 540937, 519058, 614774, 533264, 616748, 415112, 526295, 515569, 513105, 533199, 616786, 533078, 508949, 514745, 505043, 511639, 511758, 515437, 614392, 286797, 614471, 615287, 538899,…	977	470	14126	1.78425	0.00852372	0.00214004	0.00212918
UP_KEYWORDS	Transport	105	9.02062	2.38939e-05	513684, 781425, 514255, 515866, 536203, 521864, 404160, 613575, 504449, 408003, 537804, 506198, 538512, 338042, 518601, 338044, 282709, 527615, 533065, 353217, 531676, 505775, 282147, 529761, 281052, 517426, 518111, 534488, 618204, 540768, 511160, 504867, 338038, 613556, 613948, 505563, 515999, 327665, 326577, 512242, 539663, 515118, 614074, 286797, 614633, 509758, 505797, 281157, 404121, 618262,…	1092	1034	16137	1.50061	0.00813851	0.00136195	0.00125443
INTERPRO	IPR001427:Ribonuclease A	8	0.687285	2.71343e-05	783426, 280930, 100140137, 783225, 506302, 616089, 777597, 783907	1045	15	15263	7.78973	0.0430319	0.00879692	0.00878064
INTERPRO	IPR023412:Ribonuclease A-domain	8	0.687285	2.71343e-05	783426, 280930, 100140137, 783225, 506302, 616089, 777597, 783907	1045	15	15263	7.78973	0.0430319	0.00879692	0.00878064
UP_KEYWORDS	Glycoprotein	113	9.7079	3.53894e-05	513841, 536203, 337919, 767917, 281904, 280815, 280933, 504854, 526766, 526525, 327681, 524622, 281068, 513558, 783571, 282276, 527572, 338044, 534311, 282709, 518288, 529405, 506622, 787269, 529760, 529761, 282661, 415114, 281052, 514036, 783907, 534488, 618204, 780878, 281728, 613669, 281208, 505563, 353351, 281048, 505043, 281283, 326577, 512242, 534090, 616776, 534497, 281718, 539387, 281799,…	1092	1142	16137	1.46222	0.0120304	0.00172903	0.00159252
KEGG_PATHWAY	bta01130:Biosynthesis of antibiotics	32	2.74914	0.000101214	509481, 518752, 533630, 614302, 613610, 514293, 280759, 525154, 506459, 281206, 505323, 281643, 507688, 281565, 282873, 505060, 281480, 327669, 516783, 514346, 535325, 520865, 534594, 505648, 505968, 509519, 281779, 281613, 526535, 281235, 504481, 282384	499	197	6425	2.09149	0.0262693	0.00532383	0.00518213
UP_KEYWORDS	Steroid metabolism	10	0.859107	0.00014797	513533, 281157, 282652, 511899, 514745, 280815, 534440, 282384, 505060, 514293	1092	31	16137	4.76693	0.0493503	0.00619451	0.00570547
UP_KEYWORDS	Cholesterol metabolism	9	0.773196	0.000163014	513533, 281157, 511899, 514745, 280815, 534440, 282384, 505060, 514293	1092	25	16137	5.31989	0.0542293	0.00619451	0.00570547
GOTERM_BP_DIRECT	GO:0015031~protein transport	27	2.31959	0.000220709	404121, 515866, 521829, 533078, 511160, 408003, 504449, 504867, 615954, 281546, 505941, 282335, 281188, 509687, 506198, 504230, 528100, 538919, 618131, 539663, 538512, 518601, 509758, 531676, 507478, 529761, 281072	854	183	12711	2.19601	0.394516	0.250836	0.250836
UP_KEYWORDS	Sterol metabolism	9	0.773196	0.000221603	513533, 281157, 511899, 514745, 280815, 534440, 282384, 505060, 514293	1092	26	16137	5.11528	0.0729953	0.00652203	0.00600713
UP_KEYWORDS	Protein transport	36	3.09278	0.000224733	404121, 515866, 521829, 509841, 535090, 521864, 533078, 511160, 408003, 504449, 504867, 615954, 281546, 532778, 282335, 509687, 505089, 506198, 515999, 528100, 538919, 618131, 539663, 540337, 515118, 614074, 538512, 518601, 515675, 614633, 517171, 509758, 531676, 507478, 529761, 281072	1092	275	16137	1.93451	0.0739874	0.00652203	0.00600713
UP_KEYWORDS	Oxidoreductase	46	3.95189	0.000228843	534041, 509481, 497032, 281904, 613610, 281449, 282139, 509326, 282652, 514745, 287020, 526682, 533608, 505060, 510406, 281480, 516864, 511890, 327669, 782545, 511498, 510583, 100125317, 510462, 510264, 534090, 512002, 516522, 526748, 518288, 522986, 520865, 509837, 280924, 516085, 505968, 280844, 509519, 521681, 526535, 789567, 327692, 281235, 288380, 494548, 282384	1092	385	16137	1.76562	0.0752883	0.00652203	0.00600713
KEGG_PATHWAY	bta00100:Steroid biosynthesis	8	0.687285	0.000241029	525154, 515569, 526535, 504287, 504481, 514745, 282384, 505060	499	18	6425	5.72256	0.0614305	0.0105651	0.0102839
GOTERM_BP_DIRECT	GO:0050830~defense response to Gram-positive bacterium	12	1.03093	0.000386919	512242, 537985, 281534, 787269, 522960, 523887, 616776, 517002, 516133, 281297, 505183, 282164	854	50	12711	3.57218	0.585067	0.293156	0.293156
GOTERM_CC_DIRECT	GO:0005739~mitochondrion	86	7.38832	0.000409713	513684, 613290, 781425, 508170, 615392, 3283883, 783642, 538702, 514697, 513762, 531552, 519860, 614302, 615954, 505987, 507688, 281146, 280891, 100141158, 527051, 287020, 504290, 508492, 516864, 618131, 327669, 540139, 516783, 615264, 518288, 520865, 514161, 505968, 617914, 281613, 507436, 505775, 282147, 521960, 514759, 506860, 513788, 415112, 404143, 509481, 782973, 518752, 512377, 617357, 617…	977	857	14126	1.45092	0.149099	0.0314836	0.0313238
KEGG_PATHWAY	bta01200:Carbon metabolism	20	1.71821	0.000432638	509481, 327669, 508170, 516783, 497032, 514346, 533630, 614302, 539188, 613610, 505968, 281206, 506459, 507688, 280871, 327692, 281235, 282873, 541220, 281480	499	106	6425	2.42939	0.107571	0.0162548	0.0158222
GOTERM_CC_DIRECT	GO:0005576~extracellular region	52	4.46735	0.000479446	431784, 538466, 617374, 618664, 513841, 337919, 286765, 783487, 616089, 407998, 527214, 280930, 327681, 524622, 282276, 785916, 541148, 618612, 534311, 507749, 529405, 505574, 281499, 538827, 282066, 415114, 618044, 511240, 783907, 317651, 281728, 505647, 281368, 281048, 281283, 282373, 100337447, 782545, 516801, 515991, 510264, 783399, 512443, 616216, 785417, 281913, 100140137, 281512, 282167, 5…	977	458	14126	1.64158	0.17217	0.0314836	0.0313238
KEGG_PATHWAY	bta00640:Propanoate metabolism	9	0.773196	0.000550203	509519, 508170, 506459, 280871, 327692, 282873, 531552, 614302, 505968	499	26	6425	4.45699	0.134756	0.0180879	0.0176065
KEGG_PATHWAY	bta00280:Valine, leucine and isoleucine degradation	12	1.03093	0.000725423	782545, 508170, 782973, 281643, 280871, 512002, 327692, 513504, 614302, 535804, 280759, 505968	499	47	6425	3.28743	0.173748	0.0211985	0.0206343
GOTERM_CC_DIRECT	GO:0000139~Golgi membrane	29	2.49141	0.000759909	515866, 539339, 517345, 781044, 534488, 613575, 533078, 519541, 616526, 528204, 613669, 504711, 532778, 505089, 506198, 282276, 539027, 539329, 618078, 540652, 338042, 515675, 614775, 509758, 510412, 541295, 535458, 529761, 511649	977	213	14126	1.96853	0.258825	0.042772	0.0425549
GOTERM_MF_DIRECT	GO:0004519~endonuclease activity	8	0.687285	0.000825646	783426, 280930, 100140137, 783225, 506302, 616089, 777597, 783907	814	24	11928	4.88452	0.466649	0.628317	0.628317
KEGG_PATHWAY	bta05203:Viral carcinogenesis	29	2.49141	0.000843201	513105, 523702, 614688, 526915, 510093, 614206, 614958, 520120, 534712, 509107, 525433, 522960, 617908, 280691, 505183, 528342, 541140, 526064, 513497, 519935, 617043, 408016, 537201, 519934, 537985, 614376, 616776, 787269, 512612	499	193	6425	1.9347	0.198969	0.0221762	0.0215859
GOTERM_CC_DIRECT	GO:0005765~lysosomal membrane	25	2.14777	0.000895077	513684, 613396, 509820, 521864, 530164, 338038, 508949, 526668, 508215, 534017, 508774, 508373, 539663, 404134, 286772, 338089, 505949, 508903, 530325, 514919, 505554, 532600, 282147, 512534, 281790	977	174	14126	2.07738	0.297295	0.0440825	0.0438588
UP_SEQ_FEATURE	signal peptide	99	8.50515	0.00102533	431784, 513841, 337919, 286765, 286767, 523887, 281904, 280815, 280930, 504854, 526766, 526525, 768210, 327681, 524622, 281068, 783571, 527572, 286770, 534311, 518288, 281734, 281212, 529761, 282661, 510039, 415114, 281297, 514036, 614360, 783907, 618204, 281728, 613669, 353351, 281048, 505043, 281283, 282373, 512242, 510462, 539387, 280741, 505554, 282488, 282522, 493710, 618664, 783487, 517962,…	434	969	5701	1.34206	0.641879	0.256845	0.256589
INTERPRO	IPR015097:Lung surfactant protein D coiled-coil trimerisation	4	0.343643	0.00121135	431784, 282072, 281068, 415114	1045	4	15263	14.6057	0.859815	0.282262	0.28174
INTERPRO	IPR018216:Cathelicidin, conserved site	5	0.429553	0.0012189	515991, 282167, 282165, 317651, 282164	1045	8	15263	9.12859	0.861522	0.282262	0.28174
INTERPRO	IPR006689:Small GTPase superfamily, ARF/SAR type	8	0.687285	0.00181295	534329, 787781, 517345, 518601, 767906, 538936, 515999, 517171	1045	27	15263	4.32763	0.947211	0.367349	0.366669
GOTERM_BP_DIRECT	GO:0055114~oxidation-reduction process	36	3.09278	0.00190905	534041, 497032, 513762, 617037, 281904, 281449, 282139, 509326, 281188, 282652, 514745, 287020, 327665, 533608, 505060, 281480, 338061, 538733, 510583, 100125317, 510462, 510264, 534090, 512002, 516522, 518288, 520865, 280924, 280844, 509519, 768227, 789567, 281157, 327692, 494548, 282384	854	312	12711	1.71739	0.987008	0.774988	0.774988
GOTERM_BP_DIRECT	GO:0014850~response to muscle activity	5	0.429553	0.00193142	537376, 538954, 540153, 281814, 338446	854	9	12711	8.26893	0.987653	0.774988	0.774988
UP_KEYWORDS	Lipid metabolism	27	2.31959	0.002038	537873, 539795, 540348, 519860, 280815, 534440, 514293, 282019, 360197, 282139, 509326, 282652, 511899, 513558, 497202, 514745, 281283, 505060, 511614, 513533, 280924, 505968, 280843, 505554, 789567, 281157, 282384	1092	210	16137	1.89996	0.502275	0.0536152	0.0493824
INTERPRO	IPR001894:Cathelicidin	5	0.429553	0.00207554	515991, 282167, 282165, 317651, 282164	1045	9	15263	8.1143	0.965539	0.373827	0.373135
UP_KEYWORDS	ER-Golgi transport	11	0.945017	0.00223459	616748, 532778, 521829, 531676, 518601, 505089, 529761, 533078, 613575, 515999, 517171	1092	52	16137	3.126	0.534706	0.0545879	0.0502783
GOTERM_BP_DIRECT	GO:0019731~antibacterial humoral response	6	0.515464	0.00229112	280844, 537985, 787269, 522960, 616776, 505183	854	15	12711	5.95363	0.994558	0.774988	0.774988
UP_KEYWORDS	Transferase	94	8.0756	0.0024886	540348, 522917, 618664, 537533, 538702, 613854, 505987, 614538, 281225, 509227, 512943, 613808, 497025, 282276, 504290, 523294, 511614, 539709, 540698, 407226, 536133, 538797, 511690, 407147, 539329, 616277, 540652, 319141, 538954, 537380, 514161, 281613, 531514, 504287, 521960, 517909, 281692, 515928, 511644, 539837, 282463, 511605, 504282, 505080, 509084, 533270, 782973, 539417, 512299, 533276,…	1092	1032	16137	1.34601	0.573507	0.05674	0.0522605
SMART	SM01392:SM01392	5	0.429553	0.00251965	509870, 788454, 788465, 618701, 767989	457	11	7977	7.93416	0.526099	0.248605	0.248605
UP_SEQ_FEATURE	glycosylation site:N-linked (GlcNAc...)	96	8.24742	0.00253974	540347, 536203, 618664, 513841, 337919, 616089, 616881, 407998, 509820, 767917, 281904, 280815, 280737, 281546, 281700, 504854, 506316, 280851, 526766, 529312, 526525, 327681, 524622, 282356, 282236, 281783, 281068, 282355, 513558, 783571, 282276, 527572, 523294, 511614, 512660, 521837, 282072, 407227, 541148, 777597, 338044, 534311, 518288, 282709, 507749, 280844, 281812, 529405, 280843, 281534,…	434	960	5701	1.31359	0.921567	0.473657	0.473184
INTERPRO	IPR005225:Small GTP-binding protein domain	21	1.80412	0.00264042	515118, 538667, 539339, 517345, 518601, 781044, 513223, 515675, 522875, 767906, 511160, 517171, 528204, 528446, 507449, 787781, 505165, 538936, 515999, 508373, 541140	1045	148	15263	2.07244	0.986237	0.428012	0.42722
KEGG_PATHWAY	bta05134:Legionellosis	12	1.03093	0.0028318	281734, 408016, 539339, 281534, 281212, 281048, 515999, 614775, 541083, 517171, 510767, 613667	499	55	6425	2.80925	0.525655	0.0677057	0.0659037
UP_SEQ_FEATURE	topological domain:Cytoplasmic	77	6.61512	0.00283627	404121, 515866, 618020, 281190, 521829, 536203, 337919, 616881, 509820, 767917, 613575, 280859, 616923, 280737, 281546, 281700, 504854, 280851, 529312, 526525, 768210, 282356, 282236, 511899, 281783, 282355, 282276, 527572, 528100, 523294, 536375, 540337, 785916, 407227, 338044, 615423, 282709, 513193, 529405, 531676, 505775, 281534, 529760, 529761, 282661, 281371, 281052, 539417, 539978, 518111,…	434	741	5701	1.365	0.941757	0.473657	0.473184
UP_KEYWORDS	Chromosome	22	1.89003	0.00304179	519935, 617043, 519934, 537985, 615133, 538921, 513971, 616776, 523702, 526915, 506900, 614958, 520120, 787269, 525433, 522960, 280691, 512612, 505183, 509275, 528342, 526064	1092	162	16137	2.00682	0.647209	0.0650183	0.0598853
GOTERM_BP_DIRECT	GO:0019432~triglyceride biosynthetic process	5	0.429553	0.003049	537224, 497202, 282609, 511614, 519739	854	10	12711	7.44204	0.999033	0.774988	0.774988
GOTERM_BP_DIRECT	GO:0002227~innate immune response in mucosa	5	0.429553	0.003049	537985, 787269, 522960, 616776, 505183	854	10	12711	7.44204	0.999033	0.774988	0.774988
GOTERM_BP_DIRECT	GO:0034976~response to endoplasmic reticulum stress	10	0.859107	0.00306858	538465, 530547, 509292, 100125317, 509107, 286797, 282139, 506157, 541236, 777788	854	46	12711	3.23567	0.999075	0.774988	0.774988
GOTERM_MF_DIRECT	GO:0004540~ribonuclease activity	6	0.515464	0.00337006	783426, 100140137, 783225, 616089, 777597, 783907	814	16	11928	5.49509	0.923384	1	1
UP_SEQ_FEATURE	binding site:Substrate	22	1.89003	0.00433711	509481, 327669, 518752, 513533, 534090, 616089, 777597, 522863, 783907, 534594, 514293, 505968, 505987, 509519, 281449, 280930, 508724, 505554, 281235, 282652, 281363, 281480	434	150	5701	1.92661	0.987105	0.620827	0.620207
GOTERM_BP_DIRECT	GO:0016192~vesicle-mediated transport	14	1.20275	0.0046328	513550, 521829, 515866, 613575, 616665, 614775, 519030, 517171, 506944, 532778, 531676, 506198, 515999, 534718	854	86	12711	2.42299	0.999974	1	1
UP_KEYWORDS	Magnesium	27	2.31959	0.00463564	522917, 517345, 539978, 539417, 781044, 533630, 540329, 614688, 514293, 528204, 505369, 281402, 281565, 280891, 282099, 515999, 327669, 614392, 615264, 522863, 617720, 505648, 280701, 508724, 281235, 529660, 281790	1092	223	16137	1.7892	0.795886	0.0932582	0.0858957
INTERPRO	IPR023411:Ribonuclease A, active site	5	0.429553	0.00486675	280930, 783225, 616089, 777597, 783907	1045	11	15263	6.63897	0.999632	0.717183	0.715855
UP_KEYWORDS	Lipid biosynthesis	14	1.20275	0.00496305	540348, 513533, 519860, 514293, 280924, 282019, 360197, 789567, 509326, 497202, 514745, 282384, 505060, 511614	1092	86	16137	2.40564	0.817607	0.094298	0.0868534
SMART	SM00034:CLECT	12	1.03093	0.00501367	431784, 282072, 281368, 617374, 509972, 781990, 783660, 536944, 281068, 281297, 415114, 281529	457	79	7977	2.65141	0.774126	0.371011	0.371011
UP_KEYWORDS	Mannose-binding	4	0.343643	0.00527893	431784, 281068, 281297, 415114	1092	6	16137	9.85165	0.836374	0.0950207	0.087519
GOTERM_BP_DIRECT	GO:0006641~triglyceride metabolic process	6	0.515464	0.00552418	505987, 280843, 538702, 511899, 508155, 534440	854	18	12711	4.96136	0.999997	1	1
UP_KEYWORDS	Steroid biosynthesis	6	0.515464	0.00571054	789567, 513533, 514745, 282384, 505060, 514293	1092	18	16137	4.92582	0.858945	0.0957781	0.0882166
UP_KEYWORDS	Signal	203	17.4399	0.00588111	509184, 781942, 532081, 536203, 286765, 286767, 517002, 504854, 507327, 526766, 526525, 508777, 100300091, 281068, 783571, 286770, 786607, 286772, 407147, 618612, 515053, 505928, 282709, 281734, 614927, 506589, 530908, 510039, 281297, 415114, 415112, 100337019, 618044, 539136, 537630, 783225, 614360, 783907, 100125926, 281728, 505716, 353351, 281048, 535328, 505043, 281283, 282373, 512242, 512001…	1092	2539	16137	1.1815	0.866983	0.0957781	0.0882166
UP_SEQ_FEATURE	domain:C-type lectin	7	0.601375	0.006145	431784, 282072, 281368, 536944, 281068, 281297, 415114	434	23	5701	3.9979	0.997909	0.762437	0.761676
GOTERM_BP_DIRECT	GO:0009617~response to bacterium	5	0.429553	0.00645036	616187, 281577, 281048, 615412, 282661	854	12	12711	6.2017	1	1	1
UP_KEYWORDS	Pyridoxal phosphate	10	0.859107	0.00661197	281206, 505323, 281643, 507688, 514346, 319141, 512459, 509643, 100336940, 539188	1092	51	16137	2.89754	0.896564	0.102786	0.0946714
UP_SEQ_FEATURE	disulfide bond	78	6.70103	0.00684824	431784, 281190, 536203, 618664, 513841, 616089, 407998, 513762, 523887, 281904, 280815, 280737, 613854, 280930, 504854, 280851, 526766, 526525, 327681, 506157, 524622, 282236, 281783, 281068, 287020, 527572, 512660, 618131, 521837, 282072, 785916, 541148, 777597, 507749, 280844, 281812, 529405, 281734, 280843, 281137, 281534, 281212, 529760, 415114, 282661, 510039, 281297, 281371, 281052, 783907,…	434	778	5701	1.31697	0.99897	0.762437	0.761676
INTERPRO	IPR021072:Melanoma associated antigen, MAGE, N-terminal	5	0.429553	0.00690889	509870, 788454, 788465, 618701, 767989	1045	12	15263	6.08573	0.999987	0.933275	0.931548
UP_KEYWORDS	GTP-binding	26	2.23368	0.00749016	538667, 517345, 781044, 522875, 511160, 528204, 528446, 524142, 507449, 505165, 538936, 515999, 541083, 541140, 515159, 515118, 518601, 515675, 767906, 614017, 517171, 514161, 281613, 787781, 534329, 281790	1092	220	16137	1.74643	0.923562	0.111375	0.102583
GOTERM_BP_DIRECT	GO:0006487~protein N-linked glycosylation	7	0.601375	0.00785731	614538, 506566, 532600, 539329, 282276, 505648, 534097	854	27	12711	3.85883	1	1	1
UP_SEQ_FEATURE	topological domain:Lumenal	21	1.80412	0.0078794	404121, 540337, 281190, 521829, 515866, 539978, 539417, 767917, 613575, 338038, 532659, 281546, 509758, 767980, 529312, 531676, 531644, 511899, 529761, 282276, 523294	434	148	5701	1.86388	0.999636	0.789516	0.788728
UP_KEYWORDS	Antibiotic	8	0.687285	0.00800842	512242, 280844, 282209, 282167, 282165, 317651, 282164, 785417	1092	35	16137	3.37771	0.936066	0.11412	0.10511
UP_KEYWORDS	Lectin	12	1.03093	0.00865007	506977, 431784, 282072, 504711, 281368, 540652, 618078, 535458, 536944, 281068, 281297, 415114	1092	72	16137	2.46291	0.948758	0.118333	0.108991
UP_KEYWORDS	Cholesterol biosynthesis	5	0.429553	0.00907066	513533, 514745, 282384, 505060, 514293	1092	13	16137	5.68364	0.95568	0.119314	0.109895
GOTERM_MF_DIRECT	GO:0005385~zinc ion transmembrane transporter activity	6	0.515464	0.0095303	508193, 508989, 515437, 518111, 508169, 540716	814	20	11928	4.39607	0.999316	1	1
GOTERM_MF_DIRECT	GO:0015293~symporter activity	6	0.515464	0.0095303	505775, 407227, 338044, 282355, 512633, 326577	814	20	11928	4.39607	0.999316	1	1
GOTERM_MF_DIRECT	GO:0030170~pyridoxal phosphate binding	10	0.859107	0.0101014	281206, 516783, 505323, 281643, 514346, 319141, 512459, 509643, 100336940, 539188	814	54	11928	2.71362	0.999559	1	1
SMART	SM01373:SM01373	6	0.515464	0.0102725	509870, 788454, 788465, 514533, 618701, 767989	457	24	7977	4.36379	0.952943	0.608132	0.608132
GOTERM_BP_DIRECT	GO:0007030~Golgi organization	10	0.859107	0.0103393	530316, 533270, 532845, 539339, 517345, 508557, 510412, 529761, 511649, 508373	854	55	12711	2.7062	1	1	1
UP_KEYWORDS	Nucleotide-binding	93	7.98969	0.0103489	522917, 538667, 536203, 537533, 522875, 531552, 525504, 614302, 510093, 505987, 613800, 524142, 507449, 281700, 281225, 509227, 282873, 512943, 613808, 535824, 538936, 541083, 538797, 509292, 518601, 616277, 538954, 767906, 534311, 537380, 614017, 281817, 514161, 281613, 531514, 787781, 282147, 513504, 538109, 517909, 281692, 282463, 504282, 617083, 509084, 533270, 540568, 510075, 540404, 517345,…	1092	1073	16137	1.28081	0.971498	0.131086	0.120737
GOTERM_BP_DIRECT	GO:0010575~positive regulation of vascular endothelial growth factor production	6	0.515464	0.0110983	521681, 535597, 509107, 529760, 533264, 281814	854	21	12711	4.25259	1	1	1
GOTERM_BP_DIRECT	GO:0070059~intrinsic apoptotic signaling pathway in response to endoplasmic reticulum stress	6	0.515464	0.0110983	538465, 100125317, 509107, 541236, 777788, 537380	854	21	12711	4.25259	1	1	1
UP_KEYWORDS	Disulfide bond	125	10.7388	0.0112858	431784, 281190, 538466, 513841, 536203, 617374, 537777, 523887, 337915, 517002, 518850, 281904, 280815, 615237, 613854, 280930, 504854, 526766, 526525, 327681, 524622, 281068, 517759, 527572, 286770, 785916, 540652, 535644, 100048949, 337906, 529405, 281734, 521364, 281212, 529760, 282661, 510039, 415114, 281297, 281052, 539136, 783225, 539417, 783907, 618204, 281728, 281208, 505563, 353351, 2810…	1092	1507	16137	1.22574	0.979384	0.137136	0.126309
UP_KEYWORDS	Selenocysteine	5	0.429553	0.0120295	512276, 783831, 614360, 282066, 494548	1092	14	16137	5.27767	0.984062	0.137136	0.126309
UP_KEYWORDS	Sterol biosynthesis	5	0.429553	0.0120295	513533, 514745, 282384, 505060, 514293	1092	14	16137	5.27767	0.984062	0.137136	0.126309
UP_KEYWORDS	Golgi apparatus	33	2.83505	0.0126868	515866, 521829, 517345, 781044, 518111, 613575, 533078, 616923, 528204, 613669, 504711, 532778, 281048, 281188, 505089, 282276, 515999, 538919, 539027, 511690, 286797, 539329, 518601, 618078, 540652, 338042, 445364, 517171, 509758, 505797, 535458, 529761, 281052	1092	313	16137	1.55801	0.987306	0.138044	0.127146
UP_KEYWORDS	NADP	15	1.28866	0.0129164	516864, 534041, 327669, 407147, 618664, 497032, 510264, 617720, 520865, 281449, 789567, 281235, 514745, 282384, 505060	1092	107	16137	2.07161	0.988277	0.138044	0.127146
GOTERM_MF_DIRECT	GO:0003987~acetate-CoA ligase activity	3	0.257732	0.0132898	506459, 282873, 531552	814	3	11928	14.6536	0.999962	1	1
UP_KEYWORDS	Secreted	72	6.18557	0.0134007	431784, 538466, 618664, 513841, 337919, 286765, 783487, 616089, 407998, 286767, 523887, 281904, 280815, 280737, 527214, 280930, 526766, 327681, 524622, 282276, 512660, 282072, 541148, 777597, 534311, 507749, 280844, 281812, 529405, 281734, 280843, 281137, 281212, 281499, 282066, 415114, 510039, 281297, 511240, 517587, 783907, 317651, 281728, 613753, 505647, 281368, 353351, 281048, 535328, 281283,…	1092	808	16137	1.3168	0.990088	0.13888	0.127915
GOTERM_BP_DIRECT	GO:0042149~cellular response to glucose starvation	6	0.515464	0.0135864	540404, 509107, 282356, 538954, 541236, 511758	854	22	12711	4.05929	1	1	1
GOTERM_MF_DIRECT	GO:0005154~epidermal growth factor receptor binding	4	0.343643	0.0136317	518601, 522921, 100295476, 280737	814	8	11928	7.32678	0.999971	1	1
UP_KEYWORDS	Mitochondrion	59	5.06873	0.0140204	613290, 508170, 615392, 3283883, 536203, 513762, 531552, 519860, 613610, 505987, 280891, 287020, 510767, 504290, 327688, 618131, 327669, 540139, 319141, 540937, 616237, 520865, 505968, 281613, 535315, 281692, 782973, 338073, 518752, 509841, 540329, 280759, 100300550, 360197, 505763, 281643, 505323, 613948, 280871, 497202, 327665, 535804, 281480, 282690, 782545, 338061, 614074, 614196, 512002, 534…	1092	641	16137	1.36017	0.992005	0.141029	0.129895
GOTERM_CC_DIRECT	GO:0005793~endoplasmic reticulum-Golgi intermediate compartment	8	0.687285	0.0140728	616748, 280741, 506157, 512299, 100125926, 529761, 511649, 614775	977	38	14126	3.0439	0.996243	0.616075	0.612947
KEGG_PATHWAY	bta00561:Glycerolipid metabolism	11	0.945017	0.0142237	505987, 537224, 280843, 537533, 538702, 497202, 281283, 282609, 100297709, 511614, 519739	499	59	6425	2.40056	0.976894	0.311735	0.303438
UP_KEYWORDS	Lipoprotein	32	2.74914	0.0144732	514036, 407179, 517345, 781044, 504926, 511160, 528204, 281802, 281368, 526525, 281048, 281642, 282330, 281363, 538936, 515118, 518601, 515675, 617425, 767906, 513193, 508903, 280843, 522791, 280741, 282123, 529660, 281750, 529760, 281052, 100125276, 281790	1092	304	16137	1.55552	0.993167	0.141424	0.130259
GOTERM_MF_DIRECT	GO:0005506~iron ion binding	17	1.46048	0.0153032	511890, 613290, 511498, 510583, 518288, 516085, 280924, 613658, 525154, 507327, 282139, 509326, 530929, 504481, 526682, 505060, 510406	814	130	11928	1.91624	0.999992	1	1
INTERPRO	IPR018378:C-type lectin, conserved site	8	0.687285	0.0153671	431784, 282072, 617374, 781990, 783660, 281068, 281297, 415114	1045	39	15263	2.99605	1	1	0.998765
UP_KEYWORDS	Transit peptide	34	2.92096	0.0155519	613290, 508170, 518752, 513762, 531552, 540329, 613610, 280759, 100300550, 505323, 281643, 280871, 280891, 497202, 287020, 504290, 282690, 281480, 327688, 327669, 540139, 338061, 614196, 534090, 512002, 319141, 520865, 614633, 505968, 281157, 327692, 288380, 281692, 514738	1092	330	16137	1.52253	0.995302	0.147743	0.136079
GOTERM_MF_DIRECT	GO:0005537~mannose binding	5	0.429553	0.0159567	431784, 281068, 281297, 415114, 511649	814	15	11928	4.88452	0.999995	1	1
KEGG_PATHWAY	bta03320:PPAR signaling pathway	12	1.03093	0.0161827	505987, 281758, 280843, 281368, 538702, 281992, 537161, 537062, 281052, 516085, 505968, 280924	499	69	6425	2.23926	0.986307	0.327388	0.318674
UP_SEQ_FEATURE	chain:Ribonuclease 4	3	0.257732	0.0163983	616089, 777597, 783907	434	3	5701	13.1359	1	1	1
UP_SEQ_FEATURE	chain:Angiogenin-1	3	0.257732	0.0163983	616089, 777597, 783907	434	3	5701	13.1359	1	1	1
UP_SEQ_FEATURE	chain:Angiogenin-2	3	0.257732	0.0163983	616089, 777597, 783907	434	3	5701	13.1359	1	1	1
SMART	SM00338:BRLZ	8	0.687285	0.016434	617914, 513105, 509107, 531389, 541236, 534346, 777788, 506097	457	47	7977	2.97109	0.99259	0.810745	0.810745
UP_KEYWORDS	Iron	23	1.97595	0.0164776	511890, 613290, 511498, 510583, 513762, 516522, 518288, 509837, 516085, 280924, 280844, 768227, 282139, 281157, 509326, 288380, 287020, 510767, 526682, 533608, 505060, 510406, 506370	1092	200	16137	1.69941	0.996594	0.152306	0.140282
INTERPRO	IPR016135:Ubiquitin-conjugating enzyme/RWD-like	9	0.773196	0.0171736	539754, 513985, 281225, 511631, 614471, 539733, 613676, 613423, 617083	1045	49	15263	2.68269	1	1	0.998765
GOTERM_MF_DIRECT	GO:0051537~2 iron, 2 sulfur cluster binding	6	0.515464	0.017464	613290, 281157, 513762, 288380, 287020, 526295	814	23	11928	3.82267	0.999998	1	1
GOTERM_BP_DIRECT	GO:0055089~fatty acid homeostasis	4	0.343643	0.0186319	281206, 541236, 497202, 282609	854	9	12711	6.61514	1	1	1
INTERPRO	IPR002524:Cation efflux protein	4	0.343643	0.0196205	522345, 518111, 508169, 540869	1045	9	15263	6.49144	1	1	0.998765
GOTERM_BP_DIRECT	GO:0006695~cholesterol biosynthetic process	6	0.515464	0.0196297	513533, 511899, 514745, 534440, 282384, 514293	854	24	12711	3.72102	1	1	1
INTERPRO	IPR001304:C-type lectin	12	1.03093	0.0198787	431784, 282072, 281368, 617374, 509972, 781990, 783660, 536944, 281068, 281297, 415114, 281529	1045	80	15263	2.19086	1	1	0.998765
GOTERM_CC_DIRECT	GO:0005788~endoplasmic reticulum lumen	9	0.773196	0.0203201	286770, 506316, 614360, 781454, 506157, 517962, 534311, 519058, 518288	977	50	14126	2.60254	0.999693	0.80061	0.796546
KEGG_PATHWAY	bta04932:Non-alcoholic fatty liver disease (NAFLD)	20	1.71821	0.020826	407234, 338061, 408016, 540404, 3283883, 338073, 538954, 541236, 537380, 100300550, 509107, 282488, 288380, 281992, 777788, 287020, 327665, 510767, 281480, 327688	499	149	6425	1.72829	0.996054	0.391231	0.380818
INTERPRO	IPR002190:MAGE protein	6	0.515464	0.0211723	509870, 788454, 788465, 514533, 618701, 767989	1045	24	15263	3.65144	1	1	0.998765
INTERPRO	IPR016186:C-type lectin-like	13	1.11684	0.0226113	431784, 282072, 617374, 781990, 509972, 281529, 281368, 783660, 281068, 536944, 415114, 281297, 493710	1045	92	15263	2.06385	1	1	0.998765
INTERPRO	IPR005821:Ion transport domain	13	1.11684	0.0226113	537376, 517426, 538255, 540820, 534070, 539899, 525901, 540768, 533065, 505879, 507516, 281700, 507664	1045	92	15263	2.06385	1	1	0.998765
INTERPRO	IPR020849:Small GTPase superfamily, Ras type	7	0.601375	0.0227641	528204, 528446, 507449, 538667, 505165, 522875, 541140	1045	33	15263	3.09819	1	1	0.998765
UP_SEQ_FEATURE	domain:Collagen-like	5	0.429553	0.0228519	431784, 282072, 281068, 281297, 415114	434	15	5701	4.37865	1	1	1
KEGG_PATHWAY	bta00520:Amino sugar and nucleotide sugar metabolism	9	0.773196	0.0233991	281779, 512299, 535325, 281565, 526748, 504889, 533608, 505648, 514161	499	46	6425	2.51917	0.998025	0.410265	0.399345
GOTERM_CC_DIRECT	GO:0005777~peroxisome	10	0.859107	0.0234149	327669, 509481, 513533, 533105, 528646, 617037, 617720, 504826, 514293, 505968	977	61	14126	2.37025	0.999912	0.838677	0.83442
COG_ONTOLOGY	Lipid metabolism	8	0.687285	0.0239407	782973, 511425, 513504, 537161, 505928, 614302, 535804, 505968	79	56	1489	2.69259	0.413219	0.502756	0.502756
GOTERM_BP_DIRECT	GO:0030968~endoplasmic reticulum unfolded protein response	7	0.601375	0.0239803	404121, 513105, 100125317, 519058, 777788, 528100, 511758	854	34	12711	3.06437	1	1	1
GOTERM_MF_DIRECT	GO:0016491~oxidoreductase activity	14	1.20275	0.024177	510462, 510264, 516522, 505949, 539073, 509837, 280924, 617917, 281188, 530908, 282652, 535768, 281480, 526295	814	104	11928	1.97259	1	1	1
GOTERM_BP_DIRECT	GO:0071726~cellular response to diacyl bacterial lipopeptide	3	0.257732	0.0246414	281534, 281048, 281052	854	4	12711	11.1631	1	1	1
INTERPRO	IPR001173:Glycosyl transferase, family 2	6	0.515464	0.0250167	504711, 506566, 540652, 618078, 535458, 534097	1045	25	15263	3.50538	1	1	0.998765
INTERPRO	IPR024156:Small GTPase superfamily, ARF type	6	0.515464	0.0250167	534329, 787781, 517345, 518601, 767906, 538936	1045	25	15263	3.50538	1	1	0.998765
GOTERM_BP_DIRECT	GO:0071577~zinc II ion transmembrane transport	4	0.343643	0.0253103	508989, 515437, 518111, 540716	854	10	12711	5.95363	1	1	1
GOTERM_BP_DIRECT	GO:0006614~SRP-dependent cotranslational protein targeting to membrane	4	0.343643	0.0253103	100138613, 767980, 614017, 541040	854	10	12711	5.95363	1	1	1
GOTERM_MF_DIRECT	GO:0004366~glycerol-3-phosphate O-acyltransferase activity	3	0.257732	0.0253818	497202, 511614, 519739	814	4	11928	10.9902	1	1	1
INTERPRO	IPR015497:Epidermal growth factor receptor ligand	3	0.257732	0.0255589	522921, 100295476, 280737	1045	4	15263	10.9543	1	1	0.998765
INTERPRO	IPR002352:Eosinophil major basic protein	3	0.257732	0.0255589	617374, 781990, 783660	1045	4	15263	10.9543	1	1	0.998765
INTERPRO	IPR027469:Cation efflux protein transmembrane domain	4	0.343643	0.0266267	522345, 518111, 508169, 540869	1045	10	15263	5.8423	1	1	0.998765
GOTERM_BP_DIRECT	GO:0006486~protein glycosylation	11	0.945017	0.0276614	539027, 614538, 286772, 532845, 504711, 540652, 618078, 517962, 529660, 528100, 511060	854	75	12711	2.183	1	1	1
KEGG_PATHWAY	bta03060:Protein export	6	0.515464	0.0286861	100138613, 504842, 767917, 538938, 614017, 541040	499	23	6425	3.35889	0.999526	0.471528	0.458978
GOTERM_BP_DIRECT	GO:0006986~response to unfolded protein	5	0.429553	0.0289276	286770, 404121, 504474, 506157, 777788	854	18	12711	4.13447	1	1	1
GOTERM_BP_DIRECT	GO:0042542~response to hydrogen peroxide	5	0.429553	0.0289276	540404, 538754, 513762, 535090, 281718	854	18	12711	4.13447	1	1	1
INTERPRO	IPR000608:Ubiquitin-conjugating enzyme, E2	7	0.601375	0.0297301	539754, 281225, 511631, 614471, 613676, 613423, 617083	1045	35	15263	2.92115	1	1	0.998765
UP_KEYWORDS	Antimicrobial	8	0.687285	0.0301644	512242, 280844, 282209, 282167, 282165, 317651, 282164, 785417	1092	45	16137	2.62711	0.999972	0.27148	0.250047
UP_SEQ_FEATURE	zinc finger region:RING-CH-type	3	0.257732	0.0311539	540937, 520348, 508949	434	4	5701	9.85196	1	1	1
UP_KEYWORDS	NAD	15	1.28866	0.0318377	407147, 618664, 510462, 534090, 512002, 522863, 617720, 520865, 534594, 509519, 532836, 327692, 288380, 282652, 533608	1092	120	16137	1.84718	0.999984	0.275241	0.253511
UP_KEYWORDS	Electron transport	12	1.03093	0.0321919	338061, 768227, 338073, 100125317, 281157, 513762, 516522, 288380, 327665, 287020, 510767, 281480	1092	87	16137	2.03827	0.999986	0.275241	0.253511
KEGG_PATHWAY	bta00290:Valine, leucine and isoleucine biosynthesis	3	0.257732	0.0323822	516783, 281643, 514346	499	4	6425	9.65681	0.999826	0.500972	0.487639
GOTERM_BP_DIRECT	GO:0008610~lipid biosynthetic process	4	0.343643	0.0330996	506459, 540404, 538954, 537161	854	11	12711	5.41239	1	1	1
UP_KEYWORDS	Heme	13	1.11684	0.0347069	511890, 511498, 516522, 509837, 516085, 280844, 509326, 510767, 526682, 533608, 505060, 510406, 506370	1092	99	16137	1.94048	0.999994	0.289507	0.266651
GOTERM_BP_DIRECT	GO:0009058~biosynthetic process	5	0.429553	0.0347511	516864, 319141, 539188, 504889, 514161	854	19	12711	3.91686	1	1	1
INTERPRO	IPR002347:Glucose/ribitol dehydrogenase	9	0.773196	0.0356502	281449, 789567, 505995, 510264, 534090, 617037, 282652, 505949, 618192	1045	56	15263	2.34735	1	1	0.998765
GOTERM_CC_DIRECT	GO:0070382~exocytic vesicle	4	0.343643	0.0356969	614406, 536666, 532273, 515978	977	11	14126	5.25765	0.999999	1	0.997455
INTERPRO	IPR016187:C-type lectin fold	13	1.11684	0.0374216	431784, 282072, 617374, 781990, 509972, 281529, 281368, 783660, 281068, 536944, 415114, 281297, 493710	1045	99	15263	1.91793	1	1	0.998765
KEGG_PATHWAY	bta01210:2-Oxocarboxylic acid metabolism	5	0.429553	0.0377249	327669, 281206, 281643, 281235, 539188	499	17	6425	3.78699	0.999959	0.535097	0.520855
KEGG_PATHWAY	bta01230:Biosynthesis of amino acids	11	0.945017	0.0386572	327669, 281206, 516783, 281643, 510583, 518752, 514346, 281235, 514759, 533630, 539188	499	69	6425	2.05266	0.999969	0.535097	0.520855
UP_KEYWORDS	Monooxygenase	10	0.859107	0.03877	534041, 511890, 511498, 526535, 510583, 509326, 526682, 505060, 510406, 516085	1092	68	16137	2.17316	0.999999	0.315699	0.290775
GOTERM_BP_DIRECT	GO:0090501~RNA phosphodiester bond hydrolysis	3	0.257732	0.039257	616089, 777597, 783907	854	5	12711	8.93044	1	1	1
GOTERM_BP_DIRECT	GO:0042742~defense response to bacterium	10	0.859107	0.0402852	280844, 282209, 539339, 286765, 534346, 282167, 282165, 317651, 616786, 785417	854	69	12711	2.15711	1	1	1
INTERPRO	IPR006694:Fatty acid hydroxylase	3	0.257732	0.0406821	613658, 525154, 504481	1045	5	15263	8.76344	1	1	0.998765
INTERPRO	IPR018506:Cytochrome b5, heme-binding site	3	0.257732	0.0406821	533608, 509837, 506370	1045	5	15263	8.76344	1	1	0.998765
GOTERM_CC_DIRECT	GO:0005770~late endosome	11	0.945017	0.041651	404121, 539663, 783642, 512299, 506971, 613396, 521864, 777788, 526609, 784449, 540869	977	78	14126	2.03903	1	1	0.997455
UP_SEQ_FEATURE	transit peptide:Mitochondrion	32	2.74914	0.0428141	613290, 508170, 518752, 513762, 531552, 540329, 613610, 280759, 505323, 281643, 280871, 280891, 497202, 287020, 504290, 282690, 281480, 327688, 327669, 540139, 338061, 614196, 534090, 512002, 319141, 520865, 614633, 505968, 281157, 327692, 288380, 281692	434	298	5701	1.41057	1	1	1
KEGG_PATHWAY	bta04146:Peroxisome	12	1.03093	0.0433707	327669, 509481, 540337, 505763, 513533, 504993, 281235, 617037, 537161, 617720, 504826, 506518	499	80	6425	1.93136	0.999991	0.55154	0.53686
KEGG_PATHWAY	bta00591:Linoleic acid metabolism	7	0.601375	0.0440393	527214, 511498, 282139, 530929, 526682, 100337447, 510406	499	34	6425	2.65089	0.999993	0.55154	0.53686
GOTERM_CC_DIRECT	GO:0001518~voltage-gated sodium channel complex	4	0.343643	0.0452099	517426, 507516, 618204, 533065	977	12	14126	4.81952	1	1	0.997455
UP_KEYWORDS	Pyrrolidone carboxylic acid	8	0.687285	0.0453298	616089, 353351, 282167, 783907, 282165, 282661, 281728, 282164	1092	49	16137	2.41265	1	0.36053	0.332067
INTERPRO	IPR020846:Major facilitator superfamily domain	15	1.28866	0.0464324	518832, 517797, 404160, 516584, 530164, 534463, 518062, 613556, 526668, 505775, 508337, 282356, 507664, 512633, 508155	1045	125	15263	1.75269	1	1	0.998765
GOTERM_BP_DIRECT	GO:0007265~Ras protein signal transduction	6	0.515464	0.0473431	513497, 518844, 533270, 534712, 514962, 541140	854	30	12711	2.97681	1	1	1
INTERPRO	IPR027359:Voltage-dependent potassium channel, four helix bundle domain	8	0.687285	0.0477555	517426, 507516, 540820, 534070, 525901, 540768, 533065, 505879	1045	49	15263	2.38461	1	1	0.998765
GOTERM_BP_DIRECT	GO:0007595~lactation	5	0.429553	0.0482876	613800, 281728, 281371, 281814, 511614	854	21	12711	3.54383	1	1	1
UP_SEQ_FEATURE	nucleotide phosphate-binding region:GTP	17	1.46048	0.0487895	515118, 517345, 518601, 781044, 515675, 767906, 511160, 614017, 517171, 528204, 528446, 281613, 534329, 538936, 515999, 541083, 281790	434	135	5701	1.65416	1	1	1
COG_ONTOLOGY	Secondary metabolites biosynthesis, transport, and catabolism	8	0.687285	0.0492016	511890, 511498, 509326, 530929, 526682, 505060, 510406, 516085	79	65	1489	2.31977	0.670431	0.516617	0.516617
KEGG_PATHWAY	bta00270:Cysteine and methionine metabolism	7	0.601375	0.0498181	509519, 532836, 782545, 281206, 516783, 514346, 497025	499	35	6425	2.57515	0.999999	0.585795	0.570203
UP_SEQ_FEATURE	compositionally biased region:Poly-Leu	5	0.429553	0.0510579	281812, 615480, 616057, 513788, 281072	434	19	5701	3.45683	1	1	1
KEGG_PATHWAY	bta00400:Phenylalanine, tyrosine and tryptophan biosynthesis	3	0.257732	0.0512292	782545, 281206, 510583	499	5	6425	7.72545	0.999999	0.585795	0.570203
GOTERM_BP_DIRECT	GO:0032722~positive regulation of chemokine production	4	0.343643	0.0519289	512242, 522431, 281534, 529760	854	13	12711	4.57972	1	1	1
GOTERM_BP_DIRECT	GO:0006465~signal peptide processing	4	0.343643	0.0519289	504842, 530325, 512534, 767917	854	13	12711	4.57972	1	1	1
INTERPRO	IPR004827:Basic-leucine zipper domain	8	0.687285	0.0523946	617914, 513105, 509107, 531389, 541236, 534346, 777788, 506097	1045	50	15263	2.33692	1	1	0.998765
UP_KEYWORDS	Signal-anchor	14	1.20275	0.0524248	541217, 539795, 539417, 541236, 767917, 508903, 504842, 529405, 532659, 281368, 531644, 536944, 282276, 523294	1092	117	16137	1.76824	1	0.407484	0.375314
GOTERM_BP_DIRECT	GO:0006633~fatty acid biosynthetic process	6	0.515464	0.0534552	613658, 525154, 280843, 789567, 504481, 280924	854	31	12711	2.88079	1	1	1
UP_SEQ_FEATURE	topological domain:Extracellular	51	4.38144	0.0539289	536203, 337919, 616881, 509820, 280859, 280737, 281700, 504854, 280851, 526525, 768210, 282356, 282236, 281783, 282355, 527572, 528100, 536375, 785916, 407227, 338044, 615423, 282709, 513193, 529405, 505775, 281534, 529760, 282661, 281371, 281052, 518111, 618204, 614841, 281529, 613669, 281208, 281368, 281642, 768033, 282330, 505043, 326577, 515437, 535664, 539387, 281799, 281875, 282488, 281750,…	434	527	5701	1.27122	1	1	1
GOTERM_MF_DIRECT	GO:0005248~voltage-gated sodium channel activity	4	0.343643	0.0539712	517426, 538255, 507516, 533065	814	13	11928	4.50879	1	1	1
INTERPRO	IPR007960:Mammalian taste receptor	4	0.343643	0.0544692	664649, 664648, 664643, 664639	1045	13	15263	4.49407	1	1	0.998765
GOTERM_BP_DIRECT	GO:0006855~drug transmembrane transport	3	0.257732	0.0563029	506648, 505797, 536203	854	6	12711	7.44204	1	1	1
GOTERM_BP_DIRECT	GO:0015825~L-serine transport	3	0.257732	0.0563029	513593, 100126273, 326577	854	6	12711	7.44204	1	1	1
GOTERM_BP_DIRECT	GO:0071223~cellular response to lipoteichoic acid	3	0.257732	0.0563029	512242, 281534, 281048	854	6	12711	7.44204	1	1	1
GOTERM_BP_DIRECT	GO:0060576~intestinal epithelial cell development	3	0.257732	0.0563029	540347, 615392, 539417	854	6	12711	7.44204	1	1	1
GOTERM_MF_DIRECT	GO:0015180~L-alanine transmembrane transporter activity	3	0.257732	0.0579127	616864, 326576, 326577	814	6	11928	7.32678	1	1	1
GOTERM_MF_DIRECT	GO:0004169~dolichyl-phosphate-mannose-protein mannosyltransferase activity	3	0.257732	0.0579127	506566, 517962, 534097	814	6	11928	7.32678	1	1	1
INTERPRO	IPR006977:Yip1 domain	3	0.257732	0.0582952	540347, 521829, 615287	1045	6	15263	7.30287	1	1	0.998765
INTERPRO	IPR003531:Short hematopoietin receptor, family 1, conserved site	3	0.257732	0.0582952	404154, 618294, 528530	1045	6	15263	7.30287	1	1	0.998765
GOTERM_MF_DIRECT	GO:0004896~cytokine receptor activity	5	0.429553	0.0586855	404154, 618294, 509038, 514889, 528530	814	22	11928	3.33036	1	1	1
GOTERM_CC_DIRECT	GO:0046696~lipopolysaccharide receptor complex	3	0.257732	0.0593654	281048, 540824, 613753	977	6	14126	7.22927	1	1	0.997455
KEGG_PATHWAY	bta00510:N-Glycan biosynthesis	8	0.687285	0.0618473	506537, 614538, 506566, 504474, 538899, 282276, 539837, 534097	499	46	6425	2.23926	1	0.677743	0.659705
UP_KEYWORDS	Acyltransferase	12	1.03093	0.0626658	505080, 407226, 504287, 530442, 524732, 319141, 497202, 511605, 282609, 511614, 280759, 514738	1092	97	16137	1.82814	1	0.47626	0.438661
GOTERM_BP_DIRECT	GO:0006471~protein ADP-ribosylation	4	0.343643	0.0628967	540975, 407147, 618664, 518601	854	14	12711	4.25259	1	1	1
UP_SEQ_FEATURE	short sequence motif:Cell attachment site	6	0.515464	0.0645304	529405, 282072, 281499, 281068, 415114, 281913	434	29	5701	2.71778	1	1	1
GOTERM_CC_DIRECT	GO:0070062~extracellular exosome	160	13.7457	0.0655635	782635, 537376, 617253, 517002, 521864, 281904, 280815, 613610, 505538, 614538, 281225, 526766, 508777, 509227, 534017, 497025, 282276, 541083, 508373, 286770, 327669, 519935, 286772, 407147, 516783, 539329, 518601, 539683, 534672, 529405, 531676, 281577, 505775, 282147, 787269, 530908, 529761, 282661, 511644, 508881, 511649, 282142, 509481, 404143, 618044, 537630, 510075, 512531, 613396, 1001259…	977	2059	14126	1.12354	1	1	0.997455
UP_KEYWORDS	Phospholipid metabolism	5	0.429553	0.0658089	539795, 360197, 497202, 519860, 511614	1092	23	16137	3.21249	1	0.483705	0.445517
INTERPRO	IPR003689:Zinc/iron permease	4	0.343643	0.06591	508193, 508989, 515437, 540716	1045	14	15263	4.17307	1	1	0.998765
INTERPRO	IPR025110:Domain of unknown function DUF4009	4	0.343643	0.06591	506459, 282873, 531552, 537062	1045	14	15263	4.17307	1	1	0.998765
UP_KEYWORDS	Innate immunity	12	1.03093	0.066491	512242, 505647, 282072, 526766, 280851, 526525, 281534, 281048, 529660, 281297, 613753, 507749	1092	98	16137	1.80949	1	0.483705	0.445517
KEGG_PATHWAY	bta05012:Parkinson's disease	17	1.46048	0.0669813	539754, 338061, 408016, 3283883, 338073, 614471, 613676, 617828, 100300550, 288380, 287020, 327665, 510767, 281790, 282690, 281480, 327688	499	138	6425	1.58614	1	0.704643	0.685888
UP_KEYWORDS	Palmitate	13	1.11684	0.0678884	515118, 781044, 511160, 513193, 522791, 281368, 526525, 281642, 529760, 281750, 282330, 281052, 281790	1092	110	16137	1.74643	1	0.483705	0.445517
INTERPRO	IPR023753:Pyridine nucleotide-disulphide oxidoreductase, FAD/NAD(P)-binding domain	8	0.687285	0.0679595	534041, 782545, 526535, 281188, 535768, 539073, 281480, 526295	1045	53	15263	2.20464	1	1	0.998765
INTERPRO	IPR020845:AMP-binding, conserved site	5	0.429553	0.0681149	506459, 282873, 531552, 537161, 537062	1045	23	15263	3.17516	1	1	0.998765
SMART	SM00192:LDLa	6	0.515464	0.0694248	617450, 407179, 526766, 282123, 505043, 507749	457	39	7977	2.68541	1	1	1
INTERPRO	IPR015421:Pyridoxal phosphate-dependent transferase, major region, subdomain 1	7	0.601375	0.070731	281206, 505323, 507688, 319141, 512459, 100336940, 539188	1045	43	15263	2.37768	1	1	0.998765
INTERPRO	IPR015424:Pyridoxal phosphate-dependent transferase	7	0.601375	0.070731	281206, 505323, 507688, 319141, 512459, 100336940, 539188	1045	43	15263	2.37768	1	1	0.998765
GOTERM_BP_DIRECT	GO:0051209~release of sequestered calcium ion into cytosol	5	0.429553	0.0732706	537376, 540885, 100125317, 539899, 777788	854	24	12711	3.10085	1	1	1
GOTERM_BP_DIRECT	GO:0045454~cell redox homeostasis	8	0.687285	0.0735279	100125317, 506157, 513762, 777788, 522986, 514361, 539143, 526295	854	55	12711	2.16496	1	1	1
INTERPRO	IPR001128:Cytochrome P450	8	0.687285	0.0737017	511890, 511498, 509326, 530929, 526682, 505060, 510406, 516085	1045	54	15263	2.16381	1	1	0.998765
GOTERM_BP_DIRECT	GO:0009636~response to toxic substance	6	0.515464	0.0744016	100140328, 282488, 614673, 534322, 533065, 540869	854	34	12711	2.6266	1	1	1
GOTERM_BP_DIRECT	GO:0006958~complement activation, classical pathway	4	0.343643	0.0748358	526766, 280851, 281297, 507749	854	15	12711	3.96909	1	1	1
GOTERM_BP_DIRECT	GO:0016126~sterol biosynthetic process	3	0.257732	0.0753878	515569, 504481, 282384	854	7	12711	6.37889	1	1	1
GOTERM_BP_DIRECT	GO:0016584~nucleosome positioning	3	0.257732	0.0753878	528744, 513971, 509275	854	7	12711	6.37889	1	1	1
GOTERM_BP_DIRECT	GO:0032228~regulation of synaptic transmission, GABAergic	3	0.257732	0.0753878	537873, 536775, 541140	854	7	12711	6.37889	1	1	1
GOTERM_BP_DIRECT	GO:0045176~apical protein localization	3	0.257732	0.0753878	538255, 518601, 535699	854	7	12711	6.37889	1	1	1
GOTERM_BP_DIRECT	GO:0006048~UDP-N-acetylglucosamine biosynthetic process	3	0.257732	0.0753878	512299, 535325, 505648	854	7	12711	6.37889	1	1	1
UP_KEYWORDS	Complement pathway	4	0.343643	0.0762041	526766, 280851, 281297, 507749	1092	15	16137	3.94066	1	0.531874	0.489884
GOTERM_MF_DIRECT	GO:0015171~amino acid transmembrane transporter activity	5	0.429553	0.0766654	539465, 520243, 338044, 616864, 100126273	814	24	11928	3.05283	1	1	1
GOTERM_MF_DIRECT	GO:0015194~L-serine transmembrane transporter activity	3	0.257732	0.0774897	513593, 100126273, 326577	814	7	11928	6.2801	1	1	1
GOTERM_MF_DIRECT	GO:0004303~estradiol 17-beta-dehydrogenase activity	3	0.257732	0.0774897	281449, 789567, 282652	814	7	11928	6.2801	1	1	1
INTERPRO	IPR001806:Small GTPase superfamily	14	1.20275	0.0775607	515118, 538667, 539339, 781044, 513223, 515675, 522875, 511160, 528204, 528446, 507449, 505165, 508373, 541140	1045	123	15263	1.66244	1	1	0.998765
INTERPRO	IPR006214:Bax inhibitor 1-related	3	0.257732	0.0779874	404143, 404134, 513242	1045	7	15263	6.2596	1	1	0.998765
INTERPRO	IPR013122:Polycystin cation channel, PKD1/PKD2	3	0.257732	0.0779874	514345, 532671, 100337019	1045	7	15263	6.2596	1	1	0.998765
KEGG_PATHWAY	bta00512:Mucin type O-Glycan biosynthesis	6	0.515464	0.078113	504711, 539417, 531644, 540652, 618078, 535458	499	30	6425	2.57515	1	0.790143	0.769113
INTERPRO	IPR018488:Cyclic nucleotide-binding, conserved site	4	0.343643	0.0783465	538255, 281700, 519225, 282463	1045	15	15263	3.89486	1	1	0.998765
INTERPRO	IPR013057:Amino acid transporter, transmembrane	4	0.343643	0.0783465	520243, 338044, 616864, 326576	1045	15	15263	3.89486	1	1	0.998765
GOTERM_MF_DIRECT	GO:0020037~heme binding	13	1.11684	0.0789699	511890, 511498, 509837, 516085, 280844, 509326, 530929, 510767, 526682, 533608, 505060, 510406, 506370	814	112	11928	1.70086	1	1	1
INTERPRO	IPR023415:Low-density lipoprotein (LDL) receptor class A, conserved site	6	0.515464	0.0794011	617450, 407179, 526766, 282123, 505043, 507749	1045	34	15263	2.57748	1	1	0.998765
GOTERM_BP_DIRECT	GO:0007264~small GTPase mediated signal transduction	19	1.6323	0.0807785	515118, 538667, 539339, 517345, 518601, 513223, 515675, 522875, 767906, 511160, 528204, 528446, 507449, 787781, 534329, 506971, 505165, 538936, 508373	854	188	12711	1.50424	1	1	1
GOTERM_MF_DIRECT	GO:0005525~GTP binding	30	2.57732	0.0821628	539339, 538667, 517345, 781044, 513223, 522875, 511160, 528204, 528446, 524142, 507449, 505165, 538936, 515999, 508373, 541083, 541140, 515159, 515118, 518601, 515675, 767906, 286815, 614017, 517171, 514161, 281613, 787781, 534329, 281790	814	325	11928	1.35264	1	1	1
GOTERM_MF_DIRECT	GO:0009055~electron carrier activity	7	0.601375	0.0832046	281157, 513762, 511425, 288380, 510767, 505968, 281480	814	45	11928	2.27944	1	1	1
KEGG_PATHWAY	bta04320:Dorso-ventral axis formation	5	0.429553	0.0856038	538794, 537016, 533199, 519030, 541140	499	22	6425	2.92631	1	0.833844	0.811651
UP_SEQ_FEATURE	metal ion-binding site:Magnesium	7	0.601375	0.0869366	528204, 508724, 539978, 615264, 515999, 540329, 514293	434	41	5701	2.24272	1	1	1
GOTERM_BP_DIRECT	GO:0006882~cellular zinc ion homeostasis	4	0.343643	0.0876894	508193, 515437, 508169, 540716	854	16	12711	3.72102	1	1	1
UP_KEYWORDS	Taste	4	0.343643	0.0892585	664649, 664648, 664643, 664639	1092	16	16137	3.69437	1	0.594758	0.547803
UP_KEYWORDS	2Fe-2S	4	0.343643	0.0892585	281157, 513762, 288380, 287020	1092	16	16137	3.69437	1	0.594758	0.547803
KEGG_PATHWAY	bta04610:Complement and coagulation cascades	10	0.859107	0.0897278	280789, 505647, 526766, 280851, 505574, 407998, 282522, 281297, 507749, 281529	499	70	6425	1.83939	1	0.8428	0.820368
SMART	SM01190:SM01190	3	0.257732	0.0899073	509184, 100125926, 529761	457	9	7977	5.81838	1	1	1
PIR_SUPERFAMILY	PIRSF000939:dual specificity protein phosphatase (MAP kinase phosphatase)	3	0.257732	0.0904805	539140, 540380, 539175	110	7	1461	5.69221	0.999957	1	1
GOTERM_BP_DIRECT	GO:0016310~phosphorylation	6	0.515464	0.090504	505987, 510749, 286797, 513533, 281692, 525716	854	36	12711	2.48068	1	1	1
GOTERM_MF_DIRECT	GO:0003756~protein disulfide isomerase activity	4	0.343643	0.0909335	100125317, 506157, 522986, 514361	814	16	11928	3.66339	1	1	1
UP_KEYWORDS	Receptor	89	7.64605	0.0919209	517722, 407234, 618262, 782797, 404168, 512037, 535597, 617297, 783002, 525504, 538781, 317708, 526525, 785397, 281146, 523258, 282236, 528502, 281783, 506992, 100125580, 537804, 514889, 510603, 100140382, 527572, 664639, 404154, 532291, 538797, 618052, 513435, 515772, 497021, 540410, 787779, 531676, 521364, 532127, 281534, 506622, 529760, 281371, 281052, 509174, 514036, 407179, 537630, 511284, 5…	1092	1133	16137	1.16081	1	0.594758	0.547803
UP_SEQ_FEATURE	domain:J	5	0.429553	0.0920717	286770, 768227, 506316, 281259, 538849	434	23	5701	2.85564	1	1	1
UP_KEYWORDS	Translocation	6	0.515464	0.0928044	618131, 281546, 538512, 509841, 614633, 528100	1092	36	16137	2.46291	1	0.594758	0.547803
GOTERM_CC_DIRECT	GO:0030134~ER to Golgi transport vesicle	4	0.343643	0.0938844	540347, 521829, 508557, 511649	977	16	14126	3.61464	1	1	0.997455
GOTERM_CC_DIRECT	GO:0031226~intrinsic component of plasma membrane	4	0.343643	0.0938844	407234, 281534, 515675, 613753	977	16	14126	3.61464	1	1	0.997455
UP_KEYWORDS	Microsome	7	0.601375	0.0953038	532836, 532659, 505907, 529660, 767917, 282384, 505060	1092	47	16137	2.2009	1	0.594758	0.547803
GOTERM_MF_DIRECT	GO:0061630~ubiquitin protein ligase activity	15	1.28866	0.0955585	539754, 518844, 614061, 614471, 519541, 615645, 613676, 613423, 511508, 281225, 506302, 785287, 282335, 509774, 617083	814	140	11928	1.57002	1	1	1
UP_KEYWORDS	Voltage-gated channel	10	0.859107	0.0956482	517426, 522184, 507516, 534070, 525901, 282572, 618204, 540768, 533065, 505879	1092	81	16137	1.82438	1	0.594758	0.547803
GOTERM_MF_DIRECT	GO:0008083~growth factor activity	9	0.773196	0.0961465	281734, 281212, 353351, 522921, 505043, 539073, 282373, 100295476, 280737	814	69	11928	1.91133	1	1	1
GOTERM_BP_DIRECT	GO:0001706~endoderm formation	3	0.257732	0.096162	539140, 540380, 539175	854	8	12711	5.58153	1	1	1
GOTERM_BP_DIRECT	GO:0050995~negative regulation of lipid catabolic process	3	0.257732	0.096162	540404, 527051, 513558	854	8	12711	5.58153	1	1	1
GOTERM_BP_DIRECT	GO:1904153~negative regulation of retrograde protein transport, ER to cytosol	3	0.257732	0.096162	539754, 781454, 614471	854	8	12711	5.58153	1	1	1
GOTERM_BP_DIRECT	GO:0006646~phosphatidylethanolamine biosynthetic process	3	0.257732	0.096162	514865, 282139, 540705	854	8	12711	5.58153	1	1	1
UP_KEYWORDS	Cobalt	3	0.257732	0.0974177	508170, 280871, 281518	1092	8	16137	5.54155	1	0.594944	0.547975
INTERPRO	IPR005829:Sugar transporter, conserved site	5	0.429553	0.0980862	282356, 508155, 516584, 518062, 613556	1045	26	15263	2.8088	1	1	0.998765
INTERPRO	IPR000873:AMP-dependent synthetase/ligase	5	0.429553	0.0980862	506459, 282873, 531552, 537161, 537062	1045	26	15263	2.8088	1	1	0.998765
GOTERM_MF_DIRECT	GO:0038191~neuropilin binding	3	0.257732	0.0987757	512660, 535644, 537777	814	8	11928	5.49509	1	1	1
GOTERM_MF_DIRECT	GO:0031419~cobalamin binding	3	0.257732	0.0987757	280871, 505043, 281518	814	8	11928	5.49509	1	1	1
GOTERM_MF_DIRECT	GO:0005222~intracellular cAMP activated cation channel activity	3	0.257732	0.0987757	538255, 281700, 519225	814	8	11928	5.49509	1	1	1
INTERPRO	IPR010526:Sodium ion transport-associated	3	0.257732	0.0993925	517426, 507516, 533065	1045	8	15263	5.47715	1	1	0.998765
INTERPRO	IPR001696:Voltage gated sodium channel, alpha subunit	3	0.257732	0.0993925	517426, 507516, 533065	1045	8	15263	5.47715	1	1	0.998765
INTERPRO	IPR017972:Cytochrome P450, conserved site	7	0.601375	0.0994203	511890, 511498, 509326, 526682, 505060, 510406, 516085	1045	47	15263	2.17532	1	1	0.998765

## Sheet: 1down
Category	Term	Count	%	PValue	Genes	List Total	Pop Hits	Pop Total	Fold Enrichment	Bonferroni	Benjamini	FDR
SMART	SM00427:H2B	16	1.37457	2.14511e-14	519935, 617043, 519934, 537985, 616776, 523702, 526915, 614958, 520120, 787269, 525433, 522960, 512612, 505183, 528342, 526064	457	22	7977	12.6946	6.34248e-12	6.34952e-12	6.34952e-12
INTERPRO	IPR000558:Histone H2B	16	1.37457	3.29885e-13	519935, 617043, 519934, 537985, 616776, 523702, 526915, 614958, 520120, 787269, 525433, 522960, 512612, 505183, 528342, 526064	1045	22	15263	10.6224	5.34682e-10	5.34743e-10	5.33754e-10
UP_KEYWORDS	Membrane	444	38.1443	2.54023e-12	509184, 513684, 540820, 281190, 515866, 536203, 514533, 540705, 505941, 504854, 526766, 526525, 523258, 534017, 513558, 514889, 282276, 664639, 286772, 513550, 513435, 511498, 338042, 338044, 540937, 527615, 533065, 353217, 504842, 789567, 526535, 538508, 539837, 281052, 282384, 509174, 537630, 511284, 512377, 614000, 613396, 534488, 511160, 505716, 338038, 100300550, 282019, 767980, 504991, 2821…	1092	5006	16137	1.31067	8.68745e-10	5.94805e-10	5.47847e-10
UP_KEYWORDS	Transmembrane	393	33.7629	3.55129e-12	509184, 513684, 540820, 281190, 515866, 536203, 514533, 540705, 505941, 504854, 526766, 526525, 523258, 534017, 513558, 514889, 282276, 664639, 286772, 513550, 513435, 511498, 338042, 338044, 540937, 527615, 533065, 353217, 504842, 789567, 526535, 538508, 539837, 281052, 282384, 509174, 537630, 511284, 512377, 614000, 613396, 534488, 505716, 338038, 100300550, 282019, 767980, 504991, 353351, 5121…	1092	4319	16137	1.34465	1.21453e-09	5.94805e-10	5.47847e-10
UP_KEYWORDS	Transmembrane helix	391	33.5911	5.21759e-12	509184, 513684, 540820, 281190, 515866, 536203, 514533, 540705, 505941, 504854, 526525, 523258, 534017, 513558, 514889, 282276, 664639, 286772, 513550, 513435, 511498, 338042, 338044, 540937, 527615, 533065, 353217, 504842, 789567, 526535, 538508, 539837, 281052, 282384, 509174, 537630, 511284, 512377, 614000, 613396, 534488, 505716, 338038, 100300550, 282019, 767980, 504991, 353351, 512120, 5159…	1092	4303	16137	1.34278	1.78442e-09	5.94805e-10	5.47847e-10
GOTERM_CC_DIRECT	GO:0000788~nuclear nucleosome	15	1.28866	2.34303e-11	519935, 617043, 519934, 616776, 523702, 526915, 614958, 520120, 787269, 525433, 522960, 512612, 505183, 528342, 526064	977	23	14126	9.42949	9.23157e-09	9.23155e-09	9.18469e-09
GOTERM_CC_DIRECT	GO:0016021~integral component of membrane	331	28.4364	2.42922e-09	513684, 509184, 281190, 515866, 536203, 514533, 541236, 540705, 504854, 768057, 526525, 508777, 523258, 534017, 513558, 783571, 514889, 282276, 510603, 664639, 786607, 618052, 618294, 511498, 513435, 509972, 338042, 540937, 282709, 353217, 509608, 504842, 507436, 789567, 526535, 531676, 506589, 504287, 511800, 538508, 539837, 508881, 281052, 505371, 282384, 100337019, 509174, 539136, 537630, 5112…	977	3624	14126	1.32058	9.5711e-07	4.78555e-07	4.76126e-07
INTERPRO	IPR007125:Histone core	17	1.46048	1.37699e-08	519935, 617043, 519934, 537985, 616776, 523702, 526915, 506900, 614958, 520120, 787269, 525433, 522960, 512612, 505183, 528342, 526064	1045	44	15263	5.64313	2.23207e-05	1.11605e-05	1.11398e-05
UP_SEQ_FEATURE	chain:Histone H2B type 1	10	0.859107	1.39089e-08	519935, 614958, 519934, 537985, 520120, 525433, 787269, 616776, 520044, 505183	434	12	5701	10.9466	1.39227e-05	6.96835e-06	6.9614e-06
UP_SEQ_FEATURE	chain:Histone H2B type 1-N	10	0.859107	1.39089e-08	519935, 614958, 519934, 537985, 520120, 525433, 787269, 616776, 520044, 505183	434	12	5701	10.9466	1.39227e-05	6.96835e-06	6.9614e-06
UP_KEYWORDS	Nucleosome core	18	1.54639	3.59376e-08	519935, 617043, 519934, 537985, 616776, 523702, 526915, 506900, 614958, 520120, 787269, 525433, 522960, 280691, 512612, 505183, 528342, 526064	1092	53	16137	5.01876	1.22906e-05	3.07266e-06	2.83008e-06
INTERPRO	IPR009072:Histone-fold	20	1.71821	2.27156e-07	519935, 617043, 513065, 519934, 537985, 616776, 523702, 526915, 614227, 506900, 614958, 520120, 787269, 525433, 522960, 280691, 512612, 505183, 528342, 526064	1045	72	15263	4.05715	0.000368152	0.00012274	0.000122513
UP_KEYWORDS	Endoplasmic reticulum	57	4.89691	3.55531e-07	404121, 512276, 540348, 281190, 521829, 541236, 517962, 767917, 519860, 613575, 280815, 532836, 614538, 281546, 506316, 529312, 506157, 511899, 513558, 528100, 533608, 505060, 511614, 286770, 534311, 518288, 614774, 353217, 280924, 504842, 789567, 531676, 504287, 529761, 282384, 614360, 534440, 508949, 528204, 532659, 360197, 767980, 509326, 509687, 505089, 282099, 514745, 515999, 286797, 1001253…	1092	410	16137	2.05443	0.000121584	2.43183e-05	2.23985e-05
KEGG_PATHWAY	bta04141:Protein processing in endoplasmic reticulum	33	2.83505	3.6381e-07	404121, 512276, 515028, 539754, 616187, 541236, 613676, 525256, 614538, 281546, 505941, 506316, 767980, 529312, 504474, 509107, 505089, 515999, 538938, 541040, 286770, 781454, 614471, 100125317, 519058, 537380, 281718, 517171, 514361, 613855, 506107, 777788, 511649	499	159	6425	2.67233	9.56775e-05	9.5682e-05	9.31353e-05
GOTERM_CC_DIRECT	GO:0005789~endoplasmic reticulum membrane	51	4.38144	5.89636e-07	509184, 404121, 281190, 521829, 541236, 517962, 613575, 281546, 525154, 529312, 506157, 506198, 535704, 528100, 519739, 505060, 511614, 517797, 614774, 614775, 514361, 280924, 504842, 100139601, 789567, 531676, 504287, 504481, 529761, 539837, 511649, 539339, 100125926, 534440, 508949, 528204, 532659, 360197, 767980, 509326, 528646, 509687, 505089, 282099, 515999, 525095, 100125317, 282609, 534097…	977	348	14126	2.11892	0.00023229	7.74388e-05	7.70457e-05
KEGG_PATHWAY	bta05034:Alcoholism	31	2.66323	1.13369e-06	509084, 513105, 523702, 533199, 526915, 614206, 617828, 614958, 520120, 509107, 525433, 522960, 617908, 537804, 280691, 505183, 528342, 541140, 526064, 519935, 617043, 519934, 537985, 614376, 616776, 506900, 787269, 529760, 512612, 100125276, 281790	499	151	6425	2.64337	0.000298117	0.000149081	0.000145113
GOTERM_BP_DIRECT	GO:0006334~nucleosome assembly	17	1.46048	3.39078e-06	519935, 617043, 519934, 513971, 616776, 523702, 526915, 614958, 520120, 787269, 525433, 522960, 512612, 505183, 509275, 528342, 526064	854	64	12711	3.95358	0.00767762	0.00770723	0.00770723
KEGG_PATHWAY	bta01100:Metabolic pathways	129	11.0825	4.07195e-06	513684, 3283883, 537654, 497032, 537533, 531552, 614302, 613610, 540705, 527214, 614538, 525154, 507327, 507688, 497025, 282276, 100336736, 327669, 511498, 516783, 540652, 518288, 286815, 512060, 529405, 100139601, 789567, 526535, 282147, 514759, 512459, 506860, 281692, 539837, 282384, 509481, 539417, 518752, 540002, 338038, 280759, 281449, 506537, 100300550, 510749, 282019, 281206, 505323, 28213…	499	1152	6425	1.44182	0.00107035	0.000356974	0.000347473
SMART	SM00092:RNAse_Pc	8	0.687285	8.2092e-06	783426, 280930, 100140137, 783225, 506302, 616089, 777597, 783907	457	15	7977	9.30941	0.00242698	0.00121496	0.00121496
UP_SEQ_FEATURE	transmembrane region	131	11.2543	1.23934e-05	539795, 515866, 281190, 536203, 337919, 767917, 613575, 614538, 504854, 526766, 526525, 768210, 511899, 513558, 783571, 282276, 509101, 527572, 513550, 785916, 338042, 540937, 338044, 282709, 614774, 353217, 280924, 529405, 531676, 505775, 506622, 513824, 529760, 529761, 282661, 281052, 282384, 494548, 541217, 539417, 518111, 534488, 618204, 338038, 508949, 281449, 613669, 281208, 282019, 767980,…	434	1232	5701	1.39676	0.0123292	0.00413939	0.00413526
KEGG_PATHWAY	bta05322:Systemic lupus erythematosus	24	2.06186	2.11901e-05	519935, 617043, 519934, 537985, 614376, 616776, 523702, 526915, 507749, 614206, 506900, 614958, 526766, 520120, 787269, 525433, 522960, 617908, 537804, 280691, 512612, 505183, 528342, 526064	499	116	6425	2.66395	0.00555755	0.00139325	0.00135617
GOTERM_CC_DIRECT	GO:0005783~endoplasmic reticulum	58	4.98282	2.17263e-05	540820, 540347, 515866, 781188, 541236, 525901, 519860, 280859, 280815, 613800, 527214, 532836, 281546, 507327, 529312, 506157, 510686, 514889, 538938, 528100, 533608, 505060, 511614, 286770, 538794, 286772, 338042, 540937, 519058, 614774, 533264, 616748, 415112, 526295, 515569, 513105, 533199, 616786, 533078, 508949, 514745, 505043, 511639, 511758, 515437, 614392, 286797, 614471, 615287, 538899,…	977	470	14126	1.78425	0.00852372	0.00214004	0.00212918
UP_KEYWORDS	Transport	105	9.02062	2.38939e-05	513684, 781425, 514255, 515866, 536203, 521864, 404160, 613575, 504449, 408003, 537804, 506198, 538512, 338042, 518601, 338044, 282709, 527615, 533065, 353217, 531676, 505775, 282147, 529761, 281052, 517426, 518111, 534488, 618204, 540768, 511160, 504867, 338038, 613556, 613948, 505563, 515999, 327665, 326577, 512242, 539663, 515118, 614074, 286797, 614633, 509758, 505797, 281157, 404121, 618262,…	1092	1034	16137	1.50061	0.00813851	0.00136195	0.00125443
INTERPRO	IPR023412:Ribonuclease A-domain	8	0.687285	2.71343e-05	783426, 280930, 100140137, 783225, 506302, 616089, 777597, 783907	1045	15	15263	7.78973	0.0430319	0.00879692	0.00878064
INTERPRO	IPR001427:Ribonuclease A	8	0.687285	2.71343e-05	783426, 280930, 100140137, 783225, 506302, 616089, 777597, 783907	1045	15	15263	7.78973	0.0430319	0.00879692	0.00878064
UP_KEYWORDS	Glycoprotein	113	9.7079	3.53894e-05	513841, 536203, 337919, 767917, 281904, 280815, 280933, 504854, 526766, 526525, 327681, 524622, 281068, 513558, 783571, 282276, 527572, 338044, 534311, 282709, 518288, 529405, 506622, 787269, 529760, 529761, 282661, 415114, 281052, 514036, 783907, 534488, 618204, 780878, 281728, 613669, 281208, 505563, 353351, 281048, 505043, 281283, 326577, 512242, 534090, 616776, 534497, 281718, 539387, 281799,…	1092	1142	16137	1.46222	0.0120304	0.00172903	0.00159252
KEGG_PATHWAY	bta01130:Biosynthesis of antibiotics	32	2.74914	0.000101214	509481, 518752, 533630, 614302, 613610, 514293, 280759, 525154, 506459, 281206, 505323, 281643, 507688, 281565, 282873, 505060, 281480, 327669, 516783, 514346, 535325, 520865, 534594, 505648, 505968, 509519, 281779, 281613, 526535, 281235, 504481, 282384	499	197	6425	2.09149	0.0262693	0.00532383	0.00518213
UP_KEYWORDS	Steroid metabolism	10	0.859107	0.00014797	513533, 281157, 282652, 511899, 514745, 280815, 534440, 282384, 505060, 514293	1092	31	16137	4.76693	0.0493503	0.00619451	0.00570547
UP_KEYWORDS	Cholesterol metabolism	9	0.773196	0.000163014	513533, 281157, 511899, 514745, 280815, 534440, 282384, 505060, 514293	1092	25	16137	5.31989	0.0542293	0.00619451	0.00570547
GOTERM_BP_DIRECT	GO:0015031~protein transport	27	2.31959	0.000220709	404121, 515866, 521829, 533078, 511160, 408003, 504449, 504867, 615954, 281546, 505941, 282335, 281188, 509687, 506198, 504230, 528100, 538919, 618131, 539663, 538512, 518601, 509758, 531676, 507478, 529761, 281072	854	183	12711	2.19601	0.394516	0.250836	0.250836
UP_KEYWORDS	Sterol metabolism	9	0.773196	0.000221603	513533, 281157, 511899, 514745, 280815, 534440, 282384, 505060, 514293	1092	26	16137	5.11528	0.0729953	0.00652203	0.00600713
UP_KEYWORDS	Protein transport	36	3.09278	0.000224733	404121, 515866, 521829, 509841, 535090, 521864, 533078, 511160, 408003, 504449, 504867, 615954, 281546, 532778, 282335, 509687, 505089, 506198, 515999, 528100, 538919, 618131, 539663, 540337, 515118, 614074, 538512, 518601, 515675, 614633, 517171, 509758, 531676, 507478, 529761, 281072	1092	275	16137	1.93451	0.0739874	0.00652203	0.00600713
UP_KEYWORDS	Oxidoreductase	46	3.95189	0.000228843	534041, 509481, 497032, 281904, 613610, 281449, 282139, 509326, 282652, 514745, 287020, 526682, 533608, 505060, 510406, 281480, 516864, 511890, 327669, 782545, 511498, 510583, 100125317, 510462, 510264, 534090, 512002, 516522, 526748, 518288, 522986, 520865, 509837, 280924, 516085, 505968, 280844, 509519, 521681, 526535, 789567, 327692, 281235, 288380, 494548, 282384	1092	385	16137	1.76562	0.0752883	0.00652203	0.00600713
KEGG_PATHWAY	bta00100:Steroid biosynthesis	8	0.687285	0.000241029	525154, 515569, 526535, 504287, 504481, 514745, 282384, 505060	499	18	6425	5.72256	0.0614305	0.0105651	0.0102839
GOTERM_BP_DIRECT	GO:0050830~defense response to Gram-positive bacterium	12	1.03093	0.000386919	512242, 537985, 281534, 787269, 522960, 523887, 616776, 517002, 516133, 281297, 505183, 282164	854	50	12711	3.57218	0.585067	0.293156	0.293156
GOTERM_CC_DIRECT	GO:0005739~mitochondrion	86	7.38832	0.000409713	513684, 613290, 781425, 508170, 615392, 3283883, 783642, 538702, 514697, 513762, 531552, 519860, 614302, 615954, 505987, 507688, 281146, 280891, 100141158, 527051, 287020, 504290, 508492, 516864, 618131, 327669, 540139, 516783, 615264, 518288, 520865, 514161, 505968, 617914, 281613, 507436, 505775, 282147, 521960, 514759, 506860, 513788, 415112, 404143, 509481, 782973, 518752, 512377, 617357, 617…	977	857	14126	1.45092	0.149099	0.0314836	0.0313238
KEGG_PATHWAY	bta01200:Carbon metabolism	20	1.71821	0.000432638	509481, 327669, 508170, 516783, 497032, 514346, 533630, 614302, 539188, 613610, 505968, 281206, 506459, 507688, 280871, 327692, 281235, 282873, 541220, 281480	499	106	6425	2.42939	0.107571	0.0162548	0.0158222
GOTERM_CC_DIRECT	GO:0005576~extracellular region	52	4.46735	0.000479446	431784, 538466, 617374, 618664, 513841, 337919, 286765, 783487, 616089, 407998, 527214, 280930, 327681, 524622, 282276, 785916, 541148, 618612, 534311, 507749, 529405, 505574, 281499, 538827, 282066, 415114, 618044, 511240, 783907, 317651, 281728, 505647, 281368, 281048, 281283, 282373, 100337447, 782545, 516801, 515991, 510264, 783399, 512443, 616216, 785417, 281913, 100140137, 281512, 282167, 5…	977	458	14126	1.64158	0.17217	0.0314836	0.0313238
KEGG_PATHWAY	bta00640:Propanoate metabolism	9	0.773196	0.000550203	509519, 508170, 506459, 280871, 327692, 282873, 531552, 614302, 505968	499	26	6425	4.45699	0.134756	0.0180879	0.0176065
KEGG_PATHWAY	bta00280:Valine, leucine and isoleucine degradation	12	1.03093	0.000725423	782545, 508170, 782973, 281643, 280871, 512002, 327692, 513504, 614302, 535804, 280759, 505968	499	47	6425	3.28743	0.173748	0.0211985	0.0206343
GOTERM_CC_DIRECT	GO:0000139~Golgi membrane	29	2.49141	0.000759909	515866, 539339, 517345, 781044, 534488, 613575, 533078, 519541, 616526, 528204, 613669, 504711, 532778, 505089, 506198, 282276, 539027, 539329, 618078, 540652, 338042, 515675, 614775, 509758, 510412, 541295, 535458, 529761, 511649	977	213	14126	1.96853	0.258825	0.042772	0.0425549
GOTERM_MF_DIRECT	GO:0004519~endonuclease activity	8	0.687285	0.000825646	783426, 280930, 100140137, 783225, 506302, 616089, 777597, 783907	814	24	11928	4.88452	0.466649	0.628317	0.628317
KEGG_PATHWAY	bta05203:Viral carcinogenesis	29	2.49141	0.000843201	513105, 523702, 614688, 526915, 510093, 614206, 614958, 520120, 534712, 509107, 525433, 522960, 617908, 280691, 505183, 528342, 541140, 526064, 513497, 519935, 617043, 408016, 537201, 519934, 537985, 614376, 616776, 787269, 512612	499	193	6425	1.9347	0.198969	0.0221762	0.0215859
GOTERM_CC_DIRECT	GO:0005765~lysosomal membrane	25	2.14777	0.000895077	513684, 613396, 509820, 521864, 530164, 338038, 508949, 526668, 508215, 534017, 508774, 508373, 539663, 404134, 286772, 338089, 505949, 508903, 530325, 514919, 505554, 532600, 282147, 512534, 281790	977	174	14126	2.07738	0.297295	0.0440825	0.0438588
UP_SEQ_FEATURE	signal peptide	99	8.50515	0.00102533	431784, 513841, 337919, 286765, 286767, 523887, 281904, 280815, 280930, 504854, 526766, 526525, 768210, 327681, 524622, 281068, 783571, 527572, 286770, 534311, 518288, 281734, 281212, 529761, 282661, 510039, 415114, 281297, 514036, 614360, 783907, 618204, 281728, 613669, 353351, 281048, 505043, 281283, 282373, 512242, 510462, 539387, 280741, 505554, 282488, 282522, 493710, 618664, 783487, 517962,…	434	969	5701	1.34206	0.641879	0.256845	0.256589
INTERPRO	IPR015097:Lung surfactant protein D coiled-coil trimerisation	4	0.343643	0.00121135	431784, 282072, 281068, 415114	1045	4	15263	14.6057	0.859815	0.282262	0.28174
INTERPRO	IPR018216:Cathelicidin, conserved site	5	0.429553	0.0012189	515991, 282167, 282165, 317651, 282164	1045	8	15263	9.12859	0.861522	0.282262	0.28174
INTERPRO	IPR006689:Small GTPase superfamily, ARF/SAR type	8	0.687285	0.00181295	534329, 787781, 517345, 518601, 767906, 538936, 515999, 517171	1045	27	15263	4.32763	0.947211	0.367349	0.366669
GOTERM_BP_DIRECT	GO:0055114~oxidation-reduction process	36	3.09278	0.00190905	534041, 497032, 513762, 617037, 281904, 281449, 282139, 509326, 281188, 282652, 514745, 287020, 327665, 533608, 505060, 281480, 338061, 538733, 510583, 100125317, 510462, 510264, 534090, 512002, 516522, 518288, 520865, 280924, 280844, 509519, 768227, 789567, 281157, 327692, 494548, 282384	854	312	12711	1.71739	0.987008	0.774988	0.774988
GOTERM_BP_DIRECT	GO:0014850~response to muscle activity	5	0.429553	0.00193142	537376, 538954, 540153, 281814, 338446	854	9	12711	8.26893	0.987653	0.774988	0.774988
UP_KEYWORDS	Lipid metabolism	27	2.31959	0.002038	537873, 539795, 540348, 519860, 280815, 534440, 514293, 282019, 360197, 282139, 509326, 282652, 511899, 513558, 497202, 514745, 281283, 505060, 511614, 513533, 280924, 505968, 280843, 505554, 789567, 281157, 282384	1092	210	16137	1.89996	0.502275	0.0536152	0.0493824
INTERPRO	IPR001894:Cathelicidin	5	0.429553	0.00207554	515991, 282167, 282165, 317651, 282164	1045	9	15263	8.1143	0.965539	0.373827	0.373135
UP_KEYWORDS	ER-Golgi transport	11	0.945017	0.00223459	616748, 532778, 521829, 531676, 518601, 505089, 529761, 533078, 613575, 515999, 517171	1092	52	16137	3.126	0.534706	0.0545879	0.0502783
GOTERM_BP_DIRECT	GO:0019731~antibacterial humoral response	6	0.515464	0.00229112	280844, 537985, 787269, 522960, 616776, 505183	854	15	12711	5.95363	0.994558	0.774988	0.774988
UP_KEYWORDS	Transferase	94	8.0756	0.0024886	540348, 522917, 618664, 537533, 538702, 613854, 505987, 614538, 281225, 509227, 512943, 613808, 497025, 282276, 504290, 523294, 511614, 539709, 540698, 407226, 536133, 538797, 511690, 407147, 539329, 616277, 540652, 319141, 538954, 537380, 514161, 281613, 531514, 504287, 521960, 517909, 281692, 515928, 511644, 539837, 282463, 511605, 504282, 505080, 509084, 533270, 782973, 539417, 512299, 533276,…	1092	1032	16137	1.34601	0.573507	0.05674	0.0522605
SMART	SM01392:SM01392	5	0.429553	0.00251965	509870, 788454, 788465, 618701, 767989	457	11	7977	7.93416	0.526099	0.248605	0.248605
UP_SEQ_FEATURE	glycosylation site:N-linked (GlcNAc...)	96	8.24742	0.00253974	540347, 536203, 618664, 513841, 337919, 616089, 616881, 407998, 509820, 767917, 281904, 280815, 280737, 281546, 281700, 504854, 506316, 280851, 526766, 529312, 526525, 327681, 524622, 282356, 282236, 281783, 281068, 282355, 513558, 783571, 282276, 527572, 523294, 511614, 512660, 521837, 282072, 407227, 541148, 777597, 338044, 534311, 518288, 282709, 507749, 280844, 281812, 529405, 280843, 281534,…	434	960	5701	1.31359	0.921567	0.473657	0.473184
INTERPRO	IPR005225:Small GTP-binding protein domain	21	1.80412	0.00264042	515118, 538667, 539339, 517345, 518601, 781044, 513223, 515675, 522875, 767906, 511160, 517171, 528204, 528446, 507449, 787781, 505165, 538936, 515999, 508373, 541140	1045	148	15263	2.07244	0.986237	0.428012	0.42722
KEGG_PATHWAY	bta05134:Legionellosis	12	1.03093	0.0028318	281734, 408016, 539339, 281534, 281212, 281048, 515999, 614775, 541083, 517171, 510767, 613667	499	55	6425	2.80925	0.525655	0.0677057	0.0659037
UP_SEQ_FEATURE	topological domain:Cytoplasmic	77	6.61512	0.00283627	404121, 515866, 618020, 281190, 521829, 536203, 337919, 616881, 509820, 767917, 613575, 280859, 616923, 280737, 281546, 281700, 504854, 280851, 529312, 526525, 768210, 282356, 282236, 511899, 281783, 282355, 282276, 527572, 528100, 523294, 536375, 540337, 785916, 407227, 338044, 615423, 282709, 513193, 529405, 531676, 505775, 281534, 529760, 529761, 282661, 281371, 281052, 539417, 539978, 518111,…	434	741	5701	1.365	0.941757	0.473657	0.473184
UP_KEYWORDS	Chromosome	22	1.89003	0.00304179	519935, 617043, 519934, 537985, 615133, 538921, 513971, 616776, 523702, 526915, 506900, 614958, 520120, 787269, 525433, 522960, 280691, 512612, 505183, 509275, 528342, 526064	1092	162	16137	2.00682	0.647209	0.0650183	0.0598853
GOTERM_BP_DIRECT	GO:0019432~triglyceride biosynthetic process	5	0.429553	0.003049	537224, 497202, 282609, 511614, 519739	854	10	12711	7.44204	0.999033	0.774988	0.774988
GOTERM_BP_DIRECT	GO:0002227~innate immune response in mucosa	5	0.429553	0.003049	537985, 787269, 522960, 616776, 505183	854	10	12711	7.44204	0.999033	0.774988	0.774988
GOTERM_BP_DIRECT	GO:0034976~response to endoplasmic reticulum stress	10	0.859107	0.00306858	538465, 530547, 509292, 100125317, 509107, 286797, 282139, 506157, 541236, 777788	854	46	12711	3.23567	0.999075	0.774988	0.774988
GOTERM_MF_DIRECT	GO:0004540~ribonuclease activity	6	0.515464	0.00337006	783426, 100140137, 783225, 616089, 777597, 783907	814	16	11928	5.49509	0.923384	1	1
UP_SEQ_FEATURE	binding site:Substrate	22	1.89003	0.00433711	509481, 327669, 518752, 513533, 534090, 616089, 777597, 522863, 783907, 534594, 514293, 505968, 505987, 509519, 281449, 280930, 508724, 505554, 281235, 282652, 281363, 281480	434	150	5701	1.92661	0.987105	0.620827	0.620207
GOTERM_BP_DIRECT	GO:0016192~vesicle-mediated transport	14	1.20275	0.0046328	513550, 521829, 515866, 613575, 616665, 614775, 519030, 517171, 506944, 532778, 531676, 506198, 515999, 534718	854	86	12711	2.42299	0.999974	1	1
UP_KEYWORDS	Magnesium	27	2.31959	0.00463564	522917, 517345, 539978, 539417, 781044, 533630, 540329, 614688, 514293, 528204, 505369, 281402, 281565, 280891, 282099, 515999, 327669, 614392, 615264, 522863, 617720, 505648, 280701, 508724, 281235, 529660, 281790	1092	223	16137	1.7892	0.795886	0.0932582	0.0858957
INTERPRO	IPR023411:Ribonuclease A, active site	5	0.429553	0.00486675	280930, 783225, 616089, 777597, 783907	1045	11	15263	6.63897	0.999632	0.717183	0.715855
UP_KEYWORDS	Lipid biosynthesis	14	1.20275	0.00496305	540348, 513533, 519860, 514293, 280924, 282019, 360197, 789567, 509326, 497202, 514745, 282384, 505060, 511614	1092	86	16137	2.40564	0.817607	0.094298	0.0868534
SMART	SM00034:CLECT	12	1.03093	0.00501367	431784, 282072, 281368, 617374, 509972, 781990, 783660, 536944, 281068, 281297, 415114, 281529	457	79	7977	2.65141	0.774126	0.371011	0.371011
UP_KEYWORDS	Mannose-binding	4	0.343643	0.00527893	431784, 281068, 281297, 415114	1092	6	16137	9.85165	0.836374	0.0950207	0.087519
GOTERM_BP_DIRECT	GO:0006641~triglyceride metabolic process	6	0.515464	0.00552418	505987, 280843, 538702, 511899, 508155, 534440	854	18	12711	4.96136	0.999997	1	1
UP_KEYWORDS	Steroid biosynthesis	6	0.515464	0.00571054	789567, 513533, 514745, 282384, 505060, 514293	1092	18	16137	4.92582	0.858945	0.0957781	0.0882166
UP_KEYWORDS	Signal	203	17.4399	0.00588111	509184, 781942, 532081, 536203, 286765, 286767, 517002, 504854, 507327, 526766, 526525, 508777, 100300091, 281068, 783571, 286770, 786607, 286772, 407147, 618612, 515053, 505928, 282709, 281734, 614927, 506589, 530908, 510039, 281297, 415114, 415112, 100337019, 618044, 539136, 537630, 783225, 614360, 783907, 100125926, 281728, 505716, 353351, 281048, 535328, 505043, 281283, 282373, 512242, 512001…	1092	2539	16137	1.1815	0.866983	0.0957781	0.0882166
UP_SEQ_FEATURE	domain:C-type lectin	7	0.601375	0.006145	431784, 282072, 281368, 536944, 281068, 281297, 415114	434	23	5701	3.9979	0.997909	0.762437	0.761676
GOTERM_BP_DIRECT	GO:0009617~response to bacterium	5	0.429553	0.00645036	616187, 281577, 281048, 615412, 282661	854	12	12711	6.2017	1	1	1
UP_KEYWORDS	Pyridoxal phosphate	10	0.859107	0.00661197	281206, 505323, 281643, 507688, 514346, 319141, 512459, 509643, 100336940, 539188	1092	51	16137	2.89754	0.896564	0.102786	0.0946714
UP_SEQ_FEATURE	disulfide bond	78	6.70103	0.00684824	431784, 281190, 536203, 618664, 513841, 616089, 407998, 513762, 523887, 281904, 280815, 280737, 613854, 280930, 504854, 280851, 526766, 526525, 327681, 506157, 524622, 282236, 281783, 281068, 287020, 527572, 512660, 618131, 521837, 282072, 785916, 541148, 777597, 507749, 280844, 281812, 529405, 281734, 280843, 281137, 281534, 281212, 529760, 415114, 282661, 510039, 281297, 281371, 281052, 783907,…	434	778	5701	1.31697	0.99897	0.762437	0.761676
INTERPRO	IPR021072:Melanoma associated antigen, MAGE, N-terminal	5	0.429553	0.00690889	509870, 788454, 788465, 618701, 767989	1045	12	15263	6.08573	0.999987	0.933275	0.931548
UP_KEYWORDS	GTP-binding	26	2.23368	0.00749016	538667, 517345, 781044, 522875, 511160, 528204, 528446, 524142, 507449, 505165, 538936, 515999, 541083, 541140, 515159, 515118, 518601, 515675, 767906, 614017, 517171, 514161, 281613, 787781, 534329, 281790	1092	220	16137	1.74643	0.923562	0.111375	0.102583
GOTERM_BP_DIRECT	GO:0006487~protein N-linked glycosylation	7	0.601375	0.00785731	614538, 506566, 532600, 539329, 282276, 505648, 534097	854	27	12711	3.85883	1	1	1
UP_SEQ_FEATURE	topological domain:Lumenal	21	1.80412	0.0078794	404121, 540337, 281190, 521829, 515866, 539978, 539417, 767917, 613575, 338038, 532659, 281546, 509758, 767980, 529312, 531676, 531644, 511899, 529761, 282276, 523294	434	148	5701	1.86388	0.999636	0.789516	0.788728
UP_KEYWORDS	Antibiotic	8	0.687285	0.00800842	512242, 280844, 282209, 282167, 282165, 317651, 282164, 785417	1092	35	16137	3.37771	0.936066	0.11412	0.10511
UP_KEYWORDS	Lectin	12	1.03093	0.00865007	506977, 431784, 282072, 504711, 281368, 540652, 618078, 535458, 536944, 281068, 281297, 415114	1092	72	16137	2.46291	0.948758	0.118333	0.108991
UP_KEYWORDS	Cholesterol biosynthesis	5	0.429553	0.00907066	513533, 514745, 282384, 505060, 514293	1092	13	16137	5.68364	0.95568	0.119314	0.109895
GOTERM_MF_DIRECT	GO:0005385~zinc ion transmembrane transporter activity	6	0.515464	0.0095303	508193, 508989, 515437, 518111, 508169, 540716	814	20	11928	4.39607	0.999316	1	1
GOTERM_MF_DIRECT	GO:0015293~symporter activity	6	0.515464	0.0095303	505775, 407227, 338044, 282355, 512633, 326577	814	20	11928	4.39607	0.999316	1	1
GOTERM_MF_DIRECT	GO:0030170~pyridoxal phosphate binding	10	0.859107	0.0101014	281206, 516783, 505323, 281643, 514346, 319141, 512459, 509643, 100336940, 539188	814	54	11928	2.71362	0.999559	1	1
SMART	SM01373:SM01373	6	0.515464	0.0102725	509870, 788454, 788465, 514533, 618701, 767989	457	24	7977	4.36379	0.952943	0.608132	0.608132
GOTERM_BP_DIRECT	GO:0007030~Golgi organization	10	0.859107	0.0103393	530316, 533270, 532845, 539339, 517345, 508557, 510412, 529761, 511649, 508373	854	55	12711	2.7062	1	1	1
UP_KEYWORDS	Nucleotide-binding	93	7.98969	0.0103489	522917, 538667, 536203, 537533, 522875, 531552, 525504, 614302, 510093, 505987, 613800, 524142, 507449, 281700, 281225, 509227, 282873, 512943, 613808, 535824, 538936, 541083, 538797, 509292, 518601, 616277, 538954, 767906, 534311, 537380, 614017, 281817, 514161, 281613, 531514, 787781, 282147, 513504, 538109, 517909, 281692, 282463, 504282, 617083, 509084, 533270, 540568, 510075, 540404, 517345,…	1092	1073	16137	1.28081	0.971498	0.131086	0.120737
GOTERM_BP_DIRECT	GO:0010575~positive regulation of vascular endothelial growth factor production	6	0.515464	0.0110983	521681, 535597, 509107, 529760, 533264, 281814	854	21	12711	4.25259	1	1	1
GOTERM_BP_DIRECT	GO:0070059~intrinsic apoptotic signaling pathway in response to endoplasmic reticulum stress	6	0.515464	0.0110983	538465, 100125317, 509107, 541236, 777788, 537380	854	21	12711	4.25259	1	1	1
UP_KEYWORDS	Disulfide bond	125	10.7388	0.0112858	431784, 281190, 538466, 513841, 536203, 617374, 537777, 523887, 337915, 517002, 518850, 281904, 280815, 615237, 613854, 280930, 504854, 526766, 526525, 327681, 524622, 281068, 517759, 527572, 286770, 785916, 540652, 535644, 100048949, 337906, 529405, 281734, 521364, 281212, 529760, 282661, 510039, 415114, 281297, 281052, 539136, 783225, 539417, 783907, 618204, 281728, 281208, 505563, 353351, 2810…	1092	1507	16137	1.22574	0.979384	0.137136	0.126309
UP_KEYWORDS	Selenocysteine	5	0.429553	0.0120295	512276, 783831, 614360, 282066, 494548	1092	14	16137	5.27767	0.984062	0.137136	0.126309
UP_KEYWORDS	Sterol biosynthesis	5	0.429553	0.0120295	513533, 514745, 282384, 505060, 514293	1092	14	16137	5.27767	0.984062	0.137136	0.126309
UP_KEYWORDS	Golgi apparatus	33	2.83505	0.0126868	515866, 521829, 517345, 781044, 518111, 613575, 533078, 616923, 528204, 613669, 504711, 532778, 281048, 281188, 505089, 282276, 515999, 538919, 539027, 511690, 286797, 539329, 518601, 618078, 540652, 338042, 445364, 517171, 509758, 505797, 535458, 529761, 281052	1092	313	16137	1.55801	0.987306	0.138044	0.127146
UP_KEYWORDS	NADP	15	1.28866	0.0129164	516864, 534041, 327669, 407147, 618664, 497032, 510264, 617720, 520865, 281449, 789567, 281235, 514745, 282384, 505060	1092	107	16137	2.07161	0.988277	0.138044	0.127146
GOTERM_MF_DIRECT	GO:0003987~acetate-CoA ligase activity	3	0.257732	0.0132898	506459, 282873, 531552	814	3	11928	14.6536	0.999962	1	1
UP_KEYWORDS	Secreted	72	6.18557	0.0134007	431784, 538466, 618664, 513841, 337919, 286765, 783487, 616089, 407998, 286767, 523887, 281904, 280815, 280737, 527214, 280930, 526766, 327681, 524622, 282276, 512660, 282072, 541148, 777597, 534311, 507749, 280844, 281812, 529405, 281734, 280843, 281137, 281212, 281499, 282066, 415114, 510039, 281297, 511240, 517587, 783907, 317651, 281728, 613753, 505647, 281368, 353351, 281048, 535328, 281283,…	1092	808	16137	1.3168	0.990088	0.13888	0.127915
GOTERM_BP_DIRECT	GO:0042149~cellular response to glucose starvation	6	0.515464	0.0135864	540404, 509107, 282356, 538954, 541236, 511758	854	22	12711	4.05929	1	1	1
GOTERM_MF_DIRECT	GO:0005154~epidermal growth factor receptor binding	4	0.343643	0.0136317	518601, 522921, 100295476, 280737	814	8	11928	7.32678	0.999971	1	1
UP_KEYWORDS	Mitochondrion	59	5.06873	0.0140204	613290, 508170, 615392, 3283883, 536203, 513762, 531552, 519860, 613610, 505987, 280891, 287020, 510767, 504290, 327688, 618131, 327669, 540139, 319141, 540937, 616237, 520865, 505968, 281613, 535315, 281692, 782973, 338073, 518752, 509841, 540329, 280759, 100300550, 360197, 505763, 281643, 505323, 613948, 280871, 497202, 327665, 535804, 281480, 282690, 782545, 338061, 614074, 614196, 512002, 534…	1092	641	16137	1.36017	0.992005	0.141029	0.129895
GOTERM_CC_DIRECT	GO:0005793~endoplasmic reticulum-Golgi intermediate compartment	8	0.687285	0.0140728	616748, 280741, 506157, 512299, 100125926, 529761, 511649, 614775	977	38	14126	3.0439	0.996243	0.616075	0.612947
KEGG_PATHWAY	bta00561:Glycerolipid metabolism	11	0.945017	0.0142237	505987, 537224, 280843, 537533, 538702, 497202, 281283, 282609, 100297709, 511614, 519739	499	59	6425	2.40056	0.976894	0.311735	0.303438
UP_KEYWORDS	Lipoprotein	32	2.74914	0.0144732	514036, 407179, 517345, 781044, 504926, 511160, 528204, 281802, 281368, 526525, 281048, 281642, 282330, 281363, 538936, 515118, 518601, 515675, 617425, 767906, 513193, 508903, 280843, 522791, 280741, 282123, 529660, 281750, 529760, 281052, 100125276, 281790	1092	304	16137	1.55552	0.993167	0.141424	0.130259
GOTERM_MF_DIRECT	GO:0005506~iron ion binding	17	1.46048	0.0153032	511890, 613290, 511498, 510583, 518288, 516085, 280924, 613658, 525154, 507327, 282139, 509326, 530929, 504481, 526682, 505060, 510406	814	130	11928	1.91624	0.999992	1	1
INTERPRO	IPR018378:C-type lectin, conserved site	8	0.687285	0.0153671	431784, 282072, 617374, 781990, 783660, 281068, 281297, 415114	1045	39	15263	2.99605	1	1	0.998765
UP_KEYWORDS	Transit peptide	34	2.92096	0.0155519	613290, 508170, 518752, 513762, 531552, 540329, 613610, 280759, 100300550, 505323, 281643, 280871, 280891, 497202, 287020, 504290, 282690, 281480, 327688, 327669, 540139, 338061, 614196, 534090, 512002, 319141, 520865, 614633, 505968, 281157, 327692, 288380, 281692, 514738	1092	330	16137	1.52253	0.995302	0.147743	0.136079
GOTERM_MF_DIRECT	GO:0005537~mannose binding	5	0.429553	0.0159567	431784, 281068, 281297, 415114, 511649	814	15	11928	4.88452	0.999995	1	1
KEGG_PATHWAY	bta03320:PPAR signaling pathway	12	1.03093	0.0161827	505987, 281758, 280843, 281368, 538702, 281992, 537161, 537062, 281052, 516085, 505968, 280924	499	69	6425	2.23926	0.986307	0.327388	0.318674
UP_SEQ_FEATURE	chain:Angiogenin-1	3	0.257732	0.0163983	616089, 777597, 783907	434	3	5701	13.1359	1	1	1
UP_SEQ_FEATURE	chain:Angiogenin-2	3	0.257732	0.0163983	616089, 777597, 783907	434	3	5701	13.1359	1	1	1
UP_SEQ_FEATURE	chain:Ribonuclease 4	3	0.257732	0.0163983	616089, 777597, 783907	434	3	5701	13.1359	1	1	1
SMART	SM00338:BRLZ	8	0.687285	0.016434	617914, 513105, 509107, 531389, 541236, 534346, 777788, 506097	457	47	7977	2.97109	0.99259	0.810745	0.810745
UP_KEYWORDS	Iron	23	1.97595	0.0164776	511890, 613290, 511498, 510583, 513762, 516522, 518288, 509837, 516085, 280924, 280844, 768227, 282139, 281157, 509326, 288380, 287020, 510767, 526682, 533608, 505060, 510406, 506370	1092	200	16137	1.69941	0.996594	0.152306	0.140282
INTERPRO	IPR016135:Ubiquitin-conjugating enzyme/RWD-like	9	0.773196	0.0171736	539754, 513985, 281225, 511631, 614471, 539733, 613676, 613423, 617083	1045	49	15263	2.68269	1	1	0.998765
GOTERM_MF_DIRECT	GO:0051537~2 iron, 2 sulfur cluster binding	6	0.515464	0.017464	613290, 281157, 513762, 288380, 287020, 526295	814	23	11928	3.82267	0.999998	1	1
GOTERM_BP_DIRECT	GO:0055089~fatty acid homeostasis	4	0.343643	0.0186319	281206, 541236, 497202, 282609	854	9	12711	6.61514	1	1	1
INTERPRO	IPR002524:Cation efflux protein	4	0.343643	0.0196205	522345, 518111, 508169, 540869	1045	9	15263	6.49144	1	1	0.998765
GOTERM_BP_DIRECT	GO:0006695~cholesterol biosynthetic process	6	0.515464	0.0196297	513533, 511899, 514745, 534440, 282384, 514293	854	24	12711	3.72102	1	1	1
INTERPRO	IPR001304:C-type lectin	12	1.03093	0.0198787	431784, 282072, 281368, 617374, 509972, 781990, 783660, 536944, 281068, 281297, 415114, 281529	1045	80	15263	2.19086	1	1	0.998765
GOTERM_CC_DIRECT	GO:0005788~endoplasmic reticulum lumen	9	0.773196	0.0203201	286770, 506316, 614360, 781454, 506157, 517962, 534311, 519058, 518288	977	50	14126	2.60254	0.999693	0.80061	0.796546
KEGG_PATHWAY	bta04932:Non-alcoholic fatty liver disease (NAFLD)	20	1.71821	0.020826	407234, 338061, 408016, 540404, 3283883, 338073, 538954, 541236, 537380, 100300550, 509107, 282488, 288380, 281992, 777788, 287020, 327665, 510767, 281480, 327688	499	149	6425	1.72829	0.996054	0.391231	0.380818
INTERPRO	IPR002190:MAGE protein	6	0.515464	0.0211723	509870, 788454, 788465, 514533, 618701, 767989	1045	24	15263	3.65144	1	1	0.998765
INTERPRO	IPR016186:C-type lectin-like	13	1.11684	0.0226113	431784, 282072, 617374, 781990, 509972, 281529, 281368, 783660, 281068, 536944, 415114, 281297, 493710	1045	92	15263	2.06385	1	1	0.998765
INTERPRO	IPR005821:Ion transport domain	13	1.11684	0.0226113	537376, 517426, 538255, 540820, 534070, 539899, 525901, 540768, 533065, 505879, 507516, 281700, 507664	1045	92	15263	2.06385	1	1	0.998765
INTERPRO	IPR020849:Small GTPase superfamily, Ras type	7	0.601375	0.0227641	528204, 528446, 507449, 538667, 505165, 522875, 541140	1045	33	15263	3.09819	1	1	0.998765
UP_SEQ_FEATURE	domain:Collagen-like	5	0.429553	0.0228519	431784, 282072, 281068, 281297, 415114	434	15	5701	4.37865	1	1	1
KEGG_PATHWAY	bta00520:Amino sugar and nucleotide sugar metabolism	9	0.773196	0.0233991	281779, 512299, 535325, 281565, 526748, 504889, 533608, 505648, 514161	499	46	6425	2.51917	0.998025	0.410265	0.399345
GOTERM_CC_DIRECT	GO:0005777~peroxisome	10	0.859107	0.0234149	327669, 509481, 513533, 533105, 528646, 617037, 617720, 504826, 514293, 505968	977	61	14126	2.37025	0.999912	0.838677	0.83442
COG_ONTOLOGY	Lipid metabolism	8	0.687285	0.0239407	782973, 511425, 513504, 537161, 505928, 614302, 535804, 505968	79	56	1489	2.69259	0.413219	0.502756	0.502756
GOTERM_BP_DIRECT	GO:0030968~endoplasmic reticulum unfolded protein response	7	0.601375	0.0239803	404121, 513105, 100125317, 519058, 777788, 528100, 511758	854	34	12711	3.06437	1	1	1
GOTERM_MF_DIRECT	GO:0016491~oxidoreductase activity	14	1.20275	0.024177	510462, 510264, 516522, 505949, 539073, 509837, 280924, 617917, 281188, 530908, 282652, 535768, 281480, 526295	814	104	11928	1.97259	1	1	1
GOTERM_BP_DIRECT	GO:0071726~cellular response to diacyl bacterial lipopeptide	3	0.257732	0.0246414	281534, 281048, 281052	854	4	12711	11.1631	1	1	1
INTERPRO	IPR024156:Small GTPase superfamily, ARF type	6	0.515464	0.0250167	534329, 787781, 517345, 518601, 767906, 538936	1045	25	15263	3.50538	1	1	0.998765
INTERPRO	IPR001173:Glycosyl transferase, family 2	6	0.515464	0.0250167	504711, 506566, 540652, 618078, 535458, 534097	1045	25	15263	3.50538	1	1	0.998765
GOTERM_BP_DIRECT	GO:0071577~zinc II ion transmembrane transport	4	0.343643	0.0253103	508989, 515437, 518111, 540716	854	10	12711	5.95363	1	1	1
GOTERM_BP_DIRECT	GO:0006614~SRP-dependent cotranslational protein targeting to membrane	4	0.343643	0.0253103	100138613, 767980, 614017, 541040	854	10	12711	5.95363	1	1	1
GOTERM_MF_DIRECT	GO:0004366~glycerol-3-phosphate O-acyltransferase activity	3	0.257732	0.0253818	497202, 511614, 519739	814	4	11928	10.9902	1	1	1
INTERPRO	IPR015497:Epidermal growth factor receptor ligand	3	0.257732	0.0255589	522921, 100295476, 280737	1045	4	15263	10.9543	1	1	0.998765
INTERPRO	IPR002352:Eosinophil major basic protein	3	0.257732	0.0255589	617374, 781990, 783660	1045	4	15263	10.9543	1	1	0.998765
INTERPRO	IPR027469:Cation efflux protein transmembrane domain	4	0.343643	0.0266267	522345, 518111, 508169, 540869	1045	10	15263	5.8423	1	1	0.998765
GOTERM_BP_DIRECT	GO:0006486~protein glycosylation	11	0.945017	0.0276614	539027, 614538, 286772, 532845, 504711, 540652, 618078, 517962, 529660, 528100, 511060	854	75	12711	2.183	1	1	1
KEGG_PATHWAY	bta03060:Protein export	6	0.515464	0.0286861	100138613, 504842, 767917, 538938, 614017, 541040	499	23	6425	3.35889	0.999526	0.471528	0.458978
GOTERM_BP_DIRECT	GO:0042542~response to hydrogen peroxide	5	0.429553	0.0289276	540404, 538754, 513762, 535090, 281718	854	18	12711	4.13447	1	1	1
GOTERM_BP_DIRECT	GO:0006986~response to unfolded protein	5	0.429553	0.0289276	286770, 404121, 504474, 506157, 777788	854	18	12711	4.13447	1	1	1
INTERPRO	IPR000608:Ubiquitin-conjugating enzyme, E2	7	0.601375	0.0297301	539754, 281225, 511631, 614471, 613676, 613423, 617083	1045	35	15263	2.92115	1	1	0.998765
UP_KEYWORDS	Antimicrobial	8	0.687285	0.0301644	512242, 280844, 282209, 282167, 282165, 317651, 282164, 785417	1092	45	16137	2.62711	0.999972	0.27148	0.250047
UP_SEQ_FEATURE	zinc finger region:RING-CH-type	3	0.257732	0.0311539	540937, 520348, 508949	434	4	5701	9.85196	1	1	1
UP_KEYWORDS	NAD	15	1.28866	0.0318377	407147, 618664, 510462, 534090, 512002, 522863, 617720, 520865, 534594, 509519, 532836, 327692, 288380, 282652, 533608	1092	120	16137	1.84718	0.999984	0.275241	0.253511
UP_KEYWORDS	Electron transport	12	1.03093	0.0321919	338061, 768227, 338073, 100125317, 281157, 513762, 516522, 288380, 327665, 287020, 510767, 281480	1092	87	16137	2.03827	0.999986	0.275241	0.253511
KEGG_PATHWAY	bta00290:Valine, leucine and isoleucine biosynthesis	3	0.257732	0.0323822	516783, 281643, 514346	499	4	6425	9.65681	0.999826	0.500972	0.487639
GOTERM_BP_DIRECT	GO:0008610~lipid biosynthetic process	4	0.343643	0.0330996	506459, 540404, 538954, 537161	854	11	12711	5.41239	1	1	1
UP_KEYWORDS	Heme	13	1.11684	0.0347069	511890, 511498, 516522, 509837, 516085, 280844, 509326, 510767, 526682, 533608, 505060, 510406, 506370	1092	99	16137	1.94048	0.999994	0.289507	0.266651
GOTERM_BP_DIRECT	GO:0009058~biosynthetic process	5	0.429553	0.0347511	516864, 319141, 539188, 504889, 514161	854	19	12711	3.91686	1	1	1
INTERPRO	IPR002347:Glucose/ribitol dehydrogenase	9	0.773196	0.0356502	281449, 789567, 505995, 510264, 534090, 617037, 282652, 505949, 618192	1045	56	15263	2.34735	1	1	0.998765
GOTERM_CC_DIRECT	GO:0070382~exocytic vesicle	4	0.343643	0.0356969	614406, 536666, 532273, 515978	977	11	14126	5.25765	0.999999	1	0.997455
INTERPRO	IPR016187:C-type lectin fold	13	1.11684	0.0374216	431784, 282072, 617374, 781990, 509972, 281529, 281368, 783660, 281068, 536944, 415114, 281297, 493710	1045	99	15263	1.91793	1	1	0.998765
KEGG_PATHWAY	bta01210:2-Oxocarboxylic acid metabolism	5	0.429553	0.0377249	327669, 281206, 281643, 281235, 539188	499	17	6425	3.78699	0.999959	0.535097	0.520855
KEGG_PATHWAY	bta01230:Biosynthesis of amino acids	11	0.945017	0.0386572	327669, 281206, 516783, 281643, 510583, 518752, 514346, 281235, 514759, 533630, 539188	499	69	6425	2.05266	0.999969	0.535097	0.520855
UP_KEYWORDS	Monooxygenase	10	0.859107	0.03877	534041, 511890, 511498, 526535, 510583, 509326, 526682, 505060, 510406, 516085	1092	68	16137	2.17316	0.999999	0.315699	0.290775
GOTERM_BP_DIRECT	GO:0090501~RNA phosphodiester bond hydrolysis	3	0.257732	0.039257	616089, 777597, 783907	854	5	12711	8.93044	1	1	1
GOTERM_BP_DIRECT	GO:0042742~defense response to bacterium	10	0.859107	0.0402852	280844, 282209, 539339, 286765, 534346, 282167, 282165, 317651, 616786, 785417	854	69	12711	2.15711	1	1	1
INTERPRO	IPR006694:Fatty acid hydroxylase	3	0.257732	0.0406821	613658, 525154, 504481	1045	5	15263	8.76344	1	1	0.998765
INTERPRO	IPR018506:Cytochrome b5, heme-binding site	3	0.257732	0.0406821	533608, 509837, 506370	1045	5	15263	8.76344	1	1	0.998765
GOTERM_CC_DIRECT	GO:0005770~late endosome	11	0.945017	0.041651	404121, 539663, 783642, 512299, 506971, 613396, 521864, 777788, 526609, 784449, 540869	977	78	14126	2.03903	1	1	0.997455
UP_SEQ_FEATURE	transit peptide:Mitochondrion	32	2.74914	0.0428141	613290, 508170, 518752, 513762, 531552, 540329, 613610, 280759, 505323, 281643, 280871, 280891, 497202, 287020, 504290, 282690, 281480, 327688, 327669, 540139, 338061, 614196, 534090, 512002, 319141, 520865, 614633, 505968, 281157, 327692, 288380, 281692	434	298	5701	1.41057	1	1	1
KEGG_PATHWAY	bta04146:Peroxisome	12	1.03093	0.0433707	327669, 509481, 540337, 505763, 513533, 504993, 281235, 617037, 537161, 617720, 504826, 506518	499	80	6425	1.93136	0.999991	0.55154	0.53686
KEGG_PATHWAY	bta00591:Linoleic acid metabolism	7	0.601375	0.0440393	527214, 511498, 282139, 530929, 526682, 100337447, 510406	499	34	6425	2.65089	0.999993	0.55154	0.53686
GOTERM_CC_DIRECT	GO:0001518~voltage-gated sodium channel complex	4	0.343643	0.0452099	517426, 507516, 618204, 533065	977	12	14126	4.81952	1	1	0.997455
UP_KEYWORDS	Pyrrolidone carboxylic acid	8	0.687285	0.0453298	616089, 353351, 282167, 783907, 282165, 282661, 281728, 282164	1092	49	16137	2.41265	1	0.36053	0.332067
INTERPRO	IPR020846:Major facilitator superfamily domain	15	1.28866	0.0464324	518832, 517797, 404160, 516584, 530164, 534463, 518062, 613556, 526668, 505775, 508337, 282356, 507664, 512633, 508155	1045	125	15263	1.75269	1	1	0.998765
GOTERM_BP_DIRECT	GO:0007265~Ras protein signal transduction	6	0.515464	0.0473431	513497, 518844, 533270, 534712, 514962, 541140	854	30	12711	2.97681	1	1	1
INTERPRO	IPR027359:Voltage-dependent potassium channel, four helix bundle domain	8	0.687285	0.0477555	517426, 507516, 540820, 534070, 525901, 540768, 533065, 505879	1045	49	15263	2.38461	1	1	0.998765
GOTERM_BP_DIRECT	GO:0007595~lactation	5	0.429553	0.0482876	613800, 281728, 281371, 281814, 511614	854	21	12711	3.54383	1	1	1
UP_SEQ_FEATURE	nucleotide phosphate-binding region:GTP	17	1.46048	0.0487895	515118, 517345, 518601, 781044, 515675, 767906, 511160, 614017, 517171, 528204, 528446, 281613, 534329, 538936, 515999, 541083, 281790	434	135	5701	1.65416	1	1	1
COG_ONTOLOGY	Secondary metabolites biosynthesis, transport, and catabolism	8	0.687285	0.0492016	511890, 511498, 509326, 530929, 526682, 505060, 510406, 516085	79	65	1489	2.31977	0.670431	0.516617	0.516617
KEGG_PATHWAY	bta00270:Cysteine and methionine metabolism	7	0.601375	0.0498181	509519, 532836, 782545, 281206, 516783, 514346, 497025	499	35	6425	2.57515	0.999999	0.585795	0.570203
UP_SEQ_FEATURE	compositionally biased region:Poly-Leu	5	0.429553	0.0510579	281812, 615480, 616057, 513788, 281072	434	19	5701	3.45683	1	1	1
KEGG_PATHWAY	bta00400:Phenylalanine, tyrosine and tryptophan biosynthesis	3	0.257732	0.0512292	782545, 281206, 510583	499	5	6425	7.72545	0.999999	0.585795	0.570203
GOTERM_BP_DIRECT	GO:0032722~positive regulation of chemokine production	4	0.343643	0.0519289	512242, 522431, 281534, 529760	854	13	12711	4.57972	1	1	1
GOTERM_BP_DIRECT	GO:0006465~signal peptide processing	4	0.343643	0.0519289	504842, 530325, 512534, 767917	854	13	12711	4.57972	1	1	1
INTERPRO	IPR004827:Basic-leucine zipper domain	8	0.687285	0.0523946	617914, 513105, 509107, 531389, 541236, 534346, 777788, 506097	1045	50	15263	2.33692	1	1	0.998765
UP_KEYWORDS	Signal-anchor	14	1.20275	0.0524248	541217, 539795, 539417, 541236, 767917, 508903, 504842, 529405, 532659, 281368, 531644, 536944, 282276, 523294	1092	117	16137	1.76824	1	0.407484	0.375314
GOTERM_BP_DIRECT	GO:0006633~fatty acid biosynthetic process	6	0.515464	0.0534552	613658, 525154, 280843, 789567, 504481, 280924	854	31	12711	2.88079	1	1	1
UP_SEQ_FEATURE	topological domain:Extracellular	51	4.38144	0.0539289	536203, 337919, 616881, 509820, 280859, 280737, 281700, 504854, 280851, 526525, 768210, 282356, 282236, 281783, 282355, 527572, 528100, 536375, 785916, 407227, 338044, 615423, 282709, 513193, 529405, 505775, 281534, 529760, 282661, 281371, 281052, 518111, 618204, 614841, 281529, 613669, 281208, 281368, 281642, 768033, 282330, 505043, 326577, 515437, 535664, 539387, 281799, 281875, 282488, 281750,…	434	527	5701	1.27122	1	1	1
GOTERM_MF_DIRECT	GO:0005248~voltage-gated sodium channel activity	4	0.343643	0.0539712	517426, 538255, 507516, 533065	814	13	11928	4.50879	1	1	1
INTERPRO	IPR007960:Mammalian taste receptor	4	0.343643	0.0544692	664649, 664648, 664643, 664639	1045	13	15263	4.49407	1	1	0.998765
GOTERM_BP_DIRECT	GO:0015825~L-serine transport	3	0.257732	0.0563029	513593, 100126273, 326577	854	6	12711	7.44204	1	1	1
GOTERM_BP_DIRECT	GO:0060576~intestinal epithelial cell development	3	0.257732	0.0563029	540347, 615392, 539417	854	6	12711	7.44204	1	1	1
GOTERM_BP_DIRECT	GO:0006855~drug transmembrane transport	3	0.257732	0.0563029	506648, 505797, 536203	854	6	12711	7.44204	1	1	1
GOTERM_BP_DIRECT	GO:0071223~cellular response to lipoteichoic acid	3	0.257732	0.0563029	512242, 281534, 281048	854	6	12711	7.44204	1	1	1
GOTERM_MF_DIRECT	GO:0015180~L-alanine transmembrane transporter activity	3	0.257732	0.0579127	616864, 326576, 326577	814	6	11928	7.32678	1	1	1
GOTERM_MF_DIRECT	GO:0004169~dolichyl-phosphate-mannose-protein mannosyltransferase activity	3	0.257732	0.0579127	506566, 517962, 534097	814	6	11928	7.32678	1	1	1
INTERPRO	IPR003531:Short hematopoietin receptor, family 1, conserved site	3	0.257732	0.0582952	404154, 618294, 528530	1045	6	15263	7.30287	1	1	0.998765
INTERPRO	IPR006977:Yip1 domain	3	0.257732	0.0582952	540347, 521829, 615287	1045	6	15263	7.30287	1	1	0.998765
GOTERM_MF_DIRECT	GO:0004896~cytokine receptor activity	5	0.429553	0.0586855	404154, 618294, 509038, 514889, 528530	814	22	11928	3.33036	1	1	1
GOTERM_CC_DIRECT	GO:0046696~lipopolysaccharide receptor complex	3	0.257732	0.0593654	281048, 540824, 613753	977	6	14126	7.22927	1	1	0.997455
KEGG_PATHWAY	bta00510:N-Glycan biosynthesis	8	0.687285	0.0618473	506537, 614538, 506566, 504474, 538899, 282276, 539837, 534097	499	46	6425	2.23926	1	0.677743	0.659705
UP_KEYWORDS	Acyltransferase	12	1.03093	0.0626658	505080, 407226, 504287, 530442, 524732, 319141, 497202, 511605, 282609, 511614, 280759, 514738	1092	97	16137	1.82814	1	0.47626	0.438661
GOTERM_BP_DIRECT	GO:0006471~protein ADP-ribosylation	4	0.343643	0.0628967	540975, 407147, 618664, 518601	854	14	12711	4.25259	1	1	1
UP_SEQ_FEATURE	short sequence motif:Cell attachment site	6	0.515464	0.0645304	529405, 282072, 281499, 281068, 415114, 281913	434	29	5701	2.71778	1	1	1
GOTERM_CC_DIRECT	GO:0070062~extracellular exosome	160	13.7457	0.0655635	782635, 537376, 617253, 517002, 521864, 281904, 280815, 613610, 505538, 614538, 281225, 526766, 508777, 509227, 534017, 497025, 282276, 541083, 508373, 286770, 327669, 519935, 286772, 407147, 516783, 539329, 518601, 539683, 534672, 529405, 531676, 281577, 505775, 282147, 787269, 530908, 529761, 282661, 511644, 508881, 511649, 282142, 509481, 404143, 618044, 537630, 510075, 512531, 613396, 1001259…	977	2059	14126	1.12354	1	1	0.997455
UP_KEYWORDS	Phospholipid metabolism	5	0.429553	0.0658089	539795, 360197, 497202, 519860, 511614	1092	23	16137	3.21249	1	0.483705	0.445517
INTERPRO	IPR025110:Domain of unknown function DUF4009	4	0.343643	0.06591	506459, 282873, 531552, 537062	1045	14	15263	4.17307	1	1	0.998765
INTERPRO	IPR003689:Zinc/iron permease	4	0.343643	0.06591	508193, 508989, 515437, 540716	1045	14	15263	4.17307	1	1	0.998765
UP_KEYWORDS	Innate immunity	12	1.03093	0.066491	512242, 505647, 282072, 526766, 280851, 526525, 281534, 281048, 529660, 281297, 613753, 507749	1092	98	16137	1.80949	1	0.483705	0.445517
KEGG_PATHWAY	bta05012:Parkinson's disease	17	1.46048	0.0669813	539754, 338061, 408016, 3283883, 338073, 614471, 613676, 617828, 100300550, 288380, 287020, 327665, 510767, 281790, 282690, 281480, 327688	499	138	6425	1.58614	1	0.704643	0.685888
UP_KEYWORDS	Palmitate	13	1.11684	0.0678884	515118, 781044, 511160, 513193, 522791, 281368, 526525, 281642, 529760, 281750, 282330, 281052, 281790	1092	110	16137	1.74643	1	0.483705	0.445517
INTERPRO	IPR023753:Pyridine nucleotide-disulphide oxidoreductase, FAD/NAD(P)-binding domain	8	0.687285	0.0679595	534041, 782545, 526535, 281188, 535768, 539073, 281480, 526295	1045	53	15263	2.20464	1	1	0.998765
INTERPRO	IPR020845:AMP-binding, conserved site	5	0.429553	0.0681149	506459, 282873, 531552, 537161, 537062	1045	23	15263	3.17516	1	1	0.998765
SMART	SM00192:LDLa	6	0.515464	0.0694248	617450, 407179, 526766, 282123, 505043, 507749	457	39	7977	2.68541	1	1	1
INTERPRO	IPR015421:Pyridoxal phosphate-dependent transferase, major region, subdomain 1	7	0.601375	0.070731	281206, 505323, 507688, 319141, 512459, 100336940, 539188	1045	43	15263	2.37768	1	1	0.998765
INTERPRO	IPR015424:Pyridoxal phosphate-dependent transferase	7	0.601375	0.070731	281206, 505323, 507688, 319141, 512459, 100336940, 539188	1045	43	15263	2.37768	1	1	0.998765
GOTERM_BP_DIRECT	GO:0051209~release of sequestered calcium ion into cytosol	5	0.429553	0.0732706	537376, 540885, 100125317, 539899, 777788	854	24	12711	3.10085	1	1	1
GOTERM_BP_DIRECT	GO:0045454~cell redox homeostasis	8	0.687285	0.0735279	100125317, 506157, 513762, 777788, 522986, 514361, 539143, 526295	854	55	12711	2.16496	1	1	1
INTERPRO	IPR001128:Cytochrome P450	8	0.687285	0.0737017	511890, 511498, 509326, 530929, 526682, 505060, 510406, 516085	1045	54	15263	2.16381	1	1	0.998765
GOTERM_BP_DIRECT	GO:0009636~response to toxic substance	6	0.515464	0.0744016	100140328, 282488, 614673, 534322, 533065, 540869	854	34	12711	2.6266	1	1	1
GOTERM_BP_DIRECT	GO:0006958~complement activation, classical pathway	4	0.343643	0.0748358	526766, 280851, 281297, 507749	854	15	12711	3.96909	1	1	1
GOTERM_BP_DIRECT	GO:0006048~UDP-N-acetylglucosamine biosynthetic process	3	0.257732	0.0753878	512299, 535325, 505648	854	7	12711	6.37889	1	1	1
GOTERM_BP_DIRECT	GO:0045176~apical protein localization	3	0.257732	0.0753878	538255, 518601, 535699	854	7	12711	6.37889	1	1	1
GOTERM_BP_DIRECT	GO:0016126~sterol biosynthetic process	3	0.257732	0.0753878	515569, 504481, 282384	854	7	12711	6.37889	1	1	1
GOTERM_BP_DIRECT	GO:0016584~nucleosome positioning	3	0.257732	0.0753878	528744, 513971, 509275	854	7	12711	6.37889	1	1	1
GOTERM_BP_DIRECT	GO:0032228~regulation of synaptic transmission, GABAergic	3	0.257732	0.0753878	537873, 536775, 541140	854	7	12711	6.37889	1	1	1
UP_KEYWORDS	Complement pathway	4	0.343643	0.0762041	526766, 280851, 281297, 507749	1092	15	16137	3.94066	1	0.531874	0.489884
GOTERM_MF_DIRECT	GO:0015171~amino acid transmembrane transporter activity	5	0.429553	0.0766654	539465, 520243, 338044, 616864, 100126273	814	24	11928	3.05283	1	1	1
GOTERM_MF_DIRECT	GO:0015194~L-serine transmembrane transporter activity	3	0.257732	0.0774897	513593, 100126273, 326577	814	7	11928	6.2801	1	1	1
GOTERM_MF_DIRECT	GO:0004303~estradiol 17-beta-dehydrogenase activity	3	0.257732	0.0774897	281449, 789567, 282652	814	7	11928	6.2801	1	1	1
INTERPRO	IPR001806:Small GTPase superfamily	14	1.20275	0.0775607	515118, 538667, 539339, 781044, 513223, 515675, 522875, 511160, 528204, 528446, 507449, 505165, 508373, 541140	1045	123	15263	1.66244	1	1	0.998765
INTERPRO	IPR013122:Polycystin cation channel, PKD1/PKD2	3	0.257732	0.0779874	514345, 532671, 100337019	1045	7	15263	6.2596	1	1	0.998765
INTERPRO	IPR006214:Bax inhibitor 1-related	3	0.257732	0.0779874	404143, 404134, 513242	1045	7	15263	6.2596	1	1	0.998765
KEGG_PATHWAY	bta00512:Mucin type O-Glycan biosynthesis	6	0.515464	0.078113	504711, 539417, 531644, 540652, 618078, 535458	499	30	6425	2.57515	1	0.790143	0.769113
INTERPRO	IPR013057:Amino acid transporter, transmembrane	4	0.343643	0.0783465	520243, 338044, 616864, 326576	1045	15	15263	3.89486	1	1	0.998765
INTERPRO	IPR018488:Cyclic nucleotide-binding, conserved site	4	0.343643	0.0783465	538255, 281700, 519225, 282463	1045	15	15263	3.89486	1	1	0.998765
GOTERM_MF_DIRECT	GO:0020037~heme binding	13	1.11684	0.0789699	511890, 511498, 509837, 516085, 280844, 509326, 530929, 510767, 526682, 533608, 505060, 510406, 506370	814	112	11928	1.70086	1	1	1
INTERPRO	IPR023415:Low-density lipoprotein (LDL) receptor class A, conserved site	6	0.515464	0.0794011	617450, 407179, 526766, 282123, 505043, 507749	1045	34	15263	2.57748	1	1	0.998765
GOTERM_BP_DIRECT	GO:0007264~small GTPase mediated signal transduction	19	1.6323	0.0807785	515118, 538667, 539339, 517345, 518601, 513223, 515675, 522875, 767906, 511160, 528204, 528446, 507449, 787781, 534329, 506971, 505165, 538936, 508373	854	188	12711	1.50424	1	1	1
GOTERM_MF_DIRECT	GO:0005525~GTP binding	30	2.57732	0.0821628	539339, 538667, 517345, 781044, 513223, 522875, 511160, 528204, 528446, 524142, 507449, 505165, 538936, 515999, 508373, 541083, 541140, 515159, 515118, 518601, 515675, 767906, 286815, 614017, 517171, 514161, 281613, 787781, 534329, 281790	814	325	11928	1.35264	1	1	1
GOTERM_MF_DIRECT	GO:0009055~electron carrier activity	7	0.601375	0.0832046	281157, 513762, 511425, 288380, 510767, 505968, 281480	814	45	11928	2.27944	1	1	1
KEGG_PATHWAY	bta04320:Dorso-ventral axis formation	5	0.429553	0.0856038	538794, 537016, 533199, 519030, 541140	499	22	6425	2.92631	1	0.833844	0.811651
UP_SEQ_FEATURE	metal ion-binding site:Magnesium	7	0.601375	0.0869366	528204, 508724, 539978, 615264, 515999, 540329, 514293	434	41	5701	2.24272	1	1	1
GOTERM_BP_DIRECT	GO:0006882~cellular zinc ion homeostasis	4	0.343643	0.0876894	508193, 515437, 508169, 540716	854	16	12711	3.72102	1	1	1
UP_KEYWORDS	Taste	4	0.343643	0.0892585	664649, 664648, 664643, 664639	1092	16	16137	3.69437	1	0.594758	0.547803
UP_KEYWORDS	2Fe-2S	4	0.343643	0.0892585	281157, 513762, 288380, 287020	1092	16	16137	3.69437	1	0.594758	0.547803
KEGG_PATHWAY	bta04610:Complement and coagulation cascades	10	0.859107	0.0897278	280789, 505647, 526766, 280851, 505574, 407998, 282522, 281297, 507749, 281529	499	70	6425	1.83939	1	0.8428	0.820368
SMART	SM01190:SM01190	3	0.257732	0.0899073	509184, 100125926, 529761	457	9	7977	5.81838	1	1	1
PIR_SUPERFAMILY	PIRSF000939:dual specificity protein phosphatase (MAP kinase phosphatase)	3	0.257732	0.0904805	539140, 540380, 539175	110	7	1461	5.69221	0.999957	1	1
GOTERM_BP_DIRECT	GO:0016310~phosphorylation	6	0.515464	0.090504	505987, 510749, 286797, 513533, 281692, 525716	854	36	12711	2.48068	1	1	1
GOTERM_MF_DIRECT	GO:0003756~protein disulfide isomerase activity	4	0.343643	0.0909335	100125317, 506157, 522986, 514361	814	16	11928	3.66339	1	1	1
UP_KEYWORDS	Receptor	89	7.64605	0.0919209	517722, 407234, 618262, 782797, 404168, 512037, 535597, 617297, 783002, 525504, 538781, 317708, 526525, 785397, 281146, 523258, 282236, 528502, 281783, 506992, 100125580, 537804, 514889, 510603, 100140382, 527572, 664639, 404154, 532291, 538797, 618052, 513435, 515772, 497021, 540410, 787779, 531676, 521364, 532127, 281534, 506622, 529760, 281371, 281052, 509174, 514036, 407179, 537630, 511284, 5…	1092	1133	16137	1.16081	1	0.594758	0.547803
UP_SEQ_FEATURE	domain:J	5	0.429553	0.0920717	286770, 768227, 506316, 281259, 538849	434	23	5701	2.85564	1	1	1
UP_KEYWORDS	Translocation	6	0.515464	0.0928044	618131, 281546, 538512, 509841, 614633, 528100	1092	36	16137	2.46291	1	0.594758	0.547803
GOTERM_CC_DIRECT	GO:0031226~intrinsic component of plasma membrane	4	0.343643	0.0938844	407234, 281534, 515675, 613753	977	16	14126	3.61464	1	1	0.997455
GOTERM_CC_DIRECT	GO:0030134~ER to Golgi transport vesicle	4	0.343643	0.0938844	540347, 521829, 508557, 511649	977	16	14126	3.61464	1	1	0.997455
UP_KEYWORDS	Microsome	7	0.601375	0.0953038	532836, 532659, 505907, 529660, 767917, 282384, 505060	1092	47	16137	2.2009	1	0.594758	0.547803
GOTERM_MF_DIRECT	GO:0061630~ubiquitin protein ligase activity	15	1.28866	0.0955585	539754, 518844, 614061, 614471, 519541, 615645, 613676, 613423, 511508, 281225, 506302, 785287, 282335, 509774, 617083	814	140	11928	1.57002	1	1	1
UP_KEYWORDS	Voltage-gated channel	10	0.859107	0.0956482	517426, 522184, 507516, 534070, 525901, 282572, 618204, 540768, 533065, 505879	1092	81	16137	1.82438	1	0.594758	0.547803
GOTERM_MF_DIRECT	GO:0008083~growth factor activity	9	0.773196	0.0961465	281734, 281212, 353351, 522921, 505043, 539073, 282373, 100295476, 280737	814	69	11928	1.91133	1	1	1
GOTERM_BP_DIRECT	GO:1904153~negative regulation of retrograde protein transport, ER to cytosol	3	0.257732	0.096162	539754, 781454, 614471	854	8	12711	5.58153	1	1	1
GOTERM_BP_DIRECT	GO:0006646~phosphatidylethanolamine biosynthetic process	3	0.257732	0.096162	514865, 282139, 540705	854	8	12711	5.58153	1	1	1
GOTERM_BP_DIRECT	GO:0001706~endoderm formation	3	0.257732	0.096162	539140, 540380, 539175	854	8	12711	5.58153	1	1	1
GOTERM_BP_DIRECT	GO:0050995~negative regulation of lipid catabolic process	3	0.257732	0.096162	540404, 527051, 513558	854	8	12711	5.58153	1	1	1
UP_KEYWORDS	Cobalt	3	0.257732	0.0974177	508170, 280871, 281518	1092	8	16137	5.54155	1	0.594944	0.547975
INTERPRO	IPR005829:Sugar transporter, conserved site	5	0.429553	0.0980862	282356, 508155, 516584, 518062, 613556	1045	26	15263	2.8088	1	1	0.998765
INTERPRO	IPR000873:AMP-dependent synthetase/ligase	5	0.429553	0.0980862	506459, 282873, 531552, 537161, 537062	1045	26	15263	2.8088	1	1	0.998765
GOTERM_MF_DIRECT	GO:0005222~intracellular cAMP activated cation channel activity	3	0.257732	0.0987757	538255, 281700, 519225	814	8	11928	5.49509	1	1	1
GOTERM_MF_DIRECT	GO:0038191~neuropilin binding	3	0.257732	0.0987757	512660, 535644, 537777	814	8	11928	5.49509	1	1	1
GOTERM_MF_DIRECT	GO:0031419~cobalamin binding	3	0.257732	0.0987757	280871, 505043, 281518	814	8	11928	5.49509	1	1	1
INTERPRO	IPR010526:Sodium ion transport-associated	3	0.257732	0.0993925	517426, 507516, 533065	1045	8	15263	5.47715	1	1	0.998765
INTERPRO	IPR001696:Voltage gated sodium channel, alpha subunit	3	0.257732	0.0993925	517426, 507516, 533065	1045	8	15263	5.47715	1	1	0.998765
INTERPRO	IPR017972:Cytochrome P450, conserved site	7	0.601375	0.0994203	511890, 511498, 509326, 526682, 505060, 510406, 516085	1045	47	15263	2.17532	1	1	0.998765

## Sheet: 1
Category	Term	Count	%	PValue	Genes	List Total	Pop Hits	Pop Total	Fold Enrichment	Bonferroni	Benjamini	FDR
SMART	SM00427:H2B	16	0.59106	2.27964e-08	519935, 617043, 519934, 537985, 616776, 523702, 526915, 614958, 520120, 787269, 525433, 522960, 512612, 505183, 528342, 526064	1192	22	7977	4.86699	1.20136e-05	1.20137e-05	1.20137e-05
INTERPRO	IPR000558:Histone H2B	16	0.59106	4.71254e-08	519935, 617043, 519934, 537985, 616776, 523702, 526915, 614958, 520120, 787269, 525433, 522960, 512612, 505183, 528342, 526064	2397	22	15263	4.63094	0.000141885	0.000141895	0.000141895
GOTERM_CC_DIRECT	GO:0000788~nuclear nucleosome	15	0.554119	1.20273e-06	519935, 617043, 519934, 616776, 523702, 526915, 614958, 520120, 787269, 525433, 522960, 512612, 505183, 528342, 526064	2241	23	14126	4.11094	0.000866791	0.000867166	0.000867166
UP_KEYWORDS	Chromosome	49	1.81012	5.77866e-06	513642, 539195, 782916, 615953, 526915, 507723, 281423, 613729, 525433, 522960, 510809, 280691, 505183, 528342, 514564, 519935, 617043, 519934, 537985, 506900, 529922, 787269, 512612, 510194, 767819, 615133, 540444, 538921, 523702, 616028, 527312, 615527, 614958, 520120, 508039, 511676, 282370, 526064, 537167, 513971, 616776, 528606, 514062, 523047, 613618, 534249, 511225, 509275, 511901	2542	162	16137	1.92012	0.00236645	0.00236925	0.00236347
UP_SEQ_FEATURE	chain:Histone H2B type 1-N	10	0.369413	8.86495e-06	519935, 614958, 519934, 537985, 520120, 525433, 787269, 616776, 520044, 505183	909	12	5701	5.22644	0.0171382	0.00864776	0.00864776
UP_SEQ_FEATURE	chain:Histone H2B type 1	10	0.369413	8.86495e-06	519935, 614958, 519934, 537985, 520120, 525433, 787269, 616776, 520044, 505183	909	12	5701	5.22644	0.0171382	0.00864776	0.00864776
KEGG_PATHWAY	bta05034:Alcoholism	46	1.6993	2.36451e-05	509084, 513340, 513105, 523702, 533199, 526915, 614206, 617828, 614958, 520120, 509107, 525433, 522960, 281125, 617908, 537804, 280691, 505183, 528342, 618181, 541140, 526064, 537167, 519935, 617043, 618470, 407223, 519934, 537985, 614376, 616776, 280707, 338445, 520404, 505824, 506900, 613618, 787269, 520277, 510654, 529760, 281791, 512612, 100125276, 281790, 281293	1055	151	6425	1.85525	0.00673976	0.00676249	0.00664427
INTERPRO	IPR007125:Histone core	19	0.701884	5.25769e-05	537167, 519935, 617043, 519934, 537985, 616776, 523702, 526915, 506900, 614958, 520120, 613618, 787269, 525433, 522960, 512612, 505183, 528342, 526064	2397	44	15263	2.74962	0.146418	0.0791546	0.0791546
UP_KEYWORDS	Nucleosome core	21	0.775767	8.45108e-05	537167, 519935, 617043, 519934, 537985, 616776, 523702, 526915, 506900, 614958, 281423, 520120, 613618, 787269, 525433, 522960, 280691, 512612, 505183, 528342, 526064	2542	53	16137	2.51531	0.0340574	0.0115498	0.0115216
UP_KEYWORDS	DNA replication	21	0.775767	8.45108e-05	514793, 517812, 513523, 616242, 518653, 100299171, 515499, 615553, 100124507, 523427, 614688, 616799, 540969, 507507, 504535, 281302, 504367, 512427, 539924, 281990, 537616	2542	53	16137	2.51531	0.0340574	0.0115498	0.0115216
INTERPRO	IPR009072:Histone-fold	25	0.923532	0.000161878	513065, 523702, 526915, 614227, 614958, 520120, 525433, 522960, 510942, 280691, 505183, 528342, 526064, 537167, 519935, 617043, 519934, 537985, 618133, 616776, 513195, 506900, 613618, 787269, 512612	2397	72	15263	2.21095	0.385813	0.162472	0.162472
KEGG_PATHWAY	bta01100:Metabolic pathways	232	8.57037	0.000166154	513684, 515067, 537654, 537533, 513565, 616562, 531552, 515186, 613610, 540705, 507327, 507688, 789315, 536316, 510842, 282276, 493989, 100336736, 618055, 511498, 535126, 281618, 789567, 526535, 507314, 282147, 789324, 514759, 512459, 539837, 282384, 281293, 512375, 514793, 540002, 514554, 534247, 537070, 338038, 353107, 280759, 100300550, 504511, 510749, 282019, 282139, 531644, 280871, 541220, 2…	1055	1152	6425	1.22647	0.0464124	0.02376	0.0233447
GOTERM_BP_DIRECT	GO:0006334~nucleosome assembly	23	0.849649	0.000172718	537167, 519935, 510194, 617043, 519934, 617179, 513971, 616776, 523702, 526915, 614958, 504535, 520120, 787269, 525433, 522960, 511654, 512612, 505183, 509275, 528342, 526064, 511901	1991	64	12711	2.29433	0.514652	0.722826	0.722826
GOTERM_BP_DIRECT	GO:0006281~DNA repair	32	1.18212	0.0004823	513600, 511048, 615133, 519422, 504647, 527312, 528960, 504535, 525496, 530411, 522442, 524787, 507169, 513678, 282370, 510164, 514440, 783611, 538733, 519217, 518502, 513213, 618398, 615264, 788824, 526824, 613423, 529922, 508127, 534249, 515845, 326588	1991	109	12711	1.87427	0.8672	1	1
GOTERM_MF_DIRECT	GO:0003677~DNA binding	120	4.43295	0.00060664	286764, 512079, 535632, 534148, 539790, 782916, 526915, 505702, 614936, 507723, 509107, 525433, 506114, 522960, 540272, 508378, 536316, 519935, 519934, 519016, 359716, 522721, 338446, 506900, 618849, 507314, 787269, 777788, 512612, 510194, 514793, 513065, 618320, 767618, 783907, 616028, 527829, 614915, 520120, 508556, 534913, 100297981, 526064, 517812, 512885, 618398, 539020, 616776, 785776, 5130…	1883	571	11928	1.33126	0.550851	0.650938	0.650938
KEGG_PATHWAY	bta05322:Systemic lupus erythematosus	34	1.256	0.000712294	523702, 526915, 525727, 614206, 614958, 506214, 526766, 520120, 282535, 525433, 522960, 617908, 282530, 537804, 280691, 505183, 528342, 526064, 537167, 519935, 282490, 617043, 519934, 537985, 614376, 616776, 507749, 613304, 506900, 280943, 281237, 613618, 787269, 512612	1055	116	6425	1.78501	0.184365	0.0679054	0.0667182
INTERPRO	IPR000086:NUDIX hydrolase domain	12	0.443295	0.000728354	525496, 614183, 100126049, 508029, 504993, 785611, 617720, 100126047, 616931, 513051, 504826, 514293	2397	25	15263	3.05642	0.888516	0.548268	0.548268
UP_KEYWORDS	Helicase	20	0.738825	0.000785911	517812, 515145, 511048, 783057, 529929, 767607, 782916, 788824, 540969, 510093, 507507, 529922, 281302, 504367, 524787, 520046, 539924, 540191, 100337502, 506293	2542	57	16137	2.22742	0.275556	0.0805559	0.0803594
INTERPRO	IPR015797:NUDIX hydrolase domain-like	12	0.443295	0.00108479	525496, 614183, 100126049, 508029, 504993, 785611, 617720, 100126047, 616931, 513051, 504826, 514293	2397	26	15263	2.93887	0.961921	0.653262	0.653262
KEGG_PATHWAY	bta03030:DNA replication	14	0.517178	0.00131711	514793, 517812, 616242, 518653, 515499, 100124507, 785457, 540969, 504844, 281302, 504367, 539924, 281990, 537616	1055	33	6425	2.58366	0.314044	0.0941735	0.0925271
GOTERM_BP_DIRECT	GO:0010332~response to gamma radiation	10	0.369413	0.00179776	511077, 515105, 615392, 540404, 281542, 518897, 504926, 615335, 515845, 539431	1991	20	12711	3.19211	0.999463	1	1
GOTERM_MF_DIRECT	GO:0003678~DNA helicase activity	7	0.258589	0.00180817	529922, 517812, 281302, 504367, 505992, 539924, 540969	1883	10	11928	4.4342	0.908107	0.650938	0.650938
GOTERM_MF_DIRECT	GO:0003684~damaged DNA binding	17	0.628001	0.00202235	515105, 541218, 510132, 518502, 515499, 540444, 615335, 511381, 616986, 524274, 616905, 504844, 281542, 530189, 533115, 281990, 326588	1883	48	11928	2.24349	0.93076	0.650938	0.650938
UP_SEQ_FEATURE	cross-link:Glycyl lysine isopeptide (Lys-Gly) (interchain with G-Cter in ubiquitin)	25	0.923532	0.00226857	510075, 515067, 615199, 282714, 614958, 520120, 281542, 525433, 506551, 520044, 505183, 507270, 519935, 287023, 519934, 540657, 537985, 513895, 515499, 616776, 613618, 787269, 520277, 511349, 326588	909	84	5701	1.86659	0.98807	1	1
KEGG_PATHWAY	bta00270:Cysteine and methionine metabolism	14	0.517178	0.00246437	782545, 516783, 514346, 353354, 359716, 615950, 533481, 280946, 509519, 532836, 281119, 281206, 508158, 497025	1055	35	6425	2.43602	0.506228	0.140962	0.138498
GOTERM_MF_DIRECT	GO:0003697~single-stranded DNA binding	19	0.701884	0.00269938	287023, 517812, 513500, 540444, 618398, 534148, 613474, 529507, 530184, 517053, 524274, 504844, 509602, 533115, 510796, 539924, 527595, 506293, 514749	1883	58	11928	2.07512	0.971711	0.650938	0.650938
GOTERM_MF_DIRECT	GO:0003690~double-stranded DNA binding	16	0.59106	0.00276286	515105, 540444, 618398, 618239, 615335, 529507, 539431, 517053, 617943, 613725, 509602, 281542, 613729, 505585, 506293, 514749	1883	45	11928	2.25229	0.973989	0.650938	0.650938
GOTERM_MF_DIRECT	GO:0000400~four-way junction DNA binding	8	0.29553	0.00296105	613729, 533115, 540444, 618398, 534353, 529507, 539431, 514749	1883	14	11928	3.61976	0.979988	0.650938	0.650938
INTERPRO	IPR020084:NUDIX hydrolase, conserved site	7	0.258589	0.00336154	525496, 614183, 504993, 785611, 617720, 100126047, 616931	2397	11	15263	4.05207	0.99996	1	1
GOTERM_BP_DIRECT	GO:0050995~negative regulation of lipid catabolic process	6	0.221648	0.00345794	280943, 540404, 527051, 513558, 280829, 540109	1991	8	12711	4.78817	0.999999	1	1
SMART	SM00092:RNAse_Pc	8	0.29553	0.00347587	783426, 280930, 100140137, 783225, 506302, 616089, 777597, 783907	1192	15	7977	3.56913	0.840382	0.915892	0.915892
KEGG_PATHWAY	bta03410:Base excision repair	13	0.480236	0.00438536	616242, 286764, 518653, 515499, 100124507, 785457, 614688, 511381, 618306, 513051, 616905, 281990, 537616	1055	33	6425	2.39911	0.715486	0.194842	0.191435
INTERPRO	IPR023412:Ribonuclease A-domain	8	0.29553	0.00466972	783426, 280930, 100140137, 783225, 506302, 616089, 777597, 783907	2397	15	15263	3.39602	0.999999	1	1
INTERPRO	IPR001427:Ribonuclease A	8	0.29553	0.00466972	783426, 280930, 100140137, 783225, 506302, 616089, 777597, 783907	2397	15	15263	3.39602	0.999999	1	1
KEGG_PATHWAY	bta00100:Steroid biosynthesis	9	0.332471	0.00476885	525154, 515569, 526535, 504287, 541302, 504481, 514745, 282384, 505060	1055	18	6425	3.04502	0.745169	0.194842	0.191435
UP_KEYWORDS	DNA damage	34	1.256	0.00494975	616242, 511048, 286764, 615133, 513642, 613474, 529507, 511381, 616986, 614688, 540969, 527312, 504535, 530411, 508039, 524787, 282370, 514749, 540698, 510164, 538512, 519217, 513213, 615264, 515499, 100124507, 613423, 504517, 507507, 529922, 530189, 534249, 533115, 326588	2542	134	16137	1.61072	0.869246	0.377758	0.376837
GOTERM_BP_DIRECT	GO:0006270~DNA replication initiation	9	0.332471	0.00531478	514793, 517812, 281302, 540574, 504367, 515301, 539924, 527595, 616799	1991	19	12711	3.02411	1	1	1
UP_KEYWORDS	Steroid metabolism	12	0.443295	0.00572808	282604, 513533, 281157, 282422, 282652, 511899, 514745, 280815, 534440, 282384, 505060, 514293	2542	31	16137	2.45735	0.905131	0.377758	0.376837
GOTERM_MF_DIRECT	GO:0001104~RNA polymerase II transcription cofactor activity	12	0.443295	0.00580123	505228, 541303, 613736, 504613, 529109, 613879, 540695, 511672, 506331, 614276, 338446, 538870	1883	31	11928	2.45209	0.999535	1	1
UP_KEYWORDS	DNA repair	31	1.14518	0.00644953	616242, 511048, 286764, 615133, 613474, 529507, 511381, 616986, 614688, 540969, 527312, 504535, 530411, 508039, 524787, 282370, 514749, 510164, 519217, 513213, 615264, 515499, 100124507, 613423, 504517, 507507, 529922, 530189, 534249, 533115, 326588	2542	121	16137	1.62639	0.929551	0.377758	0.376837
KEGG_PATHWAY	bta01130:Biosynthesis of antibiotics	47	1.73624	0.00657929	509481, 540303, 515067, 518752, 515663, 533630, 515263, 280719, 614302, 613610, 514293, 280759, 510949, 504511, 525154, 506459, 281206, 615606, 505323, 281643, 507688, 281565, 282873, 505060, 281480, 327669, 516783, 514346, 535325, 281618, 520865, 534594, 514185, 505648, 533481, 505968, 509519, 281779, 281613, 526535, 504584, 789324, 281235, 508324, 504481, 539539, 282384	1055	197	6425	1.45296	0.84861	0.23521	0.231098
GOTERM_BP_DIRECT	GO:0055089~fatty acid homeostasis	6	0.221648	0.00678064	281206, 541236, 497202, 281990, 280829, 282609	1991	9	12711	4.25615	1	1	1
COG_ONTOLOGY	Lipid metabolism	16	0.59106	0.0073457	515577, 511251, 782973, 535126, 511222, 787986, 537161, 505928, 614302, 508916, 505968, 534616, 614508, 511425, 513504, 535804	209	56	1489	2.03554	0.244342	0.271791	0.271791
UP_KEYWORDS	Transferase	192	7.09272	0.00758232	535197, 286883, 541596, 286764, 537533, 515186, 404164, 613854, 530855, 614538, 615868, 281225, 509227, 510842, 536316, 497025, 539825, 513678, 282276, 493989, 504290, 533729, 539709, 782887, 618055, 100125774, 407147, 614251, 539329, 616277, 535126, 540652, 319141, 520388, 359716, 537380, 615978, 281613, 526376, 281217, 504287, 508127, 789324, 508246, 509696, 517909, 281692, 541595, 511644, 5398…	2542	1032	16137	1.18105	0.955869	0.388594	0.387646
KEGG_PATHWAY	bta04141:Protein processing in endoplasmic reticulum	39	1.44071	0.00869895	404121, 512276, 515028, 539754, 616187, 539835, 541236, 520833, 613676, 525256, 614538, 281546, 505941, 506316, 767980, 529312, 504474, 509107, 505089, 515999, 538938, 541040, 286770, 781454, 614471, 100125317, 338067, 519058, 537380, 281718, 517171, 514361, 767874, 613855, 506107, 530189, 512757, 777788, 511649	1055	159	6425	1.49379	0.917815	0.276433	0.271601
UP_KEYWORDS	DNA recombination	10	0.369413	0.0108824	527312, 511048, 534249, 615133, 513213, 540444, 618239, 100124507, 529507, 514749	2542	25	16137	2.53926	0.988737	0.446177	0.445089
UP_KEYWORDS	Cholesterol metabolism	10	0.369413	0.0108824	282604, 513533, 281157, 511899, 514745, 280815, 534440, 282384, 505060, 514293	2542	25	16137	2.53926	0.988737	0.446177	0.445089
GOTERM_CC_DIRECT	GO:0000784~nuclear chromosome, telomeric region	21	0.775767	0.0113036	537167, 100125940, 517812, 513523, 616242, 286764, 510132, 515499, 613474, 788824, 529507, 540969, 539099, 504844, 532997, 281302, 533115, 280691, 539924, 281990, 514749	2241	75	14126	1.76496	0.999724	1	1
SMART	SM00485:XPGN	4	0.147765	0.0118001	506390, 785690, 616242, 509602	1192	4	7977	6.69211	0.99808	1	1
SMART	SM00484:XPGI	4	0.147765	0.0118001	506390, 785690, 616242, 509602	1192	4	7977	6.69211	0.99808	1	1
SMART	SM00279:HhH2	4	0.147765	0.0118001	506390, 785690, 616242, 509602	1192	4	7977	6.69211	0.99808	1	1
GOTERM_BP_DIRECT	GO:0002227~innate immune response in mucosa	6	0.221648	0.0118268	537985, 787269, 522960, 616776, 505183, 280824	1991	10	12711	3.83054	1	1	1
GOTERM_CC_DIRECT	GO:0005654~nucleoplasm	227	8.38567	0.0119357	286880, 100125940, 537652, 514777, 515741, 286767, 519422, 782916, 613610, 534142, 540705, 445424, 445423, 614936, 532997, 508535, 522960, 540272, 513678, 515978, 509064, 510164, 541229, 540254, 515056, 522721, 530230, 281618, 534273, 787269, 540021, 282142, 538509, 540380, 514793, 541218, 511168, 510991, 613396, 615335, 785404, 353107, 614921, 504506, 534916, 504511, 508319, 515080, 528487, 5072…	2241	1244	14126	1.15023	0.999826	1	1
KEGG_PATHWAY	bta05203:Viral carcinogenesis	45	1.66236	0.0119586	513105, 523702, 614688, 533251, 526915, 510093, 614206, 614958, 520120, 534712, 509107, 281542, 525433, 504531, 522960, 617908, 280691, 513678, 517837, 505183, 528342, 100297981, 541140, 526064, 513497, 519935, 617043, 407223, 515712, 521939, 408016, 537201, 519934, 537985, 519217, 782684, 519018, 767904, 614376, 616776, 510618, 282308, 787269, 510654, 512612	1055	193	6425	1.41996	0.96796	0.342017	0.336037
UP_SEQ_FEATURE	binding site:NADP	6	0.221648	0.0126833	327669, 282604, 533836, 534628, 505167, 281235	909	10	5701	3.76304	1	1	1
GOTERM_BP_DIRECT	GO:0007628~adult walking behavior	11	0.406354	0.0128647	100140108, 286772, 537578, 281125, 281783, 505694, 281296, 617714, 514394, 504370, 614976	1991	30	12711	2.34088	1	1	1
GOTERM_BP_DIRECT	GO:0007265~Ras protein signal transduction	11	0.406354	0.0128647	281119, 513497, 518844, 533270, 534712, 519217, 281542, 514962, 519422, 514735, 541140	1991	30	12711	2.34088	1	1	1
GOTERM_BP_DIRECT	GO:0006955~immune response	44	1.62542	0.0130697	781942, 617374, 516256, 407111, 523429, 505716, 407098, 280734, 529757, 282536, 281247, 506214, 282535, 281248, 353110, 282530, 535328, 510967, 506097, 529196, 282490, 515712, 497021, 782684, 781990, 100125916, 539760, 280827, 507749, 613667, 280943, 529405, 524354, 281734, 505676, 281237, 281212, 282488, 512514, 782274, 783660, 514735, 510458, 281052	1991	197	12711	1.42592	1	1	1
GOTERM_CC_DIRECT	GO:0005789~endoplasmic reticulum membrane	72	2.65977	0.0133138	509184, 404121, 507080, 521829, 281190, 541236, 517962, 613575, 281546, 525154, 509819, 529312, 508535, 506157, 509546, 493989, 506198, 535704, 528100, 519739, 505060, 511614, 517797, 614774, 614775, 514361, 280924, 504842, 505735, 100139601, 789567, 531676, 504287, 504481, 529761, 539837, 511649, 507076, 539339, 540520, 100125926, 525407, 523902, 534440, 514394, 508949, 407098, 528204, 508319, 5…	2241	348	14126	1.30416	0.999936	1	1
GOTERM_BP_DIRECT	GO:0006287~base-excision repair, gap-filling	4	0.147765	0.0135318	533090, 785457, 281990, 614688	1991	4	12711	6.38423	1	1	1
INTERPRO	IPR006084:XPG/Rad2 endonuclease	4	0.147765	0.0136396	506390, 785690, 616242, 509602	2397	4	15263	6.36754	1	1	1
INTERPRO	IPR015097:Lung surfactant protein D coiled-coil trimerisation	4	0.147765	0.0136396	431784, 282072, 281068, 415114	2397	4	15263	6.36754	1	1	1
INTERPRO	IPR006085:XPG N-terminal	4	0.147765	0.0136396	506390, 785690, 616242, 509602	2397	4	15263	6.36754	1	1	1
INTERPRO	IPR008918:Helix-hairpin-helix motif, class 2	4	0.147765	0.0136396	506390, 785690, 616242, 509602	2397	4	15263	6.36754	1	1	1
INTERPRO	IPR006086:XPG-I domain	4	0.147765	0.0136396	506390, 785690, 616242, 509602	2397	4	15263	6.36754	1	1	1
INTERPRO	IPR020045:5'-3' exonuclease, C-terminal domain	4	0.147765	0.0136396	506390, 785690, 616242, 509602	2397	4	15263	6.36754	1	1	1
GOTERM_MF_DIRECT	GO:0070182~DNA polymerase binding	4	0.147765	0.0138361	522442, 515499, 515845, 514749	1883	4	11928	6.33457	1	1	1
GOTERM_BP_DIRECT	GO:0010225~response to UV-C	5	0.184706	0.0140844	614915, 509602, 504926, 534353, 511779	1991	7	12711	4.56016	1	1	1
GOTERM_BP_DIRECT	GO:0006974~cellular response to DNA damage stimulus	28	1.03436	0.0142276	538960, 615392, 513500, 286764, 615352, 614688, 539431, 508039, 522884, 524787, 525698, 539924, 540191, 527595, 514749, 540698, 511077, 510164, 538512, 539020, 100138350, 507507, 532528, 529922, 615934, 523047, 515928, 504282	1991	113	12711	1.58193	1	1	1
GOTERM_MF_DIRECT	GO:0004872~receptor activity	21	0.775767	0.014334	514036, 541303, 100125775, 511251, 615496, 787986, 507718, 505228, 100140801, 504613, 505941, 529109, 613879, 281489, 281534, 513769, 281992, 515911, 507075, 517759, 497018	1883	77	11928	1.72761	1	1	1
UP_KEYWORDS	Sterol metabolism	10	0.369413	0.0143653	282604, 513533, 281157, 511899, 514745, 280815, 534440, 282384, 505060, 514293	2542	26	16137	2.4416	0.997348	0.53155	0.530253
GOTERM_BP_DIRECT	GO:0043507~positive regulation of JUN kinase activity	9	0.332471	0.014556	280943, 512593, 281137, 538536, 614312, 537380, 511779, 533729, 326588	1991	22	12711	2.61173	1	1	1
GOTERM_CC_DIRECT	GO:0005657~replication fork	7	0.258589	0.0150183	281119, 514440, 530411, 281542, 539020, 513678, 529507	2241	14	14126	3.15172	0.999982	1	1
GOTERM_MF_DIRECT	GO:0008408~3'-5' exonuclease activity	8	0.29553	0.0154126	535340, 540139, 533090, 518502, 282099, 785457, 281990, 504647	1883	18	11928	2.81537	1	1	1
KEGG_PATHWAY	bta00280:Valine, leucine and isoleucine degradation	15	0.554119	0.0156155	508170, 782545, 782973, 512002, 511222, 281618, 614302, 280759, 505968, 281643, 280871, 327692, 508324, 513504, 535804	1055	47	6425	1.94363	0.988905	0.406004	0.398906
GOTERM_CC_DIRECT	GO:0000785~chromatin	17	0.628001	0.0160127	515105, 515652, 510267, 534247, 526616, 615335, 534322, 618226, 512161, 539431, 617904, 614915, 281542, 510809, 513678, 509563, 514749	2241	58	14126	1.84756	0.999991	1	1
UP_KEYWORDS	Endoplasmic reticulum	82	3.02918	0.0161459	404121, 512276, 540348, 507080, 521829, 281190, 541236, 517962, 767917, 519860, 613575, 280815, 532836, 614538, 281428, 281546, 509819, 506316, 529312, 506157, 281542, 509546, 282434, 511899, 513558, 493989, 528100, 533608, 505060, 511614, 286770, 515577, 540771, 534311, 614333, 518288, 614774, 353217, 613886, 280924, 504842, 505735, 789567, 531676, 504287, 529761, 282384, 614360, 540520, 525407,…	2542	410	16137	1.26963	0.998736	0.53155	0.530253
UP_KEYWORDS	Immunity	36	1.32989	0.0171677	540424, 508292, 510593, 540444, 613753, 505647, 282536, 280851, 281368, 506214, 526766, 505423, 282535, 526525, 613729, 281048, 282013, 282530, 509246, 512242, 282072, 282490, 515712, 782684, 100125916, 518321, 507749, 282305, 282325, 505676, 507314, 281534, 529660, 782472, 281054, 281297	2542	156	16137	1.46496	0.999175	0.53155	0.530253
UP_KEYWORDS	Cell cycle	49	1.81012	0.0181505	512478, 513642, 782916, 532483, 526884, 507723, 504535, 281302, 530411, 534579, 281542, 510809, 512427, 514564, 513277, 519217, 504517, 507507, 526376, 281577, 777788, 282142, 326588, 767819, 615133, 538921, 512850, 616028, 767820, 281402, 507226, 522980, 505200, 539924, 282099, 282370, 786629, 517812, 515350, 534497, 506715, 100137721, 510618, 523047, 506962, 533115, 511349, 281790, 541250	2542	227	16137	1.37031	0.999452	0.53155	0.530253
GOTERM_BP_DIRECT	GO:0050830~defense response to Gram-positive bacterium	15	0.554119	0.0185325	512242, 537985, 540444, 523887, 616776, 517002, 516133, 280943, 282305, 281534, 787269, 522960, 281297, 505183, 282164	1991	50	12711	1.91527	1	1	1
GOTERM_MF_DIRECT	GO:0000287~magnesium ion binding	37	1.36683	0.0186064	535197, 540303, 511124, 518632, 616242, 617253, 540322, 533630, 614103, 506308, 504826, 282857, 507945, 512943, 280891, 539825, 511716, 327669, 517953, 540876, 614392, 618059, 514787, 615264, 617324, 511190, 518121, 537380, 615820, 505945, 505648, 539263, 280701, 281235, 533115, 281790, 511449	1883	162	11928	1.44679	1	1	1
GOTERM_BP_DIRECT	GO:0000060~protein import into nucleus, translocation	9	0.332471	0.0193239	280943, 539379, 512330, 514793, 281237, 613320, 539020, 515363, 614921	1991	23	12711	2.49818	1	1	1
GOTERM_BP_DIRECT	GO:0071479~cellular response to ionizing radiation	9	0.332471	0.0193239	513497, 515118, 518502, 281542, 513642, 505992, 534148, 504647, 514749	1991	23	12711	2.49818	1	1	1
GOTERM_MF_DIRECT	GO:0008022~protein C-terminus binding	12	0.443295	0.0194308	613305, 281348, 505512, 529759, 513065, 529972, 281157, 533115, 282862, 515363, 540824, 514749	1883	36	11928	2.11152	1	1	1
UP_KEYWORDS	Acetylation	270	9.97414	0.0196949	286880, 532080, 281190, 515866, 286764, 541236, 531552, 521746, 613610, 613854, 526884, 505702, 508535, 527854, 281188, 280891, 533608, 533729, 513793, 513550, 510164, 540139, 511375, 534159, 540938, 518321, 281618, 509857, 616799, 445543, 506229, 767874, 532527, 281613, 506107, 533977, 768045, 787269, 281296, 282142, 617083, 281293, 510194, 510075, 511048, 535697, 617995, 533276, 511160, 614921,…	2542	1526	16137	1.1232	0.999713	0.538327	0.537014
GOTERM_BP_DIRECT	GO:0009058~biosynthetic process	8	0.29553	0.0203217	516864, 319141, 526175, 539188, 504889, 533481, 505649, 514161	1991	19	12711	2.6881	1	1	1
GOTERM_BP_DIRECT	GO:0032508~DNA duplex unwinding	8	0.29553	0.0203217	517812, 281302, 510132, 511048, 100299171, 523427, 616799, 540969	1991	19	12711	2.6881	1	1	1
GOTERM_BP_DIRECT	GO:0045840~positive regulation of mitotic nuclear division	7	0.258589	0.0204714	281137, 616028, 506066, 280829, 281240, 100295476, 614348	1991	15	12711	2.97931	1	1	1
SMART	SM00350:MCM	5	0.184706	0.0209513	517812, 281302, 504367, 539924, 507507	1192	8	7977	4.18257	0.999986	1	1
GOTERM_CC_DIRECT	GO:0005783~endoplasmic reticulum	92	3.3986	0.0222805	514971, 540820, 540347, 515866, 537698, 781188, 541236, 525901, 519860, 280859, 280815, 613800, 527214, 532836, 281428, 281546, 534616, 507327, 529312, 789315, 506157, 281542, 282434, 510842, 282113, 510686, 514889, 538938, 528100, 533608, 505060, 511614, 286770, 539247, 515577, 538794, 286772, 782368, 540771, 535126, 338042, 540937, 614333, 519058, 614774, 533264, 613886, 616748, 532527, 280963,…	2241	470	14126	1.23386	1	1	1
GOTERM_CC_DIRECT	GO:0005765~lysosomal membrane	39	1.44071	0.0224864	513684, 535156, 615199, 518974, 514554, 613396, 509820, 521864, 526538, 530164, 338038, 539395, 508949, 534560, 613505, 513917, 506214, 526668, 508215, 534017, 508774, 508373, 539663, 404134, 286772, 338089, 505949, 615149, 508903, 530325, 514919, 505554, 508327, 532600, 282147, 282346, 512534, 281790, 531539	2241	174	14126	1.41284	1	1	1
UP_KEYWORDS	Pyridoxal phosphate	15	0.554119	0.0230554	514346, 319141, 515186, 539188, 506308, 533481, 505649, 281206, 505323, 281643, 507688, 512459, 509643, 505472, 100336940	2542	51	16137	1.8671	0.99993	0.578108	0.576698
SMART	SM00308:LH2	6	0.221648	0.0233839	407169, 280843, 282139, 286820, 535192, 100337019	1192	12	7977	3.34606	0.999996	1	1
UP_KEYWORDS	Glycoprotein	205	7.57296	0.0239703	536203, 616443, 614821, 504854, 526766, 526525, 281068, 513558, 783571, 282276, 493989, 618055, 618298, 338044, 539284, 282709, 407142, 445543, 767874, 787269, 281298, 540262, 281296, 281054, 415114, 281052, 281053, 783907, 534488, 780878, 281728, 281964, 353351, 281048, 282132, 539924, 505043, 281283, 512242, 517812, 511034, 616776, 534497, 281718, 539387, 280985, 280741, 505156, 282488, 781184,…	2542	1142	16137	1.13955	0.999952	0.578108	0.576698
GOTERM_MF_DIRECT	GO:0042802~identical protein binding	31	1.14518	0.0245688	540347, 540982, 515186, 281728, 282857, 281348, 534616, 280930, 504535, 281206, 530411, 505323, 522980, 281542, 282356, 504652, 281565, 282652, 509246, 514749, 614493, 517259, 535424, 515499, 280829, 407142, 280943, 506107, 281577, 528834, 282488	1883	133	11928	1.47648	1	1	1
GOTERM_CC_DIRECT	GO:0000781~chromosome, telomeric region	10	0.369413	0.0246865	527312, 513600, 519217, 534249, 518897, 618398, 534148, 526824, 513678, 529507	2241	28	14126	2.25123	1	1	1
GOTERM_BP_DIRECT	GO:0006646~phosphatidylethanolamine biosynthetic process	5	0.184706	0.0247108	533229, 514865, 513787, 282139, 540705	1991	8	12711	3.99014	1	1	1
INTERPRO	IPR001208:Mini-chromosome maintenance, DNA-dependent ATPase	5	0.184706	0.0249485	517812, 281302, 504367, 539924, 507507	2397	8	15263	3.97971	1	1	1
INTERPRO	IPR018216:Cathelicidin, conserved site	5	0.184706	0.0249485	515991, 282167, 282165, 317651, 282164	2397	8	15263	3.97971	1	1	1
GOTERM_MF_DIRECT	GO:0005154~epidermal growth factor receptor binding	5	0.184706	0.0253783	520694, 518601, 522921, 100295476, 280737	1883	8	11928	3.95911	1	1	1
UP_KEYWORDS	ATP-binding	149	5.50425	0.0264087	535197, 286883, 536203, 539835, 537533, 531552, 782916, 529507, 614302, 530855, 282714, 508778, 281225, 509227, 527854, 539825, 513678, 533729, 515577, 509292, 100125774, 618059, 614251, 616277, 535126, 783057, 534311, 537380, 506746, 767874, 529922, 526376, 281217, 282147, 538109, 517909, 510796, 281692, 506063, 617083, 504282, 533270, 509084, 510075, 540404, 511048, 512531, 786852, 613676, 5107…	2542	810	16137	1.16775	0.999983	0.601531	0.600064
GOTERM_CC_DIRECT	GO:0005694~chromosome	13	0.480236	0.0264175	510194, 767819, 513642, 534148, 539195, 616028, 528606, 514062, 507723, 508039, 613729, 511225, 515928	2241	42	14126	1.95106	1	1	1
GOTERM_MF_DIRECT	GO:0015293~symporter activity	8	0.29553	0.0282138	505775, 407227, 338044, 282355, 512633, 539084, 326577, 615734	1883	20	11928	2.53383	1	1	1
GOTERM_CC_DIRECT	GO:0005719~nuclear euchromatin	8	0.29553	0.0289486	509591, 538733, 511048, 513971, 519422, 100138350, 782690, 509275	2241	20	14126	2.52137	1	1	1
GOTERM_CC_DIRECT	GO:0016363~nuclear matrix	16	0.59106	0.0292002	540643, 516952, 537578, 404149, 513213, 534148, 534247, 359716, 515363, 618226, 539431, 505802, 530411, 281542, 509599, 511446	2241	57	14126	1.76939	1	1	1
UP_SEQ_FEATURE	binding site:Substrate	34	1.256	0.0293963	509481, 540303, 518752, 616089, 783907, 515263, 514293, 505987, 281449, 280930, 281448, 282434, 508158, 282652, 281363, 281480, 327669, 540771, 513533, 534090, 777597, 522863, 534594, 515270, 505649, 280946, 505968, 509519, 533836, 100137722, 508724, 505554, 281235, 507130	909	150	5701	1.42159	1	1	1
GOTERM_MF_DIRECT	GO:0004540~ribonuclease activity	7	0.258589	0.0295214	783426, 100140137, 783225, 616089, 777597, 614870, 783907	1883	16	11928	2.77138	1	1	1
GOTERM_BP_DIRECT	GO:0003143~embryonic heart tube morphogenesis	4	0.147765	0.0298973	537376, 539547, 100125315, 615688	1991	5	12711	5.10738	1	1	1
GOTERM_BP_DIRECT	GO:0006297~nucleotide-excision repair, DNA gap filling	4	0.147765	0.0298973	541218, 785457, 281990, 537616	1991	5	12711	5.10738	1	1	1
GOTERM_BP_DIRECT	GO:0022417~protein maturation by protein folding	4	0.147765	0.0298973	281999, 100125317, 513889, 514361	1991	5	12711	5.10738	1	1	1
INTERPRO	IPR007369:Peptidase A22B, signal peptide peptidase	4	0.147765	0.030124	530325, 513917, 535156, 512534	2397	5	15263	5.09403	1	1	1
INTERPRO	IPR018506:Cytochrome b5, heme-binding site	4	0.147765	0.030124	281110, 533608, 509837, 506370	2397	5	15263	5.09403	1	1	1
INTERPRO	IPR018525:Mini-chromosome maintenance, conserved site	4	0.147765	0.030124	517812, 281302, 504367, 539924	2397	5	15263	5.09403	1	1	1
GOTERM_BP_DIRECT	GO:0000724~double-strand break repair via homologous recombination	15	0.554119	0.0302444	514094, 534148, 613474, 526824, 618226, 529507, 534353, 100140639, 507507, 785690, 504844, 534249, 505992, 505585, 514749	1991	53	12711	1.80686	1	1	1
GOTERM_MF_DIRECT	GO:0042500~aspartic endopeptidase activity, intramembrane cleaving	4	0.147765	0.0305388	530325, 513917, 535156, 512534	1883	5	11928	5.06766	1	1	1
GOTERM_CC_DIRECT	GO:0031428~box C/D snoRNP complex	4	0.147765	0.0309651	404165, 767931, 538548, 507155	2241	5	14126	5.04275	1	1	1
UP_SEQ_FEATURE	nucleotide phosphate-binding region:ATP	47	1.73624	0.0319217	282060, 522917, 286883, 513523, 536203, 515145, 511048, 538921, 529929, 782916, 529507, 505987, 530855, 281802, 282714, 505369, 280832, 281302, 508778, 281402, 527854, 524787, 504652, 520046, 509246, 539924, 540191, 282370, 533729, 514749, 517812, 538579, 519217, 513533, 535126, 767607, 522863, 534311, 534296, 100138998, 510618, 281217, 282325, 282147, 533115, 510796, 281692	909	222	5701	1.3278	1	1	1
UP_KEYWORDS	Nucleotide-binding	192	7.09272	0.0325871	535197, 286883, 536203, 539835, 537533, 512478, 531552, 782916, 529507, 614302, 506911, 530855, 282714, 507449, 508778, 281225, 509227, 527854, 539825, 513678, 541083, 533729, 515577, 509292, 100125774, 618059, 614251, 616277, 535126, 518601, 783057, 534311, 767906, 537380, 614017, 506746, 767874, 529922, 281613, 526376, 787781, 281217, 282147, 538109, 517909, 510796, 281692, 505370, 506063, 6170…	2542	1073	16137	1.13592	0.999999	0.703006	0.701291
KEGG_PATHWAY	bta00400:Phenylalanine, tyrosine and tryptophan biosynthesis	4	0.147765	0.0339377	782545, 281206, 510583, 533481	1055	5	6425	4.87204	0.999949	0.609958	0.599294
UP_KEYWORDS	Nucleotidyltransferase	12	0.443295	0.034293	518653, 281565, 529660, 536316, 782472, 522863, 281990, 537616, 504757, 616986, 614688, 514161	2542	39	16137	1.95328	0.999999	0.703006	0.701291
KEGG_PATHWAY	bta01200:Carbon metabolism	26	0.960473	0.0342949	509481, 540303, 508170, 515067, 497032, 511222, 533630, 515263, 280719, 614302, 613610, 506459, 281206, 507688, 280871, 282873, 541220, 281480, 327669, 516783, 514346, 539188, 505968, 504584, 327692, 281235	1055	106	6425	1.49379	0.999954	0.609958	0.599294
INTERPRO	IPR003131:Potassium channel tetramerisation-type BTB domain	13	0.480236	0.0348189	535990, 534070, 539714, 784587, 540768, 523858, 505879, 614912, 507911, 613649, 506324, 540492, 512402	2397	44	15263	1.88132	1	1	1
KEGG_PATHWAY	bta05014:Amyotrophic lateral sclerosis (ALS)	14	0.517178	0.0352271	404121, 286883, 408016, 515022, 537380, 280943, 281348, 281347, 281542, 512943, 537804, 510767, 510219, 618181	1055	47	6425	1.81406	0.999965	0.609958	0.599294
KEGG_PATHWAY	bta05332:Graft-versus-host disease	12	0.443295	0.0371167	280943, 282490, 515712, 506214, 281237, 282535, 782684, 282488, 282530, 767904, 407111, 525727	1055	38	6425	1.92317	0.99998	0.609958	0.599294
GOTERM_BP_DIRECT	GO:0014850~response to muscle activity	5	0.184706	0.0390549	537376, 538954, 540153, 281814, 338446	1991	9	12711	3.54679	1	1	1
GOTERM_BP_DIRECT	GO:0006978~DNA damage response, signal transduction by p53 class mediator resulting in transcription of p21 class mediator	5	0.184706	0.0390549	515105, 281542, 615335, 532483, 540757	1991	9	12711	3.54679	1	1	1
GOTERM_BP_DIRECT	GO:0043306~positive regulation of mast cell degranulation	5	0.184706	0.0390549	404154, 281247, 529760, 516133, 280824	1991	9	12711	3.54679	1	1	1
KEGG_PATHWAY	bta05166:HTLV-I infection	53	1.95789	0.0391965	518653, 541236, 518897, 614342, 540109, 533251, 509107, 281542, 282356, 507169, 531389, 504531, 513678, 537027, 782684, 515499, 767904, 282308, 508008, 445417, 521364, 281054, 537616, 281053, 614688, 525727, 506214, 282535, 281248, 534712, 282530, 783470, 100297981, 541140, 513497, 511077, 282490, 515712, 510185, 537201, 541168, 510465, 538536, 785457, 614312, 526824, 510618, 280943, 524255, 5050…	1055	251	6425	1.28595	0.999989	0.609958	0.599294
UP_KEYWORDS	Aminotransferase	7	0.258589	0.0393772	281206, 505323, 281643, 515186, 280719, 539188, 533481	2542	17	16137	2.61394	1	0.768792	0.766917
INTERPRO	IPR002937:Amine oxidase	5	0.184706	0.0394149	782545, 527211, 532997, 338445, 281293	2397	9	15263	3.53752	1	1	1
INTERPRO	IPR001894:Cathelicidin	5	0.184706	0.0394149	515991, 282167, 282165, 317651, 282164	2397	9	15263	3.53752	1	1	1
KEGG_PATHWAY	bta04612:Antigen processing and presentation	19	0.701884	0.0395087	510041, 282490, 539884, 515712, 539835, 782684, 613384, 767904, 509857, 525727, 407098, 767874, 280943, 506214, 282535, 281237, 508720, 282530, 100140174	1055	72	6425	1.6071	0.99999	0.609958	0.599294
KEGG_PATHWAY	bta05330:Allograft rejection	13	0.480236	0.0395122	282490, 515712, 782684, 767904, 407111, 525727, 280824, 280943, 506214, 282535, 281237, 282488, 282530	1055	43	6425	1.84118	0.99999	0.609958	0.599294
GOTERM_BP_DIRECT	GO:0006952~defense response	6	0.221648	0.0402365	618341, 515991, 508832, 613384, 282167, 317651	1991	13	12711	2.94657	1	1	1
GOTERM_BP_DIRECT	GO:0007099~centriole replication	6	0.221648	0.0402365	530449, 519217, 539106, 512933, 617312, 508100	1991	13	12711	2.94657	1	1	1
GOTERM_BP_DIRECT	GO:0001963~synaptic transmission, dopaminergic	6	0.221648	0.0402365	617828, 282857, 526221, 281125, 280707, 537043	1991	13	12711	2.94657	1	1	1
GOTERM_BP_DIRECT	GO:0006465~signal peptide processing	6	0.221648	0.0402365	504842, 530325, 513917, 535156, 512534, 767917	1991	13	12711	2.94657	1	1	1
KEGG_PATHWAY	bta04940:Type I diabetes mellitus	14	0.517178	0.0413224	282490, 515712, 782684, 767904, 280829, 407111, 525727, 280943, 506214, 282535, 281237, 282488, 282530, 512459	1055	48	6425	1.77626	0.999994	0.609958	0.599294
KEGG_PATHWAY	bta05217:Basal cell carcinoma	15	0.554119	0.0426544	515303, 538536, 510255, 614312, 504357, 524255, 511619, 508008, 445417, 521364, 281542, 539308, 505075, 782690, 511308	1055	53	6425	1.7236	0.999996	0.609958	0.599294
GOTERM_BP_DIRECT	GO:0006461~protein complex assembly	10	0.369413	0.0432075	526377, 282356, 512981, 514225, 613384, 539547, 535699, 614673, 540757, 530184	1991	31	12711	2.05943	1	1	1
UP_KEYWORDS	Methyltransferase	24	0.88659	0.0442391	618021, 540698, 782887, 513054, 618320, 520388, 353354, 359716, 785776, 616544, 533791, 515270, 613854, 281119, 523047, 360197, 531984, 281413, 508127, 507631, 497025, 515928, 511644, 504290	2542	102	16137	1.49368	1	0.824455	0.822444
GOTERM_BP_DIRECT	GO:0042149~cellular response to glucose starvation	8	0.29553	0.0450656	540404, 518632, 509107, 282356, 281542, 538954, 541236, 511758	1991	22	12711	2.32154	1	1	1
INTERPRO	IPR001214:SET domain	13	0.480236	0.0477456	514102, 782887, 513054, 618320, 528606, 785776, 514062, 511959, 523047, 507760, 515928, 540440, 540253	2397	46	15263	1.79952	1	1	1
SMART	SM01330:SM01330	5	0.184706	0.0491192	524255, 445417, 521364, 538536, 539308	1192	10	7977	3.34606	1	1	1
INTERPRO	IPR006689:Small GTPase superfamily, ARF/SAR type	9	0.332471	0.0501073	534329, 787781, 517345, 518601, 511349, 767906, 538936, 515999, 517171	2397	27	15263	2.12251	1	1	1
GOTERM_BP_DIRECT	GO:0043525~positive regulation of neuron apoptotic process	7	0.258589	0.0501646	538797, 509107, 281542, 526824, 777788, 541061, 505849	1991	18	12711	2.48276	1	1	1
GOTERM_CC_DIRECT	GO:0005777~peroxisome	16	0.59106	0.0507267	281092, 509481, 327669, 617078, 513533, 617037, 617720, 613498, 504826, 514293, 505968, 528646, 533105, 508324, 511716, 514969	2241	61	14126	1.65336	1	1	1
KEGG_PATHWAY	bta00640:Propanoate metabolism	9	0.332471	0.0508462	509519, 508170, 506459, 280871, 327692, 282873, 531552, 614302, 505968	1055	26	6425	2.10809	1	0.681368	0.669456
KEGG_PATHWAY	bta00260:Glycine, serine and threonine metabolism	12	0.443295	0.0524129	504764, 516783, 515067, 507688, 514346, 319141, 533630, 497025, 280719, 338445, 515270, 281293	1055	40	6425	1.82701	1	0.681368	0.669456
GOTERM_BP_DIRECT	GO:2000096~positive regulation of Wnt signaling pathway, planar cell polarity pathway	4	0.147765	0.0529076	540876, 618586, 516065, 521962	1991	6	12711	4.25615	1	1	1
GOTERM_BP_DIRECT	GO:0070072~vacuolar proton-transporting V-type ATPase complex assembly	4	0.147765	0.0529076	513684, 518974, 515263, 338038	1991	6	12711	4.25615	1	1	1
GOTERM_BP_DIRECT	GO:0006975~DNA damage induced protein phosphorylation	4	0.147765	0.0529076	540876, 518897, 526824, 513678	1991	6	12711	4.25615	1	1	1
UP_KEYWORDS	Mannose-binding	4	0.147765	0.05372	431784, 281068, 281297, 415114	2542	6	16137	4.2321	1	0.957618	0.955282
GOTERM_MF_DIRECT	GO:0004520~endodeoxyribonuclease activity	4	0.147765	0.0539896	529922, 509602, 529507, 514749	1883	6	11928	4.22305	1	1	1
GOTERM_CC_DIRECT	GO:0071556~integral component of lumenal side of endoplasmic reticulum membrane	4	0.147765	0.0547065	530325, 513917, 535156, 512534	2241	6	14126	4.20229	1	1	1
GOTERM_CC_DIRECT	GO:0071458~integral component of cytoplasmic side of endoplasmic reticulum membrane	4	0.147765	0.0547065	530325, 513917, 535156, 512534	2241	6	14126	4.20229	1	1	1
GOTERM_BP_DIRECT	GO:0000028~ribosomal small subunit assembly	6	0.221648	0.0547456	506229, 540965, 788861, 514336, 509115, 516063	1991	14	12711	2.7361	1	1	1
UP_SEQ_FEATURE	short sequence motif:DEAH box	4	0.147765	0.0552782	524787, 520046, 767607, 782916	909	6	5701	4.18115	1	1	1
INTERPRO	IPR025110:Domain of unknown function DUF4009	6	0.221648	0.0553142	511053, 506459, 513787, 282873, 531552, 537062	2397	14	15263	2.72895	1	1	1
INTERPRO	IPR001024:Lipoxygenase, LH2	6	0.221648	0.0553142	407169, 280843, 282139, 286820, 535192, 100337019	2397	14	15263	2.72895	1	1	1
GOTERM_MF_DIRECT	GO:0003723~RNA binding	50	1.84706	0.0557791	538548, 100139154, 527528, 615712, 508615, 511610, 100337502, 507120, 287023, 617640, 767908, 538512, 513031, 534353, 539760, 338446, 504962, 507478, 782132, 281492, 512694, 511286, 510075, 514951, 529929, 613474, 533310, 613630, 508907, 533791, 613305, 506018, 534315, 510469, 511676, 511512, 512326, 514586, 537320, 614870, 616454, 338067, 526867, 615644, 617943, 613304, 281119, 508825, 767931, 5…	1883	249	11928	1.272	1	1	1
GOTERM_CC_DIRECT	GO:0016592~mediator complex	10	0.369413	0.0558254	505228, 541303, 613736, 504613, 529109, 613879, 540695, 511672, 506331, 614276	2241	32	14126	1.96982	1	1	1
INTERPRO	IPR020845:AMP-binding, conserved site	8	0.29553	0.0570599	515577, 511053, 506459, 513787, 282873, 531552, 537161, 537062	2397	23	15263	2.2148	1	1	1
GOTERM_BP_DIRECT	GO:0019432~triglyceride biosynthetic process	5	0.184706	0.057207	537224, 497202, 282609, 511614, 519739	1991	10	12711	3.19211	1	1	1
INTERPRO	IPR000539:Frizzled protein	5	0.184706	0.0577118	524255, 445417, 521364, 538536, 539308	2397	10	15263	3.18377	1	1	1
UP_KEYWORDS	Phospholipid metabolism	8	0.29553	0.0578782	504236, 539795, 509819, 360197, 535126, 497202, 519860, 511614	2542	23	16137	2.20805	1	0.97134	0.968971
GOTERM_MF_DIRECT	GO:0003887~DNA-directed DNA polymerase activity	8	0.29553	0.0583651	514793, 541218, 533090, 518653, 785457, 281990, 537616, 614688	1883	23	11928	2.20333	1	1	1
GOTERM_CC_DIRECT	GO:0005758~mitochondrial intermembrane space	13	0.480236	0.0589675	540139, 616523, 616237, 615149, 524142, 524741, 521960, 510324, 288380, 513889, 511349, 510767, 510889	2241	47	14126	1.7435	1	1	1
GOTERM_BP_DIRECT	GO:0008625~extrinsic apoptotic signaling pathway via death domain receptors	9	0.332471	0.0600089	280943, 516256, 282488, 540873, 512514, 782274, 407111, 534251, 510093	1991	28	12711	2.05207	1	1	1
KEGG_PATHWAY	bta04110:Cell cycle	27	0.997414	0.0600503	514777, 513523, 540322, 515301, 518897, 614342, 281302, 534712, 281542, 534579, 539924, 513678, 517837, 282370, 513497, 511077, 540876, 407223, 521939, 517812, 537027, 519217, 515499, 519018, 526824, 510618, 504367	1055	117	6425	1.4054	1	0.746712	0.733657
SMART	SM00292:BRCT	6	0.221648	0.0604922	616905, 540574, 286764, 513213, 511676, 616986	1192	15	7977	2.67685	1	1	1
UP_KEYWORDS	Nucleus	324	11.969	0.0606537	516952, 532080, 286883, 535597, 541233, 286764, 541236, 286767, 617775, 511381, 445424, 505702, 445423, 508535, 525433, 613729, 522960, 506114, 509740, 782481, 510164, 509292, 538873, 540254, 515056, 538512, 518321, 616799, 538870, 534273, 506900, 529922, 282703, 504962, 533977, 507314, 787269, 532884, 777788, 282142, 538509, 510194, 514793, 511048, 511167, 767618, 783907, 615335, 617995, 616544,…	2542	1902	16137	1.08139	1	0.97134	0.968971
UP_SEQ_FEATURE	domain:C-type lectin	8	0.29553	0.0607274	431784, 282072, 280985, 281368, 536944, 281068, 281297, 415114	909	23	5701	2.18147	1	1	1
GOTERM_CC_DIRECT	GO:0000922~spindle pole	18	0.664943	0.0619397	781376, 538501, 515301, 512850, 614056, 539251, 533980, 523998, 506715, 530449, 507226, 618908, 520277, 506353, 513788, 517837, 541250, 506293	2241	73	14126	1.55427	1	1	1
INTERPRO	IPR023753:Pyridine nucleotide-disulphide oxidoreductase, FAD/NAD(P)-binding domain	14	0.517178	0.0627865	534041, 782545, 539073, 338445, 282604, 527211, 532997, 526535, 534217, 281188, 535768, 281293, 281480, 526295	2397	53	15263	1.68199	1	1	1
UP_KEYWORDS	Oxidoreductase	73	2.69671	0.0641283	514971, 540149, 497032, 511222, 281904, 613610, 614735, 534217, 282434, 287020, 526682, 533608, 505060, 510406, 516864, 511890, 327669, 511498, 541302, 518288, 281618, 520865, 338445, 280924, 505968, 280844, 504764, 521681, 789567, 507711, 526535, 282422, 281650, 505694, 282384, 494548, 281293, 534041, 509481, 286820, 281449, 281448, 508954, 282139, 509326, 505167, 282652, 514745, 281480, 782545,…	2542	385	16137	1.20368	1	0.97134	0.968971
GOTERM_MF_DIRECT	GO:0030374~ligand-dependent nuclear receptor transcription coactivator activity	10	0.369413	0.0646132	537266, 618849, 533977, 282325, 532997, 522345, 524645, 508530, 511512, 338446	1883	33	11928	1.91957	1	1	1
UP_KEYWORDS	Signal-anchor	26	0.960473	0.0649203	540424, 539795, 541217, 539417, 541236, 767917, 404164, 614735, 532659, 281368, 531644, 615929, 506551, 282276, 493989, 505283, 523294, 618055, 515771, 504842, 508903, 280943, 529405, 613919, 536944, 281151	2542	117	16137	1.4107	1	0.97134	0.968971
GOTERM_BP_DIRECT	GO:0050863~regulation of T cell activation	3	0.110824	0.0658347	512027, 514735, 280824	1991	3	12711	6.38423	1	1	1
GOTERM_BP_DIRECT	GO:0070542~response to fatty acid	3	0.110824	0.0658347	281052, 618180, 280924	1991	3	12711	6.38423	1	1	1
GOTERM_BP_DIRECT	GO:0019471~4-hydroxyproline metabolic process	3	0.110824	0.0658347	281999, 100125317, 514361	1991	3	12711	6.38423	1	1	1
GOTERM_BP_DIRECT	GO:0090231~regulation of spindle checkpoint	3	0.110824	0.0658347	767819, 517022, 508100	1991	3	12711	6.38423	1	1	1
GOTERM_BP_DIRECT	GO:0031584~activation of phospholipase D activity	3	0.110824	0.0658347	327712, 517345, 518601	1991	3	12711	6.38423	1	1	1
INTERPRO	IPR010991:p53, tetramerisation domain	3	0.110824	0.0661742	515105, 281542, 615335	2397	3	15263	6.36754	1	1	1
INTERPRO	IPR019974:XPG conserved site	3	0.110824	0.0661742	506390, 616242, 509602	2397	3	15263	6.36754	1	1	1
INTERPRO	IPR001613:Flavin amine oxidase	3	0.110824	0.0661742	782545, 338445, 281293	2397	3	15263	6.36754	1	1	1
INTERPRO	IPR002117:p53 tumour suppressor family	3	0.110824	0.0661742	515105, 281542, 615335	2397	3	15263	6.36754	1	1	1
INTERPRO	IPR018117:DNA methylase, C-5 cytosine-specific, active site	3	0.110824	0.0661742	281119, 353354, 359716	2397	3	15263	6.36754	1	1	1
INTERPRO	IPR011615:p53, DNA-binding domain	3	0.110824	0.0661742	515105, 281542, 615335	2397	3	15263	6.36754	1	1	1
UP_KEYWORDS	Coiled coil	366	13.5205	0.0663354	513684, 509184, 540027, 540820, 541233, 539835, 532883, 532881, 282714, 505941, 509747, 532997, 508535, 533600, 613729, 527854, 506114, 536316, 508530, 782481, 282276, 541122, 515978, 510041, 781953, 618056, 101904581, 540938, 527979, 530230, 618737, 533065, 532406, 533979, 506107, 532884, 782132, 538508, 281297, 505371, 540381, 538960, 511286, 513340, 617078, 538601, 535697, 540002, 535699, 5132…	2542	2164	16137	1.07367	1	0.97134	0.968971
GOTERM_MF_DIRECT	GO:0003987~acetate-CoA ligase activity	3	0.110824	0.066805	506459, 282873, 531552	1883	3	11928	6.33457	1	1	1
GOTERM_MF_DIRECT	GO:0004305~ethanolamine kinase activity	3	0.110824	0.066805	533229, 514865, 540705	1883	3	11928	6.33457	1	1	1
GOTERM_CC_DIRECT	GO:0000811~GINS complex	3	0.110824	0.0674419	100299171, 523427, 616799	2241	3	14126	6.30344	1	1	1
GOTERM_CC_DIRECT	GO:0005652~nuclear lamina	3	0.110824	0.0674419	523047, 404149, 534247	2241	3	14126	6.30344	1	1	1
UP_SEQ_FEATURE	site:Cleavage; by autocatalysis	3	0.110824	0.0679726	510593, 282328, 282013	909	3	5701	6.27173	1	1	1
UP_SEQ_FEATURE	chain:Angiogenin-1	3	0.110824	0.0679726	616089, 777597, 783907	909	3	5701	6.27173	1	1	1
UP_SEQ_FEATURE	chain:Ribonuclease 4	3	0.110824	0.0679726	616089, 777597, 783907	909	3	5701	6.27173	1	1	1
UP_SEQ_FEATURE	chain:Angiogenin-2	3	0.110824	0.0679726	616089, 777597, 783907	909	3	5701	6.27173	1	1	1
SMART	SM01392:SM01392	5	0.184706	0.0683214	509870, 788454, 788465, 618701, 767989	1192	11	7977	3.04187	1	1	1
SMART	SM00479:EXOIII	5	0.184706	0.0683214	506604, 540139, 538820, 282099, 540516	1192	11	7977	3.04187	1	1	1
UP_SEQ_FEATURE	compositionally biased region:Poly-Leu	7	0.258589	0.0683976	281812, 615480, 616057, 538713, 511167, 513788, 281072	909	19	5701	2.31064	1	1	1
INTERPRO	IPR003968:Potassium channel, voltage dependent, Kv	8	0.29553	0.070053	535990, 506324, 534070, 539714, 540492, 525901, 540768, 505879	2397	24	15263	2.12251	1	1	1
GOTERM_MF_DIRECT	GO:0004519~endonuclease activity	8	0.29553	0.0716089	783426, 280930, 100140137, 783225, 506302, 616089, 777597, 783907	1883	24	11928	2.11152	1	1	1
GOTERM_BP_DIRECT	GO:0019731~antibacterial humoral response	6	0.221648	0.0718828	280844, 537985, 787269, 522960, 616776, 505183	1991	15	12711	2.55369	1	1	1
GOTERM_BP_DIRECT	GO:0071897~DNA biosynthetic process	6	0.221648	0.0718828	514793, 504652, 100124507, 281990, 537616, 614688	1991	15	12711	2.55369	1	1	1
GOTERM_BP_DIRECT	GO:0006284~base-excision repair	9	0.332471	0.0719535	616905, 618849, 504844, 616242, 100124507, 614688, 618306, 513051, 540969	1991	29	12711	1.98131	1	1	1
SMART	SM00382:AAA	25	0.923532	0.0726515	513600, 513523, 536203, 511048, 515301, 529507, 504511, 281302, 789634, 528646, 539924, 514749, 513059, 618398, 788824, 522920, 614017, 506715, 507507, 505118, 506746, 526059, 789044, 504367, 510796	1192	119	7977	1.40591	1	1	1
KEGG_PATHWAY	bta04115:p53 signaling pathway	16	0.59106	0.0727564	513497, 515105, 408016, 519217, 538512, 514225, 518897, 526824, 510618, 506713, 532527, 528960, 281542, 282488, 513678, 510767	1055	62	6425	1.57163	1	0.842292	0.827566
SMART	SM00730:PSN	4	0.147765	0.0728248	530325, 513917, 535156, 512534	1192	7	7977	3.82407	1	1	1
SMART	SM00326:SH3	34	1.256	0.0734223	404149, 535699, 615412, 616665, 516133, 535171, 539452, 504513, 767820, 508559, 523157, 786565, 534337, 508710, 509227, 505421, 538219, 509246, 538717, 540876, 540337, 782104, 540756, 537203, 538292, 520488, 507809, 614576, 521834, 407121, 282308, 526430, 512734, 506260	1192	172	7977	1.32286	1	1	1
GOTERM_MF_DIRECT	GO:0030170~pyridoxal phosphate binding	14	0.517178	0.0735754	516783, 514346, 319141, 515186, 539188, 533481, 505649, 281206, 505323, 281643, 512459, 509643, 505472, 100336940	1883	54	11928	1.6423	1	1	1
KEGG_PATHWAY	bta00564:Glycerophospholipid metabolism	22	0.812708	0.0736269	537224, 515177, 514865, 537533, 535126, 514554, 515186, 540705, 527214, 504236, 509819, 533229, 360197, 789315, 524732, 510842, 497202, 526175, 100337447, 531209, 511614, 519739	1055	93	6425	1.44066	1	0.842292	0.827566
GOTERM_MF_DIRECT	GO:0030515~snoRNA binding	6	0.221648	0.0739005	404165, 525496, 514336, 509599, 507155, 504826	1883	15	11928	2.53383	1	1	1
INTERPRO	IPR005821:Ion transport domain	21	0.775767	0.0771383	537376, 517426, 538255, 540820, 535990, 534070, 539714, 539899, 525901, 540768, 520788, 533065, 505879, 281879, 507516, 281700, 506324, 508029, 282411, 507664, 540492	2397	92	15263	1.45346	1	1	1
GOTERM_CC_DIRECT	GO:0005881~cytoplasmic microtubule	11	0.406354	0.0785545	100138613, 504357, 512276, 523441, 540436, 512054, 534604, 511619, 524652, 540824, 528100	2241	39	14126	1.77789	1	1	1
GOTERM_BP_DIRECT	GO:0045582~positive regulation of T cell differentiation	5	0.184706	0.0790837	506302, 613384, 541236, 280827, 280824	1991	11	12711	2.90192	1	1	1
GOTERM_BP_DIRECT	GO:0001975~response to amphetamine	5	0.184706	0.0790837	617828, 526221, 281125, 281970, 537043	1991	11	12711	2.90192	1	1	1
GOTERM_BP_DIRECT	GO:0007019~microtubule depolymerization	5	0.184706	0.0790837	533161, 504364, 538921, 281492, 511170	1991	11	12711	2.90192	1	1	1
GOTERM_BP_DIRECT	GO:0042594~response to starvation	5	0.184706	0.0790837	617450, 613382, 515433, 777788, 505968	1991	11	12711	2.90192	1	1	1
GOTERM_BP_DIRECT	GO:0010824~regulation of centrosome duplication	5	0.184706	0.0790837	785690, 514944, 507572, 615954, 539781	1991	11	12711	2.90192	1	1	1
GOTERM_BP_DIRECT	GO:0035584~calcium-mediated signaling using intracellular calcium source	5	0.184706	0.0790837	537376, 613505, 512981, 505824, 510811	1991	11	12711	2.90192	1	1	1
INTERPRO	IPR020590:Guanylate kinase, conserved site	5	0.184706	0.0797512	281217, 532952, 508710, 404149, 535171	2397	11	15263	2.89434	1	1	1
INTERPRO	IPR013520:Exonuclease, RNase T/DNA polymerase III	5	0.184706	0.0797512	506604, 540139, 538820, 282099, 540516	2397	11	15263	2.89434	1	1	1
INTERPRO	IPR023411:Ribonuclease A, active site	5	0.184706	0.0797512	280930, 783225, 616089, 777597, 783907	2397	11	15263	2.89434	1	1	1
PIR_SUPERFAMILY	PIRSF000939:dual specificity protein phosphatase (MAP kinase phosphatase)	4	0.147765	0.0800714	614306, 539140, 540380, 539175	228	7	1461	3.66165	1	1	1
UP_KEYWORDS	Phospholipid biosynthesis	7	0.258589	0.0815844	504236, 509819, 360197, 535126, 497202, 519860, 511614	2542	20	16137	2.22185	1	1	1
GOTERM_BP_DIRECT	GO:0048304~positive regulation of isotype switching to IgG isotypes	4	0.147765	0.0820251	281237, 513213, 538933, 280824	1991	7	12711	3.64813	1	1	1
GOTERM_BP_DIRECT	GO:0006163~purine nucleotide metabolic process	4	0.147765	0.0820251	510949, 281217, 515663, 789324	1991	7	12711	3.64813	1	1	1
GOTERM_BP_DIRECT	GO:0051968~positive regulation of synaptic transmission, glutamatergic	4	0.147765	0.0820251	511251, 281125, 787986, 618649	1991	7	12711	3.64813	1	1	1
GOTERM_BP_DIRECT	GO:0009303~rRNA transcription	4	0.147765	0.0820251	617937, 504950, 777597, 512886	1991	7	12711	3.64813	1	1	1
GOTERM_CC_DIRECT	GO:0005739~mitochondrion	152	5.61507	0.082108	513684, 781425, 613290, 3283883, 286764, 615352, 531552, 515186, 614302, 521867, 614936, 508778, 507688, 508535, 280891, 527051, 509740, 504290, 508492, 537266, 327669, 540139, 516783, 535126, 614890, 518288, 281618, 767874, 788473, 617914, 281613, 507436, 507711, 505775, 282147, 789324, 514759, 506860, 509696, 513788, 415112, 509481, 404143, 539411, 518752, 512377, 526616, 617357, 534247, 780878…	2241	857	14126	1.118	1	1	1
GOTERM_MF_DIRECT	GO:0005385~zinc ion transmembrane transporter activity	7	0.258589	0.0821865	508193, 508989, 515437, 511782, 518111, 508169, 540716	1883	20	11928	2.2171	1	1	1
GOTERM_CC_DIRECT	GO:0070382~exocytic vesicle	5	0.184706	0.0822258	614406, 536666, 506884, 532273, 515978	2241	11	14126	2.8652	1	1	1
INTERPRO	IPR006639:Peptidase A22, presenilin signal peptide	4	0.147765	0.0825868	530325, 513917, 535156, 512534	2397	7	15263	3.6386	1	1	1
INTERPRO	IPR000243:Peptidase T1A, proteasome beta-subunit	4	0.147765	0.0825868	510593, 538873, 282328, 282013	2397	7	15263	3.6386	1	1	1
KEGG_PATHWAY	bta00330:Arginine and proline metabolism	13	0.480236	0.0829409	518752, 615950, 518288, 281618, 338445, 515270, 527211, 281206, 507327, 505323, 514759, 281692, 281293	1055	48	6425	1.64939	1	0.91235	0.8964
GOTERM_BP_DIRECT	GO:0015031~protein transport	37	1.36683	0.0830794	404121, 515866, 521829, 538501, 540520, 540982, 529929, 526538, 533078, 511160, 408003, 504449, 504867, 615954, 281546, 505941, 281421, 527854, 282335, 281188, 509687, 512427, 506198, 504230, 528100, 538919, 618131, 539663, 538512, 518601, 282308, 509758, 531676, 520351, 507478, 529761, 281072	1991	183	12711	1.2908	1	1	1
GOTERM_MF_DIRECT	GO:0004303~estradiol 17-beta-dehydrogenase activity	4	0.147765	0.0836216	281449, 789567, 282652, 353107	1883	7	11928	3.61976	1	1	1
GOTERM_MF_DIRECT	GO:0017128~phospholipid scramblase activity	4	0.147765	0.0836216	100139986, 510355, 518739, 513193	1883	7	11928	3.61976	1	1	1
GOTERM_MF_DIRECT	GO:0035240~dopamine binding	4	0.147765	0.0836216	526221, 613505, 281125, 537043	1883	7	11928	3.61976	1	1	1
GOTERM_CC_DIRECT	GO:0000776~kinetochore	14	0.517178	0.0857785	533161, 514564, 540111, 614056, 523998, 513195, 521064, 523441, 617904, 504585, 100139879, 517837, 282370, 510769	2241	55	14126	1.60451	1	1	1
GOTERM_CC_DIRECT	GO:0005788~endoplasmic reticulum lumen	13	0.480236	0.0877203	286770, 614360, 781454, 517962, 534311, 519058, 518288, 516122, 407098, 506316, 281448, 789634, 506157	2241	50	14126	1.63889	1	1	1
UP_KEYWORDS	Protein transport	53	1.95789	0.0877621	404121, 515866, 521829, 538501, 618785, 540982, 521864, 504449, 408003, 615954, 281546, 527854, 512427, 506198, 528100, 100126076, 618131, 540337, 538512, 518601, 534750, 282308, 520351, 531676, 507478, 529761, 768040, 509841, 529929, 535090, 526538, 533078, 511160, 504867, 614921, 532778, 529972, 282335, 509687, 505089, 515999, 538919, 539663, 515118, 614074, 517259, 515675, 517171, 614633, 5097…	2542	275	16137	1.22346	1	1	1
INTERPRO	IPR011011:Zinc finger, FYVE/PHD-type	24	0.88659	0.0877808	536671, 100337047, 519826, 512593, 513054, 538601, 536666, 513235, 353354, 519422, 785776, 532483, 782309, 519030, 614406, 530411, 532986, 509799, 506884, 507057, 508442, 511446, 515978, 508141	2397	110	15263	1.38928	1	1	1
UP_KEYWORDS	Antibiotic	10	0.369413	0.0879293	512242, 280844, 280734, 282209, 282305, 282167, 282165, 317651, 282164, 785417	2542	35	16137	1.81376	1	1	1
UP_KEYWORDS	Magnesium	44	1.62542	0.0882246	286880, 540303, 522917, 517345, 616242, 767819, 539978, 539417, 781044, 533630, 614103, 514296, 540329, 614688, 506308, 514293, 528204, 505369, 280832, 281402, 281565, 280891, 509246, 282099, 515999, 327669, 614392, 538579, 618059, 100126049, 519217, 615264, 522863, 617720, 616931, 540516, 505648, 280701, 508724, 281235, 281653, 529660, 782472, 281790	2542	223	16137	1.25255	1	1	1
GOTERM_MF_DIRECT	GO:0030276~clathrin binding	9	0.332471	0.088372	614406, 787880, 281940, 539867, 536666, 506884, 529849, 532273, 515978	1883	30	11928	1.90037	1	1	1
GOTERM_MF_DIRECT	GO:0000166~nucleotide binding	52	1.92095	0.0886424	537016, 614783, 614103, 618226, 100298738, 504217, 508615, 524787, 534017, 100125222, 507120, 538794, 782887, 518844, 512142, 539249, 281817, 338446, 539286, 527938, 532293, 504640, 504520, 529442, 510317, 511449, 510878, 512330, 512694, 511286, 513787, 514951, 784438, 504506, 534315, 281363, 511512, 509591, 535340, 514102, 534293, 512680, 513692, 540311, 534576, 785457, 505749, 508825, 100138139…	1883	269	11928	1.22453	1	1	1
KEGG_PATHWAY	bta03320:PPAR signaling pathway	17	0.628001	0.0897789	515577, 513787, 538702, 537161, 537062, 516085, 505968, 280924, 505987, 281758, 280843, 614508, 281368, 508324, 281992, 281052, 514969	1055	69	6425	1.50045	1	0.950991	0.934365
INTERPRO	IPR002347:Glucose/ribitol dehydrogenase	14	0.517178	0.0905062	510264, 534090, 617037, 505949, 353107, 281449, 533836, 281448, 789567, 505995, 282434, 508455, 282652, 618192	2397	56	15263	1.59189	1	1	1
GOTERM_BP_DIRECT	GO:0009314~response to radiation	6	0.221648	0.0915979	511077, 280832, 615352, 504926, 282370, 504282	1991	16	12711	2.39409	1	1	1
GOTERM_BP_DIRECT	GO:0030521~androgen receptor signaling pathway	6	0.221648	0.0915979	505228, 541303, 504613, 529109, 613879, 508535	1991	16	12711	2.39409	1	1	1
GOTERM_BP_DIRECT	GO:0006882~cellular zinc ion homeostasis	6	0.221648	0.0915979	508193, 515437, 511782, 508169, 613320, 540716	1991	16	12711	2.39409	1	1	1
UP_KEYWORDS	Nuclease	17	0.628001	0.0923729	540139, 783225, 616242, 538820, 616089, 777597, 783907, 540516, 540969, 614118, 529922, 280930, 282217, 512886, 282099, 281990, 505571	2542	72	16137	1.49887	1	1	1
GOTERM_BP_DIRECT	GO:0034976~response to endoplasmic reticulum stress	12	0.443295	0.0944717	538465, 530547, 282308, 509292, 100125317, 509107, 286797, 282139, 506157, 541236, 777788, 520833	1991	46	12711	1.66545	1	1	1
GOTERM_CC_DIRECT	GO:0005813~centrosome	57	2.10565	0.0950822	538501, 617179, 532883, 614342, 782916, 529507, 533251, 614348, 511619, 281302, 513678, 515978, 509064, 518806, 510769, 513594, 514440, 540574, 540134, 510124, 513235, 511056, 515499, 614056, 520620, 526529, 533980, 782605, 505849, 505775, 504364, 505335, 507478, 520277, 282463, 504282, 513985, 767819, 615133, 539251, 615378, 785690, 515758, 326577, 781376, 523998, 445364, 507607, 506715, 539143,…	2241	298	14126	1.20569	1	1	1
INTERPRO	IPR000742:Epidermal growth factor-like domain	36	1.32989	0.0954203	407179, 539136, 517845, 513841, 523645, 518850, 533672, 536162, 280737, 281529, 281428, 525795, 523793, 504854, 524622, 508215, 534512, 513936, 537808, 508251, 784605, 781953, 536775, 100048949, 522921, 538194, 615688, 281913, 280789, 281117, 280985, 540041, 282123, 506387, 540262, 100295476	2397	179	15263	1.28062	1	1	1
KEGG_PATHWAY	bta04916:Melanogenesis	22	0.812708	0.0965624	515303, 513105, 538536, 614312, 533199, 520404, 524255, 280832, 508008, 445417, 282325, 281137, 521364, 520277, 281298, 281750, 505075, 281791, 782690, 511308, 281790, 541140	1055	96	6425	1.39564	1	0.986316	0.969073
GOTERM_CC_DIRECT	GO:0000790~nuclear chromatin	29	1.0713	0.096877	540425, 535254, 537652, 540444, 515389, 615335, 539431, 534142, 504535, 532997, 530411, 280675, 281542, 522884, 505585, 514626, 512427, 511654, 506293, 514749, 537167, 513235, 521378, 788329, 506900, 533977, 613618, 616090, 510538	2241	138	14126	1.32464	1	1	1
GOTERM_BP_DIRECT	GO:0010575~positive regulation of vascular endothelial growth factor production	7	0.258589	0.0974496	521681, 535597, 509107, 529760, 533264, 281814, 788717	1991	21	12711	2.12808	1	1	1
GOTERM_BP_DIRECT	GO:0006506~GPI anchor biosynthetic process	7	0.258589	0.0974496	100139601, 507080, 506566, 540520, 525407, 525095, 534097	1991	21	12711	2.12808	1	1	1
SMART	SM00398:HMG	11	0.406354	0.0976658	282082, 515303, 768313, 513719, 507723, 613729, 497012, 540444, 539195, 540681, 782690	1192	43	7977	1.71194	1	1	1
UP_KEYWORDS	Myristate	18	0.664943	0.0977866	286880, 517345, 518601, 504926, 767906, 508903, 280943, 615934, 522791, 281940, 534217, 281653, 529660, 282124, 511349, 509772, 538936, 281790	2542	78	16137	1.46496	1	1	1
GOTERM_BP_DIRECT	GO:0006310~DNA recombination	8	0.29553	0.0996985	527312, 510132, 511048, 615133, 613729, 513213, 540444, 100124507	1991	26	12711	1.96438	1	1	1

## Sheet: 15up
Category	Term	Count	%	PValue	Genes	List Total	Pop Hits	Pop Total	Fold Enrichment	Bonferroni	Benjamini	FDR
SMART	SM00427:H2B	16	0.59106	2.27964e-08	519935, 617043, 519934, 537985, 616776, 523702, 526915, 614958, 520120, 787269, 525433, 522960, 512612, 505183, 528342, 526064	1192	22	7977	4.86699	1.20136e-05	1.20137e-05	1.20137e-05
INTERPRO	IPR000558:Histone H2B	16	0.59106	4.71254e-08	519935, 617043, 519934, 537985, 616776, 523702, 526915, 614958, 520120, 787269, 525433, 522960, 512612, 505183, 528342, 526064	2397	22	15263	4.63094	0.000141885	0.000141895	0.000141895
GOTERM_CC_DIRECT	GO:0000788~nuclear nucleosome	15	0.554119	1.20273e-06	519935, 617043, 519934, 616776, 523702, 526915, 614958, 520120, 787269, 525433, 522960, 512612, 505183, 528342, 526064	2241	23	14126	4.11094	0.000866791	0.000867166	0.000867166
UP_KEYWORDS	Chromosome	49	1.81012	5.77866e-06	513642, 539195, 782916, 615953, 526915, 507723, 281423, 613729, 525433, 522960, 510809, 280691, 505183, 528342, 514564, 519935, 617043, 519934, 537985, 506900, 529922, 787269, 512612, 510194, 767819, 615133, 540444, 538921, 523702, 616028, 527312, 615527, 614958, 520120, 508039, 511676, 282370, 526064, 537167, 513971, 616776, 528606, 514062, 523047, 613618, 534249, 511225, 509275, 511901	2542	162	16137	1.92012	0.00236645	0.00236925	0.00236347
UP_SEQ_FEATURE	chain:Histone H2B type 1-N	10	0.369413	8.86495e-06	519935, 614958, 519934, 537985, 520120, 525433, 787269, 616776, 520044, 505183	909	12	5701	5.22644	0.0171382	0.00864776	0.00864776
UP_SEQ_FEATURE	chain:Histone H2B type 1	10	0.369413	8.86495e-06	519935, 614958, 519934, 537985, 520120, 525433, 787269, 616776, 520044, 505183	909	12	5701	5.22644	0.0171382	0.00864776	0.00864776
KEGG_PATHWAY	bta05034:Alcoholism	46	1.6993	2.36451e-05	509084, 513340, 513105, 523702, 533199, 526915, 614206, 617828, 614958, 520120, 509107, 525433, 522960, 281125, 617908, 537804, 280691, 505183, 528342, 618181, 541140, 526064, 537167, 519935, 617043, 618470, 407223, 519934, 537985, 614376, 616776, 280707, 338445, 520404, 505824, 506900, 613618, 787269, 520277, 510654, 529760, 281791, 512612, 100125276, 281790, 281293	1055	151	6425	1.85525	0.00673976	0.00676249	0.00664427
INTERPRO	IPR007125:Histone core	19	0.701884	5.25769e-05	537167, 519935, 617043, 519934, 537985, 616776, 523702, 526915, 506900, 614958, 520120, 613618, 787269, 525433, 522960, 512612, 505183, 528342, 526064	2397	44	15263	2.74962	0.146418	0.0791546	0.0791546
UP_KEYWORDS	DNA replication	21	0.775767	8.45108e-05	514793, 517812, 513523, 616242, 518653, 100299171, 515499, 615553, 100124507, 523427, 614688, 616799, 540969, 507507, 504535, 281302, 504367, 512427, 539924, 281990, 537616	2542	53	16137	2.51531	0.0340574	0.0115498	0.0115216
UP_KEYWORDS	Nucleosome core	21	0.775767	8.45108e-05	537167, 519935, 617043, 519934, 537985, 616776, 523702, 526915, 506900, 614958, 281423, 520120, 613618, 787269, 525433, 522960, 280691, 512612, 505183, 528342, 526064	2542	53	16137	2.51531	0.0340574	0.0115498	0.0115216
INTERPRO	IPR009072:Histone-fold	25	0.923532	0.000161878	513065, 523702, 526915, 614227, 614958, 520120, 525433, 522960, 510942, 280691, 505183, 528342, 526064, 537167, 519935, 617043, 519934, 537985, 618133, 616776, 513195, 506900, 613618, 787269, 512612	2397	72	15263	2.21095	0.385813	0.162472	0.162472
KEGG_PATHWAY	bta01100:Metabolic pathways	232	8.57037	0.000166154	513684, 515067, 537654, 537533, 513565, 616562, 531552, 515186, 613610, 540705, 507327, 507688, 789315, 536316, 510842, 282276, 493989, 100336736, 618055, 511498, 535126, 281618, 789567, 526535, 507314, 282147, 789324, 514759, 512459, 539837, 282384, 281293, 512375, 514793, 540002, 514554, 534247, 537070, 338038, 353107, 280759, 100300550, 504511, 510749, 282019, 282139, 531644, 280871, 541220, 2…	1055	1152	6425	1.22647	0.0464124	0.02376	0.0233447
GOTERM_BP_DIRECT	GO:0006334~nucleosome assembly	23	0.849649	0.000172718	537167, 519935, 510194, 617043, 519934, 617179, 513971, 616776, 523702, 526915, 614958, 504535, 520120, 787269, 525433, 522960, 511654, 512612, 505183, 509275, 528342, 526064, 511901	1991	64	12711	2.29433	0.514652	0.722826	0.722826
GOTERM_BP_DIRECT	GO:0006281~DNA repair	32	1.18212	0.0004823	513600, 511048, 615133, 519422, 504647, 527312, 528960, 504535, 525496, 530411, 522442, 524787, 507169, 513678, 282370, 510164, 514440, 783611, 538733, 519217, 518502, 513213, 618398, 615264, 788824, 526824, 613423, 529922, 508127, 534249, 515845, 326588	1991	109	12711	1.87427	0.8672	1	1
GOTERM_MF_DIRECT	GO:0003677~DNA binding	120	4.43295	0.00060664	286764, 512079, 535632, 534148, 539790, 782916, 526915, 505702, 614936, 507723, 509107, 525433, 506114, 522960, 540272, 508378, 536316, 519935, 519934, 519016, 359716, 522721, 338446, 506900, 618849, 507314, 787269, 777788, 512612, 510194, 514793, 513065, 618320, 767618, 783907, 616028, 527829, 614915, 520120, 508556, 534913, 100297981, 526064, 517812, 512885, 618398, 539020, 616776, 785776, 5130…	1883	571	11928	1.33126	0.550851	0.650938	0.650938
KEGG_PATHWAY	bta05322:Systemic lupus erythematosus	34	1.256	0.000712294	523702, 526915, 525727, 614206, 614958, 506214, 526766, 520120, 282535, 525433, 522960, 617908, 282530, 537804, 280691, 505183, 528342, 526064, 537167, 519935, 282490, 617043, 519934, 537985, 614376, 616776, 507749, 613304, 506900, 280943, 281237, 613618, 787269, 512612	1055	116	6425	1.78501	0.184365	0.0679054	0.0667182
INTERPRO	IPR000086:NUDIX hydrolase domain	12	0.443295	0.000728354	525496, 614183, 100126049, 508029, 504993, 785611, 617720, 100126047, 616931, 513051, 504826, 514293	2397	25	15263	3.05642	0.888516	0.548268	0.548268
UP_KEYWORDS	Helicase	20	0.738825	0.000785911	517812, 515145, 511048, 783057, 529929, 767607, 782916, 788824, 540969, 510093, 507507, 529922, 281302, 504367, 524787, 520046, 539924, 540191, 100337502, 506293	2542	57	16137	2.22742	0.275556	0.0805559	0.0803594
INTERPRO	IPR015797:NUDIX hydrolase domain-like	12	0.443295	0.00108479	525496, 614183, 100126049, 508029, 504993, 785611, 617720, 100126047, 616931, 513051, 504826, 514293	2397	26	15263	2.93887	0.961921	0.653262	0.653262
KEGG_PATHWAY	bta03030:DNA replication	14	0.517178	0.00131711	514793, 517812, 616242, 518653, 515499, 100124507, 785457, 540969, 504844, 281302, 504367, 539924, 281990, 537616	1055	33	6425	2.58366	0.314044	0.0941735	0.0925271
GOTERM_BP_DIRECT	GO:0010332~response to gamma radiation	10	0.369413	0.00179776	511077, 515105, 615392, 540404, 281542, 518897, 504926, 615335, 515845, 539431	1991	20	12711	3.19211	0.999463	1	1
GOTERM_MF_DIRECT	GO:0003678~DNA helicase activity	7	0.258589	0.00180817	529922, 517812, 281302, 504367, 505992, 539924, 540969	1883	10	11928	4.4342	0.908107	0.650938	0.650938
GOTERM_MF_DIRECT	GO:0003684~damaged DNA binding	17	0.628001	0.00202235	515105, 541218, 510132, 518502, 515499, 540444, 615335, 511381, 616986, 524274, 616905, 504844, 281542, 530189, 533115, 281990, 326588	1883	48	11928	2.24349	0.93076	0.650938	0.650938
UP_SEQ_FEATURE	cross-link:Glycyl lysine isopeptide (Lys-Gly) (interchain with G-Cter in ubiquitin)	25	0.923532	0.00226857	510075, 515067, 615199, 282714, 614958, 520120, 281542, 525433, 506551, 520044, 505183, 507270, 519935, 287023, 519934, 540657, 537985, 513895, 515499, 616776, 613618, 787269, 520277, 511349, 326588	909	84	5701	1.86659	0.98807	1	1
KEGG_PATHWAY	bta00270:Cysteine and methionine metabolism	14	0.517178	0.00246437	782545, 516783, 514346, 353354, 359716, 615950, 533481, 280946, 509519, 532836, 281119, 281206, 508158, 497025	1055	35	6425	2.43602	0.506228	0.140962	0.138498
GOTERM_MF_DIRECT	GO:0003697~single-stranded DNA binding	19	0.701884	0.00269938	287023, 517812, 513500, 540444, 618398, 534148, 613474, 529507, 530184, 517053, 524274, 504844, 509602, 533115, 510796, 539924, 527595, 506293, 514749	1883	58	11928	2.07512	0.971711	0.650938	0.650938
GOTERM_MF_DIRECT	GO:0003690~double-stranded DNA binding	16	0.59106	0.00276286	515105, 540444, 618398, 618239, 615335, 529507, 539431, 517053, 617943, 613725, 509602, 281542, 613729, 505585, 506293, 514749	1883	45	11928	2.25229	0.973989	0.650938	0.650938
GOTERM_MF_DIRECT	GO:0000400~four-way junction DNA binding	8	0.29553	0.00296105	613729, 533115, 540444, 618398, 534353, 529507, 539431, 514749	1883	14	11928	3.61976	0.979988	0.650938	0.650938
INTERPRO	IPR020084:NUDIX hydrolase, conserved site	7	0.258589	0.00336154	525496, 614183, 504993, 785611, 617720, 100126047, 616931	2397	11	15263	4.05207	0.99996	1	1
GOTERM_BP_DIRECT	GO:0050995~negative regulation of lipid catabolic process	6	0.221648	0.00345794	280943, 540404, 527051, 513558, 280829, 540109	1991	8	12711	4.78817	0.999999	1	1
SMART	SM00092:RNAse_Pc	8	0.29553	0.00347587	783426, 280930, 100140137, 783225, 506302, 616089, 777597, 783907	1192	15	7977	3.56913	0.840382	0.915892	0.915892
KEGG_PATHWAY	bta03410:Base excision repair	13	0.480236	0.00438536	616242, 286764, 518653, 515499, 100124507, 785457, 614688, 511381, 618306, 513051, 616905, 281990, 537616	1055	33	6425	2.39911	0.715486	0.194842	0.191435
INTERPRO	IPR023412:Ribonuclease A-domain	8	0.29553	0.00466972	783426, 280930, 100140137, 783225, 506302, 616089, 777597, 783907	2397	15	15263	3.39602	0.999999	1	1
INTERPRO	IPR001427:Ribonuclease A	8	0.29553	0.00466972	783426, 280930, 100140137, 783225, 506302, 616089, 777597, 783907	2397	15	15263	3.39602	0.999999	1	1
KEGG_PATHWAY	bta00100:Steroid biosynthesis	9	0.332471	0.00476885	525154, 515569, 526535, 504287, 541302, 504481, 514745, 282384, 505060	1055	18	6425	3.04502	0.745169	0.194842	0.191435
UP_KEYWORDS	DNA damage	34	1.256	0.00494975	616242, 511048, 286764, 615133, 513642, 613474, 529507, 511381, 616986, 614688, 540969, 527312, 504535, 530411, 508039, 524787, 282370, 514749, 540698, 510164, 538512, 519217, 513213, 615264, 515499, 100124507, 613423, 504517, 507507, 529922, 530189, 534249, 533115, 326588	2542	134	16137	1.61072	0.869246	0.377758	0.376837
GOTERM_BP_DIRECT	GO:0006270~DNA replication initiation	9	0.332471	0.00531478	514793, 517812, 281302, 540574, 504367, 515301, 539924, 527595, 616799	1991	19	12711	3.02411	1	1	1
UP_KEYWORDS	Steroid metabolism	12	0.443295	0.00572808	282604, 513533, 281157, 282422, 282652, 511899, 514745, 280815, 534440, 282384, 505060, 514293	2542	31	16137	2.45735	0.905131	0.377758	0.376837
GOTERM_MF_DIRECT	GO:0001104~RNA polymerase II transcription cofactor activity	12	0.443295	0.00580123	505228, 541303, 613736, 504613, 529109, 613879, 540695, 511672, 506331, 614276, 338446, 538870	1883	31	11928	2.45209	0.999535	1	1
UP_KEYWORDS	DNA repair	31	1.14518	0.00644953	616242, 511048, 286764, 615133, 613474, 529507, 511381, 616986, 614688, 540969, 527312, 504535, 530411, 508039, 524787, 282370, 514749, 510164, 519217, 513213, 615264, 515499, 100124507, 613423, 504517, 507507, 529922, 530189, 534249, 533115, 326588	2542	121	16137	1.62639	0.929551	0.377758	0.376837
KEGG_PATHWAY	bta01130:Biosynthesis of antibiotics	47	1.73624	0.00657929	509481, 540303, 515067, 518752, 515663, 533630, 515263, 280719, 614302, 613610, 514293, 280759, 510949, 504511, 525154, 506459, 281206, 615606, 505323, 281643, 507688, 281565, 282873, 505060, 281480, 327669, 516783, 514346, 535325, 281618, 520865, 534594, 514185, 505648, 533481, 505968, 509519, 281779, 281613, 526535, 504584, 789324, 281235, 508324, 504481, 539539, 282384	1055	197	6425	1.45296	0.84861	0.23521	0.231098
GOTERM_BP_DIRECT	GO:0055089~fatty acid homeostasis	6	0.221648	0.00678064	281206, 541236, 497202, 281990, 280829, 282609	1991	9	12711	4.25615	1	1	1
COG_ONTOLOGY	Lipid metabolism	16	0.59106	0.0073457	515577, 511251, 782973, 535126, 511222, 787986, 537161, 505928, 614302, 508916, 505968, 534616, 614508, 511425, 513504, 535804	209	56	1489	2.03554	0.244342	0.271791	0.271791
UP_KEYWORDS	Transferase	192	7.09272	0.00758232	535197, 286883, 541596, 286764, 537533, 515186, 404164, 613854, 530855, 614538, 615868, 281225, 509227, 510842, 536316, 497025, 539825, 513678, 282276, 493989, 504290, 533729, 539709, 782887, 618055, 100125774, 407147, 614251, 539329, 616277, 535126, 540652, 319141, 520388, 359716, 537380, 615978, 281613, 526376, 281217, 504287, 508127, 789324, 508246, 509696, 517909, 281692, 541595, 511644, 5398…	2542	1032	16137	1.18105	0.955869	0.388594	0.387646
KEGG_PATHWAY	bta04141:Protein processing in endoplasmic reticulum	39	1.44071	0.00869895	404121, 512276, 515028, 539754, 616187, 539835, 541236, 520833, 613676, 525256, 614538, 281546, 505941, 506316, 767980, 529312, 504474, 509107, 505089, 515999, 538938, 541040, 286770, 781454, 614471, 100125317, 338067, 519058, 537380, 281718, 517171, 514361, 767874, 613855, 506107, 530189, 512757, 777788, 511649	1055	159	6425	1.49379	0.917815	0.276433	0.271601
UP_KEYWORDS	DNA recombination	10	0.369413	0.0108824	527312, 511048, 534249, 615133, 513213, 540444, 618239, 100124507, 529507, 514749	2542	25	16137	2.53926	0.988737	0.446177	0.445089
UP_KEYWORDS	Cholesterol metabolism	10	0.369413	0.0108824	282604, 513533, 281157, 511899, 514745, 280815, 534440, 282384, 505060, 514293	2542	25	16137	2.53926	0.988737	0.446177	0.445089
GOTERM_CC_DIRECT	GO:0000784~nuclear chromosome, telomeric region	21	0.775767	0.0113036	537167, 100125940, 517812, 513523, 616242, 286764, 510132, 515499, 613474, 788824, 529507, 540969, 539099, 504844, 532997, 281302, 533115, 280691, 539924, 281990, 514749	2241	75	14126	1.76496	0.999724	1	1
SMART	SM00484:XPGI	4	0.147765	0.0118001	506390, 785690, 616242, 509602	1192	4	7977	6.69211	0.99808	1	1
SMART	SM00485:XPGN	4	0.147765	0.0118001	506390, 785690, 616242, 509602	1192	4	7977	6.69211	0.99808	1	1
SMART	SM00279:HhH2	4	0.147765	0.0118001	506390, 785690, 616242, 509602	1192	4	7977	6.69211	0.99808	1	1
GOTERM_BP_DIRECT	GO:0002227~innate immune response in mucosa	6	0.221648	0.0118268	537985, 787269, 522960, 616776, 505183, 280824	1991	10	12711	3.83054	1	1	1
GOTERM_CC_DIRECT	GO:0005654~nucleoplasm	227	8.38567	0.0119357	286880, 100125940, 537652, 514777, 515741, 286767, 519422, 782916, 613610, 534142, 540705, 445424, 445423, 614936, 532997, 508535, 522960, 540272, 513678, 515978, 509064, 510164, 541229, 540254, 515056, 522721, 530230, 281618, 534273, 787269, 540021, 282142, 538509, 540380, 514793, 541218, 511168, 510991, 613396, 615335, 785404, 353107, 614921, 504506, 534916, 504511, 508319, 515080, 528487, 5072…	2241	1244	14126	1.15023	0.999826	1	1
KEGG_PATHWAY	bta05203:Viral carcinogenesis	45	1.66236	0.0119586	513105, 523702, 614688, 533251, 526915, 510093, 614206, 614958, 520120, 534712, 509107, 281542, 525433, 504531, 522960, 617908, 280691, 513678, 517837, 505183, 528342, 100297981, 541140, 526064, 513497, 519935, 617043, 407223, 515712, 521939, 408016, 537201, 519934, 537985, 519217, 782684, 519018, 767904, 614376, 616776, 510618, 282308, 787269, 510654, 512612	1055	193	6425	1.41996	0.96796	0.342017	0.336037
UP_SEQ_FEATURE	binding site:NADP	6	0.221648	0.0126833	327669, 282604, 533836, 534628, 505167, 281235	909	10	5701	3.76304	1	1	1
GOTERM_BP_DIRECT	GO:0007628~adult walking behavior	11	0.406354	0.0128647	100140108, 286772, 537578, 281125, 281783, 505694, 281296, 617714, 514394, 504370, 614976	1991	30	12711	2.34088	1	1	1
GOTERM_BP_DIRECT	GO:0007265~Ras protein signal transduction	11	0.406354	0.0128647	281119, 513497, 518844, 533270, 534712, 519217, 281542, 514962, 519422, 514735, 541140	1991	30	12711	2.34088	1	1	1
GOTERM_BP_DIRECT	GO:0006955~immune response	44	1.62542	0.0130697	781942, 617374, 516256, 407111, 523429, 505716, 407098, 280734, 529757, 282536, 281247, 506214, 282535, 281248, 353110, 282530, 535328, 510967, 506097, 529196, 282490, 515712, 497021, 782684, 781990, 100125916, 539760, 280827, 507749, 613667, 280943, 529405, 524354, 281734, 505676, 281237, 281212, 282488, 512514, 782274, 783660, 514735, 510458, 281052	1991	197	12711	1.42592	1	1	1
GOTERM_CC_DIRECT	GO:0005789~endoplasmic reticulum membrane	72	2.65977	0.0133138	509184, 404121, 507080, 521829, 281190, 541236, 517962, 613575, 281546, 525154, 509819, 529312, 508535, 506157, 509546, 493989, 506198, 535704, 528100, 519739, 505060, 511614, 517797, 614774, 614775, 514361, 280924, 504842, 505735, 100139601, 789567, 531676, 504287, 504481, 529761, 539837, 511649, 507076, 539339, 540520, 100125926, 525407, 523902, 534440, 514394, 508949, 407098, 528204, 508319, 5…	2241	348	14126	1.30416	0.999936	1	1
GOTERM_BP_DIRECT	GO:0006287~base-excision repair, gap-filling	4	0.147765	0.0135318	533090, 785457, 281990, 614688	1991	4	12711	6.38423	1	1	1
INTERPRO	IPR015097:Lung surfactant protein D coiled-coil trimerisation	4	0.147765	0.0136396	431784, 282072, 281068, 415114	2397	4	15263	6.36754	1	1	1
INTERPRO	IPR006085:XPG N-terminal	4	0.147765	0.0136396	506390, 785690, 616242, 509602	2397	4	15263	6.36754	1	1	1
INTERPRO	IPR008918:Helix-hairpin-helix motif, class 2	4	0.147765	0.0136396	506390, 785690, 616242, 509602	2397	4	15263	6.36754	1	1	1
INTERPRO	IPR020045:5'-3' exonuclease, C-terminal domain	4	0.147765	0.0136396	506390, 785690, 616242, 509602	2397	4	15263	6.36754	1	1	1
INTERPRO	IPR006084:XPG/Rad2 endonuclease	4	0.147765	0.0136396	506390, 785690, 616242, 509602	2397	4	15263	6.36754	1	1	1
INTERPRO	IPR006086:XPG-I domain	4	0.147765	0.0136396	506390, 785690, 616242, 509602	2397	4	15263	6.36754	1	1	1
GOTERM_MF_DIRECT	GO:0070182~DNA polymerase binding	4	0.147765	0.0138361	522442, 515499, 515845, 514749	1883	4	11928	6.33457	1	1	1
GOTERM_BP_DIRECT	GO:0010225~response to UV-C	5	0.184706	0.0140844	614915, 509602, 504926, 534353, 511779	1991	7	12711	4.56016	1	1	1
GOTERM_BP_DIRECT	GO:0006974~cellular response to DNA damage stimulus	28	1.03436	0.0142276	538960, 615392, 513500, 286764, 615352, 614688, 539431, 508039, 522884, 524787, 525698, 539924, 540191, 527595, 514749, 540698, 511077, 510164, 538512, 539020, 100138350, 507507, 532528, 529922, 615934, 523047, 515928, 504282	1991	113	12711	1.58193	1	1	1
GOTERM_MF_DIRECT	GO:0004872~receptor activity	21	0.775767	0.014334	514036, 541303, 100125775, 511251, 615496, 787986, 507718, 505228, 100140801, 504613, 505941, 529109, 613879, 281489, 281534, 513769, 281992, 515911, 507075, 517759, 497018	1883	77	11928	1.72761	1	1	1
UP_KEYWORDS	Sterol metabolism	10	0.369413	0.0143653	282604, 513533, 281157, 511899, 514745, 280815, 534440, 282384, 505060, 514293	2542	26	16137	2.4416	0.997348	0.53155	0.530253
GOTERM_BP_DIRECT	GO:0043507~positive regulation of JUN kinase activity	9	0.332471	0.014556	280943, 512593, 281137, 538536, 614312, 537380, 511779, 533729, 326588	1991	22	12711	2.61173	1	1	1
GOTERM_CC_DIRECT	GO:0005657~replication fork	7	0.258589	0.0150183	281119, 514440, 530411, 281542, 539020, 513678, 529507	2241	14	14126	3.15172	0.999982	1	1
GOTERM_MF_DIRECT	GO:0008408~3'-5' exonuclease activity	8	0.29553	0.0154126	535340, 540139, 533090, 518502, 282099, 785457, 281990, 504647	1883	18	11928	2.81537	1	1	1
KEGG_PATHWAY	bta00280:Valine, leucine and isoleucine degradation	15	0.554119	0.0156155	508170, 782545, 782973, 512002, 511222, 281618, 614302, 280759, 505968, 281643, 280871, 327692, 508324, 513504, 535804	1055	47	6425	1.94363	0.988905	0.406004	0.398906
GOTERM_CC_DIRECT	GO:0000785~chromatin	17	0.628001	0.0160127	515105, 515652, 510267, 534247, 526616, 615335, 534322, 618226, 512161, 539431, 617904, 614915, 281542, 510809, 513678, 509563, 514749	2241	58	14126	1.84756	0.999991	1	1
UP_KEYWORDS	Endoplasmic reticulum	82	3.02918	0.0161459	404121, 512276, 540348, 507080, 521829, 281190, 541236, 517962, 767917, 519860, 613575, 280815, 532836, 614538, 281428, 281546, 509819, 506316, 529312, 506157, 281542, 509546, 282434, 511899, 513558, 493989, 528100, 533608, 505060, 511614, 286770, 515577, 540771, 534311, 614333, 518288, 614774, 353217, 613886, 280924, 504842, 505735, 789567, 531676, 504287, 529761, 282384, 614360, 540520, 525407,…	2542	410	16137	1.26963	0.998736	0.53155	0.530253
UP_KEYWORDS	Immunity	36	1.32989	0.0171677	540424, 508292, 510593, 540444, 613753, 505647, 282536, 280851, 281368, 506214, 526766, 505423, 282535, 526525, 613729, 281048, 282013, 282530, 509246, 512242, 282072, 282490, 515712, 782684, 100125916, 518321, 507749, 282305, 282325, 505676, 507314, 281534, 529660, 782472, 281054, 281297	2542	156	16137	1.46496	0.999175	0.53155	0.530253
UP_KEYWORDS	Cell cycle	49	1.81012	0.0181505	512478, 513642, 782916, 532483, 526884, 507723, 504535, 281302, 530411, 534579, 281542, 510809, 512427, 514564, 513277, 519217, 504517, 507507, 526376, 281577, 777788, 282142, 326588, 767819, 615133, 538921, 512850, 616028, 767820, 281402, 507226, 522980, 505200, 539924, 282099, 282370, 786629, 517812, 515350, 534497, 506715, 100137721, 510618, 523047, 506962, 533115, 511349, 281790, 541250	2542	227	16137	1.37031	0.999452	0.53155	0.530253
GOTERM_BP_DIRECT	GO:0050830~defense response to Gram-positive bacterium	15	0.554119	0.0185325	512242, 537985, 540444, 523887, 616776, 517002, 516133, 280943, 282305, 281534, 787269, 522960, 281297, 505183, 282164	1991	50	12711	1.91527	1	1	1
GOTERM_MF_DIRECT	GO:0000287~magnesium ion binding	37	1.36683	0.0186064	535197, 540303, 511124, 518632, 616242, 617253, 540322, 533630, 614103, 506308, 504826, 282857, 507945, 512943, 280891, 539825, 511716, 327669, 517953, 540876, 614392, 618059, 514787, 615264, 617324, 511190, 518121, 537380, 615820, 505945, 505648, 539263, 280701, 281235, 533115, 281790, 511449	1883	162	11928	1.44679	1	1	1
GOTERM_BP_DIRECT	GO:0000060~protein import into nucleus, translocation	9	0.332471	0.0193239	280943, 539379, 512330, 514793, 281237, 613320, 539020, 515363, 614921	1991	23	12711	2.49818	1	1	1
GOTERM_BP_DIRECT	GO:0071479~cellular response to ionizing radiation	9	0.332471	0.0193239	513497, 515118, 518502, 281542, 513642, 505992, 534148, 504647, 514749	1991	23	12711	2.49818	1	1	1
GOTERM_MF_DIRECT	GO:0008022~protein C-terminus binding	12	0.443295	0.0194308	613305, 281348, 505512, 529759, 513065, 529972, 281157, 533115, 282862, 515363, 540824, 514749	1883	36	11928	2.11152	1	1	1
UP_KEYWORDS	Acetylation	270	9.97414	0.0196949	286880, 532080, 281190, 515866, 286764, 541236, 531552, 521746, 613610, 613854, 526884, 505702, 508535, 527854, 281188, 280891, 533608, 533729, 513793, 513550, 510164, 540139, 511375, 534159, 540938, 518321, 281618, 509857, 616799, 445543, 506229, 767874, 532527, 281613, 506107, 533977, 768045, 787269, 281296, 282142, 617083, 281293, 510194, 510075, 511048, 535697, 617995, 533276, 511160, 614921,…	2542	1526	16137	1.1232	0.999713	0.538327	0.537014
GOTERM_BP_DIRECT	GO:0032508~DNA duplex unwinding	8	0.29553	0.0203217	517812, 281302, 510132, 511048, 100299171, 523427, 616799, 540969	1991	19	12711	2.6881	1	1	1
GOTERM_BP_DIRECT	GO:0009058~biosynthetic process	8	0.29553	0.0203217	516864, 319141, 526175, 539188, 504889, 533481, 505649, 514161	1991	19	12711	2.6881	1	1	1
GOTERM_BP_DIRECT	GO:0045840~positive regulation of mitotic nuclear division	7	0.258589	0.0204714	281137, 616028, 506066, 280829, 281240, 100295476, 614348	1991	15	12711	2.97931	1	1	1
SMART	SM00350:MCM	5	0.184706	0.0209513	517812, 281302, 504367, 539924, 507507	1192	8	7977	4.18257	0.999986	1	1
GOTERM_CC_DIRECT	GO:0005783~endoplasmic reticulum	92	3.3986	0.0222805	514971, 540820, 540347, 515866, 537698, 781188, 541236, 525901, 519860, 280859, 280815, 613800, 527214, 532836, 281428, 281546, 534616, 507327, 529312, 789315, 506157, 281542, 282434, 510842, 282113, 510686, 514889, 538938, 528100, 533608, 505060, 511614, 286770, 539247, 515577, 538794, 286772, 782368, 540771, 535126, 338042, 540937, 614333, 519058, 614774, 533264, 613886, 616748, 532527, 280963,…	2241	470	14126	1.23386	1	1	1
GOTERM_CC_DIRECT	GO:0005765~lysosomal membrane	39	1.44071	0.0224864	513684, 535156, 615199, 518974, 514554, 613396, 509820, 521864, 526538, 530164, 338038, 539395, 508949, 534560, 613505, 513917, 506214, 526668, 508215, 534017, 508774, 508373, 539663, 404134, 286772, 338089, 505949, 615149, 508903, 530325, 514919, 505554, 508327, 532600, 282147, 282346, 512534, 281790, 531539	2241	174	14126	1.41284	1	1	1
UP_KEYWORDS	Pyridoxal phosphate	15	0.554119	0.0230554	514346, 319141, 515186, 539188, 506308, 533481, 505649, 281206, 505323, 281643, 507688, 512459, 509643, 505472, 100336940	2542	51	16137	1.8671	0.99993	0.578108	0.576698
SMART	SM00308:LH2	6	0.221648	0.0233839	407169, 280843, 282139, 286820, 535192, 100337019	1192	12	7977	3.34606	0.999996	1	1
UP_KEYWORDS	Glycoprotein	205	7.57296	0.0239703	536203, 616443, 614821, 504854, 526766, 526525, 281068, 513558, 783571, 282276, 493989, 618055, 618298, 338044, 539284, 282709, 407142, 445543, 767874, 787269, 281298, 540262, 281296, 281054, 415114, 281052, 281053, 783907, 534488, 780878, 281728, 281964, 353351, 281048, 282132, 539924, 505043, 281283, 512242, 517812, 511034, 616776, 534497, 281718, 539387, 280985, 280741, 505156, 282488, 781184,…	2542	1142	16137	1.13955	0.999952	0.578108	0.576698
GOTERM_MF_DIRECT	GO:0042802~identical protein binding	31	1.14518	0.0245688	540347, 540982, 515186, 281728, 282857, 281348, 534616, 280930, 504535, 281206, 530411, 505323, 522980, 281542, 282356, 504652, 281565, 282652, 509246, 514749, 614493, 517259, 535424, 515499, 280829, 407142, 280943, 506107, 281577, 528834, 282488	1883	133	11928	1.47648	1	1	1
GOTERM_CC_DIRECT	GO:0000781~chromosome, telomeric region	10	0.369413	0.0246865	527312, 513600, 519217, 534249, 518897, 618398, 534148, 526824, 513678, 529507	2241	28	14126	2.25123	1	1	1
GOTERM_BP_DIRECT	GO:0006646~phosphatidylethanolamine biosynthetic process	5	0.184706	0.0247108	533229, 514865, 513787, 282139, 540705	1991	8	12711	3.99014	1	1	1
INTERPRO	IPR018216:Cathelicidin, conserved site	5	0.184706	0.0249485	515991, 282167, 282165, 317651, 282164	2397	8	15263	3.97971	1	1	1
INTERPRO	IPR001208:Mini-chromosome maintenance, DNA-dependent ATPase	5	0.184706	0.0249485	517812, 281302, 504367, 539924, 507507	2397	8	15263	3.97971	1	1	1
GOTERM_MF_DIRECT	GO:0005154~epidermal growth factor receptor binding	5	0.184706	0.0253783	520694, 518601, 522921, 100295476, 280737	1883	8	11928	3.95911	1	1	1
UP_KEYWORDS	ATP-binding	149	5.50425	0.0264087	535197, 286883, 536203, 539835, 537533, 531552, 782916, 529507, 614302, 530855, 282714, 508778, 281225, 509227, 527854, 539825, 513678, 533729, 515577, 509292, 100125774, 618059, 614251, 616277, 535126, 783057, 534311, 537380, 506746, 767874, 529922, 526376, 281217, 282147, 538109, 517909, 510796, 281692, 506063, 617083, 504282, 533270, 509084, 510075, 540404, 511048, 512531, 786852, 613676, 5107…	2542	810	16137	1.16775	0.999983	0.601531	0.600064
GOTERM_CC_DIRECT	GO:0005694~chromosome	13	0.480236	0.0264175	510194, 767819, 513642, 534148, 539195, 616028, 528606, 514062, 507723, 508039, 613729, 511225, 515928	2241	42	14126	1.95106	1	1	1
GOTERM_MF_DIRECT	GO:0015293~symporter activity	8	0.29553	0.0282138	505775, 407227, 338044, 282355, 512633, 539084, 326577, 615734	1883	20	11928	2.53383	1	1	1
GOTERM_CC_DIRECT	GO:0005719~nuclear euchromatin	8	0.29553	0.0289486	509591, 538733, 511048, 513971, 519422, 100138350, 782690, 509275	2241	20	14126	2.52137	1	1	1
GOTERM_CC_DIRECT	GO:0016363~nuclear matrix	16	0.59106	0.0292002	540643, 516952, 537578, 404149, 513213, 534148, 534247, 359716, 515363, 618226, 539431, 505802, 530411, 281542, 509599, 511446	2241	57	14126	1.76939	1	1	1
UP_SEQ_FEATURE	binding site:Substrate	34	1.256	0.0293963	509481, 540303, 518752, 616089, 783907, 515263, 514293, 505987, 281449, 280930, 281448, 282434, 508158, 282652, 281363, 281480, 327669, 540771, 513533, 534090, 777597, 522863, 534594, 515270, 505649, 280946, 505968, 509519, 533836, 100137722, 508724, 505554, 281235, 507130	909	150	5701	1.42159	1	1	1
GOTERM_MF_DIRECT	GO:0004540~ribonuclease activity	7	0.258589	0.0295214	783426, 100140137, 783225, 616089, 777597, 614870, 783907	1883	16	11928	2.77138	1	1	1
GOTERM_BP_DIRECT	GO:0006297~nucleotide-excision repair, DNA gap filling	4	0.147765	0.0298973	541218, 785457, 281990, 537616	1991	5	12711	5.10738	1	1	1
GOTERM_BP_DIRECT	GO:0003143~embryonic heart tube morphogenesis	4	0.147765	0.0298973	537376, 539547, 100125315, 615688	1991	5	12711	5.10738	1	1	1
GOTERM_BP_DIRECT	GO:0022417~protein maturation by protein folding	4	0.147765	0.0298973	281999, 100125317, 513889, 514361	1991	5	12711	5.10738	1	1	1
INTERPRO	IPR007369:Peptidase A22B, signal peptide peptidase	4	0.147765	0.030124	530325, 513917, 535156, 512534	2397	5	15263	5.09403	1	1	1
INTERPRO	IPR018525:Mini-chromosome maintenance, conserved site	4	0.147765	0.030124	517812, 281302, 504367, 539924	2397	5	15263	5.09403	1	1	1
INTERPRO	IPR018506:Cytochrome b5, heme-binding site	4	0.147765	0.030124	281110, 533608, 509837, 506370	2397	5	15263	5.09403	1	1	1
GOTERM_BP_DIRECT	GO:0000724~double-strand break repair via homologous recombination	15	0.554119	0.0302444	514094, 534148, 613474, 526824, 618226, 529507, 534353, 100140639, 507507, 785690, 504844, 534249, 505992, 505585, 514749	1991	53	12711	1.80686	1	1	1
GOTERM_MF_DIRECT	GO:0042500~aspartic endopeptidase activity, intramembrane cleaving	4	0.147765	0.0305388	530325, 513917, 535156, 512534	1883	5	11928	5.06766	1	1	1
GOTERM_CC_DIRECT	GO:0031428~box C/D snoRNP complex	4	0.147765	0.0309651	404165, 767931, 538548, 507155	2241	5	14126	5.04275	1	1	1
UP_SEQ_FEATURE	nucleotide phosphate-binding region:ATP	47	1.73624	0.0319217	282060, 522917, 286883, 513523, 536203, 515145, 511048, 538921, 529929, 782916, 529507, 505987, 530855, 281802, 282714, 505369, 280832, 281302, 508778, 281402, 527854, 524787, 504652, 520046, 509246, 539924, 540191, 282370, 533729, 514749, 517812, 538579, 519217, 513533, 535126, 767607, 522863, 534311, 534296, 100138998, 510618, 281217, 282325, 282147, 533115, 510796, 281692	909	222	5701	1.3278	1	1	1
UP_KEYWORDS	Nucleotide-binding	192	7.09272	0.0325871	535197, 286883, 536203, 539835, 537533, 512478, 531552, 782916, 529507, 614302, 506911, 530855, 282714, 507449, 508778, 281225, 509227, 527854, 539825, 513678, 541083, 533729, 515577, 509292, 100125774, 618059, 614251, 616277, 535126, 518601, 783057, 534311, 767906, 537380, 614017, 506746, 767874, 529922, 281613, 526376, 787781, 281217, 282147, 538109, 517909, 510796, 281692, 505370, 506063, 6170…	2542	1073	16137	1.13592	0.999999	0.703006	0.701291
KEGG_PATHWAY	bta00400:Phenylalanine, tyrosine and tryptophan biosynthesis	4	0.147765	0.0339377	782545, 281206, 510583, 533481	1055	5	6425	4.87204	0.999949	0.609958	0.599294
UP_KEYWORDS	Nucleotidyltransferase	12	0.443295	0.034293	518653, 281565, 529660, 536316, 782472, 522863, 281990, 537616, 504757, 616986, 614688, 514161	2542	39	16137	1.95328	0.999999	0.703006	0.701291
KEGG_PATHWAY	bta01200:Carbon metabolism	26	0.960473	0.0342949	509481, 540303, 508170, 515067, 497032, 511222, 533630, 515263, 280719, 614302, 613610, 506459, 281206, 507688, 280871, 282873, 541220, 281480, 327669, 516783, 514346, 539188, 505968, 504584, 327692, 281235	1055	106	6425	1.49379	0.999954	0.609958	0.599294
INTERPRO	IPR003131:Potassium channel tetramerisation-type BTB domain	13	0.480236	0.0348189	535990, 534070, 539714, 784587, 540768, 523858, 505879, 614912, 507911, 613649, 506324, 540492, 512402	2397	44	15263	1.88132	1	1	1
KEGG_PATHWAY	bta05014:Amyotrophic lateral sclerosis (ALS)	14	0.517178	0.0352271	404121, 286883, 408016, 515022, 537380, 280943, 281348, 281347, 281542, 512943, 537804, 510767, 510219, 618181	1055	47	6425	1.81406	0.999965	0.609958	0.599294
KEGG_PATHWAY	bta05332:Graft-versus-host disease	12	0.443295	0.0371167	280943, 282490, 515712, 506214, 281237, 282535, 782684, 282488, 282530, 767904, 407111, 525727	1055	38	6425	1.92317	0.99998	0.609958	0.599294
GOTERM_BP_DIRECT	GO:0006978~DNA damage response, signal transduction by p53 class mediator resulting in transcription of p21 class mediator	5	0.184706	0.0390549	515105, 281542, 615335, 532483, 540757	1991	9	12711	3.54679	1	1	1
GOTERM_BP_DIRECT	GO:0014850~response to muscle activity	5	0.184706	0.0390549	537376, 538954, 540153, 281814, 338446	1991	9	12711	3.54679	1	1	1
GOTERM_BP_DIRECT	GO:0043306~positive regulation of mast cell degranulation	5	0.184706	0.0390549	404154, 281247, 529760, 516133, 280824	1991	9	12711	3.54679	1	1	1
KEGG_PATHWAY	bta05166:HTLV-I infection	53	1.95789	0.0391965	518653, 541236, 518897, 614342, 540109, 533251, 509107, 281542, 282356, 507169, 531389, 504531, 513678, 537027, 782684, 515499, 767904, 282308, 508008, 445417, 521364, 281054, 537616, 281053, 614688, 525727, 506214, 282535, 281248, 534712, 282530, 783470, 100297981, 541140, 513497, 511077, 282490, 515712, 510185, 537201, 541168, 510465, 538536, 785457, 614312, 526824, 510618, 280943, 524255, 5050…	1055	251	6425	1.28595	0.999989	0.609958	0.599294
UP_KEYWORDS	Aminotransferase	7	0.258589	0.0393772	281206, 505323, 281643, 515186, 280719, 539188, 533481	2542	17	16137	2.61394	1	0.768792	0.766917
INTERPRO	IPR002937:Amine oxidase	5	0.184706	0.0394149	782545, 527211, 532997, 338445, 281293	2397	9	15263	3.53752	1	1	1
INTERPRO	IPR001894:Cathelicidin	5	0.184706	0.0394149	515991, 282167, 282165, 317651, 282164	2397	9	15263	3.53752	1	1	1
KEGG_PATHWAY	bta04612:Antigen processing and presentation	19	0.701884	0.0395087	510041, 282490, 539884, 515712, 539835, 782684, 613384, 767904, 509857, 525727, 407098, 767874, 280943, 506214, 282535, 281237, 508720, 282530, 100140174	1055	72	6425	1.6071	0.99999	0.609958	0.599294
KEGG_PATHWAY	bta05330:Allograft rejection	13	0.480236	0.0395122	282490, 515712, 782684, 767904, 407111, 525727, 280824, 280943, 506214, 282535, 281237, 282488, 282530	1055	43	6425	1.84118	0.99999	0.609958	0.599294
GOTERM_BP_DIRECT	GO:0001963~synaptic transmission, dopaminergic	6	0.221648	0.0402365	617828, 282857, 526221, 281125, 280707, 537043	1991	13	12711	2.94657	1	1	1
GOTERM_BP_DIRECT	GO:0006952~defense response	6	0.221648	0.0402365	618341, 515991, 508832, 613384, 282167, 317651	1991	13	12711	2.94657	1	1	1
GOTERM_BP_DIRECT	GO:0007099~centriole replication	6	0.221648	0.0402365	530449, 519217, 539106, 512933, 617312, 508100	1991	13	12711	2.94657	1	1	1
GOTERM_BP_DIRECT	GO:0006465~signal peptide processing	6	0.221648	0.0402365	504842, 530325, 513917, 535156, 512534, 767917	1991	13	12711	2.94657	1	1	1
KEGG_PATHWAY	bta04940:Type I diabetes mellitus	14	0.517178	0.0413224	282490, 515712, 782684, 767904, 280829, 407111, 525727, 280943, 506214, 282535, 281237, 282488, 282530, 512459	1055	48	6425	1.77626	0.999994	0.609958	0.599294
KEGG_PATHWAY	bta05217:Basal cell carcinoma	15	0.554119	0.0426544	515303, 538536, 510255, 614312, 504357, 524255, 511619, 508008, 445417, 521364, 281542, 539308, 505075, 782690, 511308	1055	53	6425	1.7236	0.999996	0.609958	0.599294
GOTERM_BP_DIRECT	GO:0006461~protein complex assembly	10	0.369413	0.0432075	526377, 282356, 512981, 514225, 613384, 539547, 535699, 614673, 540757, 530184	1991	31	12711	2.05943	1	1	1
UP_KEYWORDS	Methyltransferase	24	0.88659	0.0442391	618021, 540698, 782887, 513054, 618320, 520388, 353354, 359716, 785776, 616544, 533791, 515270, 613854, 281119, 523047, 360197, 531984, 281413, 508127, 507631, 497025, 515928, 511644, 504290	2542	102	16137	1.49368	1	0.824455	0.822444
GOTERM_BP_DIRECT	GO:0042149~cellular response to glucose starvation	8	0.29553	0.0450656	540404, 518632, 509107, 282356, 281542, 538954, 541236, 511758	1991	22	12711	2.32154	1	1	1
INTERPRO	IPR001214:SET domain	13	0.480236	0.0477456	514102, 782887, 513054, 618320, 528606, 785776, 514062, 511959, 523047, 507760, 515928, 540440, 540253	2397	46	15263	1.79952	1	1	1
SMART	SM01330:SM01330	5	0.184706	0.0491192	524255, 445417, 521364, 538536, 539308	1192	10	7977	3.34606	1	1	1
INTERPRO	IPR006689:Small GTPase superfamily, ARF/SAR type	9	0.332471	0.0501073	534329, 787781, 517345, 518601, 511349, 767906, 538936, 515999, 517171	2397	27	15263	2.12251	1	1	1
GOTERM_BP_DIRECT	GO:0043525~positive regulation of neuron apoptotic process	7	0.258589	0.0501646	538797, 509107, 281542, 526824, 777788, 541061, 505849	1991	18	12711	2.48276	1	1	1
GOTERM_CC_DIRECT	GO:0005777~peroxisome	16	0.59106	0.0507267	281092, 509481, 327669, 617078, 513533, 617037, 617720, 613498, 504826, 514293, 505968, 528646, 533105, 508324, 511716, 514969	2241	61	14126	1.65336	1	1	1
KEGG_PATHWAY	bta00640:Propanoate metabolism	9	0.332471	0.0508462	509519, 508170, 506459, 280871, 327692, 282873, 531552, 614302, 505968	1055	26	6425	2.10809	1	0.681368	0.669456
KEGG_PATHWAY	bta00260:Glycine, serine and threonine metabolism	12	0.443295	0.0524129	504764, 516783, 515067, 507688, 514346, 319141, 533630, 497025, 280719, 338445, 515270, 281293	1055	40	6425	1.82701	1	0.681368	0.669456
GOTERM_BP_DIRECT	GO:0070072~vacuolar proton-transporting V-type ATPase complex assembly	4	0.147765	0.0529076	513684, 518974, 515263, 338038	1991	6	12711	4.25615	1	1	1
GOTERM_BP_DIRECT	GO:0006975~DNA damage induced protein phosphorylation	4	0.147765	0.0529076	540876, 518897, 526824, 513678	1991	6	12711	4.25615	1	1	1
GOTERM_BP_DIRECT	GO:2000096~positive regulation of Wnt signaling pathway, planar cell polarity pathway	4	0.147765	0.0529076	540876, 618586, 516065, 521962	1991	6	12711	4.25615	1	1	1
UP_KEYWORDS	Mannose-binding	4	0.147765	0.05372	431784, 281068, 281297, 415114	2542	6	16137	4.2321	1	0.957618	0.955282
GOTERM_MF_DIRECT	GO:0004520~endodeoxyribonuclease activity	4	0.147765	0.0539896	529922, 509602, 529507, 514749	1883	6	11928	4.22305	1	1	1
GOTERM_CC_DIRECT	GO:0071458~integral component of cytoplasmic side of endoplasmic reticulum membrane	4	0.147765	0.0547065	530325, 513917, 535156, 512534	2241	6	14126	4.20229	1	1	1
GOTERM_CC_DIRECT	GO:0071556~integral component of lumenal side of endoplasmic reticulum membrane	4	0.147765	0.0547065	530325, 513917, 535156, 512534	2241	6	14126	4.20229	1	1	1
GOTERM_BP_DIRECT	GO:0000028~ribosomal small subunit assembly	6	0.221648	0.0547456	506229, 540965, 788861, 514336, 509115, 516063	1991	14	12711	2.7361	1	1	1
UP_SEQ_FEATURE	short sequence motif:DEAH box	4	0.147765	0.0552782	524787, 520046, 767607, 782916	909	6	5701	4.18115	1	1	1
INTERPRO	IPR001024:Lipoxygenase, LH2	6	0.221648	0.0553142	407169, 280843, 282139, 286820, 535192, 100337019	2397	14	15263	2.72895	1	1	1
INTERPRO	IPR025110:Domain of unknown function DUF4009	6	0.221648	0.0553142	511053, 506459, 513787, 282873, 531552, 537062	2397	14	15263	2.72895	1	1	1
GOTERM_MF_DIRECT	GO:0003723~RNA binding	50	1.84706	0.0557791	538548, 100139154, 527528, 615712, 508615, 511610, 100337502, 507120, 287023, 617640, 767908, 538512, 513031, 534353, 539760, 338446, 504962, 507478, 782132, 281492, 512694, 511286, 510075, 514951, 529929, 613474, 533310, 613630, 508907, 533791, 613305, 506018, 534315, 510469, 511676, 511512, 512326, 514586, 537320, 614870, 616454, 338067, 526867, 615644, 617943, 613304, 281119, 508825, 767931, 5…	1883	249	11928	1.272	1	1	1
GOTERM_CC_DIRECT	GO:0016592~mediator complex	10	0.369413	0.0558254	505228, 541303, 613736, 504613, 529109, 613879, 540695, 511672, 506331, 614276	2241	32	14126	1.96982	1	1	1
INTERPRO	IPR020845:AMP-binding, conserved site	8	0.29553	0.0570599	515577, 511053, 506459, 513787, 282873, 531552, 537161, 537062	2397	23	15263	2.2148	1	1	1
GOTERM_BP_DIRECT	GO:0019432~triglyceride biosynthetic process	5	0.184706	0.057207	537224, 497202, 282609, 511614, 519739	1991	10	12711	3.19211	1	1	1
INTERPRO	IPR000539:Frizzled protein	5	0.184706	0.0577118	524255, 445417, 521364, 538536, 539308	2397	10	15263	3.18377	1	1	1
UP_KEYWORDS	Phospholipid metabolism	8	0.29553	0.0578782	504236, 539795, 509819, 360197, 535126, 497202, 519860, 511614	2542	23	16137	2.20805	1	0.97134	0.968971
GOTERM_MF_DIRECT	GO:0003887~DNA-directed DNA polymerase activity	8	0.29553	0.0583651	514793, 541218, 533090, 518653, 785457, 281990, 537616, 614688	1883	23	11928	2.20333	1	1	1
GOTERM_CC_DIRECT	GO:0005758~mitochondrial intermembrane space	13	0.480236	0.0589675	540139, 616523, 616237, 615149, 524142, 524741, 521960, 510324, 288380, 513889, 511349, 510767, 510889	2241	47	14126	1.7435	1	1	1
GOTERM_BP_DIRECT	GO:0008625~extrinsic apoptotic signaling pathway via death domain receptors	9	0.332471	0.0600089	280943, 516256, 282488, 540873, 512514, 782274, 407111, 534251, 510093	1991	28	12711	2.05207	1	1	1
KEGG_PATHWAY	bta04110:Cell cycle	27	0.997414	0.0600503	514777, 513523, 540322, 515301, 518897, 614342, 281302, 534712, 281542, 534579, 539924, 513678, 517837, 282370, 513497, 511077, 540876, 407223, 521939, 517812, 537027, 519217, 515499, 519018, 526824, 510618, 504367	1055	117	6425	1.4054	1	0.746712	0.733657
SMART	SM00292:BRCT	6	0.221648	0.0604922	616905, 540574, 286764, 513213, 511676, 616986	1192	15	7977	2.67685	1	1	1
UP_KEYWORDS	Nucleus	324	11.969	0.0606537	516952, 532080, 286883, 535597, 541233, 286764, 541236, 286767, 617775, 511381, 445424, 505702, 445423, 508535, 525433, 613729, 522960, 506114, 509740, 782481, 510164, 509292, 538873, 540254, 515056, 538512, 518321, 616799, 538870, 534273, 506900, 529922, 282703, 504962, 533977, 507314, 787269, 532884, 777788, 282142, 538509, 510194, 514793, 511048, 511167, 767618, 783907, 615335, 617995, 616544,…	2542	1902	16137	1.08139	1	0.97134	0.968971
UP_SEQ_FEATURE	domain:C-type lectin	8	0.29553	0.0607274	431784, 282072, 280985, 281368, 536944, 281068, 281297, 415114	909	23	5701	2.18147	1	1	1
GOTERM_CC_DIRECT	GO:0000922~spindle pole	18	0.664943	0.0619397	781376, 538501, 515301, 512850, 614056, 539251, 533980, 523998, 506715, 530449, 507226, 618908, 520277, 506353, 513788, 517837, 541250, 506293	2241	73	14126	1.55427	1	1	1
INTERPRO	IPR023753:Pyridine nucleotide-disulphide oxidoreductase, FAD/NAD(P)-binding domain	14	0.517178	0.0627865	534041, 782545, 539073, 338445, 282604, 527211, 532997, 526535, 534217, 281188, 535768, 281293, 281480, 526295	2397	53	15263	1.68199	1	1	1
UP_KEYWORDS	Oxidoreductase	73	2.69671	0.0641283	514971, 540149, 497032, 511222, 281904, 613610, 614735, 534217, 282434, 287020, 526682, 533608, 505060, 510406, 516864, 511890, 327669, 511498, 541302, 518288, 281618, 520865, 338445, 280924, 505968, 280844, 504764, 521681, 789567, 507711, 526535, 282422, 281650, 505694, 282384, 494548, 281293, 534041, 509481, 286820, 281449, 281448, 508954, 282139, 509326, 505167, 282652, 514745, 281480, 782545,…	2542	385	16137	1.20368	1	0.97134	0.968971
GOTERM_MF_DIRECT	GO:0030374~ligand-dependent nuclear receptor transcription coactivator activity	10	0.369413	0.0646132	537266, 618849, 533977, 282325, 532997, 522345, 524645, 508530, 511512, 338446	1883	33	11928	1.91957	1	1	1
UP_KEYWORDS	Signal-anchor	26	0.960473	0.0649203	540424, 539795, 541217, 539417, 541236, 767917, 404164, 614735, 532659, 281368, 531644, 615929, 506551, 282276, 493989, 505283, 523294, 618055, 515771, 504842, 508903, 280943, 529405, 613919, 536944, 281151	2542	117	16137	1.4107	1	0.97134	0.968971
GOTERM_BP_DIRECT	GO:0019471~4-hydroxyproline metabolic process	3	0.110824	0.0658347	281999, 100125317, 514361	1991	3	12711	6.38423	1	1	1
GOTERM_BP_DIRECT	GO:0050863~regulation of T cell activation	3	0.110824	0.0658347	512027, 514735, 280824	1991	3	12711	6.38423	1	1	1
GOTERM_BP_DIRECT	GO:0090231~regulation of spindle checkpoint	3	0.110824	0.0658347	767819, 517022, 508100	1991	3	12711	6.38423	1	1	1
GOTERM_BP_DIRECT	GO:0031584~activation of phospholipase D activity	3	0.110824	0.0658347	327712, 517345, 518601	1991	3	12711	6.38423	1	1	1
GOTERM_BP_DIRECT	GO:0070542~response to fatty acid	3	0.110824	0.0658347	281052, 618180, 280924	1991	3	12711	6.38423	1	1	1
INTERPRO	IPR011615:p53, DNA-binding domain	3	0.110824	0.0661742	515105, 281542, 615335	2397	3	15263	6.36754	1	1	1
INTERPRO	IPR001613:Flavin amine oxidase	3	0.110824	0.0661742	782545, 338445, 281293	2397	3	15263	6.36754	1	1	1
INTERPRO	IPR019974:XPG conserved site	3	0.110824	0.0661742	506390, 616242, 509602	2397	3	15263	6.36754	1	1	1
INTERPRO	IPR010991:p53, tetramerisation domain	3	0.110824	0.0661742	515105, 281542, 615335	2397	3	15263	6.36754	1	1	1
INTERPRO	IPR018117:DNA methylase, C-5 cytosine-specific, active site	3	0.110824	0.0661742	281119, 353354, 359716	2397	3	15263	6.36754	1	1	1
INTERPRO	IPR002117:p53 tumour suppressor family	3	0.110824	0.0661742	515105, 281542, 615335	2397	3	15263	6.36754	1	1	1
UP_KEYWORDS	Coiled coil	366	13.5205	0.0663354	513684, 509184, 540027, 540820, 541233, 539835, 532883, 532881, 282714, 505941, 509747, 532997, 508535, 533600, 613729, 527854, 506114, 536316, 508530, 782481, 282276, 541122, 515978, 510041, 781953, 618056, 101904581, 540938, 527979, 530230, 618737, 533065, 532406, 533979, 506107, 532884, 782132, 538508, 281297, 505371, 540381, 538960, 511286, 513340, 617078, 538601, 535697, 540002, 535699, 5132…	2542	2164	16137	1.07367	1	0.97134	0.968971
GOTERM_MF_DIRECT	GO:0003987~acetate-CoA ligase activity	3	0.110824	0.066805	506459, 282873, 531552	1883	3	11928	6.33457	1	1	1
GOTERM_MF_DIRECT	GO:0004305~ethanolamine kinase activity	3	0.110824	0.066805	533229, 514865, 540705	1883	3	11928	6.33457	1	1	1
GOTERM_CC_DIRECT	GO:0000811~GINS complex	3	0.110824	0.0674419	100299171, 523427, 616799	2241	3	14126	6.30344	1	1	1
GOTERM_CC_DIRECT	GO:0005652~nuclear lamina	3	0.110824	0.0674419	523047, 404149, 534247	2241	3	14126	6.30344	1	1	1
UP_SEQ_FEATURE	chain:Ribonuclease 4	3	0.110824	0.0679726	616089, 777597, 783907	909	3	5701	6.27173	1	1	1
UP_SEQ_FEATURE	chain:Angiogenin-1	3	0.110824	0.0679726	616089, 777597, 783907	909	3	5701	6.27173	1	1	1
UP_SEQ_FEATURE	site:Cleavage; by autocatalysis	3	0.110824	0.0679726	510593, 282328, 282013	909	3	5701	6.27173	1	1	1
UP_SEQ_FEATURE	chain:Angiogenin-2	3	0.110824	0.0679726	616089, 777597, 783907	909	3	5701	6.27173	1	1	1
SMART	SM00479:EXOIII	5	0.184706	0.0683214	506604, 540139, 538820, 282099, 540516	1192	11	7977	3.04187	1	1	1
SMART	SM01392:SM01392	5	0.184706	0.0683214	509870, 788454, 788465, 618701, 767989	1192	11	7977	3.04187	1	1	1
UP_SEQ_FEATURE	compositionally biased region:Poly-Leu	7	0.258589	0.0683976	281812, 615480, 616057, 538713, 511167, 513788, 281072	909	19	5701	2.31064	1	1	1
INTERPRO	IPR003968:Potassium channel, voltage dependent, Kv	8	0.29553	0.070053	535990, 506324, 534070, 539714, 540492, 525901, 540768, 505879	2397	24	15263	2.12251	1	1	1
GOTERM_MF_DIRECT	GO:0004519~endonuclease activity	8	0.29553	0.0716089	783426, 280930, 100140137, 783225, 506302, 616089, 777597, 783907	1883	24	11928	2.11152	1	1	1
GOTERM_BP_DIRECT	GO:0071897~DNA biosynthetic process	6	0.221648	0.0718828	514793, 504652, 100124507, 281990, 537616, 614688	1991	15	12711	2.55369	1	1	1
GOTERM_BP_DIRECT	GO:0019731~antibacterial humoral response	6	0.221648	0.0718828	280844, 537985, 787269, 522960, 616776, 505183	1991	15	12711	2.55369	1	1	1
GOTERM_BP_DIRECT	GO:0006284~base-excision repair	9	0.332471	0.0719535	616905, 618849, 504844, 616242, 100124507, 614688, 618306, 513051, 540969	1991	29	12711	1.98131	1	1	1
SMART	SM00382:AAA	25	0.923532	0.0726515	513600, 513523, 536203, 511048, 515301, 529507, 504511, 281302, 789634, 528646, 539924, 514749, 513059, 618398, 788824, 522920, 614017, 506715, 507507, 505118, 506746, 526059, 789044, 504367, 510796	1192	119	7977	1.40591	1	1	1
KEGG_PATHWAY	bta04115:p53 signaling pathway	16	0.59106	0.0727564	513497, 515105, 408016, 519217, 538512, 514225, 518897, 526824, 510618, 506713, 532527, 528960, 281542, 282488, 513678, 510767	1055	62	6425	1.57163	1	0.842292	0.827566
SMART	SM00730:PSN	4	0.147765	0.0728248	530325, 513917, 535156, 512534	1192	7	7977	3.82407	1	1	1
SMART	SM00326:SH3	34	1.256	0.0734223	404149, 535699, 615412, 616665, 516133, 535171, 539452, 504513, 767820, 508559, 523157, 786565, 534337, 508710, 509227, 505421, 538219, 509246, 538717, 540876, 540337, 782104, 540756, 537203, 538292, 520488, 507809, 614576, 521834, 407121, 282308, 526430, 512734, 506260	1192	172	7977	1.32286	1	1	1
GOTERM_MF_DIRECT	GO:0030170~pyridoxal phosphate binding	14	0.517178	0.0735754	516783, 514346, 319141, 515186, 539188, 533481, 505649, 281206, 505323, 281643, 512459, 509643, 505472, 100336940	1883	54	11928	1.6423	1	1	1
KEGG_PATHWAY	bta00564:Glycerophospholipid metabolism	22	0.812708	0.0736269	537224, 515177, 514865, 537533, 535126, 514554, 515186, 540705, 527214, 504236, 509819, 533229, 360197, 789315, 524732, 510842, 497202, 526175, 100337447, 531209, 511614, 519739	1055	93	6425	1.44066	1	0.842292	0.827566
GOTERM_MF_DIRECT	GO:0030515~snoRNA binding	6	0.221648	0.0739005	404165, 525496, 514336, 509599, 507155, 504826	1883	15	11928	2.53383	1	1	1
INTERPRO	IPR005821:Ion transport domain	21	0.775767	0.0771383	537376, 517426, 538255, 540820, 535990, 534070, 539714, 539899, 525901, 540768, 520788, 533065, 505879, 281879, 507516, 281700, 506324, 508029, 282411, 507664, 540492	2397	92	15263	1.45346	1	1	1
GOTERM_CC_DIRECT	GO:0005881~cytoplasmic microtubule	11	0.406354	0.0785545	100138613, 504357, 512276, 523441, 540436, 512054, 534604, 511619, 524652, 540824, 528100	2241	39	14126	1.77789	1	1	1
GOTERM_BP_DIRECT	GO:0035584~calcium-mediated signaling using intracellular calcium source	5	0.184706	0.0790837	537376, 613505, 512981, 505824, 510811	1991	11	12711	2.90192	1	1	1
GOTERM_BP_DIRECT	GO:0045582~positive regulation of T cell differentiation	5	0.184706	0.0790837	506302, 613384, 541236, 280827, 280824	1991	11	12711	2.90192	1	1	1
GOTERM_BP_DIRECT	GO:0001975~response to amphetamine	5	0.184706	0.0790837	617828, 526221, 281125, 281970, 537043	1991	11	12711	2.90192	1	1	1
GOTERM_BP_DIRECT	GO:0007019~microtubule depolymerization	5	0.184706	0.0790837	533161, 504364, 538921, 281492, 511170	1991	11	12711	2.90192	1	1	1
GOTERM_BP_DIRECT	GO:0042594~response to starvation	5	0.184706	0.0790837	617450, 613382, 515433, 777788, 505968	1991	11	12711	2.90192	1	1	1
GOTERM_BP_DIRECT	GO:0010824~regulation of centrosome duplication	5	0.184706	0.0790837	785690, 514944, 507572, 615954, 539781	1991	11	12711	2.90192	1	1	1
INTERPRO	IPR023411:Ribonuclease A, active site	5	0.184706	0.0797512	280930, 783225, 616089, 777597, 783907	2397	11	15263	2.89434	1	1	1
INTERPRO	IPR020590:Guanylate kinase, conserved site	5	0.184706	0.0797512	281217, 532952, 508710, 404149, 535171	2397	11	15263	2.89434	1	1	1
INTERPRO	IPR013520:Exonuclease, RNase T/DNA polymerase III	5	0.184706	0.0797512	506604, 540139, 538820, 282099, 540516	2397	11	15263	2.89434	1	1	1
PIR_SUPERFAMILY	PIRSF000939:dual specificity protein phosphatase (MAP kinase phosphatase)	4	0.147765	0.0800714	614306, 539140, 540380, 539175	228	7	1461	3.66165	1	1	1
UP_KEYWORDS	Phospholipid biosynthesis	7	0.258589	0.0815844	504236, 509819, 360197, 535126, 497202, 519860, 511614	2542	20	16137	2.22185	1	1	1
GOTERM_BP_DIRECT	GO:0051968~positive regulation of synaptic transmission, glutamatergic	4	0.147765	0.0820251	511251, 281125, 787986, 618649	1991	7	12711	3.64813	1	1	1
GOTERM_BP_DIRECT	GO:0009303~rRNA transcription	4	0.147765	0.0820251	617937, 504950, 777597, 512886	1991	7	12711	3.64813	1	1	1
GOTERM_BP_DIRECT	GO:0006163~purine nucleotide metabolic process	4	0.147765	0.0820251	510949, 281217, 515663, 789324	1991	7	12711	3.64813	1	1	1
GOTERM_BP_DIRECT	GO:0048304~positive regulation of isotype switching to IgG isotypes	4	0.147765	0.0820251	281237, 513213, 538933, 280824	1991	7	12711	3.64813	1	1	1
GOTERM_CC_DIRECT	GO:0005739~mitochondrion	152	5.61507	0.082108	513684, 781425, 613290, 3283883, 286764, 615352, 531552, 515186, 614302, 521867, 614936, 508778, 507688, 508535, 280891, 527051, 509740, 504290, 508492, 537266, 327669, 540139, 516783, 535126, 614890, 518288, 281618, 767874, 788473, 617914, 281613, 507436, 507711, 505775, 282147, 789324, 514759, 506860, 509696, 513788, 415112, 509481, 404143, 539411, 518752, 512377, 526616, 617357, 534247, 780878…	2241	857	14126	1.118	1	1	1
GOTERM_MF_DIRECT	GO:0005385~zinc ion transmembrane transporter activity	7	0.258589	0.0821865	508193, 508989, 515437, 511782, 518111, 508169, 540716	1883	20	11928	2.2171	1	1	1
GOTERM_CC_DIRECT	GO:0070382~exocytic vesicle	5	0.184706	0.0822258	614406, 536666, 506884, 532273, 515978	2241	11	14126	2.8652	1	1	1
INTERPRO	IPR006639:Peptidase A22, presenilin signal peptide	4	0.147765	0.0825868	530325, 513917, 535156, 512534	2397	7	15263	3.6386	1	1	1
INTERPRO	IPR000243:Peptidase T1A, proteasome beta-subunit	4	0.147765	0.0825868	510593, 538873, 282328, 282013	2397	7	15263	3.6386	1	1	1
KEGG_PATHWAY	bta00330:Arginine and proline metabolism	13	0.480236	0.0829409	518752, 615950, 518288, 281618, 338445, 515270, 527211, 281206, 507327, 505323, 514759, 281692, 281293	1055	48	6425	1.64939	1	0.91235	0.8964
GOTERM_BP_DIRECT	GO:0015031~protein transport	37	1.36683	0.0830794	404121, 515866, 521829, 538501, 540520, 540982, 529929, 526538, 533078, 511160, 408003, 504449, 504867, 615954, 281546, 505941, 281421, 527854, 282335, 281188, 509687, 512427, 506198, 504230, 528100, 538919, 618131, 539663, 538512, 518601, 282308, 509758, 531676, 520351, 507478, 529761, 281072	1991	183	12711	1.2908	1	1	1
GOTERM_MF_DIRECT	GO:0017128~phospholipid scramblase activity	4	0.147765	0.0836216	100139986, 510355, 518739, 513193	1883	7	11928	3.61976	1	1	1
GOTERM_MF_DIRECT	GO:0004303~estradiol 17-beta-dehydrogenase activity	4	0.147765	0.0836216	281449, 789567, 282652, 353107	1883	7	11928	3.61976	1	1	1
GOTERM_MF_DIRECT	GO:0035240~dopamine binding	4	0.147765	0.0836216	526221, 613505, 281125, 537043	1883	7	11928	3.61976	1	1	1
GOTERM_CC_DIRECT	GO:0000776~kinetochore	14	0.517178	0.0857785	533161, 514564, 540111, 614056, 523998, 513195, 521064, 523441, 617904, 504585, 100139879, 517837, 282370, 510769	2241	55	14126	1.60451	1	1	1
GOTERM_CC_DIRECT	GO:0005788~endoplasmic reticulum lumen	13	0.480236	0.0877203	286770, 614360, 781454, 517962, 534311, 519058, 518288, 516122, 407098, 506316, 281448, 789634, 506157	2241	50	14126	1.63889	1	1	1
UP_KEYWORDS	Protein transport	53	1.95789	0.0877621	404121, 515866, 521829, 538501, 618785, 540982, 521864, 504449, 408003, 615954, 281546, 527854, 512427, 506198, 528100, 100126076, 618131, 540337, 538512, 518601, 534750, 282308, 520351, 531676, 507478, 529761, 768040, 509841, 529929, 535090, 526538, 533078, 511160, 504867, 614921, 532778, 529972, 282335, 509687, 505089, 515999, 538919, 539663, 515118, 614074, 517259, 515675, 517171, 614633, 5097…	2542	275	16137	1.22346	1	1	1
INTERPRO	IPR011011:Zinc finger, FYVE/PHD-type	24	0.88659	0.0877808	536671, 100337047, 519826, 512593, 513054, 538601, 536666, 513235, 353354, 519422, 785776, 532483, 782309, 519030, 614406, 530411, 532986, 509799, 506884, 507057, 508442, 511446, 515978, 508141	2397	110	15263	1.38928	1	1	1
UP_KEYWORDS	Antibiotic	10	0.369413	0.0879293	512242, 280844, 280734, 282209, 282305, 282167, 282165, 317651, 282164, 785417	2542	35	16137	1.81376	1	1	1
UP_KEYWORDS	Magnesium	44	1.62542	0.0882246	286880, 540303, 522917, 517345, 616242, 767819, 539978, 539417, 781044, 533630, 614103, 514296, 540329, 614688, 506308, 514293, 528204, 505369, 280832, 281402, 281565, 280891, 509246, 282099, 515999, 327669, 614392, 538579, 618059, 100126049, 519217, 615264, 522863, 617720, 616931, 540516, 505648, 280701, 508724, 281235, 281653, 529660, 782472, 281790	2542	223	16137	1.25255	1	1	1
GOTERM_MF_DIRECT	GO:0030276~clathrin binding	9	0.332471	0.088372	614406, 787880, 281940, 539867, 536666, 506884, 529849, 532273, 515978	1883	30	11928	1.90037	1	1	1
GOTERM_MF_DIRECT	GO:0000166~nucleotide binding	52	1.92095	0.0886424	537016, 614783, 614103, 618226, 100298738, 504217, 508615, 524787, 534017, 100125222, 507120, 538794, 782887, 518844, 512142, 539249, 281817, 338446, 539286, 527938, 532293, 504640, 504520, 529442, 510317, 511449, 510878, 512330, 512694, 511286, 513787, 514951, 784438, 504506, 534315, 281363, 511512, 509591, 535340, 514102, 534293, 512680, 513692, 540311, 534576, 785457, 505749, 508825, 100138139…	1883	269	11928	1.22453	1	1	1
KEGG_PATHWAY	bta03320:PPAR signaling pathway	17	0.628001	0.0897789	515577, 513787, 538702, 537161, 537062, 516085, 505968, 280924, 505987, 281758, 280843, 614508, 281368, 508324, 281992, 281052, 514969	1055	69	6425	1.50045	1	0.950991	0.934365
INTERPRO	IPR002347:Glucose/ribitol dehydrogenase	14	0.517178	0.0905062	510264, 534090, 617037, 505949, 353107, 281449, 533836, 281448, 789567, 505995, 282434, 508455, 282652, 618192	2397	56	15263	1.59189	1	1	1
GOTERM_BP_DIRECT	GO:0006882~cellular zinc ion homeostasis	6	0.221648	0.0915979	508193, 515437, 511782, 508169, 613320, 540716	1991	16	12711	2.39409	1	1	1
GOTERM_BP_DIRECT	GO:0009314~response to radiation	6	0.221648	0.0915979	511077, 280832, 615352, 504926, 282370, 504282	1991	16	12711	2.39409	1	1	1
GOTERM_BP_DIRECT	GO:0030521~androgen receptor signaling pathway	6	0.221648	0.0915979	505228, 541303, 504613, 529109, 613879, 508535	1991	16	12711	2.39409	1	1	1
UP_KEYWORDS	Nuclease	17	0.628001	0.0923729	540139, 783225, 616242, 538820, 616089, 777597, 783907, 540516, 540969, 614118, 529922, 280930, 282217, 512886, 282099, 281990, 505571	2542	72	16137	1.49887	1	1	1
GOTERM_BP_DIRECT	GO:0034976~response to endoplasmic reticulum stress	12	0.443295	0.0944717	538465, 530547, 282308, 509292, 100125317, 509107, 286797, 282139, 506157, 541236, 777788, 520833	1991	46	12711	1.66545	1	1	1
GOTERM_CC_DIRECT	GO:0005813~centrosome	57	2.10565	0.0950822	538501, 617179, 532883, 614342, 782916, 529507, 533251, 614348, 511619, 281302, 513678, 515978, 509064, 518806, 510769, 513594, 514440, 540574, 540134, 510124, 513235, 511056, 515499, 614056, 520620, 526529, 533980, 782605, 505849, 505775, 504364, 505335, 507478, 520277, 282463, 504282, 513985, 767819, 615133, 539251, 615378, 785690, 515758, 326577, 781376, 523998, 445364, 507607, 506715, 539143,…	2241	298	14126	1.20569	1	1	1
INTERPRO	IPR000742:Epidermal growth factor-like domain	36	1.32989	0.0954203	407179, 539136, 517845, 513841, 523645, 518850, 533672, 536162, 280737, 281529, 281428, 525795, 523793, 504854, 524622, 508215, 534512, 513936, 537808, 508251, 784605, 781953, 536775, 100048949, 522921, 538194, 615688, 281913, 280789, 281117, 280985, 540041, 282123, 506387, 540262, 100295476	2397	179	15263	1.28062	1	1	1
KEGG_PATHWAY	bta04916:Melanogenesis	22	0.812708	0.0965624	515303, 513105, 538536, 614312, 533199, 520404, 524255, 280832, 508008, 445417, 282325, 281137, 521364, 520277, 281298, 281750, 505075, 281791, 782690, 511308, 281790, 541140	1055	96	6425	1.39564	1	0.986316	0.969073
GOTERM_CC_DIRECT	GO:0000790~nuclear chromatin	29	1.0713	0.096877	540425, 535254, 537652, 540444, 515389, 615335, 539431, 534142, 504535, 532997, 530411, 280675, 281542, 522884, 505585, 514626, 512427, 511654, 506293, 514749, 537167, 513235, 521378, 788329, 506900, 533977, 613618, 616090, 510538	2241	138	14126	1.32464	1	1	1
GOTERM_BP_DIRECT	GO:0006506~GPI anchor biosynthetic process	7	0.258589	0.0974496	100139601, 507080, 506566, 540520, 525407, 525095, 534097	1991	21	12711	2.12808	1	1	1
GOTERM_BP_DIRECT	GO:0010575~positive regulation of vascular endothelial growth factor production	7	0.258589	0.0974496	521681, 535597, 509107, 529760, 533264, 281814, 788717	1991	21	12711	2.12808	1	1	1
SMART	SM00398:HMG	11	0.406354	0.0976658	282082, 515303, 768313, 513719, 507723, 613729, 497012, 540444, 539195, 540681, 782690	1192	43	7977	1.71194	1	1	1
UP_KEYWORDS	Myristate	18	0.664943	0.0977866	286880, 517345, 518601, 504926, 767906, 508903, 280943, 615934, 522791, 281940, 534217, 281653, 529660, 282124, 511349, 509772, 538936, 281790	2542	78	16137	1.46496	1	1	1
GOTERM_BP_DIRECT	GO:0006310~DNA recombination	8	0.29553	0.0996985	527312, 510132, 511048, 615133, 613729, 513213, 540444, 100124507	1991	26	12711	1.96438	1	1	1

## Sheet: 15down
Category	Term	Count	%	PValue	Genes	List Total	Pop Hits	Pop Total	Fold Enrichment	Bonferroni	Benjamini	FDR
UP_KEYWORDS	Cell cycle	54	4.18605	6.5794e-14	327679, 414925, 513642, 519463, 782916, 281667, 281668, 504535, 281302, 530411, 281542, 510809, 512427, 514564, 513277, 538436, 538238, 519217, 616311, 360192, 613318, 526376, 533379, 505011, 508561, 508043, 515249, 515287, 767819, 616028, 509921, 507703, 504437, 767985, 507226, 504477, 505200, 506970, 539924, 282370, 786629, 517812, 515158, 515350, 614434, 506715, 100137721, 510618, 523047, 5069…	1217	227	16137	3.15428	1.9685e-11	1.96724e-11	1.85539e-11
KEGG_PATHWAY	bta04110:Cell cycle	34	2.63566	2.64035e-12	327679, 514777, 513523, 540322, 515301, 518897, 504869, 281667, 281668, 281302, 281542, 506970, 539924, 513678, 507122, 282370, 511077, 521939, 517812, 538436, 538238, 535565, 537027, 519217, 515376, 515499, 519018, 510916, 510618, 524870, 337870, 504367, 506740, 508043	461	117	6425	4.0501	6.86486e-10	6.86491e-10	6.62728e-10
UP_KEYWORDS	Mitosis	32	2.48062	4.39731e-12	327679, 414925, 515287, 782916, 616028, 519463, 509921, 507703, 281667, 504437, 281668, 507226, 504477, 505200, 510809, 282370, 514564, 513277, 538238, 519217, 515158, 515350, 616311, 360192, 506715, 506962, 509117, 505011, 508561, 508043, 534849, 541250	1217	100	16137	4.24309	1.31478e-09	6.57398e-10	6.20021e-10
UP_KEYWORDS	Cell division	37	2.86822	1.66446e-10	327679, 414925, 515287, 782916, 616028, 519463, 509921, 507703, 281667, 504437, 281668, 767985, 507226, 504477, 505200, 510809, 282370, 514564, 513277, 538436, 538238, 519217, 515158, 515350, 616311, 360192, 614434, 506715, 510618, 613318, 506962, 509117, 505011, 508561, 508043, 534849, 541250	1217	147	16137	3.33746	4.97674e-08	1.65891e-08	1.5646e-08
GOTERM_BP_DIRECT	GO:0051301~cell division	36	2.7907	4.4054e-10	327679, 414925, 515287, 515301, 782916, 519463, 509921, 507703, 281667, 504437, 281668, 767985, 520186, 507226, 504477, 505200, 510809, 282370, 514564, 513277, 538436, 519217, 515158, 515350, 616311, 614434, 506715, 510618, 613318, 506962, 509117, 505011, 508561, 508043, 534849, 541250	953	146	12711	3.28879	1.10796e-06	1.10796e-06	1.10267e-06
KEGG_PATHWAY	bta03030:DNA replication	16	1.24031	1.66179e-09	514793, 517812, 616242, 518653, 515499, 100124507, 785457, 540969, 504844, 281302, 504367, 508389, 506970, 539924, 281990, 537616	461	33	6425	6.75738	4.32066e-07	2.16033e-07	2.08555e-07
UP_KEYWORDS	Coiled coil	235	18.2171	2.03112e-09	540027, 617651, 532883, 282714, 532997, 613729, 527854, 506114, 536316, 516949, 508530, 541122, 510041, 781710, 781953, 540938, 616311, 527979, 531681, 540933, 616317, 532884, 505011, 511286, 617078, 535697, 510751, 534489, 533397, 782816, 504746, 767615, 504511, 353350, 534119, 507226, 788127, 535207, 782382, 282370, 510988, 528483, 533161, 535340, 513692, 511273, 512486, 538292, 526867, 617620,…	1217	2164	16137	1.43993	6.07305e-07	1.51826e-07	1.43194e-07
GOTERM_BP_DIRECT	GO:0006270~DNA replication initiation	12	0.930233	1.69889e-08	514793, 517812, 281302, 538436, 540574, 504367, 515301, 506970, 539924, 507122, 527595, 616799	953	19	12711	8.42392	4.27263e-05	2.13636e-05	2.12617e-05
UP_KEYWORDS	DNA replication	19	1.47287	2.76098e-08	514793, 517812, 513523, 616242, 518653, 100299171, 515499, 536348, 100124507, 616799, 540969, 504535, 281302, 504367, 512427, 506970, 539924, 281990, 537616	1217	53	16137	4.75346	8.2553e-06	1.65107e-06	1.55719e-06
UP_KEYWORDS	Chromosome	35	2.71318	3.6332e-08	510194, 414925, 617651, 767819, 513642, 540444, 539195, 782916, 616028, 509921, 615953, 527312, 615527, 507703, 613729, 510809, 511676, 282370, 514564, 537167, 513551, 538238, 515158, 616311, 528606, 360192, 514062, 529922, 523047, 613618, 534249, 509117, 505011, 534964, 511901	1217	162	16137	2.86474	1.08632e-05	1.81055e-06	1.70761e-06
INTERPRO	IPR027417:P-loop containing nucleoside triphosphate hydrolase	98	7.5969	1.10543e-07	100299180, 534148, 782916, 616567, 529507, 783604, 506911, 282714, 508778, 524743, 527854, 516949, 512867, 781710, 781675, 515333, 100125415, 783057, 530077, 617367, 540933, 505802, 506746, 529922, 615978, 510796, 511048, 510751, 524959, 504511, 353350, 508710, 788127, 506131, 539924, 281681, 282370, 510988, 528483, 533161, 511273, 517812, 537127, 513059, 512486, 618398, 540873, 614871, 538691, 5…	1143	760	15263	1.72189	0.000196637	0.000196656	0.000195993
GOTERM_MF_DIRECT	GO:0003697~single-stranded DNA binding	19	1.47287	1.28296e-07	517812, 515343, 513500, 540444, 618398, 534148, 529507, 517053, 524274, 504844, 507579, 533984, 533115, 510796, 539924, 507122, 527595, 506293, 514749	899	58	11928	4.34644	0.000101861	0.000101867	0.00010084
GOTERM_CC_DIRECT	GO:0000922~spindle pole	21	1.62791	2.2043e-07	327679, 538238, 538501, 515301, 515158, 614056, 534489, 519463, 533089, 533980, 523998, 506715, 530449, 504437, 507226, 618908, 508467, 507498, 506353, 541250, 506293	1053	73	14126	3.85911	0.000123433	6.27709e-05	6.0417e-05
GOTERM_CC_DIRECT	GO:0005634~nucleus	264	20.4651	2.24182e-07	539159, 516952, 537652, 286883, 414925, 515067, 534148, 616567, 617775, 614149, 533847, 505702, 613606, 789315, 613729, 506114, 783451, 513551, 510164, 515177, 614493, 518321, 540933, 407143, 282703, 504962, 618849, 281730, 532884, 505011, 515845, 510194, 518910, 514793, 535697, 338034, 523902, 504746, 504869, 504512, 515080, 614915, 789216, 507226, 353110, 282013, 540251, 282132, 539924, 520088,…	1053	2670	14126	1.32643	0.000125534	6.27709e-05	6.0417e-05
GOTERM_CC_DIRECT	GO:0005654~nucleoplasm	140	10.8527	4.76447e-07	286880, 404165, 537652, 514777, 515343, 535632, 100139154, 519422, 782916, 540709, 529507, 614936, 532997, 522442, 540272, 511654, 513678, 537266, 510164, 540254, 515056, 540653, 359716, 616311, 614893, 522721, 617248, 281618, 506979, 613318, 524870, 530189, 785123, 540021, 511523, 540643, 514793, 615335, 514394, 353107, 504506, 508319, 504511, 515080, 353350, 507226, 788127, 539924, 511676, 5125…	1053	1244	14126	1.50973	0.000266775	8.89368e-05	8.56016e-05
UP_KEYWORDS	DNA damage	29	2.24806	6.28419e-07	616242, 515343, 511048, 286764, 513642, 511080, 529507, 511381, 616986, 540969, 527312, 504535, 530411, 524787, 282370, 514749, 510164, 519217, 513213, 515499, 100124507, 540737, 529922, 507579, 530189, 534249, 533115, 534964, 508043	1217	134	16137	2.86963	0.00018788	2.68425e-05	2.53163e-05
GOTERM_CC_DIRECT	GO:0005737~cytoplasm	286	22.1705	6.519e-07	539159, 286880, 540027, 327712, 286883, 414925, 514777, 286764, 538501, 534148, 782916, 521867, 613729, 540272, 536316, 506353, 783451, 515736, 533729, 510041, 510164, 540254, 515056, 522721, 527979, 518321, 509857, 616799, 407142, 505802, 616317, 281296, 281294, 515845, 541458, 514793, 511048, 535697, 618287, 537070, 516056, 523902, 504746, 353107, 767615, 504506, 504512, 504511, 508319, 515080,…	1053	2970	14126	1.29182	0.000364998	9.1266e-05	8.78436e-05
UP_KEYWORDS	Nucleus	199	15.4264	7.82303e-07	516952, 532080, 286883, 414925, 617651, 286764, 617775, 511381, 505702, 613729, 506114, 514405, 513551, 510164, 540254, 515056, 616311, 518321, 616799, 529922, 282703, 504962, 281730, 532884, 505011, 510194, 514793, 511048, 615335, 504506, 504512, 614915, 353350, 789216, 507226, 282013, 540251, 539924, 514548, 282370, 100297981, 786629, 517812, 540474, 513213, 526867, 785776, 510618, 100137721, 1…	1217	1902	16137	1.38731	0.000233881	2.92386e-05	2.75762e-05
INTERPRO	IPR006703:AIG1	9	0.697674	8.78469e-07	768255, 100125415, 510751, 530077, 512867, 614871, 530031, 511617, 510988	1143	13	15263	9.2447	0.00156158	0.000781398	0.000778763
UP_KEYWORDS	DNA repair	27	2.09302	8.9314e-07	616242, 515343, 511048, 286764, 511080, 529507, 511381, 616986, 540969, 527312, 504535, 530411, 524787, 282370, 514749, 510164, 519217, 513213, 515499, 100124507, 540737, 529922, 507579, 530189, 534249, 533115, 508043	1217	121	16137	2.95877	0.000267013	2.96721e-05	2.79851e-05
GOTERM_CC_DIRECT	GO:0005730~nucleolus	77	5.96899	9.91034e-07	516314, 532080, 616242, 513523, 286764, 519302, 615352, 534148, 617456, 519463, 539430, 618429, 615712, 614936, 504535, 787696, 507369, 509426, 522884, 281542, 524743, 513835, 540272, 514405, 511610, 535628, 540254, 538238, 515056, 540455, 518321, 534750, 281935, 506979, 516063, 504962, 524274, 768327, 506421, 515845, 281294, 540964, 540322, 540444, 511442, 539217, 497012, 517022, 616028, 530483,…	1053	583	14126	1.77179	0.000554825	0.000110996	0.000106833
GOTERM_MF_DIRECT	GO:0003678~DNA helicase activity	8	0.620155	1.31432e-06	529922, 517812, 281302, 504367, 505992, 506970, 539924, 540969	899	10	11928	10.6145	0.00104302	0.000521783	0.000516526
UP_KEYWORDS	Centromere	17	1.31783	1.33272e-06	514564, 513551, 414925, 538238, 515158, 616311, 509921, 782916, 360192, 615953, 615527, 507703, 523047, 509117, 510809, 505011, 282370	1217	54	16137	4.17434	0.000398404	3.98483e-05	3.75827e-05
GOTERM_BP_DIRECT	GO:0007067~mitotic nuclear division	24	1.86047	1.63669e-06	514564, 513277, 513551, 519504, 515287, 538238, 519217, 540322, 616311, 519463, 509921, 782916, 506715, 507703, 281667, 281668, 505200, 509117, 787125, 510809, 505011, 508561, 508043, 534849	953	103	12711	3.10786	0.00410781	0.00137209	0.00136554
GOTERM_CC_DIRECT	GO:0000775~chromosome, centromeric region	12	0.930233	2.44336e-06	513551, 615527, 414925, 523047, 532412, 510809, 614056, 617456, 359716, 360192, 509563, 508022	1053	28	14126	5.74929	0.00136735	0.000228047	0.000219495
UP_KEYWORDS	Helicase	17	1.31783	2.94827e-06	517812, 511048, 783256, 783057, 529929, 782916, 540969, 529922, 281302, 504367, 524787, 506970, 539924, 540191, 100337502, 528483, 506293	1217	57	16137	3.95463	0.000881146	8.01394e-05	7.5583e-05
GOTERM_MF_DIRECT	GO:0003690~double-stranded DNA binding	15	1.16279	3.11488e-06	515343, 540444, 618398, 618239, 615335, 529507, 539431, 517053, 617943, 281542, 613729, 505585, 787488, 506293, 514749	899	45	11928	4.42269	0.00247016	0.000824404	0.000816097
GOTERM_MF_DIRECT	GO:0003677~DNA binding	74	5.73643	4.55716e-06	282082, 506390, 616242, 513523, 286764, 518653, 535632, 534148, 539195, 539790, 782916, 526125, 505702, 614936, 281302, 534217, 281542, 506114, 536316, 540272, 511610, 514440, 519016, 783256, 515652, 359716, 522721, 513195, 527938, 618849, 525364, 504367, 533379, 510194, 514793, 538889, 536348, 616028, 540969, 785690, 614915, 510942, 507661, 506294, 534913, 100297981, 508062, 537167, 511077, 5178…	899	571	11928	1.71951	0.00361185	0.000904596	0.000895482
[truncated: 349 more rows]

## Sheet: 15
Category	Term	Count	%	PValue	Genes	List Total	Pop Hits	Pop Total	Fold Enrichment	Bonferroni	Benjamini	FDR
[truncated: 389 more rows]

[truncated: 18 more sheets: 30up, 30down, 30, 60up, 60down, 60, 120up, 120down, 120, 180up, 180down, 180, 240up, 240down, 240, 1vs-15up, 1vs-15down, 1vs-15]
