# Supplementary material for: Dynamic Profile of the Yak Mammary Transcriptome during the Lactation Cycle
Source: Animals (Basel). 2023 May 22;13(10):1710. doi: 10.3390/ani13101710 (PMC10215676; doi:10.3390/ani13101710)
Supplement: Supplementary file 1 [file animals-13-01710-s001.zip › Supplementary File 5 Results of Ingenuity Pathway Analysis of differentially expressed genes during lactation in yak mammary tissue.xlsx]

## Sheet: P-value
Canonical Pathway	-15		1		15		30		60		120		180		240		1vs-15		240vs180			-log10P	1.3	2	4
ATM Signaling	0.961014	-2.44949	3.38176	-2.66789	4.75612	-2.35702	6.92689	-2.11695	7.59119	-1.8	4.06959	-0.654654	4.13566	-0.894427	0	0	0.481684	-1.63299	7.24333	0.852803		P-value	0.05	0.01	0.001
Estrogen-mediated S-phase Entry	6.14768	-3	2.00227	-2.12132	3.03135	-2.52982	4.78568	-1.80739	5.09871	-2.49615	4.02767	-1.94145	4.44548	-1.94145	0	0	0.322285	0	5.6805	1.94145
Allograft Rejection Signaling	0		2.53278		1.60941		4.70729		8.02447		5.41174		5.83571		0		0.258055		2.40123			Z-score	-3	0	3
Cell Cycle Control of Chromosomal Replication	4.19066		3.19036		6.22074		4.03073		2.92002		1.64364		3.03089		0		0		4.81386				Inhibited		Activated
Role of CHK Proteins in Cell Cycle Checkpoint Control	3.21448	-0.333333	1.4083	-1	1.49075	-1	2.89664	-0.5	4.71144	-0.727607	5.48838	-0.447214	3.78949	-1.5	1.23341	0	0.613686	-0.816497	2.11593	0
Autoimmune Thyroid Disease Signaling	0.543939		1.34454		1.60941		4.70729		6.79492		4.45307		4.83151		0		0.258055		2.40123
Cyclins and Cell Cycle Regulation	4.29661	-2.11058	0.928364	-1.66667	1.97763	-2.49615	2.65656	-1.88562	4.55474	-2.4004	4.10273	-2.29366	3.37445	-1.60591	0.983606	0	0.378241	0.816497	2.28919	3.20713
Role of BRCA1 in DNA Damage Response	3.62265	-0.904534	1.52924	-0.774597	4.45637	-1.5	3.38243	-1.60591	3.22264	-0.727607	3.35875	-1.5	3.38907	-1.69775	0	0	0	0	2.29662	1.73205
Cell Cycle: G2/M DNA Damage Checkpoint Regulation	2.15672	1.13389	0.869092	0.301511	3.51179	1.29099	3.11052	1.14708	3.65121	1.21268	3.34859	2.18282	4.42068	1.60591	0	0	0	-1	3.84912	-2.32379
GADD45 Signaling	1.56602		1.6076		4.06524		3.98594		4.06782		3.07738		3.39634		0		0		2.75611
Mitotic Roles of Polo-Like Kinase	1.89702	-1.34164	0	0	2.0196	-2.33333	2.13759	-1.94145	3.22264	-2.7136	4.93431	-3.20713	4.42983	-2.84019	1.18695	0	0	0	3.75474	2.67261
DNA damage-induced 14-3-3σ Signaling	1.73515		1.34454		1.60941		3.04871		4.70436		2.83723		2.41438		0		0.573348		2.40123
Altered T Cell and B Cell Signaling in Rheumatoid Arthritis	0.514306		0.731763		0.520605		2.03258		4.06067		3.19886		5.46185		0.509631		0		2.37439
Aryl Hydrocarbon Receptor Signaling	3.51548	1	1.46828	0.447214	1.2096	0	1.48789	0	2.58939	0.816497	1.92578	1.88982	2.50638	1.63299	0	0	0.758879	0	2.33168	-2
Cell Cycle: G1/S Checkpoint Regulation	3.71978	1.41421	1.10696	1.50756	1.53625	0.83205	1.81324	1.14708	2.09066	1.60357	1.83136	1.29099	1.86826	1.60357	0	0	0	0.816497	1.7842	-2.11058
Melatonin Degradation II	0		2.36706		2.54664		2.00348		2.27382		2.19729		2.31231		0		0.543913		1.32298
Graft-versus-Host Disease Signaling	0		1.48437		0.845857		2.34762		3.7955		2.85465		2.49695		0		0		1.40759
iNOS Signaling	1.03568	2	0.764485	1.63299	1.77703	1.13389	1.22933	0.707107	2.34339	0.904534	2.55529	0.774597	2.46404	1.38675	0.561791	0	0.398289	1	2.00207	-1
Antigen Presentation Pathway	0		1.12743		1.37618		1.96748		3.28886		3.07738		2.05958		0		0		1.51274
Superpathway of Cholesterol Biosynthesis	0		1.5101		0.945792		3.34504		2.92002		0.557652		1.00898		0		3.30803		0.695312
Type I Diabetes Mellitus Signaling	0	0	1.3796	0.534522	0.879446	0.27735	1.45544	-0.242536	2.55523	0	2.5494	-0.471405	2.73168	0.5	0.324216	0	0	0	1.94204	-0.27735
Hereditary Breast Cancer Signaling	0.848168		0.534079		2.16052		2.93757		1.91716		2.43623		1.54508		0		0		1.12083
p53 Signaling	1.72737	1.63299	1.22665	0.27735	1.4577	0.57735	1.58605	0	1.74189	0.57735	2.05381	0.774597	1.87945	0.83205	0	0	0.379871	-0.377964	1.43127	-1.26491
B Cell Development	0		0.740751		0.497513		2.41434		3.89376		2.12443		2.34494		0		0		0.992025
OX40 Signaling Pathway	0	0	0.343281	0	0.759657	1.34164	1.32351	1.63299	2.42308	1.13389	4.02447	1	2.52712	1.13389	0	0	0.253641	0	1.25244	-2.23607
Communication between Innate and Adaptive Immune Cells	0.40928		0.654876		0.894476		1.87812		3.24662		1.25204		2.84577		0		0		1.39694
Role of Oct4 in Mammalian Embryonic Stem Cell Pluripotency	0.653166		0.764485		1.38425		1.55822		1.91214		1.70729		2.0183		0		0.641214		1.57586
Dopamine Receptor Signaling	0.375815	0	0.629274	-1	0.676632	-1.34164	0.628864	-0.816497	1.46686	-1	3.57166	-1.1547	1.91342	-0.707107	1.1577	0	0.983567	0	0.586712	0.377964
Superpathway of Methionine Degradation	0.630372		2.13086		0.759657		1.32351		1.91182		0.654468		2.00133		0		1.70539		0.86738
Mismatch Repair in Eukaryotes	2.78835		1.6127		2.59128		1.57943		1.47158		0.527067		1.02133		0		0		0.216814
DNA Double-Strand Break Repair by Homologous Recombination	0.77251		2.15676		1.72304		1.56492		0.845502		0.775594		0.881409		0		0.896548		1.85249
Antiproliferative Role of TOB in T Cell Signaling	2.44261		0.41491		1.73479		0.824144		1.24666		1.52559		1.3121		0		0		1.91509
Cholesterol Biosynthesis I	0		2.15676		0.627217		2.22569		2.00092		0.410001		0.881409		0		2.2536		0.691412
Cholesterol Biosynthesis II (via 24,25-dihydrolanosterol)	0		2.15676		0.627217		2.22569		2.00092		0.410001		0.881409		0		2.2536		0.691412
Cholesterol Biosynthesis III (via Desmosterol)	0		2.15676		0.627217		2.22569		2.00092		0.410001		0.881409		0		2.2536		0.691412
Cell Cycle Regulation by BTG Family Proteins	2.106	-2	0.283721	0	0.404676	0	0.562657	0	1.27256	-2.23607	2.44518	-1.34164	1.34365	-1.34164	1.63418	0	0.430694	0	0.757982	1.34164
Acetate Conversion to Acetyl-CoA	1.46801		2.51796		1.64364		2.05446		0.674006		0.633019		0.694855		0		1.0432		0.295079
Androgen Biosynthesis	0.357535		0.772598		0.429863		1.57817		1.9608		1.1718		1.29459		1.14745		0.608415		1.66001
Crosstalk between Dendritic Cells and Natural Killer Cells	0		1.35542		0.362409		1.77058		2.23257		1.62265		2.3564		0		0		1.24675
Interferon Signaling	0	0	0.248936	0	1.35931	-1.13389	1.68665	-2.11058	2.92002	-1.73205	0.851815	-2.12132	1.41216	-2.33333	0	0	0.322285	-1.34164	2.03045	3
Pyrimidine Deoxyribonucleotides De Novo Biosynthesis I	0.622443		1.0849		0.817035		1.57943		2.06773		0.892081		1.52939		0		0		2.04601
T Helper Cell Differentiation	0		0.629595		1.18922		1.98057		2.45009		1.44445		1.73507		0		0		1.03077
IL-15 Production	0		0.605844		1.18192		1.20434		1.22565		1.10998		2.32381		0		0.751905		1.83072
Tetrahydrobiopterin Biosynthesis I	0		2.36706		1.26342		2.00348		1.09227		0.338003		1.11626		0		1.50339		0.46131
Tetrahydrobiopterin Biosynthesis II	0		2.36706		1.26342		2.00348		1.09227		0.338003		1.11626		0		1.50339		0.46131
UDP-N-acetyl-D-glucosamine Biosynthesis II	0		2.51796		1.64364		2.05446		1.39496		0		0.218071		0		1.99524		0.295079
NAD Salvage Pathway II	1.46188		1.48244		1.10986		1.56492		1.36126		0.410001		0.881409		0		1.50703		0.316311
γ-linolenate Biosynthesis II (Animals)	0.717259		0.830493		0.999749		0.257755		0.746857		1.12257		1.86247		0.994689		0.816482		1.69063
Role of Lipids/Lipid Rafts in the Pathogenesis of Influenza	0		0.384175		1.26342		2.00348		2.27382		1.04474		1.11626		0		0.543913		1.32298
Serotonin Receptor Signaling	0		1.74308		2.06484		1.60808		0.712932		0.638898		1.1554		0		1.4527		0.366445
Chronic Myeloid Leukemia Signaling	0.865433		0.452917		0.749676		1.69945		0.944657		1.92964		1.04149		0.30881		0		1.72326
Production of Nitric Oxide and Reactive Oxygen Species in Macrophages	0	0.377964	0.421618	1.70561	0.515928	0.447214	0.755708	1.25724	1.17891	1.09545	3.24524	0.632456	1.74559	1.21854	1.03744	0	0.274699	1.38675	0.438648	-0.894427
Parkinson's Signaling	0.24705		1.33238		1.56495		1.38132		1.80054		0.353437		0.416525		0		0.816482		1.69063
Telomerase Signaling	0.93288	-0.816497	0.389087	0.904534	0.845299	0.27735	1.16676	1	1.07174	0.774597	2.46634	1.09109	0.954623	1.06904	0.866054	0	0.485549	1.41421	0.325611	0.333333
Pancreatic Adenocarcinoma Signaling	0.974076	0	0.693329	2.49615	1.10131	1.60357	0.68679	1.69775	1.02476	1.60357	1.01335	1.21268	1.13165	1.5	0	0	0.613177	0.301511	2.23661	-2.32379
Prostate Cancer Signaling	0.554516		0.771963		1.1544		0.95229		0.782963		1.25789		1.08268		0.353917		0.31417		2.02311
CDK5 Signaling	0.392909	-1.88982	0	-1.50756	0.31656	-0.27735	0.321438	-0.229416	0.413093	-1.14708	4.10273	0	1.03589	-1.41421	0.983606	0	0.555884	-1.26491	1.01674	0
IL-12 Signaling and Production in Macrophages	0		0.279856		0.502467		1.27571		1.48601		1.47623		1.89644		0.297916		0		1.87298
Polyamine Regulation in Colon Cancer	0.543939		1.34454		1.60941		0.858347		1.72685		0.410034		0.831365		0		1.00878		0.751566
Stearate Biosynthesis I (Animals)	0.33132		0.41491		0.317415		0.551686		1.24666		1.99555		1.75952		0		0.925949		1.41808
Superpathway of Melatonin Degradation	0		0.948914		0.778281		1.64485		1.22565		0.746848		1.76644		0		0.410854		1.31102
Estrogen Biosynthesis	0.905426		1.03395		0.845857		1.32513		0.916162		0.513188		0.964145		0		0.808066		1.40759
Methylglyoxal Degradation III	0.561262		0.72477		0.824857		0.532284		1.39496		1.32629		1.42969		0		0		1.73063
Threonine Degradation II	0.918999		0.524581		0.579483		1.33549		1.51568		0.473402		0.507994		0		1.9487		0.608523
Phosphatidylglycerol Biosynthesis II (Non-plastidic)	1.13573		1.47123		1.19096		0.60475		0.261382		0.228127		0.92084		0.909693		1.66808		0
Zymosterol Biosynthesis	0		1.23356		1.3905		0.927999		1.15351		0		1.18642		0		0.897978		1.47403
Phenylalanine Degradation IV (Mammalian, via Side Chain)	0		1.85712		1.38205		0.828134		1.09406		0.555767		1.1336		0		0.541059		0.86993
Small Cell Lung Cancer Signaling	0.995085		0.632971		0.533532		0		0.662789		2.01431		1.76015		0.38775		0		1.14368
All-trans-decaprenyl Diphosphate Biosynthesis	2.41332		0.524581		0.579483		0.415997		0.496379		1.46467		1.54133		0		0		0.608523
Triacylglycerol Biosynthesis	0.33132		1.40722		1.27114		0.824144		0.879641		0		0.618801		0.731294		1.89075		0
Thyroid Cancer Signaling	0		0.547582		1.87874		1.82804		0.96603		1.51404		0.491603		0		0		0.579566
Fatty Acid Activation	0.357535		0.772598		0.908337		0.216285		0.704779		0.650607		1.29459		0		1.21162		1.66001
Calcium-induced T Lymphocyte Apoptosis	0	0	1.16681	-0.707107	0.624517	-0.377964	2.38413	0	2.02209	-0.333333	0.428376	0.447214	0.788805	0.816497	0	0	0	0	0.315108	0
LPS-stimulated MAPK Signaling	0	0	0.632971	1.50756	0.725955	1.26491	1.11116	2.18282	0.493157	1.38675	1.69645	1.60591	0.942684	1.80739	0.38775	0	0.278948	0.377964	1.43535	-2.67261
Role of PKR in Interferon Induction and Antiviral Response	0		0		0.577738		0.584913		1.00836		1.90817		1.4147		0.581307		0.713221		0.682047
Ketolysis	0		0.496416		0.584535		1.37066		1.68241		0.908146		1.00051		0		0.782394		0.632404
Regulation of Cellular Mechanics by Calpain Protease	1.85467	0.816497	0	1	0.882881	2.12132	1.29086	2.7136	0.514259	1.88982	1.44445	2.52982	0.375688	1.88982	0	0	0.33275	-0.447214	0.74176	-1.88982
Apoptosis Signaling	0.342507	1.34164	0	-0.301511	0.701747	-0.83205	0.762345	-0.688247	0.603298	-0.774597	2.11627	-1.70561	0.862684	-1	0.353917	0	0.470155	0.333333	1.10928	1.60357
UVC-Induced MAPK Signaling	0	0	0.434527	1.13389	0.894476	0.707107	1.50003	1.94145	1.07495	1.26491	0.940432	1.89737	0.588673	1.41421	0	0	0.752253	0.816497	1.03281	-2.12132
Toll-like Receptor Signaling	1.69828	2	0	1.34164	0.338648	1.34164	0	1.63299	0.599322	1.41421	1.53934	0.632456	1.17073	1.26491	0.509631	0	0.46575	0	0.885247	-1.41421
Sucrose Degradation V (Mammalian)	1.46801		0.72477		0.824857		0.532284		0.674006		1.32629		0.694855		0		0		0.878391
Bladder Cancer Signaling	0.752002		0.961085		2.03283		0.650271		0.586286		0.474456		0.33341		0		0.711613		0.554049
IL-10 Signaling	0.390782		0.321888		0.337078		0.352599		0.964566		0.609887		1.99711		0.458388		0.505706		0.855562
ERK/MAPK Signaling	0	-0.707107	0	0.471405	0.2943	1.09109	0.441759	1.21854	0.518963	0.928477	2.43314	0.800641	0.878797	0.730297	0.97923	0	0.660596	0.471405	0.546085	0.208514
Cysteine Biosynthesis/Homocysteine Degradation	0		0		0.579483		1.33549		1.51568		0.473402		1.54133		0		0.696797		0.608523
Airway Inflammation in Asthma	0		1.57782		0.579483		1.33549		1.51568		0.473402		0.507994		0		0.696797		0
Thyroid Hormone Biosynthesis	2.41332		0		0.579483		0.415997		0.496379		0.473402		0.507994		0		0		1.7602
Activation of IRF by Cytosolic Pattern Recognition Receptors	0	0	0	1	0	0	0.550465	-1.50756	1.63554	-1.38675	0.619821	0	1.37652	-0.57735	0.53461	0	0.546607	0	1.36911	-0.301511
Phosphatidylethanolamine Biosynthesis II	0.39602		0.895199		1.03784		1.84661		0.823416		0.344213		0		0		0.687673		0.544791
Noradrenaline and Adrenaline Degradation	0.396555		1.26888		1.5571		0.754009		0.762426		0.677489		0.806689		0		0		0.244783
4-1BB Signaling in T Lymphocytes	0	0	0	0	0	0	0	1.34164	0.746185	1.13389	1.73784	2.33333	1.53659	2.12132	0.701272	0	0	0	1.70667	-2.12132
Oxidized GTP and dGTP Detoxification	1.95453		1.15048		1.26342		0.925489		1.09227		0		0		0		0		0
Dendritic Cell Maturation	0	0	0	-1.06904	0	-0.301511	0.751864	-2.11695	1.40088	-1.4	1.58164	-1.13389	1.30821	-0.784465	0.247796	0	0	-0.816497	0.955595	0.894427
B Cell Activating Factor Signaling	0	0	0	0	0	0	0	-0.447214	0.96603	-0.333333	1.51404	0.632456	1.78007	1	0.624273	0	0	0	1.21893	-1.88982
Role of JAK1, JAK2 and TYK2 in Interferon Signaling	0.208648	0	0.346216	0	0.817035	0	0.389061	0	1.47158	1	0.892081	0	1.02133	0	0	0	0	0	0.902864	0
Acute Myeloid Leukemia Signaling	0.707519	-1.34164	0.666762	-0.904534	0.395875	-0.333333	1.42445	-0.242536	0.375715	-0.632456	1.20201	0.258199	0.57994	-0.301511	0	0	0	-0.816497	0.695342	-0.632456
Cytotoxic T Lymphocyte-mediated Apoptosis of Target Cells	0.509545	0	1.2305	1.34164	1.00147	1	0.466916	1	0.712932	0	1.45383	-1.34164	0.437568	0	0	0	0.233704	0	0	0
Molecular Mechanisms of Cancer	0		0.294373		0.341896		1.08171		0.54542		1.73187		0.877289		0		0		1.14816
UVA-Induced MAPK Signaling	0	0	0.540391	0.83205	0.457855	0.301511	1.41409	-0.218218	0.948102	-1	0.993437	-0.242536	0.463391	-1.38675	0	0	0.378241	-0.707107	0.78085	0
GDP-mannose Biosynthesis	0		1.23356		0.690022		0.927999		0.548771		0.510847		0		0		1.72971		0.242649
Role of p14/p19ARF in Tumor Suppression	0.373251	0	2.14002	0.377964	1.01818	1	0.679591	0	0	0	0.369776	1.34164	0.248715	1	0	0	1.04915	0.447214	0	0
Mevalonate Pathway I	0		0.299829		0.371709		1.36023		1.09406		0.555767		0.632731		0		1.09131		0.411779
Arginine Degradation I (Arginase Pathway)	0		1.15048		0.434449		0.925489		1.09227		0.338003		0.369131		0		1.50339		0
Pyrimidine Ribonucleotides De Novo Biosynthesis	1.64737		0		1.00147		0		0.712932		0.638898		0.437568		0		0.526777		0.687019
Colanic Acid Building Blocks Biosynthesis	0		1.95141		0.245236		1.38132		0.39492		0		0		0		1.38443		0.278365
Superpathway of Geranylgeranyldiphosphate Biosynthesis I (via Mevalonate)	0		0		0.558004		1.38132		1.21584		0.353437		0.416525		0		1.38443		0.278365
L-cysteine Degradation I	0.756456		0.384175		0.434449		0.925489		0.358641		0.338003		0.369131		0		1.50339		0.46131
Ovarian Cancer Signaling	0.37718		1.59163		1.21179		0.99215		0.330781		0		0		0.253415		0.3153		0.36365
Oleate Biosynthesis II (Animals)	0.983215		1.35406		0.429863		0.972323		0.315153		0		0		1.14745		0.196651		0
Primary Immunodeficiency Signaling	0		0		0.25656		0.928295		1.33334		0.513188		1.39504		0		0		0.946368
Acetone Degradation I (to Methylglyoxal)	0.295282		0.255743		0.322674		0.708574		0.959959		0		0.997666		0		0.483126		1.33555
Bile Acid Biosynthesis, Neutral Pathway	0.644918		0.2938		0.339734		0.207449		0.270747		1.6601		0.866415		0		0		1.06135
ErbB Signaling	0		1.07131		0.412812		1.54034		0.669272		0		0		0		1.23856		0.370538
Pathogenesis of Multiple Sclerosis	0		0.72477		1.64364		1.15493		0.674006		0.1931		0.218071		0		0.367128		0.295079
Citrulline Biosynthesis	0		1.23356		0.221619		0.927999		1.15351		0		0		0		1.72971		0
Glycoaminoglycan-protein Linkage Region Biosynthesis	0.561262		1.47931		0.824857		0		0.674006		0.633019		0.694855		0		0.367128		0
DNA Methylation and Transcriptional Repression Signaling	0.509545		1.74308		0.318891		0.764455		0.411539		0		0.751376		0		0		0.687019
Trans, trans-farnesyl Diphosphate Biosynthesis	0		0.384175		1.26342		0.925489		1.09227		0		0		0		1.50339		0
Synaptic Long Term Depression	0	0	0	1.29099	0	1.1547	0.620149	1.63299	0.946567	0.852803	1.34588	1.22474	0.408481	1.69775	0.761459	0	0.414092	1.73205	0.645555	-0.774597
Retinoic acid Mediated Apoptosis Signaling	0	0	0.70223	0	0.424823	-0.816497	1.60236	-1.94145	0.841312	-3	0.319926	-2.44949	0.633578	-2.64575	0	0	0.286123	0	0.302997	2.23607
Methylmalonyl Pathway	0.644918		1.8214		0.339734		0.690068		0.270747		0.25227		0.280193		0		0.44173		0.364535
CCR5 Signaling in Macrophages	0		1.10251		0.633018		1.41187		1.19402		0		0		0		0		0.759602
Ethanol Degradation II	0.857887		1.37188		1.18192		0.836559		0.290002		0.24917		0.311731		0		0		0
Flavin Biosynthesis IV (Mammalian)	0		0.524581		1.6975		0.415997		0.496379		0		0		0		1.9487		0
CD40 Signaling	0	0	0	1.34164	0	0	0	0	0.534302	-0.301511	1.64677	0	1.32528	0	0.458388	0	0	-1	0.855562	-0.904534
NAD biosynthesis II (from tryptophan)	0		1.04522		0.182443		1.37066		0.452512		0		0		0		1.52195		0.201758
Isoleucine Degradation I	0		0		0		0		0.845502		1.26391		1.41095		0		0		1.20588
RAN Signaling	0.24705		0		0.245236		0.257755		1.80054		0.353437		0.781008		0		0.388809		0.61923
Basal Cell Carcinoma Signaling	0	0	1.6277	-2.7136	0.338648	-1.13389	1.6737	-2.32379	0	-0.816497	0	0.447214	0	-1.63299	0.509631	0	0.46575	-2.23607	0	0.816497
Acetyl-CoA Biosynthesis I (Pyruvate Dehydrogenase Complex)	0		0.2938		0		0.690068		0.270747		0.25227		0.280193		0		2.35746		0.364535
IL-17A Signaling in Gastric Cells	0		0		0.55554		0.410364		1.45171		0.5725		0.390706		0		0		1.02393
L-cysteine Degradation III	0.918999		0.524581		0.579483		0.415997		0		0		0		0		1.9487		0
PEDF Signaling	0		0		0		0		0.295515		2.26897		0.850951		0.403746		0		0.554049
NAD Salvage Pathway III	0		0.524581		0		1.33549		0.496379		0		0		0		1.9487		0
UDP-N-acetyl-D-galactosamine Biosynthesis II	0		0.895199		0.499617		1.14904		0.376441		0		0		0		1.35288		0
Myo-inositol Biosynthesis	0.644918		0.2938		0.339734		0.207449		0.270747		0.25227		0.280193		1.49091		0		0.364535
tRNA Charging	0		0		0		0.311591		0.587301		0		0.418031		0		2.0399		0.769795
Role of Wnt/GSK-3β Signaling in the Pathogenesis of Influenza	0		1.50189		0.414634		1.00492		0		0		0		0.53461		0.33275		0.315108
NAD Biosynthesis from 2-amino-3-carboxymuconate Semialdehyde	0		0.72477		0		1.15493		0.20959		0		0		0		1.99524		0
April Mediated Signaling	0		0		0		0		0.536375		1.3225		0.848143		0.64805		0		0.662746
Neuregulin Signaling	0.53786	-0.816497	0	1.89737	0.352518	1.26491	1.59782	2.13201	0	1.66667	0	1.66667	0	0.816497	0	0	1.41911	0.57735	0	-1.41421
Glucocorticoid Biosynthesis	0		0.230345		0		0.532284		0.674006		0.1931		0.218071		1.39575		0.367128		0.295079
Cardiolipin Biosynthesis II	0.918999		1.57782		0.579483		0		0		0		0		0		0.696797		0
Hepatic Fibrosis / Hepatic Stellate Cell Activation	1.69837		0		1.20935		0		0		0.508286		0.282236		0		0		0
Angiopoietin Signaling	0	0	0	0	0	-0.377964	0.299668	0.301511	0	1	1.49652	1.06904	0.519406	0	0.445277	0	0	-0.447214	0.777821	-0.632456
TWEAK Signaling	0	0	0	0	0	0	0	0	0	-0.447214	1.83152	-0.904534	0.911977	0.707107	0.6606	0	0	0	0	0
Phosphatidylcholine Biosynthesis I	0		0.183525		0.221619		0.927999		0		0		0.568143		0		0		1.47403
IL-17A Signaling in Fibroblasts	0		0		0		0		0		1.3225		0.848143		0.64805		0		0.409978
NAD Biosynthesis III	0		0.384175		0		0.925489		0.358641		0		0		0		1.50339		0
MSP-RON Signaling Pathway	0.248147		1.35756		0		0.324426		0		0.502056		0.397401		0		0		0
Protein Kinase A Signaling	0		0		0		0		0		0.427461		0.364233		0.454937		0		1.40142
Lymphotoxin β Receptor Signaling	0	0	0	2	0	0	0	0.447214	0	-1.34164	1.44445	-0.333333	0.56047	0	0.53461	0	0	0	0	0
Endothelin-1 Signaling	0		0		0		0.29646		0.385617		1.3599		0		0		0		0.433841

## Sheet: Z-scope
Canonical Pathway	-15	1	15	30	60	120	180	240	1vs-15	15vs1	30vs15	60vs30	120vs60	180vs120	240vs180
4-1BB Signaling in T Lymphocytes	0			1.34164	1.13389	2.33333	2.12132			0	0	0	1.34164		-2.12132
Actin Cytoskeleton Signaling	0.377964	-0.5	-0.27735	-0.784465	-0.774597	1	-0.774597		-1.26491		0	-2.23607	2.44949	-0.816497	-1
Activation of IRF by Cytosolic Pattern Recognition Receptors		1		-1.50756	-1.38675	0	-0.57735		0				0.333333		-0.301511
Acute Myeloid Leukemia Signaling	-1.34164	-0.904534	-0.333333	-0.242536	-0.632456	0.258199	-0.301511	0	-0.816497			-1	1.66667		-0.632456
Angiopoietin Signaling			-0.377964	0.301511	1	1.06904	0		-0.447214				-0.333333	0	-0.632456
Apoptosis Signaling	1.34164	-0.301511	-0.83205	-0.688247	-0.774597	-1.70561	-1		0.333333				-0.83205		1.60357
Aryl Hydrocarbon Receptor Signaling	1	0.447214		0	0.816497	1.88982	1.63299	0		0					-2
ATM Signaling	-2.44949	-2.66789	-2.35702	-2.11695	-1.8	-0.654654	-0.894427	0	-1.63299		-0.447214		2.12132	0	0.852803
B Cell Activating Factor Signaling	0			-0.447214	-0.333333	0.632456	1			0	0	0	1		-1.88982
Basal Cell Carcinoma Signaling		-2.7136	-1.13389	-2.32379	-0.816497	0.447214	-1.63299		-2.23607			1	1.34164		0.816497
Calcium-induced T Lymphocyte Apoptosis		-0.707107	-0.377964	0	-0.333333	0.447214	0.816497	0			0.447214				0
cAMP-mediated signaling		0.242536	0.688247	1.67126	1.09109	0.894427	0.774597	0	0.904534				0.707107	0.447214	-1.06904
CD40 Signaling		1.34164	0	0	-0.301511	0	0		-1				0.904534		-0.904534
CDK5 Signaling	-1.88982	-1.50756	-0.27735	-0.229416	-1.14708	0	-1.41421		-1.26491				1.29099		0
Cell Cycle Regulation by BTG Family Proteins	-2		0	0	-2.23607	-1.34164	-1.34164			0					1.34164
Cell Cycle: G1/S Checkpoint Regulation	1.41421	1.50756	0.83205	1.14708	1.60357	1.29099	1.60357	0	0.816497	0		0.447214	-0.707107	0	-2.11058
Cell Cycle: G2/M DNA Damage Checkpoint Regulation	1.13389	0.301511	1.29099	1.14708	1.21268	2.18282	1.60591	0	-1		1		0.816497	0	-2.32379
Ceramide Signaling		-0.707107	2.12132	0.83205	0.904534	2.18282	0.632456		-1.41421				0.707107		-2.33333
Chemokine Signaling	0	0.333333	1	1.29099	0.904534	1.73205	0.707107	0	0				0		-1.26491
CXCR4 Signaling	0.447214	0.471405	1.1547	1.51186	0.942809	1.34164	0.57735	0	-0.377964			-2.44949	0.688247		-2.13809
Cyclins and Cell Cycle Regulation	-2.11058	-1.66667	-2.49615	-1.88562	-2.4004	-2.29366	-1.60591		0.816497		-1	-1.34164	0.447214		3.20713
Cytotoxic T Lymphocyte-mediated Apoptosis of Target Cells		1.34164	1	1	0	-1.34164		0		0
Dendritic Cell Maturation		-1.06904	-0.301511	-2.11695	-1.4	-1.13389	-0.784465		-0.816497		-1.63299	-0.816497	1.1547		0.894427
Dopamine Receptor Signaling		-1	-1.34164	-0.816497	-1	-1.1547	-0.707107			0			0		0.377964
Ephrin B Signaling	0	-2.23607		-3	-2.23607			0	-2	0			2.12132
Ephrin Receptor Signaling		-0.83205	1.1547	1.04257	0	0.688247	0.534522	0	-1			-0.816497	1		-1.60357
ErbB4 Signaling		2.12132	1.63299	2.88675	1.34164	0.707107	0.447214	0	1			-2.23607	-0.447214		-1.34164
ERK/MAPK Signaling	-0.707107	0.471405	1.09109	1.21854	0.928477	0.800641	0.730297		0.471405			-2.44949	0.218218	0	0.208514
Estrogen-mediated S-phase Entry	-3	-2.12132	-2.52982	-1.80739	-2.49615	-1.94145	-1.94145	0		0				0	1.94145
FcγRIIB Signaling in B Lymphocytes		1.34164	1.34164	1.66667	0.816497	0.377964	0	0				-2	-1		-1.34164
Glioblastoma Multiforme Signaling	-1	-1.09109	0	-0.2	-0.727607	0.625543	-1.41421		-1.66667			-0.707107	1.21268		0.774597
Glioma Signaling	-2	0.27735	0	0.894427	0.301511	0.774597	0	0	0.447214			-1.34164	0		-0.301511
Gαi Signaling		0	1.41421	1.80739	1.66667	1.50756	0	0	0.377964				0.333333	0.447214	-1.13389
HGF Signaling		0.774597	0.57735	1.34164	0.57735	0	0	0	-0.377964			-2	0		-1.26491
HIPPO signaling		1.63299		0.333333	1.34164	0	2.64575		2.64575		0		-0.447214		0
IL-6 Signaling		1	1.89737	1.38675	1.50756	1.60591	1.80739		-0.707107				0	0.816497	-2.88675
iNOS Signaling	2	1.63299	1.13389	0.707107	0.904534	0.774597	1.38675		1	0	0	0	1		-1
Insulin Receptor Signaling	0.447214	1.13389	1.88982	2	1.26491	1.34164	1.1547	0	-0.707107			-1.34164	0.774597		-1.26491
Integrin Signaling	2.12132	0.5	1.38675	1.34715	0.727607	2.11695	0	0	-2.49615			-1.13389	1.52753	-1.34164	-1.73205
Interferon Signaling		0	-1.13389	-2.11058	-1.73205	-2.12132	-2.33333	0	-1.34164	0			1.34164		3
LPS-stimulated MAPK Signaling		1.50756	1.26491	2.18282	1.38675	1.60591	1.80739		0.377964			-2.23607	0.301511		-2.67261
Lymphotoxin β Receptor Signaling		2		0.447214	-1.34164	-0.333333	0				0		1.63299
Macropinocytosis Signaling		1.13389	0.447214	1.50756	0	0	0	0	0			-2	0.377964		-1
Mitotic Roles of Polo-Like Kinase	-1.34164		-2.33333	-1.94145	-2.7136	-3.20713	-2.84019			-2	-1.88982	-1	-1		2.67261
Neuregulin Signaling	-0.816497	1.89737	1.26491	2.13201	1.66667	1.66667	0.816497	0	0.57735		1	-1	1.13389		-1.41421
Neuropathic Pain Signaling In Dorsal Horn Neurons	-2	0	-0.816497	0	-0.632456	-1.26491	-1.13389	0	0.816497			-0.816497	0		0.816497
NGF Signaling		1.38675	1.94145	2.13201	2.13809	1.52753	2.49615		-0.377964			-2.23607	0.774597		-3.60555
nNOS Signaling in Neurons				-1				0
Non-Small Cell Lung Cancer Signaling		1.63299	2.23607	1.89737	1.13389	1	0.447214	0	0.447214		0		0		-1.63299
Oncostatin M Signaling			2.12132	1.88982	1.34164	1.13389	0.447214	0	1				0		-1
OX40 Signaling Pathway			1.34164	1.63299	1.13389	1	1.13389	0				0	0		-2.23607
p53 Signaling	1.63299	0.27735	0.57735	0	0.57735	0.774597	0.83205	0	-0.377964			0.447214	0.816497	0	-1.26491
PAK Signaling		0.632456	1.13389	0.534522	0	1.89737	0.816497	0	-1.41421			-1	1.50756		-1.63299
Pancreatic Adenocarcinoma Signaling		2.49615	1.60357	1.69775	1.60357	1.21268	1.5	0	0.301511	0			0.632456		-2.32379
PCP pathway		-2.3094	0	-1.29099	-0.333333	0.333333	-1		-1.88982			1.34164	0.707107		0
PI3K/AKT Signaling	0	0.707107	0.632456	0.774597	1.1547	1.34715	2.06474		1.26491		0		1	1.34164	-1.1547
PKCθ Signaling in T Lymphocytes				-2.23607	-2.23607	-2.23607	-2
PPARα/RXRα Activation	0	0.5	0.242536	0	-1.21268	-1.78885	-1.5		0			-1.63299	0.258199	-1.34164	2.5
Production of Nitric Oxide and Reactive Oxygen Species in Macrophages	0.377964	1.70561	0.447214	1.25724	1.09545	0.632456	1.21854		1.38675			-1.63299	0.471405		-0.894427
PTEN Signaling		1	-0.904534	-0.5	-0.632456	-1.09109	-1.60357		1.13389				-1.60357	-0.377964	1.38675
Rac Signaling		0.707107	-0.333333	1.38675	1	1.41421	0.534522		-1.41421				1.80739		-1.38675
Regulation of Actin-based Motility by Rho	1	-0.377964	-1	-0.333333	-0.447214	1.41421	-0.816497	0	-1.34164	0			2.3094		-1
Regulation of Cellular Mechanics by Calpain Protease	0.816497	1	2.12132	2.7136	1.88982	2.52982	1.88982	0	-0.447214				0.816497		-1.88982
Renal Cell Carcinoma Signaling		0.816497	0.816497	1.66667	0.816497	0.632456	0.447214	0			0	-2	-0.377964		-1
Retinoic acid Mediated Apoptosis Signaling		0	-0.816497	-1.94145	-3	-2.44949	-2.64575	0	0	0			2		2.23607
Role of BRCA1 in DNA Damage Response	-0.904534	-0.774597	-1.5	-1.60591	-0.727607	-1.5	-1.69775	0		0	-2		0	0	1.73205
Role of CHK Proteins in Cell Cycle Checkpoint Control	-0.333333	-1	-1	-0.5	-0.727607	-0.447214	-1.5		-0.816497				0.447214		0
Role of JAK1, JAK2 and TYK2 in Interferon Signaling					1	0		0		0	0			0
Role of p14/p19ARF in Tumor Suppression		0.377964	1	0		1.34164	1	0	0.447214	0	0	-0.816497	1	0
Role of Pattern Recognition Receptors in Recognition of Bacteria and Viruses		1	0.447214	0.258199	0	0	0.632456		-0.816497			-2.23607	0		-1.41421
Role of PI3K/AKT Signaling in the Pathogenesis of Influenza		0.377964	0	0.377964	0.447214	0	0	0		0	0		0	0	-1.34164
Synaptic Long Term Depression		1.29099	1.1547	1.63299	0.852803	1.22474	1.69775		1.73205		1.34164		0.57735		-0.774597
Telomerase Signaling	-0.816497	0.904534	0.27735	1	0.774597	1.09109	1.06904		1.41421				-0.301511		0.333333
TNFR2 Signaling			0		1	1.88982	2.44949		0	0		0	1.34164		-2
Toll-like Receptor Signaling	2	1.34164	1.34164	1.63299	1.41421	0.632456	1.26491		0	0			-1		-1.41421
TWEAK Signaling					-0.447214	-0.904534	0.707107			0	0		0
Type I Diabetes Mellitus Signaling		0.534522	0.27735	-0.242536	0	-0.471405	0.5		0	0		0	0.377964		-0.27735
UVA-Induced MAPK Signaling		0.83205	0.301511	-0.218218	-1	-0.242536	-1.38675	0	-0.707107			-2	0.904534		0
UVC-Induced MAPK Signaling		1.13389	0.707107	1.94145	1.26491	1.89737	1.41421	0	0.816497				0	0	-2.12132
α-Adrenergic Signaling		-0.301511	0.333333	0.942809	-0.301511	1.50756	0.707107	0	-0.447214				1.50756		-1.26491
